# Supplementary material for: Full-Length Transcriptome Maps of Reef-Building Coral Illuminate the Molecular Basis of Calcification, Symbiosis, and Circadian Genes
Source: Int J Mol Sci. 2022 Sep 22;23(19):11135. doi: 10.3390/ijms231911135 (PMC9570262; doi:10.3390/ijms231911135)
Supplement: Supplementary file 1 [file ijms-23-11135-s001.zip]

Archive with 10 entries (10 files):
- Supplementary figures_Figures S1-S38.pdf
- Table S1.xlsx
- Table S2.xlsx
- Table S3.xlsx
- Table S4.xlsx
- Table S5.xlsx
- Table S6.xlsx
- Table S7.xlsx
- Table S8.xlsx
- Table S9.xlsx
