# Supplementary material for: Full-Length Transcriptome Maps of Reef-Building Coral Illuminate the Molecular Basis of Calcification, Symbiosis, and Circadian Genes
Source: Int J Mol Sci. 2022 Sep 22;23(19):11135. doi: 10.3390/ijms231911135 (PMC9570262; doi:10.3390/ijms231911135)
Supplement: Supplementary file 1 [file ijms-23-11135-s001.zip › Table S1.xlsx]

## Sheet: Pocillopora damicornis
NO.	BioProject	Title of BioProject	Publications	Description	Data volume bases	Data volume bytes	The number of P.damicornis (Total) BioSample	BioSample	SampleName	age	development stage	broad-scale environmental context	local-scale environmental context	environmental medium	sample type	Parent	SettlementTile	ReciprocalTreatment	isolate	breed	host	isolation and growth condition	isolation source	collection date	geographic location	latitude and longitude	source material identifiers	sample material processing	sample collection device or method	sample size	Preservation method	unique_ID	host_health	DNA_extraction_method	strain	label	tissue	water temperature regimen	temperature	lunar day	tank	site_name	depth	treatment	pH	replicate	collected by	sample_name_DNA	primers
1	PRJNA167142	Coral associated bacteria Targeted Locus	Ceh, J., Raina, J. B., Soo, R. M., van Keulen, M., & Bourne, D. G. (2012). Coral-bacterial communities before and after a coral mass spawning event on Ningaloo Reef. PloS one, 7(5), e36920. https://doi.org/10.1371/journal.pone.0036920	Bacteria associated with three species of coral before and after mass spawning. Bacteria associated with three coral species, Acropora millepora, Pocillopora damicornis and Tubastrea faulkneri, were assessed before and after coral mass spawning on Ningaloo Reef in Western Australia to correlate microbial diversity and community structure with coral reproductive stages and strategies. Two colonies…	/	/	/	/	/	/	/	/	/	/	/	/	/	/	/	/	/	/	/	/	/	/	/	/	/	/	/	/	/	/	/	/	/	/	/	/	/	/	/	/	/	/	/	/	/
2	PRJNA219439	Pocillopora damicornis Transcriptome or Gene expression	/	Pocillopora damicornis gene expression analysis	7G	3596M	4	SAMN02358346	Pocillopora damicornis Control (C)	/	/	/	/	/	/	/	/	/	/	/	/	/	/	/	Indonesia	/	/	/	/	/	/	/	/	/	Lombok	/	/	/	/	/	/	/	/	/	/	/	/	/	/
								SAMN02358345	Pocillopora damicornis Thermal stress (T)
								SAMN02358344	Pocillopora damicornis Bacterial infection (Tb)
								SAMN02358343	Pocillopora damicornis confronted to bacterial stress (Cb)										3 mini-colony of Pocillopora damicornis from Lombok (Indonesia)																	Lombok
3	PRJNA224953	Coral and their Symbiodinium Transcriptome or Gene expression	/	/	353M	224M	1	SAMN02384823	PDLTTE	/	/	/	/	/	/	/	/	/	/	/	/	/	/	/	/	/	/	/	/	/	/	/	/	/	/	PDLTTE	/	/	/	/	/	/	/	/	/	/	/	/	/
4	PRJNA227785	Transcriptome analysis of Pocillopora damicornis and their Symbiodinium in changed environment	1. Vidal-Dupiol, J., Zoccola, D., Tambutté, E., Grunau, C., Cosseau, C., Smith, K. M., Freitag, M., Dheilly, N. M., Allemand, D., & Tambutté, S. (2013). Genes related to ion-transport and energy production are upregulated in response to CO2-driven pH decrease in corals: new insights from transcriptome analysis. PloS one, 8(3), e58652. https://doi.org/10.1371/journal.pone.0058652 2. Mayfield, A. B…	Focus on temperature and PH of sea water	27G	17496M	1	SAMN02402797	PD_TW_2011	/	/	/	/	/	/	/	/	/	/	/	/	/	/	/	China: Taiwan	/	/	/	/	/	/	/	/	/	/	/	/	/	/	/	/	/	/	/	/	/	/	/	/
5	PRJNA299443	Pocillopora damicornis Transcriptome or Gene expression	Yuan, C., Zhou, Z., Zhang, Y., Chen, G., Yu, X., Ni, X., Tang, J., & Huang, B. (2017). Effects of elevated ammonium on the transcriptome of the stony coral Pocillopora damicornis. Marine pollution bulletin, 114(1), 46–52. https://doi.org/10.1016/j.marpolbul.2016.08.036	The transcriptome of Pocillopora damicornis under elevated ammonium	24G	10069M	2	SAMN04207797	Pd_NH4	/	/	/	/	/	/	/	/	/	not applicable	/	/	/	not applicable	2015-07-13	China: Hainan Province	/	/	/	/	/	/	/	/	/	/	/	whole	/	/	/	/	/	/	/	/	/	/	/	/
								SAMN04207216	Pd_NH4_Control
6	PRJNA327142	Pocillopora damicornis Transcriptome or Gene expression	1. Zhou, Z., Zhang, G., Chen, G., Ni, X., Guo, L., Yu, X., Xiao, C., Xu, Y., Shi, X., & Huang, B. (2017). Elevated ammonium reduces the negative effect of heat stress on the stony coral Pocillopora damicornis. Marine pollution bulletin, 118(1-2), 319–327. https://doi.org/10.1016/j.marpolbul.2017.03.018 2. Zhang, Y., Zhou, Z., Wang, L., & Huang, B. (2018). Transcriptome, expression, and activity a…	The transcriptome of Pocillopora damicornis under heat stress and elevated ammonium	10G	3750M	3	SAMN05323078	Pd_Heat_NH4	/	/	/	/	/	/	/	/	/	/	/	/	/	Heat stress and elevated ammonium group	2015-07-13	China:Wenchang	/	/	/	/	/	/	/	/	/	/	/	whole	/	/	/	/	/	/	/	/	/	/	/	/
									Pd_Heat_NH4
									Pd_Heat_NH4
									Pd_Heat_NH4
								SAMN05323077	Pd_Heat														Heat stress group
								SAMN05323077	Pd_Heat
								SAMN05323077	Pd_Heat
								SAMN05323077	Pd_Heat
								SAMN05323076	Pd_Contorl														Control group
								SAMN05323076	Pd_Contorl
								SAMN05323076	Pd_Contorl
								SAMN05323076	Pd_Contorl
7	PRJNA327680	Pocillopora damicornis miRNA Transcriptome	/	The miRNA transcriptome in coral Pocillopora damicornis under heat stress and elevated ammonium	4G	2128M	3	SAMN05355351	Pd_miRNA_Heat_NH4	/	/	/	/	/	/	/	/	/	not applicable	/	/	/	Heat stress and elevated ammonium group	2015-07-13	China:Wenchang	/	/	/	/	/	/	/	/	/	/	/	Whole	/	/	/	/	/	/	/	/	/	/	/	/
								SAMN05355350	Pd_miRNA_Heat														Heat group
								SAMN05355349	Pd_miRNA_Control														Control group
8	PRJNA401252	Pocillopora damicornis Transcriptome or Gene expression	Zhou, Z., Yu, X., Tang, J., Wu, Y., Wang, L., & Huang, B. (2018). Systemic response of the stony coral Pocillopora damicornis against acute cadmium stress. Aquatic Toxicology, 194, 132-139. https://doi.org/10.1016/j.aquatox.2017.11.013	Pocillopora damicornis Transcriptome after cadmium stress	9G	5555M	2	SAMN07599983	Pd_Cd	/	/	/	/	/	/	/	/	/	not applicable	/	not applicable	/	Cadmium stress	2016	China:Hainan	/	/	/	/	/	/	/	/	/	/	/	whole	/	/	/	/	/	/	/	/	/	/	/	/
								SAMN07599982	Pd_Ctrl														Control
9	PRJNA433950	Pocillopora damicornis Transcriptome or Gene expression	Tang, J., Ni, X., Zhou, Z., Wang, L., & Lin, S. (2018). Acute microplastic exposure raises stress response and suppresses detoxification and immune capacities in the scleractinian coral Pocillopora damicornis. Environmental pollution, 243, 66-74. https://doi.org/10.1016/j.envpol.2018.08.045	The transcriptome of Pocillopora damicornis after microplastics	60G	23545M	2	SAMN08524438	Pd_Control	/	/	/	/	/	/	/	/	/	/	/	not applicable	/	/	2017	China: Hainan	/	/	/	/	/	/	/	/	/	/	/	whole	/	/	/	/	/	/	/	/	/	/	/	/
								SAMN08524437	Pd_Microplastics
10	PRJNA435620	Pocillopora damicornis Transcriptome or Gene expression	Zhou, Z., Zhao, S., Tang, J., Liu, Z., Wu, Y., Wang, Y., & Lin, S. (2019). Altered immune landscape and disrupted coral-Symbiodinium symbiosis in the scleractinian coral Pocillopora damicornis by Vibrio coralliilyticus challenge. Frontiers in Physiology, 10, 366. https://doi.org/10.3389/fphys.2019.00366	Pocillopora damicornis Transcriptome after vibrio challenge	67G	26334M	2	SAMN08581655	Pd_vibrio_Control	/	/	/	/	/	/	/	/	/	Control	/	not applicable	/	/	2017	China: Hainan	/	/	/	/	/	/	/	/	/	/	/	whole	/	/	/	/	/	/	/	/	/	/	/	/
								SAMN08581654	Pd_vibrio										Vibrio
11	PRJNA306839	Pocillopora damicornis Transcriptome or Gene expression	Mass, T., Putnam, H. M., Drake, J. L., Zelzion, E., Gates, R. D., Bhattacharya, D., & Falkowski, P. G. (2016). Temporal and spatial expression patterns of biomineralization proteins during early development in the stony coral Pocillopora damicornis. Proceedings. Biological sciences, 283(1829), 20160322. https://doi.org/10.1098/rspb.2016.0322	Reef-building corals begin as non-calcifying larvae that, upon settling, rapidly begin to accrete skeleton and a protein rich skeletal organic matrix (SOM) that attaches them to the reef. Here, we characterized the temporal expression of a suite of biomineralization genes during three stages of larval development in the reef-building coral Pocillopora damicornis: Stage I - newly released, Stage I…	18G	8574M	9	SAMN04364646	P. dam Phase III rep3	11 days post release	/	/	/	/	/	/	/	/	not applicable	/	not applicable	/	South end of Kaneohe Bay, Hawaii	2013-11-01	USA: Hawaii	/	/	/	/	/	/	/	/	/	/	/	Larvae	/	/	/	/	/	/	/	/	biological replicate 3	Hollie M. Putnam,3Hawaii Institute of Marine Biology, Kaneohe.	/	/
								SAMN04364645	P. dam Phase III rep2																																					biological replicate 2
								SAMN04364644	P. dam Phase III rep1																																					biological replicate 1
								SAMN04364643	P. dam Phase II rep3	24-48h post release																																				biological replicate 3
								SAMN04364642	P. dam Phase II rep2																																					biological replicate 2
								SAMN04364641	P. dam Phase II rep1																																					biological replicate 1
								SAMN04364640	P. dam Phase I rep3	24h post release																																				biological replicate 3
								SAMN04364639	P. dam Phase I rep2																																					biological replicate 2
								SAMN04364638	P. dam Phase I rep1																																					biological replicate 1
12	PRJNA314286	Bacterial diversity in coral species	Mhuantong, W., Nuryadi, H., Trianto, A., Sabdono, A., Tangphatsornruang, S., Eurwilaichitr, L., Kanokratana, P., & Champreda, V. (2019). Comparative analysis of bacterial communities associated with healthy and diseased corals in the Indonesian sea. PeerJ, 7, e8137. https://doi.org/10.7717/peerj.8137	In this study, we aim to explore bacterial diversity in several coral species including Acropora aspera, Acropora formosa, Acropora hyacinthus, Cyphastrea sp., Galaxea fasicularis, Isopora sp., and Pocillopora damicornis. Metagenome	1G	625M	1（13）	SAMN04531372	PoDa11	/	/	coral reef	coral reef	coral	/	/	/	/	/	/	Pocillopora damicornis	/	/	2014-02-01	Indonesia	5.8058611 S 110.49169440000003 E	/	/	/	/	/	/	/	/	/	/	/	/	/	/	/	/	/	/	/	/	/	/	/
13	PRJNA324447	Pocillopora damicornis Transcriptome or Gene expression	/	Examine the transcriptomic response of corals incubated at high and low temperature treatments during a monthly planulation cycle.	/	/	1	SAMN05204093	Pocillopora damicornis planulation transcriptomics	/	/	/	/	/	/	/	/	/	not applicable	/	not applicable	/	/	2012-07-12	Taiwan: Nanwan Bay	/	/	/	/	/	/	/	/	/	/	/	coral	/	/	/	/	/	/	/	/	/	/	/	/
14	PRJNA324674	Coral planulation transcriptomics	Crowder, C. M., Meyer, E., Fan, T. Y., & Weis, V. M. (2017). Impacts of temperature and lunar day on gene expression profiles during a monthly reproductive cycle in the brooding coral Pocillopora damicornis. Molecular ecology, 26(15), 3913–3925. https://doi.org/10.1111/mec.14162	50 bp 3' tag-based RNA-Seq reads sequenced on the Illumina HiSeq 2000, filtered and trimmed to remove homopolymer repeats and adaptor sequences.	3G	1870M	23	SAMN05213264	LD21_23C_Tank5_clean.fastq	/	/	/	/	/	/	/	/	/	coral colony	/	not applicable	/	not applicable	2012-07-12	Taiwan: Nanwan Bay	/	/	/	/	/	/	/	/	/	/	/	coral	/	LD21	23C	Tank5	/	/	/	/	/	/	/	/
								SAMN05213263	LD21_28C_Tank4_clean.fastq																														LD21	28C	Tank4
								SAMN05213262	LD21_23C_Tank3_clean.fastq																														LD21	23C	Tank3
								SAMN05213261	LD21_28C_Tank2_clean.fastq																														LD21	28C	Tank2
								SAMN05213260	LD21_23C_Tank1_clean.fastq																														LD21	23C	Tank1
								SAMN05213259	LD14_28C_Tank6_clean.fastq																														LD14	28C	Tank6
								SAMN05213258	LD14_23C_Tank5_clean.fastq																														LD14	23C	Tank5
								SAMN05213257	LD14_28C_Tank4_clean.fastq																														LD14	28C	Tank4
								SAMN05213256	LD14_23C_Tank3_clean.fastq																														LD14	23C	Tank3
								SAMN05213255	LD14_28C_Tank2_clean.fastq																														LD14	28C	Tank2
								SAMN05213254	LD14_23C_Tank1_clean.fastq																														LD14	23C	Tank1
								SAMN05213253	LD7_28C_Tank6_clean.fastq																														LD7	28C	Tank6
								SAMN05213252	LD7_23C_Tank5_clean.fastq																														LD7	23C	Tank5
								SAMN05213251	LD7_28C_Tank4_clean.fastq																														LD7	28C	Tank4
								SAMN05213250	LD7_23C_Tank3_clean.fastq																														LD7	23C	Tank3
								SAMN05213249	LD7_28C_Tank2_clean.fastq																														LD7	28C	Tank2
								SAMN05213248	LD7_23C_Tank1_clean.fastq																														LD7	23C	Tank1
								SAMN05213247	LD1_28C_Tank6_clean.fastq																														LD1	28C	Tank6
								SAMN05213246	LD1_28C_Tank4_clean.fastq																														LD1	28C	Tank4
								SAMN05213245	LD1_23C_Tank3_clean.fastq																														LD1	23C	Tank3
								SAMN05213244	LD1_28C_Tank2_clean.fastq																														LD1	28C	Tank2
								SAMN05213243	LD1_23C_Tank1_clean.fastq																														LD1	23C	Tank1
								SAMN05204093	Pocillopora damicornis planulation transcriptomics										not applicable				/																/	/	/
15	PRJNA324813	Species-specific control of external superoxide levels by the coral holobiont during a natural bleaching event	Diaz, J. M., Hansel, C. M., Apprill, A., Brighi, C., Zhang, T., Weber, L., McNally, S., & Xun, L. (2016). Species-specific control of external superoxide levels by the coral holobiont during a natural bleaching event. Nature communications, 7, 13801. https://doi.org/10.1038/ncomms13801	The reactive oxygen species (ROS) superoxide (O2-) is both beneficial and detrimental to life. In corals, superoxide has been implicated in bleaching, or the loss of their symbiotic algae, as well as defense against pathogens. However, superoxide dynamics within corals remain unclear due to a lack of direct in situ observations. By conducting the first field measurements of superoxide produced b…	388M	232M	6(21)	SAMN05214670	kb_17_H	/	/	/	/	/	/	/	/	/	/	/	Pocillopora damicornis	/	/	2014-10-01	USA: Kaneohe Bay, HI	21.461023 N 157.822499 W	/	airburshed tissue	/	/	/	8	pigmented	MOBIO Laboratories, UltraClean Tissue and Cells DNA Isolation kit	/	/	/	/	/	/	/	/	/	/	/	/	/	/	/
								SAMN05214669	KB_17_BL																							7	bleached
								SAMN05214668	KB_18_BL																							6	bleached
								SAMN05214667	KB_13_H																							5	pigmented
								SAMN05214666	KB_13_BL																							4	bleached
								SAMN05214665	KB_28_H																	21.457316 N 157.800130 W						3	pigmented
16	PRJNA369135	Pocillopora damicornis Raw sequence reads	Wecker, P., Lecellier, G., Guibert, I., Zhou, Y., Bonnard, I., & Berteaux-Lecellier, V. (2018). Exposure to the environmentally-persistent insecticide chlordecone induces detoxification genes and causes polyp bail-out in the coral P. damicornis. Chemosphere, 195, 190–200. https://doi.org/10.1016/j.chemosphere.2017.12.048	Transcriptomic response of the coral P. damicornis when subjected to the insecticide chlordecone.	9G	5208M	10	SAMN06277575	Pd_300T72	/	/	/	/	/	/	/	/	/	not applicable	/	/	/	300microg_72h	2012	French Polynesia:Moorea	/	/	/	/	/	/	/	/	/	/	/	whole	/	/	/	/	/	/	/	/	/	/	/	/
								SAMN06277574	Pd_300T24														300microg_24h
								SAMN06277573	Pd_300T4														300microg_4h
								SAMN06277572	Pd_30T72														30microg_72h
								SAMN06277571	Pd_30T24														30microg_24h
								SAMN06277570	Pd_30T4														30microg_4h
								SAMN06277569	Pd_CT72														Control_72h
								SAMN06277568	Pd_CT24														Control_24h
								SAMN06277567	Pd_CT4														Control_4h
								SAMN06277566	Pd_CT0														Control_T0
17	PRJNA494914	coral reef metagenome according to species assemblages Targeted loci	/	Exploration of the microbiome (bateria, Symbiodiniaceae...) of 2 coral reef species (Pocillopora damicornis and Acropora cytherea) in relation to the assemblages.	3G	1856M	35(74)	SAMN10185811	PD3_13	/	/	coral reef	aquarium	sea water	/	/	/	/	/	/	Pocillopora damicornis	/	/	2016-03-06	French Polynesia:Moorea	not applicable	/	/	/	/	/	/	/	/	/	/	/	27℃;17 days	27	/	/	/	/	/	/	/	/	9-A	ITS2, 16S
								SAMN10185810	PD2_44																													27℃;17 days	27									8-A	ITS2, 16S
								SAMN10185809	PD5_3																													27℃;17 days	27									7-A	ITS2, 16S
								SAMN10185808	PD4_300															2016-03-27														27℃;12 days;28℃;1 day;29℃;1 day;30℃;1 day;31℃;1 day;32℃;1 day	32									52-B	16S
								SAMN10185807	PD3_16																													27℃;12 days;28℃;1 day;29℃;1 day;30℃;1 day;31℃;1 day;32℃;1 day	32									51-B	ITS2
								SAMN10185806	PD1_12																													27℃;12 days;28℃;1 day;29℃;1 day;30℃;1 day;31℃;1 day;32℃;1 day	32									50-B	16S
								SAMN10185805	PD3_11															2016-03-06														27℃;17 days	27									5-A	ITS2, 16S
								SAMN10185804	PD1_3															2016-03-27														27℃;12 days;28℃;1 day;29℃;1 day;30℃;1 day;31℃;1 day;32℃;1 day	32									49-B	16S
								SAMN10185803	PD2_24																													27℃;12 days;28℃;1 day;29℃;1 day;30℃;1 day;31℃;1 day;32℃;1 day	32									46-B	16S
								SAMN10185802	PD3_15															2016-03-06														27℃;12 days;28℃;1 day;29℃;1 day;30℃;1 day;31℃;1 day;32℃;1 day	32									42-B	ITS2
								SAMN10185801	PD2_33																													27℃;12 days;28℃;1 day;29℃;1 day;30℃;1 day;31℃;1 day;32℃;1 day	32									41-B	ITS2, 16S
								SAMN10185800	PD2_27																													27℃;17 days	27									4-A	ITS2, 16S
								SAMN10185799	PD2_22																													27℃;12 days;28℃;1 day;29℃;1 day;30℃;1 day;31℃;1 day;32℃;1 day	32									37-A	ITS2, 16S
								SAMN10185798	PD3_12																													27℃;12 days;28℃;1 day;29℃;1 day;30℃;1 day;31℃;1 day;32℃;1 day	32									34-A	ITS2, 16S
								SAMN10185797	PD2_29																													27℃;12 days;28℃;1 day;29℃;1 day;30℃;1 day;31℃;1 day;32℃;1 day	32									33-A	ITS2, 16S
								SAMN10185796	PD3_29															2016-03-27														27℃;17 days	27									31-A	ITS2, 16S
								SAMN10185795	PD2_32																													27℃;17 days	27									30-A	ITS2, 16S
								SAMN10185794	PD5_40															2016-03-01														27℃;12 days	27									3-A	ITS2, 16S
								SAMN10185793	PD1_7															2016-03-27														27℃;17 days	27									29-B	16S
								SAMN10185792	PD4_41																													27℃;17 days	27									28-A	ITS2, 16S
								SAMN10185791	PD3_39																													27℃;17 days	27									27-B	ITS2
								SAMN10185790	PD4_3																													27℃;17 days	27									24-A	ITS2, 16S
								SAMN10185789	PD3_33																													27℃;17 days	27									23-B	16S
								SAMN10185788	PD1_19																													27℃;17 days	27									22-B	16S
								SAMN10185787	PD1_23																													27℃;17 days	27									21-B	16S
								SAMN10185786	PD4_7															2016-03-22														27℃;12 days	27									20-B	ITS2
								SAMN10185785	PD3_41															2016-03-01														27℃;12 days	27									2-A	ITS2, 16S
								SAMN10185784	PD4_14															2016-03-22														27℃;12 days	27									19-B	16S
								SAMN10185783	PD3_27																													27℃;12 days	27									18-B	16S
								SAMN10185782	PD2_9																													27℃;12 days	27									17-B	16S
								SAMN10185781	PD4_9															2016-03-06														27℃;17 days	27									14-A	ITS2, 16S
								SAMN10185780	PD3_46																													27℃;17 days	27									13-B	ITS2
								SAMN10185779	PD2_23																													27℃;17 days	27									12-A	ITS2, 16S
								SAMN10185778	PD4_15																													27℃;17 days	27									10-B	16S
								SAMN10185777	PD5_47															2016-03-01														27℃;12 days	27									1-A	ITS2, 16S
18	PRJNA382809	16S rRNA amplicon sequencing of Pocillopora damicornis reproductive adults, their larvae, & water samples	Beatty, D. S., Clements, C. S., Stewart, F. J., & Hay, M. E. (2018). Intergenerational effects of macroalgae on a reef coral: major declines in larval survival but subtle changes in microbiomes. Marine ecology progress series, 589, 97–114. https://doi.org/10.3354/meps12465	16S rRNA amplicon sequencing of Pocillopora damicornis reproductive adults, their larvae, & water samples	3G	2001M	128	SAMN06733060	1615	/	/	Coral_reef	disturbed_area	sea_water	/	/	/	/	/	/	sea_water	/	/	2014-11-18	Fiji	18.13 S 177.42 E	Non_MPA_water_5	/	/	/	/	/	/	/	/	/	/	/	/	/	/	/	/	/	/	/	/	/	/
								SAMN06733059	1610				protected_area														MPA_water_5
								SAMN06733058	1605				disturbed_area											2014-11-17			Non_MPA_water_4
								SAMN06733057	1600				protected_area														MPA_water_4
								SAMN06733056	1595				disturbed_area											2014-11-16			Non_MPA_water_3
								SAMN06733055	1590				protected_area														MPA_water_3
								SAMN06733054	1585				disturbed_area											2014-11-15			Non_MPA_water_2
								SAMN06733053	1580				protected_area														MPA_water_2
								SAMN06733052	1575				disturbed_area											2014-11-14			Non_MPA_water_1
								SAMN06733051	1570				protected_area														MPA_water_1
								SAMN06733050	1565				channel											2014-11-13			Channel_water_2
								SAMN06733049	1560															2014-11-12			Channel_water_1
								SAMN06733048	1555				disturbed_area	coral_reef							Pocillopora_damicornis			2014			Non_MPA_larvae_mixed_source_colonies_MPA_water_5B
								SAMN06733047	1554																		Non_MPA_larvae_mixed_source_colonies_MPA_water_5A
								SAMN06733046	1551																		Non_MPA_larvae_mixed_source_colonies_MPA_water_4B
								SAMN06733045	1550																		Non_MPA_larvae_mixed_source_colonies_MPA_water_4A
								SAMN06733044	1544																		Non_MPA_larvae_mixed_source_colonies_MPA_water_3B
								SAMN06733043	1543																		Non_MPA_larvae_mixed_source_colonies_MPA_water_3A
								SAMN06733042	1538																		Non_MPA_larvae_mixed_source_colonies_MPA_water_2B
								SAMN06733041	1537																		Non_MPA_larvae_mixed_source_colonies_MPA_water_2A
								SAMN06733040	1528																		Non_MPA_larvae_mixed_source_colonies_MPA_water_1B
								SAMN06733039	1527																		Non_MPA_larvae_mixed_source_colonies_MPA_water_1A
								SAMN06733038	1525																		Non_MPA_larvae_mixed_source_colonies_Non_MPA_water_5A
								SAMN06733037	1524																		Non_MPA_larvae_mixed_source_colonies_Non_MPA_water_4B
								SAMN06733036	1523																		Non_MPA_larvae_mixed_source_colonies_Non_MPA_water_4A
								SAMN06733035	1522																		Non_MPA_larvae_mixed_source_colonies_Non_MPA_water_3B
								SAMN06733034	1521																		Non_MPA_larvae_mixed_source_colonies_Non_MPA_water_3A
								SAMN06733033	1516																		Non_MPA_larvae_mixed_source_colonies_Non_MPA_water_2A
								SAMN06733032	1515																		Non_MPA_larvae_mixed_source_colonies_Non_MPA_water_1B
								SAMN06733031	1514																		Non_MPA_larvae_mixed_source_colonies_Non_MPA_water_1A
								SAMN06733030	1505				protected_area														MPA_larvae_mixed_source_colonies_Non_MPA_water_5B
								SAMN06733029	1504																		MPA_larvae_mixed_source_colonies_Non_MPA_water_5A
								SAMN06733028	1496																		MPA_larvae_mixed_source_colonies_Non_MPA_water_4B
								SAMN06733027	1495																		MPA_larvae_mixed_source_colonies_Non_MPA_water_4A
								SAMN06733026	1487																		MPA_larvae_mixed_source_colonies_Non_MPA_water_3B
								SAMN06733025	1486																		MPA_larvae_mixed_source_colonies_Non_MPA_water_3A
								SAMN06733024	1477																		MPA_larvae_mixed_source_colonies_Non_MPA_water_2B
								SAMN06733023	1476																		MPA_larvae_mixed_source_colonies_Non_MPA_water_2A
								SAMN06733022	1468																		MPA_larvae_mixed_source_colonies_Non_MPA_water_1B
								SAMN06733021	1467																		MPA_larvae_mixed_source_colonies_Non_MPA_water_1A
								SAMN06733020	1458																		MPA_larvae_mixed_source_colonies_MPA_water_5B
								SAMN06733019	1457																		MPA_larvae_mixed_source_colonies_MPA_water_5A
								SAMN06733018	1450																		MPA_larvae_mixed_source_colonies_MPA_water_4B
								SAMN06733017	1449																		MPA_larvae_mixed_source_colonies_MPA_water_4A
								SAMN06733016	1440																		MPA_larvae_mixed_source_colonies_MPA_water_3B
								SAMN06733015	1439																		MPA_larvae_mixed_source_colonies_MPA_water_3A
								SAMN06733014	1430																		MPA_larvae_mixed_source_colonies_MPA_water_2B
								SAMN06733013	1429																		MPA_larvae_mixed_source_colonies_MPA_water_2A
								SAMN06733012	1421																		MPA_larvae_mixed_source_colonies_MPA_water_1B
								SAMN06733011	1420																		MPA_larvae_mixed_source_colonies_MPA_water_1A
								SAMN06733010	1415															2014-11-05			Colony_15PDVM_Adult_fragment_4
								SAMN06733009	1414																		Colony_15PDVM_Adult_fragment_3
								SAMN06733008	1413																		Colony_15PDVM_Adult_fragment_2
								SAMN06733007	1412																		Colony_15PDVM_Adult_fragment_1
								SAMN06733006	1409															2014-11-02			Colony_14PDVM_Adult_fragment_4
								SAMN06733005	1408																		Colony_14PDVM_Adult_fragment_3
								SAMN06733004	1407																		Colony_14PDVM_Adult_fragment_2
								SAMN06733003	1406																		Colony_14PDVM_Adult_fragment_1
								SAMN06733002	1403																		Colony_12PDVM_Adult_fragment_4
								SAMN06733001	1402																		Colony_12PDVM_Adult_fragment_3
								SAMN06733000	1401																		Colony_12PDVM_Adult_fragment_2
								SAMN06732999	1400																		Colony_12PDVM_Adult_fragment_1
								SAMN06732998	1397															2014-10-30			Colony_11PDVM_Adult_fragment_4
								SAMN06732997	1396																		Colony_11PDVM_Adult_fragment_3
								SAMN06732996	1395																		Colony_11PDVM_Adult_fragment_2
								SAMN06732995	1394																		Colony_11PDVM_Adult_fragment_1
								SAMN06732994	1391				disturbed_area											2014-11-24			Colony_17PDV_Adult_fragment_4
								SAMN06732993	1390																		Colony_17PDV_Adult_fragment_3
								SAMN06732992	1389																		Colony_17PDV_Adult_fragment_2
								SAMN06732991	1388																		Colony_17PDV_Adult_fragment_1
								SAMN06732990	1385															2014-11-07			Colony_16PDV_Adult_fragment_4
								SAMN06732989	1384																		Colony_16PDV_Adult_fragment_3
								SAMN06732988	1383																		Colony_16PDV_Adult_fragment_2
								SAMN06732987	1382																		Colony_16PDV_Adult_fragment_1
								SAMN06732986	1379															2014-11-02			Colony_14PDV _Adult_fragment_4
								SAMN06732985	1378																		Colony_14PDV _Adult_fragment_3
								SAMN06732984	1377																		Colony_14PDV _Adult_fragment_2
								SAMN06732983	1376																		Colony_14PDV _Adult_fragment_1
								SAMN06732982	1375															2014-10-29			Colony_10PDV_Adult_fragment_1
								SAMN06732981	1370																		Colony_6PDV_Adult_fragment_4
								SAMN06732980	1369																		Colony_6PDV_Adult_fragment_3
								SAMN06732979	1368																		Colony_6PDV_Adult_fragment_2
								SAMN06732978	1367																		Colony_6PDV_Adult_fragment_1
								SAMN06732977	1358				protected_area											2014-11-05			Colony_15PDVM_Larva_5
								SAMN06732976	1357																		Colony_15PDVM_Larva_4
								SAMN06732975	1356																		Colony_15PDVM_Larva_3
								SAMN06732974	1355																		Colony_15PDVM_Larva_2
								SAMN06732973	1354																		Colony_15PDVM_Larva_1
								SAMN06732972	1345															2014-11-02			Colony_14PDVM_Larva_5
								SAMN06732971	1344																		Colony_14PDVM_Larva_4
								SAMN06732970	1343																		Colony_14PDVM_Larva_3
								SAMN06732969	1342																		Colony_14PDVM_Larva_2
								SAMN06732968	1341																		Colony_14PDVM_Larva_1
								SAMN06732967	1325																		Colony_12PDVM_Larva_5
								SAMN06732966	1324																		Colony_12PDVM_Larva_4
								SAMN06732965	1323																		Colony_12PDVM_Larva_3
								SAMN06732964	1322																		Colony_12PDVM_Larva_2
								SAMN06732963	1321																		Colony_12PDVM_Larva_1
								SAMN06732962	1312															2014-10-30			Colony_11PDVM_Larva_5
								SAMN06732961	1311																		Colony_11PDVM_Larva_4
								SAMN06732960	1310																		Colony_11PDVM_Larva_3
								SAMN06732959	1309																		Colony_11PDVM_Larva_2
								SAMN06732958	1308																		Colony_11PDVM_Larva_1
								SAMN06732957	1280				disturbed_area											2014-11-24			Colony_17PDV_Larva_5
								SAMN06732956	1279																		Colony_17PDV_Larva_4
								SAMN06732955	1278																		Colony_17PDV_Larva_3
								SAMN06732954	1277																		Colony_17PDV_Larva_2
								SAMN06732953	1276																		Colony_17PDV_Larva_1
								SAMN06732952	1267															2014-11-07			Colony_16PDV_Larva_5
								SAMN06732951	1266																		Colony_16PDV_Larva_4
								SAMN06732950	1265																		Colony_16PDV_Larva_3
								SAMN06732949	1264																		Colony_16PDV_Larva_2
								SAMN06732948	1263																		Colony_16PDV_Larva_1
								SAMN06732947	1254															2014-11-14			Colony_14PDV_Larva_5
								SAMN06732946	1253																		Colony_14PDV_Larva_4
								SAMN06732945	1252																		Colony_14PDV_Larva_3
								SAMN06732944	1251																		Colony_14PDV_Larva_2
								SAMN06732943	1250																		Colony_14PDV_Larva_1
								SAMN06732942	1219															2014-10-29			Colony_10PDV_Larva_5
								SAMN06732941	1218																		Colony_10PDV_Larva_4
								SAMN06732940	1217																		Colony_10PDV_Larva_3
								SAMN06732939	1216																		Colony_10PDV_Larva_2
								SAMN06732938	1215																		Colony_10PDV_Larva_1
								SAMN06732937	1204																		Colony_6PDV_Larva_5
								SAMN06732936	1203																		Colony_6PDV_Larva_4
								SAMN06732935	1202																		Colony_6PDV_Larva_3
								SAMN06732934	1201																		Colony_6PDV_Larva_2
								SAMN06732933	1200																		Colony_6PDV_Larva_1
19	PRJNA476581	Coral and water microbiomes from marine protected areas and fished areas	Beatty, D. S., Valayil, J. M., Clements, C. S., Ritchie, K. B., Stewart, F. J., & Hay, M. E. (2019). Variable effects of local management on coral defenses against a thermally regulated bleaching pathogen. Science advances, 5(10), eaay1048. https://doi.org/10.1126/sciadv.aay1048	We investigated how coral-dominated marine protected areas affect coral and water microbiomes and coral chemical defense against a coral bleaching pathogen, Vibrio coralliilyticus compared to algal-dominated fished areas. We performed Illumina sequencing of the bacterial 16S gene to characterize the coral and benthic water microbiome. We found species specific responses among three coral species,…	10G	6303M	39(214)	SAMN09443229	160	/	/	Coral_reef	disturbed_area	coral_reef	/	/	/	/	10PDVL	/	Pocillopora_damicornis	not applicable	/	2014-10-24	Fiji	18.13 S 177.41 E	/	10PDVL	/	/	/	/	/	/	/	/	/	/	/	/	/	/	/	/	/	/	/	/	/
								SAMN09443228	159										9PDVL									9PDVL
								SAMN09443227	155										5PDVL					2014-10-22				5PDVL
								SAMN09443226	154										4PDVL									4PDVL
								SAMN09443225	153										3PDVL					2014-10-21				3PDVL
								SAMN09443224	152										2PDVL									2PDVL
								SAMN09443223	151										1PDVL									1PDVL
								SAMN09443203	130				protected_area						10PDVLM					2014-10-24				10PDVLM
								SAMN09443202	129										9PDVLM									9PDVLM
								SAMN09443201	128										8PDVLM									8PDVLM
								SAMN09443200	125										5PDVLM					2014-10-22				5PDVLM
								SAMN09443199	124										4PDVLM									4PDVLM
								SAMN09443198	122										2PDVLM					2014-10-21				2PDVLM
								SAMN09443197	121										1PDVLM									1PDVLM
								SAMN09443177	99				disturbed_area						9PDV					2014-10-29		18.13 S 177.42 E		9PDV
								SAMN09443176	94										4PDV					2014-10-26				4PDV
								SAMN09443175	93										3PDV									3PDV
								SAMN09443174	92										2PDV					2014-10-25				2PDV
								SAMN09443173	91										1PDV									1PDV
								SAMN09443154	70				protected_area						10PDVM					2014-10-29				10PDVM
								SAMN09443153	69										9PDVM									9PDVM
								SAMN09443152	67										7PDVM					2014-10-28				7PDVM
								SAMN09443151	66										6PDVM					2014-10-27				6PDVM
								SAMN09443150	65										5PDVM									5PDVM
								SAMN09443149	64										4PDVM					2014-10-26				4PDVM
								SAMN09443148	63										3PDVM									3PDVM
								SAMN09443147	62										2PDVM					2014-10-25				2PDVM
								SAMN09443146	61										1PDVM									1PDVM
								SAMN09443125	40				disturbed_area						10PDN					2014-12-12		18.13 S 177.37 E		10PDN
								SAMN09443124	39										9PDN									9PDN
								SAMN09443123	38										8PDN					2014-12-11				8PDN
								SAMN09443122	37										7PDN									7PDN
								SAMN09443121	36										6PDN					2014-12-10				6PDN
								SAMN09443120	35										5PDN									5PDN
								SAMN09443119	34										4PDN					2014-12-09				4PDN
								SAMN09443118	33										3PDN									3PDN
								SAMN09443117	32										2PDN					2014-12-08				2PDN
								SAMN09443116	31										1PDN									1PDN
								SAMN09443297	96										6PDV					2015-07-06		18.13 S 177.42 E		6PDV
								SAMN09443096	10				protected_area						10PDNM					2014-12-12		18.13 S 177.37 E		10PDNM
								SAMN09443095	9										9PDNM									9PDNM
								SAMN09443094	8										8PDNM					2014-12-11				8PDNM
								SAMN09443093	7										7PDNM									7PDNM
								SAMN09443092	6										6PDNM					2014-12-10				6PDNM
								SAMN09443091	5										5PDNM									5PDNM
								SAMN09443090	4										4PDNM					2014-12-09				4PDNM
								SAMN09443089	3										3PDNM									3PDNM
								SAMN09443088	2										2PDNM					2014-12-08				2PDNM
								SAMN09443087	1										1PDNM									1PDNM
20	PRJNA386062	Pocillopora damicornis, Pocillopora acuta, Pocillopora verrucosa, Pocillopora eydouxi, Pocillopora meandrina, Pocillopora ligulata, Pocillopora sp. B, Stylophora pistillata, Seriatopora hystrix Raw ezRAD sequence reads for species delineation	Johnston, E. C., Forsman, Z. H., Flot, J. F., Schmidt-Roach, S., Pinzón, J. H., Knapp, I., & Toonen, R. J. (2017). A genomic glance through the fog of plasticity and diversification in Pocillopora. Scientific reports, 7(1), 5991. https://doi.org/10.1038/s41598-017-06085-3	The goal of this study was to investigate species boundaries in the scleractinian genus, Pocillopora. We used ezRAD libraries from 13 Pocillopora individuals across 7 species and two outgroups, Seriatopora and Stylophora.	9G	5093M	3(15)	SAMN06928170	SD4	/	/	/	/	/	/	/	/	/	3	/	not applicable	/	coral reef	2013	Australia: Davies Reef	/	/	/	/	/	/	/	/	/	/	/	Whole tissue	/	/	/	/	/	/	/	/	/	Sebastian Schmidt-Roach	/	/
								SAMN06928169	SD1										2		not applicable
								SAMN06928168	R17										1		not applicable			2010	USA: Pearl and Hermes Atoll, Northwest Hawaiian Islands, Hawaii																						James Maragos
21	PRJNA413622	33 species of Anthozoa Raw sequence reads	Quattrini, A. M., Faircloth, B. C., Dueñas, L. F., Bridge, T., Brugler, M. R., Calixto-Botía, I. F., DeLeo, D. M., Forêt, S., Herrera, S., Lee, S., Miller, D. J., Prada, C., Rádis-Baptista, G., Ramírez-Portilla, C., Sánchez, J. A., Rodríguez, E., & McFadden, C. S. (2018). Universal target-enrichment baits for anthozoan (Cnidaria) phylogenomics: New approaches to long-standing problems. Molecular …	100 bp PE Illumina data for 33 anthozoans We prepared DNA libraries using the Kapa Biosystems Hyper Prep Kit with dual indexed iTru adapters (Glenn et al. 2016). The resulting DNA libraries were combined in equimolar pools of 5 to 8 samples. Pooled libraries were enriched for UCE loci using the anthozoa-v1 bait set (Quattrini et al. 2017) synthesized by MYcroarray (Ann Arbor, MI). We quantified e…	27G	13606M	1(33)	SAMN07774934	ANT-16	/	/	/			/				ANT-16		not_applicable		/	2016	Australia	/	/	/	/	/	/	/	/	/	/	/	polyp	/	/	/	/	/	/	/	/	/	/	/	/
22	PRJNA435850	Characterization of bacterial communities within coral microhabitats (polyps and coenosarcs)	/	The goal of this study is to evaluate variability of bacterial communities within microhabitats of corals, polyps and coenosarcs, to contribute to the determination of common attributes of a healthy coral microbiome. The structure and composition of bacterial communities in polyps and coenosarcs of Pocillopora damicornis were evaluated using 16s rRNA amplicon and Illumina MiSeq sequencing.	435M	265M	20	SAMN08629735	MH32.P3	/	/	/	/	/	/	/	/	/	/	/	Pocillopora damicornis	/	Polyp tissue	2015-01-12	Australia: Heron Island, Great Barrier Reef	23.4420 S 151.9125 E	MH32.P3	/	Hammer and chisel	0.79 mm2	Fixed in 4% Paraformaldehyde solution	/	/	/	/	/	/	/	/	/	/	/	/	/	/	/	/	/	/
								SAMN08629734	MH32.C3														Coenosarc tissue				MH32.C3
								SAMN08629733	MH31.P2														Polyp tissue				MH31.P2
								SAMN08629732	MH27.P3																		MH27.P3
								SAMN08629731	MH27.C2														Coenosarc tissue				MH27.C2
								SAMN08629730	MH25.P2														Polyp tissue				MH25.P2
								SAMN08629729	MH25.C2														Coenosarc tissue				MH25.C2
								SAMN08629728	MH226.P2														Polyp tissue	2015-01-20			MH226.P2
								SAMN08629727	MH226.C2														Coenosarc tissue				MH226.C2
								SAMN08629726	MH221.P1														Polyp tissue				MH221.P1
								SAMN08629725	MH221.C1														Coenosarc tissue				MH221.C1
								SAMN08629724	MH214.P3														Polyp tissue				MH214.P3
								SAMN08629723	MH214.C2														Coenosarc tissue				MH214.C2
								SAMN08629722	MH213.P1														Polyp tissue				MH213.P1
								SAMN08629721	MH213.C2														Coenosarc tissue				MH213.C2
								SAMN08629720	MH212.P3														Polyp tissue				MH212.P3
								SAMN08629719	MH212.C1														Coenosarc tissue				MH212.C1
								SAMN08629718	MH131.P2														Polyp tissue	2015-01-16			MH131.P2
								SAMN08629717	MH131.C2														Coenosarc tissue				MH131.C2
								SAMN08629716	MH31.C3															2015-01-12			MH31.C3
23	PRJNA492366	Establishment of coral microbiome	Epstein, H. E., Torda, G., Munday, P. L., & van Oppen, M. (2019). Parental and early life stage environments drive establishment of bacterial and dinoflagellate communities in a common coral. The ISME journal, 13(6), 1635–1638. https://doi.org/10.1038/s41396-019-0358-3	The establishment of coral microbial communities in early developmental stages is fundamental to coral fitness, but its drivers are largely unknown, particularly for bacteria. Using an in situ reciprocal transplant experiment, we examined the influence of parents and both the planulation and early recruit environment on the microbiome of offspring in the brooding coral Pocillopora damicornis. ITS…	7G	3650M	78	SAMN10087326	WS9	/	/	coral reef	fringing reef	water	Water	NA	NA	WSF2	/	/	/	/	/	2017-10-01	Australia:Great Barrier Reef, Coral Canyons, Heron Island	23.45 S 151.92 E	/	/	/	/	/	/	/	/	/	/	/	/	/	/	/	/	5m	/	/	16	/	/	/
								SAMN10087325	WS8									WSS1																									1m			15
								SAMN10087324	WS7																																					14
								SAMN10087323	WS6																																					13
								SAMN10087322	WS5																																					12
								SAMN10087321	WS4									WSF1																												11
								SAMN10087320	WS3																																					10
								SAMN10087319	WS2																																					9
								SAMN10087318	WS16									WSS2																									5m			8
								SAMN10087317	WS15																																					7
								SAMN10087316	WS14																																					6
								SAMN10087315	WS13																																					5
								SAMN10087314	WS12									WSF2																												4
								SAMN10087313	WS11																																					3
								SAMN10087312	WS10																																					2
								SAMN10087311	WS1									WSF1																									1m			1
								SAMN10087310	R9					tissue		AD4	T8	FFF																									/			62
								SAMN10087309	R8																																					61
								SAMN10087308	R7								T7	FFS																												60
								SAMN10087307	R6								T6																													59
								SAMN10087306	R5								T5	FFF																												58
								SAMN10087305	R42							AD15	T4	SSS																												57
								SAMN10087304	R41																																					56
								SAMN10087303	R40							AD13	T9																													55
								SAMN10087302	R4							AD4	T4	FFS																												54
								SAMN10087301	R39							AD13	T9	SSS																												53
								SAMN10087300	R38																																					52
								SAMN10087299	R37																																					51
								SAMN10087298	R36																																					50
								SAMN10087297	R35								T8	SSF																												49
								SAMN10087296	R34								T6																													48
								SAMN10087295	R33																																					47
								SAMN10087294	R32																																					46
								SAMN10087293	R31								T5																													45
								SAMN10087292	R30																																					44
								SAMN10087291	R3							AD4	T4	FFS																												43
								SAMN10087290	R29							AD13	T5	SSF																												42
								SAMN10087289	R28								T4																													41
								SAMN10087288	R27								T3	SSS																												40
								SAMN10087287	R26																																					39
								SAMN10087286	R25																																					38
								SAMN10087285	R24																																					37
								SAMN10087284	R23								T2																													36
								SAMN10087283	R22																																					35
								SAMN10087282	R21																																					34
								SAMN10087281	R20							AD9	T5	FSF																												33
								SAMN10087280	R2							AD4	T3	FFF																												32
								SAMN10087279	R19							AD9		FSS																												31
								SAMN10087278	R18							AD8	T5																													30
								SAMN10087277	R17								T2																													29
								SAMN10087276	R16							AD7	T5																													28
								SAMN10087275	R15																																					27
								SAMN10087274	R14																																					26
								SAMN10087273	R13																																					25
								SAMN10087272	R12																																					24
								SAMN10087271	R11								T3	FSF																												23
								SAMN10087270	R10							AD4	T9	FFS																												22
								SAMN10087269	R1								T3	FFF																												21
								SAMN10087268	AD9							NA	NA	AdultF																												20
								SAMN10087267	AD8																																					19
								SAMN10087266	AD7																																					18
								SAMN10087265	AD6																																					17
								SAMN10087264	AD5																																					16
								SAMN10087263	AD4																																					15
								SAMN10087262	AD3																																					14
								SAMN10087261	AD20									AdultS																												13
								SAMN10087260	AD2									AdultF																												12
								SAMN10087259	AD19									AdultS																												11
								SAMN10087258	AD18																																					10
								SAMN10087257	AD17																																					9
								SAMN10087256	AD16																																					8
								SAMN10087255	AD15																																					7
								SAMN10087254	AD14																																					6
								SAMN10087253	AD13																																					5
								SAMN10087252	AD12																																					4
								SAMN10087251	AD11																																					3
								SAMN10087250	AD10																																					2
								SAMN10087249	AD1									AdultF																												1
24	PRJNA450871	Genetic structuring of Pocillopora damicornis across reef habitats	van Oppen, M., Bongaerts, P., Frade, P., Peplow, L. M., Boyd, S. E., Nim, H. T., & Bay, L. K. (2018). Adaptation to reef habitats through selection on the coral animal and its associated microbiome. Molecular ecology, 27(14), 2956–2971. https://doi.org/10.1111/mec.14763	Raw sequencing data (Illumina HiSeq2500) for RAD-seq libraries (SbfI) from 95 colonies of Pocillopora damicornis	31G	20642M	95	SAMN08951302	PDAM_GS224	/	/	/	/	/	/	/	/	/	GS224	/	/	/	GS	2012	Australia:Great Barrier Reef, Heron Island	/	/	/	/	/	/	/	/	/	/	/	coral (host + endosymbionts)	/	/	/	/	/	4-6 m	/	/	/	/	/	/
								SAMN08951301	PDAM_GS223										GS223
								SAMN08951300	PDAM_GS222										GS222
								SAMN08951299	PDAM_GS221										GS221
								SAMN08951298	PDAM_GS220										GS220
								SAMN08951297	PDAM_GS219										GS219
								SAMN08951296	PDAM_GS218										GS218
								SAMN08951295	PDAM_GS217										GS217
								SAMN08951294	PDAM_GS216										GS216
								SAMN08951293	PDAM_GS215										GS215
								SAMN08951292	PDAM_GS214										GS214
								SAMN08951291	PDAM_GS213										GS213
								SAMN08951290	PDAM_GS212										GS212
								SAMN08951289	PDAM_GS211										GS211
								SAMN08951288	PDAM_GS210										GS210
								SAMN08951287	PDAM_GS209										GS209
								SAMN08951286	PDAM_GS208										GS208
								SAMN08951285	PDAM_GS207										GS207
								SAMN08951284	PDAM_GS206										GS206
								SAMN08951283	PDAM_GS205										GS205
								SAMN08951282	PDAM_GS204										GS204
								SAMN08951281	PDAM_GS203										GS203
								SAMN08951280	PDAM_GS202										GS202
								SAMN08951279	PDAM_GS201										GS201
								SAMN08951278	PDAM_GF124										GF124				GF
								SAMN08951277	PDAM_GF123										GF123
								SAMN08951276	PDAM_GF122										GF122
								SAMN08951275	PDAM_GF121										GF121
								SAMN08951274	PDAM_GF120										GF120
								SAMN08951273	PDAM_GF119										GF119
								SAMN08951272	PDAM_GF118										GF118
								SAMN08951271	PDAM_GF117										GF117
								SAMN08951270	PDAM_GF116										GF116
								SAMN08951269	PDAM_GF115										GF115
								SAMN08951268	PDAM_GF114										GF114
								SAMN08951267	PDAM_GF113										GF113
								SAMN08951266	PDAM_GF112										GF112
								SAMN08951265	PDAM_GF111										GF111
								SAMN08951264	PDAM_GF110										GF110
								SAMN08951263	PDAM_GF109										GF109
								SAMN08951262	PDAM_GF108										GF108
								SAMN08951261	PDAM_GF107										GF107
								SAMN08951260	PDAM_GF106										GF106
								SAMN08951259	PDAM_GF105										GF105
								SAMN08951258	PDAM_GF104										GF104
								SAMN08951257	PDAM_GF103										GF103
								SAMN08951256	PDAM_GF102										GF102
								SAMN08951255	PDAM_GF101										GF101
								SAMN08951254	PDAM_CS424										CS424				CS
								SAMN08951253	PDAM_CS423										CS423
								SAMN08951252	PDAM_CS422										CS422
								SAMN08951251	PDAM_CS421										CS421
								SAMN08951250	PDAM_CS420										CS420
								SAMN08951249	PDAM_CS419										CS419
								SAMN08951248	PDAM_CS418										CS418
								SAMN08951247	PDAM_CS417										CS417
								SAMN08951246	PDAM_CS416										CS416
								SAMN08951245	PDAM_CS415										CS415
								SAMN08951244	PDAM_CS414										CS414
								SAMN08951243	PDAM_CS413										CS413
								SAMN08951242	PDAM_CS412										CS412
								SAMN08951241	PDAM_CS411										CS411
								SAMN08951240	PDAM_CS410										CS410
								SAMN08951239	PDAM_CS409										CS409
								SAMN08951238	PDAM_CS408										CS408
								SAMN08951237	PDAM_CS407										CS407
								SAMN08951236	PDAM_CS406										CS406
								SAMN08951235	PDAM_CS405										CS405
								SAMN08951234	PDAM_CS404										CS404
								SAMN08951233	PDAM_CS403										CS403
								SAMN08951232	PDAM_CS402										CS402
								SAMN08951231	PDAM_CS401										CS401
								SAMN08951230	PDAM_CF324										CF324				CF																				1-2 m
								SAMN08951229	PDAM_CF323										CF323
								SAMN08951228	PDAM_CF322										CF322
								SAMN08951227	PDAM_CF321										CF321
								SAMN08951226	PDAM_CF320										CF320
								SAMN08951225	PDAM_CF319										CF319
								SAMN08951224	PDAM_CF318										CF318
								SAMN08951223	PDAM_CF317										CF317
								SAMN08951222	PDAM_CF316										CF316
								SAMN08951221	PDAM_CF315										CF315
								SAMN08951220	PDAM_CF314										CF314
								SAMN08951219	PDAM_CF313										CF313
								SAMN08951218	PDAM_CF312										CF312
								SAMN08951217	PDAM_CF311										CF311
								SAMN08951216	PDAM_CF310										CF310
								SAMN08951215	PDAM_CF309										CF309
								SAMN08951214	PDAM_CF308										CF308
								SAMN08951213	PDAM_CF307										CF307
								SAMN08951212	PDAM_CF305										CF305
								SAMN08951211	PDAM_CF304										CF304
								SAMN08951210	PDAM_CF303										CF303
								SAMN08951209	PDAM_CF302										CF302
								SAMN08951208	PDAM_CF301										CF301
25	PRJNA454489 PRJNA506040	Pocillopora damicornis isolate:RSMAS Genome sequencing and assembly	1. Cunning, R., Bay, R. A., Gillette, P., Baker, A. C., & Traylor-Knowles, N. (2018). Comparative analysis of the Pocillopora damicornis genome highlights role of immune system in coral evolution. Scientific reports, 8(1), 16134. https://doi.org/10.1038/s41598-018-34459-8 2. Flot, J. F., & Tillier, S. (2007). The mitochondrial genome of Pocillopora (Cnidaria: Scleractinia) contains two variable r…	Sequencing the genome of Pocillopora damicornis	/	/	1	SAMN09007954	Pda-Pan-10	/	/	/	/	/	/	/	/	/	RSMAS	/	/	/	eastern tropical pacific	2005-03	Panama:Saboga Island	/	/	/	/	/	/	/	/	/	/	/	whole animal	/	/	/	/	/	/	/	/	/	PW Glynn	/	/
26	PRJNA587509	Southern Taiwan Pocillopora spp. coral RNAseq	Walters, B. M., Connelly, M. T., Young, B., & Traylor-Knowles, N. (2020). The Complicated Evolutionary Diversification of the Mpeg-1/Perforin-2 Family in Cnidarians. Frontiers in immunology, 11, 1690. https://doi.org/10.3389/fimmu.2020.01690	Coral reefs provide important benefits to coastal communities and are in worldwide decline due to rapid environmental change. Stony corals that build reefs are comprised of the cnidarian host, symbiotic algae and additional bacteria, fungi and viruses that are collectively termed the "coral holobiont". Disruptions that affect the healthy holobiont, such as high temperature stress due to climate c…	50G	25567M	(94)129	SAMN13321468	Ot2-6c	/	adult	/	/	/	/	/	/	/	mtORF type unknown	/	not applicable	/	not applicable	2017-07-12	Taiwan:Outlet	/	/	/	/	/	/	/	/	/	/	/	whole tissue	/	/	/	/	/	/	control	/	replicate_3	Michael Connelly, Crystal McRae	/	/
								SAMN13321467	Ot2-6b																																					replicate_2
								SAMN13321466	Ot2-6a																																					replicate_1
								SAMN13321465	Ot2-5c																																			Antibiotics		replicate_3
								SAMN13321464	Ot2-5b																																					replicate_2
								SAMN13321463	Ot2-5a																																					replicate_1
								SAMN13321462	Ot2-4c																																			Heat		replicate_3
								SAMN13321461	Ot2-4b																																					replicate_2
								SAMN13321460	Ot2-4a																																					replicate_1
								SAMN13321459	Ot2-3c																																			LPS		replicate_3
								SAMN13321458	Ot2-3b																																					replicate_2
								SAMN13321457	Ot2-3a																																					replicate_1
								SAMN13321456	Ot2-1c																																			Antibiotics.Heat		replicate_3
								SAMN13321455	Ot2-1b																																					replicate_2
								SAMN13321454	Ot2-1a																																					replicate_1
								SAMN13321453	Ot1-6c																																			control		replicate_3
								SAMN13321452	Ot1-6b																																					replicate_2
								SAMN13321451	Ot1-6a																																					replicate_1
								SAMN13321450	Ot1-5c																																			Antibiotics		replicate_3
								SAMN13321449	Ot1-5b																																					replicate_2
								SAMN13321448	Ot1-5a																																					replicate_1
								SAMN13321447	Ot1-4c																																			Heat		replicate_3
								SAMN13321446	Ot1-4b																																					replicate_2
								SAMN13321445	Ot1-4a																																					replicate_1
								SAMN13321444	Ot1-3c																																			LPS		replicate_3
								SAMN13321443	Ot1-3b																																					replicate_2
								SAMN13321442	Ot1-3a																																					replicate_1
								SAMN13321441	Ot1-1c																																			Antibiotics.Heat		replicate_3
								SAMN13321440	Ot1-1b																																					replicate_2
								SAMN13321439	Ot1-1a																																					replicate_1
								SAMN13321438	Hb2-6c																Taiwan:Houbihu																			control		replicate_3
								SAMN13321437	Hb2-6b																																					replicate_2
								SAMN13321436	Hb2-6a																																					replicate_1
								SAMN13321435	Hb2-5c																																			Antibiotics		replicate_3
								SAMN13321434	Hb2-5b																																					replicate_2
								SAMN13321433	Hb2-5a																																					replicate_1
								SAMN13321432	Hb2-4c																																			Heat		replicate_3
								SAMN13321431	Hb2-4b																																					replicate_2
								SAMN13321430	Hb2-4a																																					replicate_1
								SAMN13321429	Hb2-3c																																			LPS		replicate_3
								SAMN13321428	Hb2-3b																																					replicate_2
								SAMN13321427	Hb2-3a																																					replicate_1
								SAMN13321426	Hb2-1c																																			Antibiotics.Heat		replicate_3
								SAMN13321425	Hb2-1b																																					replicate_2
								SAMN13321424	Hb2-1a																																					replicate_1
								SAMN13321423	Hb1-6c																																			control		replicate_3
								SAMN13321422	Hb1-6b																																					replicate_2
								SAMN13321421	Hb1-6a																																					replicate_1
								SAMN13321420	Hb1-5c																																			Antibiotics		replicate_3
								SAMN13321419	Hb1-5b																																					replicate_2
								SAMN13321418	Hb1-5a																																					replicate_1
								SAMN13321417	Hb1-4c																																			Heat		replicate_3
								SAMN13321416	Hb1-4b																																					replicate_2
								SAMN13321415	Hb1-4a																																					replicate_1
								SAMN13321414	Hb1-3c																																			LPS		replicate_3
								SAMN13321413	Hb1-3b																																					replicate_2
								SAMN13321412	Hb1-3a																																					replicate_1
								SAMN13321411	Hb1-1a																																			Antibiotics.Heat		replicate_1
								SAMN13321409	Hw2-6a										mtORF type 4A					2017-07-21	Taiwan:Houwan																			/		/
								SAMN13191997	Hw2-6c															2017-07-21																				control		replicate_2
									Hw2-6c
								SAMN13191996	Hw2-6b																																					replicate_1
								SAMN13191996	Hw2-6b
								SAMN13191995	Hw2-5c																																			Antibiotics		replicate_3
								SAMN13191995	Hw2-5c
								SAMN13191994	Hw2-5b																																					replicate_2
								SAMN13191994	Hw2-5b
								SAMN13191993	Hw2-5a																																					replicate_1
								SAMN13191993	Hw2-5a
								SAMN13191992	Hw2-4c																																			Heat		replicate_3
								SAMN13191992	Hw2-4c
								SAMN13191991	Hw2-4b																																					replicate_2
								SAMN13191991	Hw2-4b
								SAMN13191990	Hw2-4a																																					replicate_1
								SAMN13191990	Hw2-4a
								SAMN13191989	Hw2-3c																																			LPS		replicate_3
								SAMN13191989	Hw2-3c
								SAMN13191988	Hw2-3b															2017-07-20																						replicate_2
								SAMN13191988	Hw2-3b
								SAMN13191987	Hw2-3a															2017-07-21																						replicate_1
								SAMN13191987	Hw2-3a
								SAMN13191986	Hw2-2c																																			Antibiotics.Heat.LPS		replicate_3
								SAMN13191986	Hw2-2c
								SAMN13191985	Hw2-2b																																					replicate_2
								SAMN13191985	Hw2-2b
								SAMN13191984	Hw2-2a																																					replicate_1
								SAMN13191984	Hw2-2a
								SAMN13191983	Hw2-1c																																			Antibiotics.Heat		replicate_3
								SAMN13191983	Hw2-1c
								SAMN13191982	Hw2-1b																																					replicate_2
								SAMN13191982	Hw2-1b
								SAMN13191981	Hw2-1a																																					replicate_1
								SAMN13191981	Hw2-1a
								SAMN13191980	Hw1-6c										mtORF type 8A																									control		replicate_3
								SAMN13191980	Hw1-6c
								SAMN13191979	Hw1-6b																																					replicate_2
								SAMN13191979	Hw1-6b
								SAMN13191978	Hw1-6a																																					replicate_1
								SAMN13191978	Hw1-6a
								SAMN13191977	Hw1-5c																																			Antibiotics		replicate_3
								SAMN13191977	Hw1-5c
								SAMN13191976	Hw1-5b																																					replicate_2
								SAMN13191976	Hw1-5b
								SAMN13191975	Hw1-5a																																					replicate_1
								SAMN13191975	Hw1-5a
								SAMN13191974	Hw1-4c																																			Heat		replicate_3
								SAMN13191974	Hw1-4c
								SAMN13191973	Hw1-4b																																					replicate_2
								SAMN13191973	Hw1-4b
								SAMN13191972	Hw1-4a																																					replicate_1
								SAMN13191972	Hw1-4a
								SAMN13191971	Hw1-3c																																			LPS		replicate_3
								SAMN13191971	Hw1-3c
								SAMN13191970	Hw1-3b																																					replicate_2
								SAMN13191970	Hw1-3b
								SAMN13191969	Hw1-3a																																					replicate_1
								SAMN13191969	Hw1-3a
								SAMN13191968	Hw1-2c																																			Antibiotics.Heat.LPS		replicate_3
								SAMN13191968	Hw1-2c
								SAMN13191967	Hw1-2b																																					replicate_2
								SAMN13191967	Hw1-2b
								SAMN13191966	Hw1-2a																																					replicate_1
								SAMN13191966	Hw1-2a
								SAMN13191965	Hw1-1c																																			Antibiotics.Heat		replicate_3
								SAMN13191965	Hw1-1c
								SAMN13191964	Hw1-1b																																					replicate_2
								SAMN13191964	Hw1-1b
								SAMN13191963	Hw1-1a																																					replicate_1
								SAMN13191963	Hw1-1a
27	PRJEB26650	Host and Symbionts in Pocillopora damicornis Larvae Display Different Transcriptomic Responses to Ocean Acidification and Warming	/	As global ocean change progresses, reef-building corals and their early life history stages will rely on physiological plasticity totolerate new environmental conditions. Larvae from brooding coral species contain algal symbionts upon release, which assist with the energy requirements of dispersal and metamorphosis. Global ocean change threatens the success of larval dispersal and settlement by c…	45G	21254M	18	SAMEA4652171	PD18	/	/	/	/	/	/	/	/	/	/	/	/	/	/	/	/	/	/	/	/	/	/	/	/	/	/	/	/	/	/	/	/	/	/	/	/	/	/	/	/
								SAMEA4652170	PD17
								SAMEA4652169	PD16
								SAMEA4652168	PD15
								SAMEA4652167	PD14
								SAMEA4652166	PD13
								SAMEA4652165	PD12
								SAMEA4652164	PD11
								SAMEA4652163	PD10
								SAMEA4652162	PD9
								SAMEA4652161	PD8
								SAMEA4652160	PD7
								SAMEA4652159	PD6
								SAMEA4652158	PD5
								SAMEA4652157	PD4
								SAMEA4652156	PD3
								SAMEA4652155	PD2
								SAMEA4652154	PD1
28	PRJNA509355	Coral microbiome (endosymbiotic dinoflagellates and 16S rRNA bacterial community) Microbiome associated with six corals species along thermal gradients in the northern Red Sea	Osman, E. O., Suggett, D. J., Voolstra, C. R., Pettay, D. T., Clark, D. R., Pogoreutz, C., Sampayo, E. M., Warner, M. E., & Smith, D. J. (2020). Coral microbiome composition along the northern Red Sea suggests high plasticity of bacterial and specificity of endosymbiotic dinoflagellate communities. Microbiome, 8(1), 8. https://doi.org/10.1186/s40168-019-0776-5	This work investigated the microbiome composition (endosymbiotic dinoflagellate and bacterial community) of six coral species across five sites along the northern Red Sea (spanning 4˚ of latitude) representing a thermal gradient. Samples were collected in February/March 2013 and the selected sites were; Abo Ghalloum (28.6147˚N, 34.5604˚E; Gulf of Aqaba), Ras Mohamed (27.7305˚N, 34.2691˚E; Sinai P…	22G	13068M	25(164)	SAMN10784367	12D-P	/	/	/	/	/	/	/	/	/	/	/	Pocillopora damicornis	/	mucus	2013-02-01	Egypt: Gulf of Aqaba	24.6988 N 35.1327 E	/	/	/	/	/	/	/	/	/	/	/	/	/	/	/	Wadi El Gemal	Deep	/	/	3	/	/	/
								SAMN10784366	11D-P																	24.6988 N 35.1327 E																Wadi El Gemal				2
								SAMN10784365	10D-P																	24.6988 N 35.1327 E																Wadi El Gemal				1
								SAMN10784364	9D-P																	27.2485 N 33.849 E																Meritte				2
								SAMN10784363	8D-P																	27.2485 N 33.849 E																Meritte				1
								SAMN10784362	5D-P																	27.3157 N 33.8097 E																Abo Galawa				2
								SAMN10784361	4D-P																	27.3157 N 33.8097 E																Abo Galawa				1
								SAMN10784360	3D-P																	28.6147 N 34.5604 E																Abo Ghalloum				3
								SAMN10784359	2D-P																	28.6147 N 34.5604 E																Abo Ghalloum				2
								SAMN10784358	1D-P																	28.6147 N 34.5604 E																Abo Ghalloum				1
								SAMN10784286	6S-P																	27.7305 N 34.2691 E																Ras Mohamed	Shallow			3
								SAMN10784285	5S-P																	27.7305 N 34.2691 E																Ras Mohamed				2
								SAMN10784284	4S-P																	27.7305 N 34.2691 E																Ras Mohamed				1
								SAMN10784283	15S-P																	24.6988 N 35.1327 E																Wadi El Gemal				3
								SAMN10784282	14S-P																	24.6988 N 35.1327 E																Wadi El Gemal				2
								SAMN10784281	13S-P																	24.6988 N 35.1327 E																Wadi El Gemal				1
								SAMN10784280	12S-P																	27.2485 N 33.849 E																Meritte				3
								SAMN10784279	11S-P																	27.2485 N 33.849 E																Meritte				2
								SAMN10784278	10S-P																	27.2485 N 33.849 E																Meritte				1
								SAMN10784277	9S-P																	27.3157 N 33.8097 E																Abo Galawa				3
								SAMN10784276	8S-P																	27.3157 N 33.8097 E																Abo Galawa				2
								SAMN10784275	7S-P																	27.3157 N 33.8097 E																Abo Galawa				1
								SAMN10784274	3S-P																	28.6147 N 34.5604 E																Abo Ghalloum				3
								SAMN10784273	2S-P																	28.6147 N 34.5604 E																Abo Ghalloum				2
								SAMN10784272	1S-P																	28.6147 N 34.5604 E																Abo Ghalloum				1
29	PRJNA514335	Increased NF-κB expression is correlated with resistance to pathogen infection in the sea anemone Aiptasia and resistance to thermal stress in the coral Pocillopora damicornis	/	This study explores the role of the immune system regulator and transcription factor NF-kB in different stressors in both sea anemone Aiptasia and tropical coral Pocillopora damicornis.	/	/	3	SAMN10723067	Pdam_Colony3	/	/	BU_tank_room	Tank_3	Tank_seawater	/	/	/	/	Colony3	/	/	/	/	2018-07-05	USA: Boston University	/	/	/	/	/	/	/	/	/	/	/	/	/	/	/	/	/	/	/	/	/	/	/	/
								SAMN10723066	Pdam_Colony2				Tank_2						Colony2
								SAMN10723065	Pdam_Colony1				Tank_1						Colony1
30	PRJNA514346	Increased NF-κB expression is correlated with resistance to pathogen infection in the sea anemone Aiptasia and resistance to thermal stress in the coral Pocillopora damicornis	/	This study explores the role of the immune system regulator and transcription factor NF-kB in different stressors in both sea anemone Aiptasia and tropical coral Pocillopora damicornis. Within this raw dataset are the sequenced ITS2 communities of the 3 Pocillopora damicornis colonies under study.	167M	92M	3	SAMN10723590	Colony3_ITS2	/	/	BU_tankroom	Tank_3	BU_seawater	/	/	/	/	Pdam_colony3	/	Pocillopora damicornis	/	/	2018-07-05	USA: Boston University	/	/	/	/	/	/	/	/	/	/	/	/	/	/	/	/	/	/	/	/	/	/	/	/
								SAMN10723589	Colony2_ITS2				Tank_2						Pdam_colony2
								SAMN10723588	Colony1_ITS2				Tank_1						Pdam_colony1
31	PRJNA521995	Increased NF-κB expression is correlated with resistance to pathogen infection in the sea anemone Aiptasia and resistance to thermal stress in the coral Pocillopora damicornis	/	Here we have investigated the role of transcription factor NF-κB in establishment and loss of symbiosis in the coral Pocillopora damicornis. P. damicornis individual hosting Durusdinium spp. symbionts showed higher basal NF-κB expression and decreased heat-induced bleaching than two individuals hosting Cladocopium spp. symbionts. By genome-wide gene expression profiling and genomic promoter analy…	6G	3050M	8	SAMN10922165	C3	/	/	/	/	/	/	/	/	/	colony C frag 3	/	/	/	saltwater tank 3	2018-06-01	USA: Massachusetts	/	/	/	/	/	/	/	/	/	/	/	whole organism	/	/	/	/	/	/	/	/	/	/	/	/
								SAMN10922164	C2										colony C frag 2
								SAMN10922163	C1										colony C frag 1
								SAMN10922162	B3										colony B frag 3				saltwater tank 2
								SAMN10922161	B2										colony B frag 2				saltwater tank 2
								SAMN10922160	B1										colony B frag 1				saltwater tank 2
								SAMN10922159	A2										colony A frag 2				saltwater tank 1
								SAMN10922158	A1										colony A frag 1				saltwater tank 1
32	PRJNA529902	Morikawa & Palumbi 2019 - Pocillopora damicornis Phenotype or genotype	Morikawa, M. K., & Palumbi, S. R. (2019). Using naturally occurring climate resilient corals to construct bleaching-resistant nurseries. Proceedings of the National Academy of Sciences of the United States of America, 116(21), 10586–10591. https://doi.org/10.1073/pnas.1721415116	VCF files of 20 Pocillopora damicornis parent colonies representing 11 unique genotypes found in Pools 300 and 400 of Ofu, American Samoa	19G	8573M	20	SAMN11320527	DA20	/	Adult	/	/	/	/	/	/	/	DA_J	/	/	/	Field collected	2014-08-01	American Samoa: Ofu 300	14.18336 S 169.66109 W	/	/	/	/	/	/	/	/	/	/	Whole polyp and skeleton	/	/	/	/	/	/	/	/	/	/	/	/
								SAMN11320526	DA19										DA_K							14.18313 S 169.66064 W
								SAMN11320525	DA18										DA_K							14.18271 S 169.65962 W
								SAMN11320524	DA17										DA_J							14.18335 S 169.66072 W
								SAMN11320523	DA16										DA_G							14.18309 S 169.66017 W
								SAMN11320522	DA15										DA_G							14.18335 S 169.6604 W
								SAMN11320521	DA14										DA_I							14.18296 S 169.66017 W
								SAMN11320520	DA13										DA_G							14.18299 S 169.66043 W
								SAMN11320519	DA12										DA_H							14.18296 S 169.65997 W
								SAMN11320518	DA11										DA_G							14.18275 S 169.66002 W
								SAMN11320517	DA10										DA_G						American Samoa: Ofu 400	14.1799 S 169.65488 W
								SAMN11320516	DA09										DA_F							14.17971 S 169.65491 W
								SAMN11320515	DA08										DA_E							14.1799 S 169.65489 W
								SAMN11320514	DA07										DA_E							14.18005 S 169.65515 W
								SAMN11320513	DA06										DA_B							14.17888 S 169.65462 W
								SAMN11320512	DA05										DA_B							14.17852 S 169.65472 W
								SAMN11320511	DA04										DA_D							14.17888 S 169.65483 W
								SAMN11320510	DA03										DA_C							14.1802 S 169.65451 W
								SAMN11320509	DA02										DA_B							14.17901 S 169.65474 W
								SAMN11320508	DA01										DA_A							14.17905 S 169.65488 W
33	PRJNA544778	Multiple omics reveals coral reefs are living stones	/	Coral reefs are the cornerstone of global marine ecosystems, providing a shelter for over one third of marine organisms. In this bioproject, we have sequenced the genomes, full-longth transcriptomes, small RNA, single cell gene expression profile, proteomics by PacBio, HiSeq X Ten, 10X Genomics, HiC, BD Rhapsody, mass spectrum technologies of some important reef-building corals, including Styloph…	1348G	0,41T	5(172)	SAMN16520579	Reef-building coral 5_3	/	/	/	/	/	/	/	/	/	sample 5_3	Reef-building coral	/	/	Coral reefs	2017-10-20	China: Spratly Islands	/	/	/	/	/	/	/	/	/	/	/	Polyps	/	/	/	/	/	/	/	/	/	/	/	/
								SAMN16520578	Reef-building coral 5_2										sample 5_2
								SAMN16520577	Reef-building coral 5_1										sample 5_1
								SAMN12163718	Reef-building coral 5_gene_expression_pattern										sample 5
								SAMN11855716	Reef-building coral 5										sample 5
34	PRJNA545379	Pocillopora damicornis Raw sequence reads	/	Meta-transcriptomic analyses of Pocillopora damicornis reveal the molecualr mechanisms of larvae attachment	67G	27278M	1	SAMN11890477	PD-Settle	/	/	/	/	/	/	/	/	/	field	/	/	/	Sanya Bay	2017-09-10	China: Sanya	/	/	/	/	/	/	/	/	/	/	/	coral	/	/	/	/	/	/	/	/	/	/	/	/
35	PRJNA559028	coral holobiont Transcriptome	Li, J., Long, L., Zou, Y., & Zhang, S. (2020). Microbial community and transcriptional responses to increased temperatures in coral Pocillopora damicornis holobiont. Environmental microbiology, 10.1111/1462-2920.15168. Advance online publication. https://doi.org/10.1111/1462-2920.15168	Transcriptional responses to increased temperatures in the holobiont of the coral Pocillopora damicornis	80G	35263M	13	SAMN12568906	32_3	/	/	/	/	/	/	/	/	/	not applicable	/	not applicable	/	/	2015-10-01	China:Sanya	/	/	/	/	/	/	/	/	/	/	/	whole tissue	/	32	/	/	/	/	/	/	/	/	/	/
								SAMN12568905	32_2																														32
								SAMN12568904	32_1																														32
								SAMN12568903	31_3																														31
								SAMN12568877	31_2																														31
								SAMN12568876	31_1																														31
								SAMN12568875	29_3																														29
								SAMN12568874	29_2																														29
								SAMN12568873	29_1																														29
								SAMN12568872	25_3																														25
								SAMN12568871	25_2																														25
								SAMN12568842	25_1																														25
								SAMN12511786	coral transcriptiome										coral Pocillopora damicornis		/			2015-12-01													/		/
36	PRJNA678138	Larvae attachment of Pocillopora damicornis	/	Coral recruitment is critical to the sustenance of coral reefs and is considered a demographic bottleneck in the recovery of reef populations following disturbance events. Planula larvae that must select an appropriate habitat to settle, metamorphosize, and spend the rest of their life, that is greatly important for survival. However, little is known about the molecular basis of these genetically…	103G	38491M	15	SAMN16789118	PD 15	/	/	/	/	/	/	/	/	/	B8-3	/	Coral Pocillopora damicornis	/	/	2017-09-25	China: Sanya Bay	/	/	/	/	/	/	/	/	/	/	/	individual organisms	/	/	/	/	/	/	/	/	/	/	/	/
								SAMN16789117	PD 14										B8-2
								SAMN16789116	PD 13										B8-1
								SAMN16789115	PD 12										B7-3
								SAMN16789114	PD 11										B7-2
								SAMN16789113	PD 10										B7-1
								SAMN16789112	PD 9										B6-3
								SAMN16789111	PD 8										B6-2
								SAMN16789110	PD 7										B6-1
								SAMN16789109	PD 6										B5-3
								SAMN16789108	PD 5										B5-2
								SAMN16789107	PD 4										B5-1
								SAMN16789106	PD 3										B4-3
								SAMN16789105	PD 2										B4-2
								SAMN16789104	PD 1										B4-1
37	PRJNA478260	Microbiome of coral	Li, J., Long, L., Zou, Y., & Zhang, S. (2020). Microbial community and transcriptional responses to increased temperatures in coral Pocillopora damicornis holobiont. Environmental microbiology, 10.1111/1462-2920.15168. Advance online publication. https://doi.org/10.1111/1462-2920.15168	Symbiodinium and bacteria assemblages in stony corals	2G	1452M	2	SAMN09505681	SymPd	/	/	/	/	/	metagenomic assembly	/	/	/	Pocillopora damicornis	/	/	/	Luhuitou fringing reef	2015-12-01	China:Sanya	/	/	/	/	/	/	/	/	/	unknow	/	/	/	/	/	/	/	/	/	/	/	/	/	/
								SAMN09505680	BacPd
38	PRJNA611041	Coral Larvae transcriptome under nitrate treatments	/	Estimation of coral larvae meta-organism transcriptomic response to nutrient treatment	258G	90416M	1	SAMN14330743	NO3_coral	/	/	/	/	/	/	/	/	/	/	/	missing	/	/	2018-08-01	China	/	/	/	/	/	/	/	/	/	/	/	larvae	/	/	/	/	/	/	/	/	/	/	/	/
									NO3_coral
									NO3_coral
									NO3_coral
									NO3_coral
									NO3_coral
									NO3_coral
									NO3_coral
									NO3_coral
									NO3_coral
									NO3_coral
									NO3_coral
									NO3_coral
									NO3_coral
									NO3_coral
									NO3_coral
									NO3_coral
									NO3_coral
39	PRJNA662835	Structure and composition of Symbiodiniaceae and bacterial communities associated with common Indo-Pacific corals in the Gulf of Thailand	/	Corals live with complex assemblages of microbes including bacteria, the dinoflagellate Symbiodiniaceae, fungi and viruses in an ecological unit termed the coral holobiont. These coral-associated microorganisms play an important role in their host fitness and survival. Here, we investigate the structure and diversity of algal and bacterial communities associated with five common Indo-Pacific cora…	1G	189M	(10)55	SAMN16095107	Pda_PR_5	/	/	marine coral reef biome	marine reef biome	coral	/	/	/	/	/	/	/	/	/	2017-04-15	Thailand: PrachuapKhiriKhan	11.809138 N 99.812122 E	/	/	/	/	/	/	/	/	NA	/	/	/	/	/	/	/	3-5m	/	/	/	/	/	/
								SAMN16095106	Pda_PR_4																	11.809136 N 99.812122 E
								SAMN16095105	Pda_PR_3																	11.809134 N 99.812122 E
								SAMN16095104	Pda_PR_2																	11.809132 N 99.812122 E
								SAMN16095103	Pda_PR_1																	11.809130 N 99.812122 E
								SAMN16095102	Pda_CH_5																Thailand: Chumphon	10.422267 N 99.311943 E
								SAMN16095101	Pda_CH_4																	10.422265 N 99.311943 E
								SAMN16095100	Pda_CH_3																	10.422263 N 99.311943 E
								SAMN16095099	Pda_CH_2																	10.422261 N 99.311943 E
								SAMN16095098	Pda_CH_1																	10.422259 N 99.311943 E
40	PRJNA668126	Coral diazotroph communities - Pocillopora damicornis, Galaxea fascicularis, Porites rus, Acropora secale	/	This study compares the communities of diazotrophs, i.e. nitrogen-fixing bacteria, associated with four coral species (Pocillopora damicornis, Galaxea fascicularis, Acropora secale, and Porites rus) collected from CO2 seeps at Tutum Bay (Papua New Guinea) with those from nearby ambient pCO2 sites using nifH amplicon sequencing.	/	/	/	/	/	/	/	/	/	/	/	/	/	/	/	/	/	/	/	/	/	/	/	/	/	/	/	/	/	/	/	/	/	/	/	/	/	/	/	/	/	/	/	/	/
41	PRJNA393088	Biogeography of Pocillopora microbiota	Brener-Raffalli, K., Clerissi, C., Vidal-Dupiol, J., Adjeroud, M., Bonhomme, F., Pratlong, M., Aurelle, D., Mitta, G., & Toulza, E. (2018). Thermal regime and host clade, rather than geography, drive Symbiodinium and bacterial assemblages in the scleractinian coral Pocillopora damicornis sensu lato. Microbiome, 6(1), 39. https://doi.org/10.1186/s40168-018-0423-6	Analysis of bacterial and Symbiodinium communities (16S and ITS2 metabarcoding) for Pocillopra samples from different geographic regions	8G	5173M	94	SAMN07315154	TWWA3	/	/	/	/	/	/	/	/	/	/	/	Pocillopora	/	/	/	Taiwan	21.9938169 N 120.7065 E	/	/	/	/	/	/	/	/	/	/	/	/	/	/	/	/	/	/	/	/	/	/	/
								SAMN07315153	TWWA2																	21.9938168 N 120.7064 E
									TWWA2
								SAMN07315152	TWWA1																	21.9938167 N 120.7063 E
									TWWA1
								SAMN07315151	TWHO4																	21.9454392 N 120.748028 E
								SAMN07315151	TWHO4
								SAMN07315150	TWHO3																	21.9454391 N 120.748027 E
								SAMN07315150	TWHO3
								SAMN07315149	TWHO2																	21.945439 N 120.748026 E
								SAMN07315149	TWHO2
								SAMN07315148	TWHO1																	21.9454389 N 120.748025 E
								SAMN07315148	TWHO1
								SAMN07315147	TWOU6																	21.9306 N 120.744966666666 E
								SAMN07315147	TWOU6
								SAMN07315146	TWOU5																	21.9305 N 120.744966666666 E
								SAMN07315146	TWOU5
								SAMN07315145	TWOU4																	21.9304 N 120.744966666666 E
								SAMN07315145	TWOU4
								SAMN07315144	TWOU3																	21.9303 N 120.744966666666 E
								SAMN07315144	TWOU3
								SAMN07315143	TWOU2																	21.9302 N 120.744966666666 E
								SAMN07315143	TWOU2
								SAMN07315142	TWOU1																	21.9301 N 120.744966666666 E
								SAMN07315142	TWOU1
								SAMN07315141	FPTP7																French Polynesia	17.574431 S 149.619741666666 W
								SAMN07315141	FPTP7
								SAMN07315140	FPTP5																	17.57443 S 149.619741666666 W
								SAMN07315140	FPTP5
								SAMN07315139	FPTP4																	17.574429 S 149.619741666666 W
								SAMN07315139	FPTP4
								SAMN07315138	FPTP3																	17.574428 S 149.619741666666 W
								SAMN07315138	FPTP3
								SAMN07315137	FPTP6																	17.574427 S 149.619741666666 W
								SAMN07315137	FPTP6
								SAMN07315136	FPTP2																	17.574426 S 149.619741666666 W
								SAMN07315136	FPTP2
								SAMN07315135	FPTP1																	17.574425 S 149.619741666666 W
								SAMN07315135	FPTP1
								SAMN07315134	FPTV9																	16.6767397 S 151.455255555555 W
								SAMN07315134	FPTV9
								SAMN07315133	FPTV8																	16.6767396 S 151.455255555555 W
								SAMN07315133	FPTV8
								SAMN07315132	FPTV7																	16.6767395 S 151.455255555555 W
								SAMN07315132	FPTV7
								SAMN07315131	FPTV6																	16.6767394 S 151.455255555555 W
								SAMN07315131	FPTV6
								SAMN07315130	FPTV5																	16.6767393 S 151.455255555555 W
								SAMN07315130	FPTV5
								SAMN07315129	FPTV4																	16.6767392 S 151.455255555555 W
								SAMN07315129	FPTV4
								SAMN07315128	FPTV3																	16.6767391 S 151.455255555555 W
								SAMN07315128	FPTV3
								SAMN07315127	FPTV2																	16.676739 S 151.455255555555 W
								SAMN07315127	FPTV2
								SAMN07315126	FPTV1																	16.6767389 S 151.455255555555 W
								SAMN07315126	FPTV1
								SAMN07315125	FPTT5																	16.614179 S 151.542752777777 W
								SAMN07315125	FPTT5
								SAMN07315124	FPTT4																	16.614178 S 151.542752777777 W
								SAMN07315124	FPTT4
								SAMN07315123	FPTT3																	16.614177 S 151.542752777777 W
								SAMN07315123	FPTT3
								SAMN07315122	FPTT2																	16.614176 S 151.542752777777 W
								SAMN07315122	FPTT2
								SAMN07315121	FPTT1																	16.614175 S 151.542752777777 W
								SAMN07315121	FPTT1
								SAMN07315120	DJSB12																Djibouti	11.7794872 N 42.9243472222222 E
								SAMN07315120	DJSB12
								SAMN07315119	DJSB11																	11.7794871 N 42.9243472222222 E
								SAMN07315119	DJSB11
								SAMN07315118	DJSB10																	11.779487 N 42.9243472222222 E
								SAMN07315118	DJSB10
								SAMN07315117	DJSB9																	11.7794869 N 42.9243472222222 E
								SAMN07315117	DJSB9
								SAMN07315116	DJSB8																	11.7794868 N 42.9243472222222 E
								SAMN07315116	DJSB8
								SAMN07315115	DJSB7																	11.7794867 N 42.9243472222222 E
								SAMN07315115	DJSB7
								SAMN07315114	DJSB6																	11.7794866 N 42.9243472222222 E
									DJSB6
									DJSB6
									DJSB6
								SAMN07315113	DJSB5																	11.7794865 N 42.9243472222222 E
									DJSB5
								SAMN07315112	DJSB4																	11.7794864 N 42.9243472222222 E
								SAMN07315112	DJSB4
								SAMN07315111	DJSB3																	11.7794863 N 42.9243472222222 E
								SAMN07315111	DJSB3
								SAMN07315110	DJSB2																	11.7794862 N 42.9243472222222 E
								SAMN07315110	DJSB2
								SAMN07315109	DJSB1																	11.7794861 N 42.9243472222222 E
								SAMN07315109	DJSB1
								SAMN07315108	DJRK7																	11.5826145 N 42.7960722222222 E
								SAMN07315108	DJRK7
								SAMN07315108	DJRK7
								SAMN07315108	DJRK7
								SAMN07315107	DJRK6																	11.5826144 N 42.7960722222222 E
								SAMN07315107	DJRK6
								SAMN07315106	DJRK5																	11.5826143 N 42.7960722222222 E
								SAMN07315106	DJRK5
								SAMN07315106	DJRK5
								SAMN07315106	DJRK5
								SAMN07315105	DJRK4																	11.5826142 N 42.7960722222222 E
								SAMN07315105	DJRK4
								SAMN07315105	DJRK4
								SAMN07315105	DJRK4
								SAMN07315104	DJRK3																	11.5826141 N 42.7960722222222 E
								SAMN07315104	DJRK3
								SAMN07315104	DJRK3
								SAMN07315104	DJRK3
								SAMN07315103	DJRK2																	11.582614 N 42.7960722222222 E
									DJRK2
								SAMN07315102	DJRK1																	11.5826139 N 42.7960722222222 E
								SAMN07315102	DJRK1
								SAMN07315102	DJRK1
								SAMN07315102	DJRK1
								SAMN07315101	FPRA7																French Polynesia	16.7894451 S 151.391841666666 W
								SAMN07315101	FPRA7
								SAMN07315100	FPRA6																	16.789445 S 151.391841666666 W
								SAMN07315100	FPRA6
								SAMN07315099	FPRA5																	16.7894449 S 151.391841666666 W
								SAMN07315099	FPRA5
								SAMN07315098	FPRA8																	16.7894448 S 151.391841666666 W
								SAMN07315098	FPRA8
								SAMN07315097	FPRA4																	16.7894447 S 151.391841666666 W
								SAMN07315097	FPRA4
								SAMN07315096	FPRA3																	16.7894446 S 151.391841666666 W
								SAMN07315096	FPRA3
								SAMN07315095	FPRA2																	16.7894445 S 151.391841666666 W
								SAMN07315095	FPRA2
								SAMN07315094	FPRA1																	16.7894444 S 151.391841666666 W
								SAMN07315094	FPRA1
								SAMN07315093	NCBS4																New Caledonia	22.2932947 S 166.470677777777 E
								SAMN07315093	NCBS4
								SAMN07315092	NCBS3																	22.2932946 S 166.470677777777 E
								SAMN07315091	NCBS2																	22.2932945 S 166.470677777777 E
								SAMN07315091	NCBS2
								SAMN07315090	NCBS1																	22.2932944 S 166.470677777777 E
								SAMN07315090	NCBS1
								SAMN07315089	NCBM4																	22.1958809 S 166.339908333333 E
								SAMN07315089	NCBM4
								SAMN07315089	NCBM4
								SAMN07315089	NCBM4
								SAMN07315088	NCBM3																	22.1958808 S 166.339908333333 E
								SAMN07315088	NCBM3
								SAMN07315088	NCBM3
								SAMN07315088	NCBM3
								SAMN07315087	NCBM2																	22.1958807 S 166.339908333333 E
								SAMN07315087	NCBM2
								SAMN07315086	NCBM1																	22.1958806 S 166.339908333333 E
								SAMN07315086	NCBM1
								SAMN07315086	NCBM1
								SAMN07315086	NCBM1
								SAMN07315085	NCGD6																	22.2440644 S 166.418772222222 E
								SAMN07315085	NCGD6
								SAMN07315085	NCGD6
								SAMN07315085	NCGD6
								SAMN07315084	NCGD5																	22.2440643 S 166.418772222222 E
								SAMN07315084	NCGD5
								SAMN07315083	NCGD4																	22.2440642 S 166.418772222222 E
								SAMN07315083	NCGD4
								SAMN07315083	NCGD4
								SAMN07315083	NCGD4
								SAMN07315082	NCGD3																	22.2440641 S 166.418772222222 E
								SAMN07315082	NCGD3
								SAMN07315081	NCGD2																	22.244064 S 166.418772222222 E
								SAMN07315081	NCGD2
								SAMN07315080	NCGD1																	22.2440639 S 166.418772222222 E
								SAMN07315080	NCGD1
								SAMN07315080	NCGD1
								SAMN07315080	NCGD1
								SAMN07315079	FPMT5																French Polynesia	17.4896948 S 149.896847222222 W
								SAMN07315079	FPMT5
								SAMN07315078	FPMT4																	17.4896947 S 149.896847222222 W
								SAMN07315078	FPMT4
								SAMN07315077	FPMT2																	17.4896946 S 149.896847222222 W
								SAMN07315077	FPMT2
								SAMN07315076	FPMT1																	17.4896945 S 149.896847222222 W
								SAMN07315076	FPMT1
								SAMN07315075	FPMT3																	17.4896944 S 149.896847222222 W
								SAMN07315075	FPMT3
								SAMN07315074	FPMP6																	17.4921449 S 149.868983333333 W
								SAMN07315074	FPMP6
								SAMN07315073	FPMP5																	17.4921448 S 149.868983333333 W
								SAMN07315073	FPMP5
								SAMN07315072	FPMP4																	17.4921447 S 149.868983333333 W
								SAMN07315072	FPMP4
								SAMN07315071	FPMP3																	17.4921446 S 149.868983333333 W
								SAMN07315071	FPMP3
								SAMN07315070	FPMP2																	17.4921445 S 149.868983333333 W
								SAMN07315070	FPMP2
								SAMN07315069	FPMP1																	17.4921444 S 149.868983333333 W
								SAMN07315069	FPMP1
								SAMN07315068	DJMI8																Djibouti	11.7303535 N 43.2240805555555 E
								SAMN07315068	DJMI8
								SAMN07315067	DJMI7																	11.7303534 N 43.2240805555555 E
								SAMN07315067	DJMI7
								SAMN07315067	DJMI7
								SAMN07315067	DJMI7
								SAMN07315066	DJMI6																	11.7303533 N 43.2240805555555 E
								SAMN07315066	DJMI6
								SAMN07315066	DJMI6
								SAMN07315066	DJMI6
								SAMN07315065	DJMI5																	11.7303532 N 43.2240805555555 E
									DJMI5
									DJMI5
									DJMI5
								SAMN07315064	DJMI4																	11.7303531 N 43.2240805555555 E
								SAMN07315064	DJMI4
								SAMN07315063	DJMI3																	11.730353 N 43.2240805555555 E
								SAMN07315063	DJMI3
								SAMN07315062	DJMI2																	11.7303529 N 43.2240805555555 E
								SAMN07315062	DJMI2
								SAMN07315061	DJMI1																	11.7303528 N 43.2240805555555 E
								SAMN07315061	DJMI1
[truncated: 35 more columns]

## Sheet: Pocillopora verrucosa
NO.	BioProject	Title of BioProject	Publications	Description	Data volume bases	Data volume bytes	The number of P.verrucosa(Total) BioSample	BioSample	SampleName	isolate	breed	host	isolation source	collection date	geographic location	tissue	collected by	broad-scale environmental context	local-scale environmental context	environmental medium	latitude and longitude	depth	host life stage	relationship to oxygen	sample material processing	tmp	Remarks	Submission	NO. of SRA	Run	ReleaseDate	LoadDate	spots	bases	spots_with_mates	avgLength	size_MB	download_path	Experiment	LibraryName	LibraryStrategy	LibrarySelection	LibrarySource	LibraryLayout	InsertSize	InsertDev	Platform	Model	SRAStudy
1	PRJNA639237	Endemic dominant coral species associated bacteria in the South China Sea	Chen, B., Yu, K., Liao, Z., Yu, X., Qin, Z., Liang, J., Wang, G., Wu, Q., & Jiang, L. (2021). Microbiome community and complexity indicate environmental gradient acclimatisation and potential microbial interaction of endemic coral holobionts in the South China Sea. The Science of the total environment, 765, 142690. https://doi.org/10.1016/j.scitotenv.2020.142690	Tropical dominant species Polillopora verrucosa and subtropical dominant species Turbinaria peltata associated bacteria in the South China Sea	6G	3412M	175(219)	SAMN15229769	PSJ11B	/	/	Pocillopora verrucosa	coral sample	2018-07	Spratly Islands:Sanjiao Reef	/	/	/	/	/	10.18 N 115.41 E	/	/	/	/	14	/	Guangxi University, Chen Biao; 2020-06-13	175(219)	SRR12007326	2020-06-13 09:39:29	2020-06-13 09:33:51	46929	28251258	46929	602	15	https://sra-downloadb.be-md.ncbi.nlm.nih.gov/sos3/sra-pub-run-20/SRR12007326/SRR12007326.1	SRX8540690	PSJ11B	AMPLICON	PCR	METAGENOMIC	PAIRED	0	0	ILLUMINA	Illumina MiSeq	SRP267164
								SAMN15229768	SJ9B												10.18 N 115.40 E					13				SRR12007327	2020-06-13 09:39:29	2020-06-13 09:33:49	45107	27154414	45107	602	14	https://sra-downloadb.be-md.ncbi.nlm.nih.gov/sos3/sra-pub-run-21/SRR12007327/SRR12007327.1	SRX8540689	SJ9B	AMPLICON	PCR	METAGENOMIC	PAIRED	0	0	ILLUMINA	Illumina MiSeq	SRP267164
								SAMN15229767	SJ4B												10.18 N 115.39 E					12				SRR12007328	2020-06-13 09:39:29	2020-06-13 09:34:10	42655	25678310	42655	602	14	https://sra-downloadb.be-md.ncbi.nlm.nih.gov/sos3/sra-pub-run-21/SRR12007328/SRR12007328.1	SRX8540688	SJ4B	AMPLICON	PCR	METAGENOMIC	PAIRED	0	0	ILLUMINA	Illumina MiSeq	SRP267164
								SAMN15229766	SJ2B												10.18 N 115.38 E					11				SRR12007329	2020-06-13 09:39:29	2020-06-13 09:33:48	38694	23293788	38694	602	12	https://sra-downloadb.be-md.ncbi.nlm.nih.gov/sos3/sra-pub-run-21/SRR12007329/SRR12007329.1	SRX8540687	SJ2B	AMPLICON	PCR	METAGENOMIC	PAIRED	0	0	ILLUMINA	Illumina MiSeq	SRP267164
								SAMN15229765	SJ6B												10.18 N 115.37 E					10				SRR12007330	2020-06-13 09:37:46	2020-06-13 09:34:08	42285	25455570	42285	602	13	https://sra-downloadb.be-md.ncbi.nlm.nih.gov/sos3/sra-pub-run-21/SRR12007330/SRR12007330.1	SRX8540686	SJ6B	AMPLICON	PCR	METAGENOMIC	PAIRED	0	0	ILLUMINA	Illumina MiSeq	SRP267164
								SAMN15229764	SJ1B												10.18 N 115.36 E					9				SRR12007331	2020-06-13 09:37:46	2020-06-13 09:33:53	37228	22411256	37228	602	12	https://sra-downloadb.be-md.ncbi.nlm.nih.gov/sos3/sra-pub-run-21/SRR12007331/SRR12007331.1	SRX8540685	SJ1B	AMPLICON	PCR	METAGENOMIC	PAIRED	0	0	ILLUMINA	Illumina MiSeq	SRP267164
								SAMN15229763	PSJ14B												10.18 N 115.35 E					8				SRR12007332	2020-06-13 09:39:29	2020-06-13 09:33:53	40442	24346084	40442	602	13	https://sra-downloadb.be-md.ncbi.nlm.nih.gov/sos3/sra-pub-run-20/SRR12007332/SRR12007332.1	SRX8540684	PSJ14B	AMPLICON	PCR	METAGENOMIC	PAIRED	0	0	ILLUMINA	Illumina MiSeq	SRP267164
								SAMN15229762	PSJ12B												10.18 N 115.34 E					7				SRR12007333	2020-06-13 09:39:29	2020-06-13 09:33:55	41111	24748822	41111	602	13	https://sra-downloadb.be-md.ncbi.nlm.nih.gov/sos3/sra-pub-run-21/SRR12007333/SRR12007333.1	SRX8540683	PSJ12B	AMPLICON	PCR	METAGENOMIC	PAIRED	0	0	ILLUMINA	Illumina MiSeq	SRP267164
								SAMN15229761	SJ3B												10.18 N 115.33 E					6				SRR12007334	2020-06-13 09:37:46	2020-06-13 09:33:52	42214	25412828	42214	602	13	https://sra-downloadb.be-md.ncbi.nlm.nih.gov/sos3/sra-pub-run-20/SRR12007334/SRR12007334.1	SRX8540682	SJ3B	AMPLICON	PCR	METAGENOMIC	PAIRED	0	0	ILLUMINA	Illumina MiSeq	SRP267164
								SAMN15229760	SJ8B												10.18 N 115.32 E					5				SRR12007336	2020-06-13 09:37:46	2020-06-13 09:33:49	41314	24871028	41314	602	13	https://sra-downloadb.be-md.ncbi.nlm.nih.gov/sos3/sra-pub-run-21/SRR12007336/SRR12007336.1	SRX8540680	SJ8B	AMPLICON	PCR	METAGENOMIC	PAIRED	0	0	ILLUMINA	Illumina MiSeq	SRP267164
								SAMN15229759	SJ15B												10.18 N 115.31 E					4				SRR12007337	2020-06-13 09:39:29	2020-06-13 09:33:57	34507	20773214	34507	602	11	https://sra-downloadb.be-md.ncbi.nlm.nih.gov/sos3/sra-pub-run-21/SRR12007337/SRR12007337.1	SRX8540679	SJ15B	AMPLICON	PCR	METAGENOMIC	PAIRED	0	0	ILLUMINA	Illumina MiSeq	SRP267164
								SAMN15229758	PSJ10B												10.18 N 115.30 E					3				SRR12007338	2020-06-13 09:37:46	2020-06-13 09:33:54	50877	30627954	50877	602	16	https://sra-downloadb.be-md.ncbi.nlm.nih.gov/sos3/sra-pub-run-21/SRR12007338/SRR12007338.1	SRX8540678	PSJ10B	AMPLICON	PCR	METAGENOMIC	PAIRED	0	0	ILLUMINA	Illumina MiSeq	SRP267164
								SAMN15229757	SJ5B												10.18 N 115.29 E					2				SRR12007339	2020-06-13 09:37:46	2020-06-13 09:33:58	44843	26995486	44843	602	14	https://sra-downloadb.be-md.ncbi.nlm.nih.gov/sos3/sra-pub-run-21/SRR12007339/SRR12007339.1	SRX8540677	SJ5B	AMPLICON	PCR	METAGENOMIC	PAIRED	0	0	ILLUMINA	Illumina MiSeq	SRP267164
								SAMN15229756	PSJ13B												10.18 N 115.28 E					1				SRR12007340	2020-06-13 09:37:46	2020-06-13 09:33:58	46286	27864172	46286	602	15	https://sra-downloadb.be-md.ncbi.nlm.nih.gov/sos3/sra-pub-run-21/SRR12007340/SRR12007340.1	SRX8540676	PSJ13B	AMPLICON	PCR	METAGENOMIC	PAIRED	0	0	ILLUMINA	Illumina MiSeq	SRP267164
								SAMN15229755	YZ13B					2019-08	Paracel Islands:Yuzhuo Reef						16.33 N 112.02 E					14				SRR12007341	2020-06-13 09:37:46	2020-06-13 09:33:58	45441	27355482	45441	602	14	https://sra-downloadb.be-md.ncbi.nlm.nih.gov/sos3/sra-pub-run-21/SRR12007341/SRR12007341.1	SRX8540675	YZ13B	AMPLICON	PCR	METAGENOMIC	PAIRED	0	0	ILLUMINA	Illumina MiSeq	SRP267164
								SAMN15229754	YZ6B																	13				SRR12007342	2020-06-13 09:37:46	2020-06-13 09:33:58	48944	29464288	48944	602	16	https://sra-downloadb.be-md.ncbi.nlm.nih.gov/sos3/sra-pub-run-21/SRR12007342/SRR12007342.1	SRX8540674	YZ6B	AMPLICON	PCR	METAGENOMIC	PAIRED	0	0	ILLUMINA	Illumina MiSeq	SRP267164
								SAMN15229753	YZ5B																	12				SRR12007343	2020-06-13 09:37:46	2020-06-13 09:33:56	60200	36240400	60200	602	19	https://sra-downloadb.be-md.ncbi.nlm.nih.gov/sos3/sra-pub-run-21/SRR12007343/SRR12007343.1	SRX8540673	YZ5B	AMPLICON	PCR	METAGENOMIC	PAIRED	0	0	ILLUMINA	Illumina MiSeq	SRP267164
								SAMN15229752	YZ3B																	11				SRR12007344	2020-06-13 09:37:46	2020-06-13 09:33:52	62127	37400454	62127	602	19	https://sra-downloadb.be-md.ncbi.nlm.nih.gov/sos3/sra-pub-run-20/SRR12007344/SRR12007344.1	SRX8540672	YZ3B	AMPLICON	PCR	METAGENOMIC	PAIRED	0	0	ILLUMINA	Illumina MiSeq	SRP267164
								SAMN15229751	YZ8B																	10				SRR12007345	2020-06-13 09:37:46	2020-06-13 09:33:49	58181	35024962	58181	602	18	https://sra-downloadb.be-md.ncbi.nlm.nih.gov/sos3/sra-pub-run-21/SRR12007345/SRR12007345.1	SRX8540671	YZ8B	AMPLICON	PCR	METAGENOMIC	PAIRED	0	0	ILLUMINA	Illumina MiSeq	SRP267164
								SAMN15229750	YZ9B																	9				SRR12007388	2020-06-13 09:36:18	2020-06-13 09:34:40	51315	30891630	51315	602	16	https://sra-downloadb.be-md.ncbi.nlm.nih.gov/sos3/sra-pub-run-20/SRR12007388/SRR12007388.1	SRX8540627	YZ9B	AMPLICON	PCR	METAGENOMIC	PAIRED	0	0	ILLUMINA	Illumina MiSeq	SRP267164
								SAMN15229749	YZ15B																	8				SRR12007389	2020-06-13 09:36:18	2020-06-13 09:35:07	54569	32850538	54569	602	17	https://sra-downloadb.be-md.ncbi.nlm.nih.gov/sos3/sra-pub-run-19/SRR12007389/SRR12007389.1	SRX8540626	YZ15B	AMPLICON	PCR	METAGENOMIC	PAIRED	0	0	ILLUMINA	Illumina MiSeq	SRP267164
								SAMN15229748	YZ14B																	7				SRR12007390	2020-06-13 09:39:29	2020-06-13 09:34:51	49792	29974784	49792	602	16	https://sra-downloadb.be-md.ncbi.nlm.nih.gov/sos3/sra-pub-run-21/SRR12007390/SRR12007390.1	SRX8540625	YZ14B	AMPLICON	PCR	METAGENOMIC	PAIRED	0	0	ILLUMINA	Illumina MiSeq	SRP267164
								SAMN15229747	YZ12B																	6				SRR12007391	2020-06-13 09:37:46	2020-06-13 09:34:41	47342	28499884	47342	602	15	https://sra-downloadb.be-md.ncbi.nlm.nih.gov/sos3/sra-pub-run-20/SRR12007391/SRR12007391.1	SRX8540624	YZ12B	AMPLICON	PCR	METAGENOMIC	PAIRED	0	0	ILLUMINA	Illumina MiSeq	SRP267164
								SAMN15229746	YZ10B																	5				SRR12007392	2020-06-13 09:39:29	2020-06-13 09:34:42	43922	26441044	43922	602	14	https://sra-downloadb.be-md.ncbi.nlm.nih.gov/sos3/sra-pub-run-21/SRR12007392/SRR12007392.1	SRX8540623	YZ10B	AMPLICON	PCR	METAGENOMIC	PAIRED	0	0	ILLUMINA	Illumina MiSeq	SRP267164
								SAMN15229745	YZ4B																	4				SRR12007393	2020-06-13 09:37:46	2020-06-13 09:34:44	48768	29358336	48768	602	16	https://sra-downloadb.be-md.ncbi.nlm.nih.gov/sos3/sra-pub-run-21/SRR12007393/SRR12007393.1	SRX8540622	YZ4B	AMPLICON	PCR	METAGENOMIC	PAIRED	0	0	ILLUMINA	Illumina MiSeq	SRP267164
								SAMN15229744	YZ1B																	3				SRR12007394	2020-06-13 09:37:46	2020-06-13 09:34:49	54902	33051004	54902	602	17	https://sra-downloadb.be-md.ncbi.nlm.nih.gov/sos3/sra-pub-run-21/SRR12007394/SRR12007394.1	SRX8540621	YZ1B	AMPLICON	PCR	METAGENOMIC	PAIRED	0	0	ILLUMINA	Illumina MiSeq	SRP267164
								SAMN15229743	YZ2B																	2				SRR12007395	2020-06-13 09:37:46	2020-06-13 09:34:43	56012	33719224	56012	602	18	https://sra-downloadb.be-md.ncbi.nlm.nih.gov/sos3/sra-pub-run-21/SRR12007395/SRR12007395.1	SRX8540620	YZ2B	AMPLICON	PCR	METAGENOMIC	PAIRED	0	0	ILLUMINA	Illumina MiSeq	SRP267164
								SAMN15229742	YZ7B																	1				SRR12007396	2020-06-13 09:36:18	2020-06-13 09:34:44	52656	31698912	52656	602	17	https://sra-downloadb.be-md.ncbi.nlm.nih.gov/sos3/sra-pub-run-21/SRR12007396/SRR12007396.1	SRX8540619	YZ7B	AMPLICON	PCR	METAGENOMIC	PAIRED	0	0	ILLUMINA	Illumina MiSeq	SRP267164
								SAMN15229741	YX14B						Paracel Islands:Yongxing Island						16.82 N 112.33 E					15				SRR12007397	2020-06-13 09:37:46	2020-06-13 09:34:47	36037	21694274	36037	602	11	https://sra-downloadb.be-md.ncbi.nlm.nih.gov/sos3/sra-pub-run-21/SRR12007397/SRR12007397.1	SRX8540618	YX14B	AMPLICON	PCR	METAGENOMIC	PAIRED	0	0	ILLUMINA	Illumina MiSeq	SRP267164
								SAMN15229740	YX2B																	14				SRR12007399	2020-06-13 09:37:46	2020-06-13 09:34:49	47540	28619080	47540	602	15	https://sra-downloadb.be-md.ncbi.nlm.nih.gov/sos3/sra-pub-run-21/SRR12007399/SRR12007399.1	SRX8540616	YX2B	AMPLICON	PCR	METAGENOMIC	PAIRED	0	0	ILLUMINA	Illumina MiSeq	SRP267164
								SAMN15229739	YX13B																	13				SRR12007400	2020-06-13 09:37:46	2020-06-13 09:34:51	37450	22544900	37450	602	12	https://sra-downloadb.be-md.ncbi.nlm.nih.gov/sos3/sra-pub-run-21/SRR12007400/SRR12007400.1	SRX8540615	YX13B	AMPLICON	PCR	METAGENOMIC	PAIRED	0	0	ILLUMINA	Illumina MiSeq	SRP267164
								SAMN15229738	YX10B																	12				SRR12007401	2020-06-13 09:36:18	2020-06-13 09:34:50	37011	22280622	37011	602	12	https://sra-downloadb.be-md.ncbi.nlm.nih.gov/sos3/sra-pub-run-21/SRR12007401/SRR12007401.1	SRX8540614	YX10B	AMPLICON	PCR	METAGENOMIC	PAIRED	0	0	ILLUMINA	Illumina MiSeq	SRP267164
								SAMN15229737	YX8B																	11				SRR12007402	2020-06-13 09:37:46	2020-06-13 09:34:42	33783	20337366	33783	602	11	https://sra-downloadb.be-md.ncbi.nlm.nih.gov/sos3/sra-pub-run-21/SRR12007402/SRR12007402.1	SRX8540613	YX8B	AMPLICON	PCR	METAGENOMIC	PAIRED	0	0	ILLUMINA	Illumina MiSeq	SRP267164
								SAMN15229736	YX11B																	10				SRR12007403	2020-06-13 09:37:46	2020-06-13 09:34:42	36246	21820092	36246	602	11	https://sra-downloadb.be-md.ncbi.nlm.nih.gov/sos3/sra-pub-run-21/SRR12007403/SRR12007403.1	SRX8540612	YX11B	AMPLICON	PCR	METAGENOMIC	PAIRED	0	0	ILLUMINA	Illumina MiSeq	SRP267164
								SAMN15229735	YX9B																	9				SRR12007404	2020-06-13 09:39:29	2020-06-13 09:34:48	31053	18693906	31053	602	10	https://sra-downloadb.be-md.ncbi.nlm.nih.gov/sos3/sra-pub-run-21/SRR12007404/SRR12007404.1	SRX8540611	YX9B	AMPLICON	PCR	METAGENOMIC	PAIRED	0	0	ILLUMINA	Illumina MiSeq	SRP267164
								SAMN15229734	YX5B																	8				SRR12007405	2020-06-13 09:36:18	2020-06-13 09:34:46	35102	21131404	35102	602	11	https://sra-downloadb.be-md.ncbi.nlm.nih.gov/sos3/sra-pub-run-21/SRR12007405/SRR12007405.1	SRX8540610	YX5B	AMPLICON	PCR	METAGENOMIC	PAIRED	0	0	ILLUMINA	Illumina MiSeq	SRP267164
								SAMN15229733	YX7B																	7				SRR12007406	2020-06-13 09:37:46	2020-06-13 09:34:48	37152	22365504	37152	602	11	https://sra-downloadb.be-md.ncbi.nlm.nih.gov/sos3/sra-pub-run-21/SRR12007406/SRR12007406.1	SRX8540609	YX7B	AMPLICON	PCR	METAGENOMIC	PAIRED	0	0	ILLUMINA	Illumina MiSeq	SRP267164
								SAMN15229732	YX6B																	6				SRR12007407	2020-06-13 09:37:46	2020-06-13 09:34:47	34535	20790070	34535	602	11	https://sra-downloadb.be-md.ncbi.nlm.nih.gov/sos3/sra-pub-run-21/SRR12007407/SRR12007407.1	SRX8540608	YX6B	AMPLICON	PCR	METAGENOMIC	PAIRED	0	0	ILLUMINA	Illumina MiSeq	SRP267164
								SAMN15229731	YX12B																	5				SRR12007408	2020-06-13 09:36:18	2020-06-13 09:34:45	36581	22021762	36581	602	11	https://sra-downloadb.be-md.ncbi.nlm.nih.gov/sos3/sra-pub-run-21/SRR12007408/SRR12007408.1	SRX8540607	YX12B	AMPLICON	PCR	METAGENOMIC	PAIRED	0	0	ILLUMINA	Illumina MiSeq	SRP267164
								SAMN15229730	YX4B																	4				SRR12007410	2020-06-13 09:36:18	2020-06-13 09:34:52	37838	22778476	37838	602	12	https://sra-downloadb.be-md.ncbi.nlm.nih.gov/sos3/sra-pub-run-21/SRR12007410/SRR12007410.1	SRX8540605	YX4B	AMPLICON	PCR	METAGENOMIC	PAIRED	0	0	ILLUMINA	Illumina MiSeq	SRP267164
								SAMN15229729	YX3B																	3				SRR12007411	2020-06-13 09:36:18	2020-06-13 09:35:06	34988	21062776	34988	602	11	https://sra-downloadb.be-md.ncbi.nlm.nih.gov/sos3/sra-pub-run-19/SRR12007411/SRR12007411.1	SRX8540604	YX3B	AMPLICON	PCR	METAGENOMIC	PAIRED	0	0	ILLUMINA	Illumina MiSeq	SRP267164
								SAMN15229728	YX15B																	2				SRR12007412	2020-06-13 09:36:18	2020-06-13 09:34:50	38514	23185428	38514	602	12	https://sra-downloadb.be-md.ncbi.nlm.nih.gov/sos3/sra-pub-run-21/SRR12007412/SRR12007412.1	SRX8540603	YX15B	AMPLICON	PCR	METAGENOMIC	PAIRED	0	0	ILLUMINA	Illumina MiSeq	SRP267164
								SAMN15229727	YX1B																	1				SRR12007413	2020-06-13 09:36:18	2020-06-13 09:34:47	40648	24470096	40648	602	13	https://sra-downloadb.be-md.ncbi.nlm.nih.gov/sos3/sra-pub-run-21/SRR12007413/SRR12007413.1	SRX8540602	YX1B	AMPLICON	PCR	METAGENOMIC	PAIRED	0	0	ILLUMINA	Illumina MiSeq	SRP267164
								SAMN15229708	QLY2B						Paracel Islands:Qilianyu						16.93 N 112.27 E					13				SRR12007434	2020-06-13 09:36:17	2020-06-13 09:35:11	58198	35035196	58198	602	18	https://sra-downloadb.be-md.ncbi.nlm.nih.gov/sos3/sra-pub-run-19/SRR12007434/SRR12007434.1	SRX8540581	QLY2B	AMPLICON	PCR	METAGENOMIC	PAIRED	0	0	ILLUMINA	Illumina MiSeq	SRP267164
								SAMN15229707	PQLY14B																	12				SRR12007435	2020-06-13 09:39:29	2020-06-13 09:35:06	32885	19796770	32885	602	10	https://sra-downloadb.be-md.ncbi.nlm.nih.gov/sos3/sra-pub-run-19/SRR12007435/SRR12007435.1	SRX8540580	PQLY14B	AMPLICON	PCR	METAGENOMIC	PAIRED	0	0	ILLUMINA	Illumina MiSeq	SRP267164
								SAMN15229706	PQLY10B																	11				SRR12007436	2020-06-13 09:36:17	2020-06-13 09:35:06	36093	21727986	36093	602	11	https://sra-downloadb.be-md.ncbi.nlm.nih.gov/sos3/sra-pub-run-19/SRR12007436/SRR12007436.1	SRX8540579	PQLY10B	AMPLICON	PCR	METAGENOMIC	PAIRED	0	0	ILLUMINA	Illumina MiSeq	SRP267164
								SAMN15229705	QLY5B																	10				SRR12007437	2020-06-13 09:36:17	2020-06-13 09:35:07	41768	25144336	41768	602	13	https://sra-downloadb.be-md.ncbi.nlm.nih.gov/sos3/sra-pub-run-19/SRR12007437/SRR12007437.1	SRX8540578	QLY5B	AMPLICON	PCR	METAGENOMIC	PAIRED	0	0	ILLUMINA	Illumina MiSeq	SRP267164
								SAMN15229704	QLY1B																	9				SRR12007438	2020-06-13 09:36:17	2020-06-13 09:35:09	43282	26055764	43282	602	14	https://sra-downloadb.be-md.ncbi.nlm.nih.gov/sos3/sra-pub-run-19/SRR12007438/SRR12007438.1	SRX8540577	QLY1B	AMPLICON	PCR	METAGENOMIC	PAIRED	0	0	ILLUMINA	Illumina MiSeq	SRP267164
								SAMN15229703	QLY4B																	8				SRR12007439	2020-06-13 09:36:17	2020-06-13 09:35:13	39730	23917460	39730	602	12	https://sra-downloadb.be-md.ncbi.nlm.nih.gov/sos3/sra-pub-run-20/SRR12007439/SRR12007439.1	SRX8540576	QLY4B	AMPLICON	PCR	METAGENOMIC	PAIRED	0	0	ILLUMINA	Illumina MiSeq	SRP267164
								SAMN15229702	QLY6B																	7				SRR12007440	2020-06-13 09:36:17	2020-06-13 09:35:09	38671	23279942	38671	602	12	https://sra-downloadb.be-md.ncbi.nlm.nih.gov/sos3/sra-pub-run-19/SRR12007440/SRR12007440.1	SRX8540575	QLY6B	AMPLICON	PCR	METAGENOMIC	PAIRED	0	0	ILLUMINA	Illumina MiSeq	SRP267164
								SAMN15229701	QLY8B																	6				SRR12007441	2020-06-13 09:36:17	2020-06-13 09:35:14	39139	23561678	39139	602	12	https://sra-downloadb.be-md.ncbi.nlm.nih.gov/sos3/sra-pub-run-20/SRR12007441/SRR12007441.1	SRX8540574	QLY8B	AMPLICON	PCR	METAGENOMIC	PAIRED	0	0	ILLUMINA	Illumina MiSeq	SRP267164
								SAMN15229700	PQLY11B																	5				SRR12007443	2020-06-13 09:36:17	2020-06-13 09:35:17	40091	24134782	40091	602	12	https://sra-downloadb.be-md.ncbi.nlm.nih.gov/sos3/sra-pub-run-21/SRR12007443/SRR12007443.1	SRX8540572	PQLY11B	AMPLICON	PCR	METAGENOMIC	PAIRED	0	0	ILLUMINA	Illumina MiSeq	SRP267164
								SAMN15229699	PQLY15B																	4				SRR12007444	2020-06-13 09:36:17	2020-06-13 09:35:16	37331	22473262	37331	602	12	https://sra-downloadb.be-md.ncbi.nlm.nih.gov/sos3/sra-pub-run-21/SRR12007444/SRR12007444.1	SRX8540571	PQLY15B	AMPLICON	PCR	METAGENOMIC	PAIRED	0	0	ILLUMINA	Illumina MiSeq	SRP267164
								SAMN15229698	QLY9B																	3				SRR12007445	2020-06-13 09:36:17	2020-06-13 09:35:17	39233	23618266	39233	602	12	https://sra-downloadb.be-md.ncbi.nlm.nih.gov/sos3/sra-pub-run-21/SRR12007445/SRR12007445.1	SRX8540570	QLY9B	AMPLICON	PCR	METAGENOMIC	PAIRED	0	0	ILLUMINA	Illumina MiSeq	SRP267164
								SAMN15229697	PQLY13B																	2				SRR12007446	2020-06-13 10:09:01	2020-06-13 09:35:22	36655	22066310	36655	602	11	https://sra-downloadb.be-md.ncbi.nlm.nih.gov/sos3/sra-pub-run-20/SRR12007446/SRR12007446.1	SRX8540569	PQLY13B	AMPLICON	PCR	METAGENOMIC	PAIRED	0	0	ILLUMINA	Illumina MiSeq	SRP267164
								SAMN15229696	PQLY12B																	1				SRR12007447	2020-06-13 09:36:17	2020-06-13 09:35:20	41118	24753036	41118	602	13	https://sra-downloadb.be-md.ncbi.nlm.nih.gov/sos3/sra-pub-run-19/SRR12007447/SRR12007447.1	SRX8540568	PQLY12B	AMPLICON	PCR	METAGENOMIC	PAIRED	0	0	ILLUMINA	Illumina MiSeq	SRP267164
								SAMN15229695	PS15B					2019-09	Paracel Islands:Panshiyu						16.07 N 111.78 E					15				SRR12007448	2020-06-13 09:36:17	2020-06-13 09:35:23	40916	24631432	40916	602	13	https://sra-downloadb.be-md.ncbi.nlm.nih.gov/sos3/sra-pub-run-20/SRR12007448/SRR12007448.1	SRX8540567	PS15B	AMPLICON	PCR	METAGENOMIC	PAIRED	0	0	ILLUMINA	Illumina MiSeq	SRP267164
								SAMN15229694	PS14B																	14				SRR12007449	2020-06-13 09:36:17	2020-06-13 09:35:13	55548	33439896	55548	602	17	https://sra-downloadb.be-md.ncbi.nlm.nih.gov/sos3/sra-pub-run-20/SRR12007449/SRR12007449.1	SRX8540566	PS14B	AMPLICON	PCR	METAGENOMIC	PAIRED	0	0	ILLUMINA	Illumina MiSeq	SRP267164
								SAMN15229693	PS1B																	13				SRR12007450	2020-06-13 09:36:17	2020-06-13 09:35:13	50862	30618924	50862	602	16	https://sra-downloadb.be-md.ncbi.nlm.nih.gov/sos3/sra-pub-run-20/SRR12007450/SRR12007450.1	SRX8540565	PS1B	AMPLICON	PCR	METAGENOMIC	PAIRED	0	0	ILLUMINA	Illumina MiSeq	SRP267164
								SAMN15229692	PS5B																	12				SRR12007451	2020-06-13 09:36:17	2020-06-13 09:35:13	54115	32577230	54115	602	17	https://sra-downloadb.be-md.ncbi.nlm.nih.gov/sos3/sra-pub-run-20/SRR12007451/SRR12007451.1	SRX8540564	PS5B	AMPLICON	PCR	METAGENOMIC	PAIRED	0	0	ILLUMINA	Illumina MiSeq	SRP267164
								SAMN15229691	PS11B																	11				SRR12007452	2020-06-13 09:36:17	2020-06-13 09:35:13	52855	31818710	52855	602	17	https://sra-downloadb.be-md.ncbi.nlm.nih.gov/sos3/sra-pub-run-20/SRR12007452/SRR12007452.1	SRX8540563	PS11B	AMPLICON	PCR	METAGENOMIC	PAIRED	0	0	ILLUMINA	Illumina MiSeq	SRP267164
								SAMN15229690	PS4B																	10				SRR12007454	2020-06-13 09:36:17	2020-06-13 09:35:18	53442	32172084	53442	602	17	https://sra-downloadb.be-md.ncbi.nlm.nih.gov/sos3/sra-pub-run-19/SRR12007454/SRR12007454.1	SRX8540561	PS4B	AMPLICON	PCR	METAGENOMIC	PAIRED	0	0	ILLUMINA	Illumina MiSeq	SRP267164
								SAMN15229689	PS2B																	9				SRR12007455	2020-06-13 09:36:17	2020-06-13 09:35:17	49541	29823682	49541	602	16	https://sra-downloadb.be-md.ncbi.nlm.nih.gov/sos3/sra-pub-run-21/SRR12007455/SRR12007455.1	SRX8540560	PS2B	AMPLICON	PCR	METAGENOMIC	PAIRED	0	0	ILLUMINA	Illumina MiSeq	SRP267164
								SAMN15229688	PS6B																	8				SRR12007456	2020-06-13 09:36:17	2020-06-13 09:35:18	43858	26402516	43858	602	14	https://sra-downloadb.be-md.ncbi.nlm.nih.gov/sos3/sra-pub-run-19/SRR12007456/SRR12007456.1	SRX8540559	PS6B	AMPLICON	PCR	METAGENOMIC	PAIRED	0	0	ILLUMINA	Illumina MiSeq	SRP267164
								SAMN15229687	PS13B																	7				SRR12007457	2020-06-13 09:36:17	2020-06-13 09:35:23	51389	30936178	51389	602	16	https://sra-downloadb.be-md.ncbi.nlm.nih.gov/sos3/sra-pub-run-20/SRR12007457/SRR12007457.1	SRX8540558	PS13B	AMPLICON	PCR	METAGENOMIC	PAIRED	0	0	ILLUMINA	Illumina MiSeq	SRP267164
								SAMN15229686	PS12B																	6				SRR12007458	2020-06-13 09:36:17	2020-06-13 09:35:24	52297	31482794	52297	602	17	https://sra-downloadb.be-md.ncbi.nlm.nih.gov/sos3/sra-pub-run-21/SRR12007458/SRR12007458.1	SRX8540557	PS12B	AMPLICON	PCR	METAGENOMIC	PAIRED	0	0	ILLUMINA	Illumina MiSeq	SRP267164
								SAMN15229685	PS8B																	5				SRR12007460	2020-06-13 10:09:01	2020-06-13 09:35:23	44175	26593350	44175	602	14	https://sra-downloadb.be-md.ncbi.nlm.nih.gov/sos3/sra-pub-run-20/SRR12007460/SRR12007460.1	SRX8540669	PS8B	AMPLICON	PCR	METAGENOMIC	PAIRED	0	0	ILLUMINA	Illumina MiSeq	SRP267164
								SAMN15229684	PS10B																	4				SRR12007348	2020-06-13 09:36:18	2020-06-13 09:33:49	51380	30930760	51380	602	16	https://sra-downloadb.be-md.ncbi.nlm.nih.gov/sos3/sra-pub-run-21/SRR12007348/SRR12007348.1	SRX8540668	PS10B	AMPLICON	PCR	METAGENOMIC	PAIRED	0	0	ILLUMINA	Illumina MiSeq	SRP267164
								SAMN15229683	PS3B																	3				SRR12007349	2020-06-13 09:36:18	2020-06-13 09:33:51	49500	29799000	49500	602	16	https://sra-downloadb.be-md.ncbi.nlm.nih.gov/sos3/sra-pub-run-21/SRR12007349/SRR12007349.1	SRX8540667	PS3B	AMPLICON	PCR	METAGENOMIC	PAIRED	0	0	ILLUMINA	Illumina MiSeq	SRP267164
								SAMN15229682	PS9B																	2				SRR12007350	2020-06-13 09:36:18	2020-06-13 09:33:55	48019	28907438	48019	602	15	https://sra-downloadb.be-md.ncbi.nlm.nih.gov/sos3/sra-pub-run-21/SRR12007350/SRR12007350.1	SRX8540666	PS9B	AMPLICON	PCR	METAGENOMIC	PAIRED	0	0	ILLUMINA	Illumina MiSeq	SRP267164
								SAMN15229681	PS7B																	1				SRR12007351	2020-06-13 09:36:18	2020-06-13 09:34:11	46996	28291592	46996	602	15	https://sra-downloadb.be-md.ncbi.nlm.nih.gov/sos3/sra-pub-run-19/SRR12007351/SRR12007351.1	SRX8540665	PS7B	AMPLICON	PCR	METAGENOMIC	PAIRED	0	0	ILLUMINA	Illumina MiSeq	SRP267164
								SAMN15229680	LH2B						Paracel Islands:Langhua Reef						16.05 N 112.50 E					15				SRR12007353	2020-06-13 09:36:18	2020-06-13 09:34:14	31917	19214034	31917	602	10	https://sra-downloadb.be-md.ncbi.nlm.nih.gov/sos3/sra-pub-run-19/SRR12007353/SRR12007353.1	SRX8540663	LH2B	AMPLICON	PCR	METAGENOMIC	PAIRED	0	0	ILLUMINA	Illumina MiSeq	SRP267164
								SAMN15229679	LH6B																	14				SRR12007354	2020-06-13 09:36:18	2020-06-13 09:34:14	40594	24437588	40594	602	13	https://sra-downloadb.be-md.ncbi.nlm.nih.gov/sos3/sra-pub-run-19/SRR12007354/SRR12007354.1	SRX8540662	LH6B	AMPLICON	PCR	METAGENOMIC	PAIRED	0	0	ILLUMINA	Illumina MiSeq	SRP267164
								SAMN15229678	LH7B																	13				SRR12007355	2020-06-13 09:36:18	2020-06-13 09:34:26	39805	23962610	39805	602	13	https://sra-downloadb.be-md.ncbi.nlm.nih.gov/sos3/sra-pub-run-21/SRR12007355/SRR12007355.1	SRX8540661	LH7B	AMPLICON	PCR	METAGENOMIC	PAIRED	0	0	ILLUMINA	Illumina MiSeq	SRP267164
								SAMN15229677	LH11B																	12				SRR12007356	2020-06-13 09:36:18	2020-06-13 09:34:22	33832	20366864	33832	602	11	https://sra-downloadb.be-md.ncbi.nlm.nih.gov/sos3/sra-pub-run-20/SRR12007356/SRR12007356.1	SRX8540660	LH11B	AMPLICON	PCR	METAGENOMIC	PAIRED	0	0	ILLUMINA	Illumina MiSeq	SRP267164
								SAMN15229676	LH3B																	11				SRR12007357	2020-06-13 09:36:18	2020-06-13 09:34:21	33958	20442716	33958	602	11	https://sra-downloadb.be-md.ncbi.nlm.nih.gov/sos3/sra-pub-run-20/SRR12007357/SRR12007357.1	SRX8540659	LH3B	AMPLICON	PCR	METAGENOMIC	PAIRED	0	0	ILLUMINA	Illumina MiSeq	SRP267164
								SAMN15229675	LH4B																	10				SRR12007358	2020-06-13 09:36:18	2020-06-13 09:34:24	45481	27379562	45481	602	14	https://sra-downloadb.be-md.ncbi.nlm.nih.gov/sos3/sra-pub-run-20/SRR12007358/SRR12007358.1	SRX8540658	LH4B	AMPLICON	PCR	METAGENOMIC	PAIRED	0	0	ILLUMINA	Illumina MiSeq	SRP267164
								SAMN15229674	LH5B																	9				SRR12007359	2020-06-13 09:36:18	2020-06-13 09:34:23	42345	25491690	42345	602	13	https://sra-downloadb.be-md.ncbi.nlm.nih.gov/sos3/sra-pub-run-20/SRR12007359/SRR12007359.1	SRX8540657	LH5B	AMPLICON	PCR	METAGENOMIC	PAIRED	0	0	ILLUMINA	Illumina MiSeq	SRP267164
								SAMN15229673	LH12B																	8				SRR12007360	2020-06-13 09:36:18	2020-06-13 09:34:25	55447	33379094	55447	602	17	https://sra-downloadb.be-md.ncbi.nlm.nih.gov/sos3/sra-pub-run-20/SRR12007360/SRR12007360.1	SRX8540656	LH12B	AMPLICON	PCR	METAGENOMIC	PAIRED	0	0	ILLUMINA	Illumina MiSeq	SRP267164
								SAMN15229672	LH9B																	7				SRR12007361	2020-06-13 09:36:18	2020-06-13 09:34:22	42882	25814964	42882	602	13	https://sra-downloadb.be-md.ncbi.nlm.nih.gov/sos3/sra-pub-run-20/SRR12007361/SRR12007361.1	SRX8540655	LH9B	AMPLICON	PCR	METAGENOMIC	PAIRED	0	0	ILLUMINA	Illumina MiSeq	SRP267164
								SAMN15229671	LH13B																	6				SRR12007362	2020-06-13 09:36:18	2020-06-13 09:34:27	39687	23891574	39687	602	12	https://sra-downloadb.be-md.ncbi.nlm.nih.gov/sos3/sra-pub-run-21/SRR12007362/SRR12007362.1	SRX8540654	LH13B	AMPLICON	PCR	METAGENOMIC	PAIRED	0	0	ILLUMINA	Illumina MiSeq	SRP267164
								SAMN15229670	LH15B																	5				SRR12007364	2020-06-13 09:36:18	2020-06-13 09:34:19	36552	22004304	36552	602	11	https://sra-downloadb.be-md.ncbi.nlm.nih.gov/sos3/sra-pub-run-20/SRR12007364/SRR12007364.1	SRX8540652	LH15B	AMPLICON	PCR	METAGENOMIC	PAIRED	0	0	ILLUMINA	Illumina MiSeq	SRP267164
								SAMN15229669	LH1B																	4				SRR12007365	2020-06-13 09:36:18	2020-06-13 09:34:21	40130	24158260	40130	602	13	https://sra-downloadb.be-md.ncbi.nlm.nih.gov/sos3/sra-pub-run-20/SRR12007365/SRR12007365.1	SRX8540651	LH1B	AMPLICON	PCR	METAGENOMIC	PAIRED	0	0	ILLUMINA	Illumina MiSeq	SRP267164
								SAMN15229668	LH8B																	3				SRR12007366	2020-06-13 09:36:18	2020-06-13 09:34:29	45854	27604108	45854	602	14	https://sra-downloadb.be-md.ncbi.nlm.nih.gov/sos3/sra-pub-run-21/SRR12007366/SRR12007366.1	SRX8540650	LH8B	AMPLICON	PCR	METAGENOMIC	PAIRED	0	0	ILLUMINA	Illumina MiSeq	SRP267164
								SAMN15229667	LH10B																	2				SRR12007367	2020-06-13 09:36:18	2020-06-13 09:34:29	39837	23981874	39837	602	12	https://sra-downloadb.be-md.ncbi.nlm.nih.gov/sos3/sra-pub-run-21/SRR12007367/SRR12007367.1	SRX8540649	LH10B	AMPLICON	PCR	METAGENOMIC	PAIRED	0	0	ILLUMINA	Illumina MiSeq	SRP267164
								SAMN15229666	LH14B																	1				SRR12007368	2020-06-13 09:36:18	2020-06-13 09:34:20	34500	20769000	34500	602	11	https://sra-downloadb.be-md.ncbi.nlm.nih.gov/sos3/sra-pub-run-20/SRR12007368/SRR12007368.1	SRX8540648	LH14B	AMPLICON	PCR	METAGENOMIC	PAIRED	0	0	ILLUMINA	Illumina MiSeq	SRP267164
								SAMN15229665	HY11B					2017-07	missing						15.15 N 117.78 E					15				SRR12007369	2020-06-13 09:36:18	2020-06-13 09:34:29	39108	23543016	39108	602	12	https://sra-downloadb.be-md.ncbi.nlm.nih.gov/sos3/sra-pub-run-21/SRR12007369/SRR12007369.1	SRX8540647	HY11B	AMPLICON	PCR	METAGENOMIC	PAIRED	0	0	ILLUMINA	Illumina MiSeq	SRP267164
								SAMN15229664	HY13B																	14				SRR12007370	2020-06-13 09:36:18	2020-06-13 09:34:32	70219	42271838	70219	602	23	https://sra-downloadb.be-md.ncbi.nlm.nih.gov/sos3/sra-pub-run-20/SRR12007370/SRR12007370.1	SRX8540646	HY13B	AMPLICON	PCR	METAGENOMIC	PAIRED	0	0	ILLUMINA	Illumina MiSeq	SRP267164
								SAMN15229663	HY1B																	13				SRR12007371	2020-06-13 09:36:18	2020-06-13 09:34:33	82526	49680652	82526	602	25	https://sra-downloadb.be-md.ncbi.nlm.nih.gov/sos3/sra-pub-run-20/SRR12007371/SRR12007371.1	SRX8540645	HY1B	AMPLICON	PCR	METAGENOMIC	PAIRED	0	0	ILLUMINA	Illumina MiSeq	SRP267164
								SAMN15229662	HY3B																	12				SRR12007372	2020-06-13 09:36:18	2020-06-13 09:34:23	44641	26873882	44641	602	14	https://sra-downloadb.be-md.ncbi.nlm.nih.gov/sos3/sra-pub-run-20/SRR12007372/SRR12007372.1	SRX8540644	HY3B	AMPLICON	PCR	METAGENOMIC	PAIRED	0	0	ILLUMINA	Illumina MiSeq	SRP267164
								SAMN15229661	HY5B																	11				SRR12007373	2020-06-13 09:36:18	2020-06-13 09:34:30	47154	28386708	47154	602	14	https://sra-downloadb.be-md.ncbi.nlm.nih.gov/sos3/sra-pub-run-21/SRR12007373/SRR12007373.1	SRX8540643	HY5B	AMPLICON	PCR	METAGENOMIC	PAIRED	0	0	ILLUMINA	Illumina MiSeq	SRP267164
								SAMN15229660	HY7B																	10				SRR12007375	2020-06-13 09:36:18	2020-06-13 09:34:26	56206	33836012	56206	602	18	https://sra-downloadb.be-md.ncbi.nlm.nih.gov/sos3/sra-pub-run-21/SRR12007375/SRR12007375.1	SRX8540641	HY7B	AMPLICON	PCR	METAGENOMIC	PAIRED	0	0	ILLUMINA	Illumina MiSeq	SRP267164
								SAMN15229659	HY15B																	9				SRR12007376	2020-06-13 09:36:18	2020-06-13 09:34:31	78254	47108908	78254	602	24	https://sra-downloadb.be-md.ncbi.nlm.nih.gov/sos3/sra-pub-run-19/SRR12007376/SRR12007376.1	SRX8540640	HY15B	AMPLICON	PCR	METAGENOMIC	PAIRED	0	0	ILLUMINA	Illumina MiSeq	SRP267164
								SAMN15229658	HY6B																	8				SRR12007377	2020-06-13 09:36:18	2020-06-13 09:34:36	78543	47282886	78543	602	24	https://sra-downloadb.be-md.ncbi.nlm.nih.gov/sos3/sra-pub-run-20/SRR12007377/SRR12007377.1	SRX8540639	HY6B	AMPLICON	PCR	METAGENOMIC	PAIRED	0	0	ILLUMINA	Illumina MiSeq	SRP267164
								SAMN15229657	HY8B																	7				SRR12007378	2020-06-13 09:36:18	2020-06-13 09:34:30	53377	32132954	53377	602	18	https://sra-downloadb.be-md.ncbi.nlm.nih.gov/sos3/sra-pub-run-21/SRR12007378/SRR12007378.1	SRX8540638	HY8B	AMPLICON	PCR	METAGENOMIC	PAIRED	0	0	ILLUMINA	Illumina MiSeq	SRP267164
								SAMN15229656	HY4B																	6				SRR12007379	2020-06-13 09:36:18	2020-06-13 09:34:29	40402	24322004	40402	602	13	https://sra-downloadb.be-md.ncbi.nlm.nih.gov/sos3/sra-pub-run-21/SRR12007379/SRR12007379.1	SRX8540637	HY4B	AMPLICON	PCR	METAGENOMIC	PAIRED	0	0	ILLUMINA	Illumina MiSeq	SRP267164
								SAMN15229655	HY12B																	5				SRR12007380	2020-06-13 09:36:18	2020-06-13 09:34:33	61265	36881530	61265	602	20	https://sra-downloadb.be-md.ncbi.nlm.nih.gov/sos3/sra-pub-run-20/SRR12007380/SRR12007380.1	SRX8540636	HY12B	AMPLICON	PCR	METAGENOMIC	PAIRED	0	0	ILLUMINA	Illumina MiSeq	SRP267164
								SAMN15229654	HY9B																	4				SRR12007381	2020-06-13 09:36:18	2020-06-13 09:34:31	39377	23704954	39377	602	12	https://sra-downloadb.be-md.ncbi.nlm.nih.gov/sos3/sra-pub-run-21/SRR12007381/SRR12007381.1	SRX8540635	HY9B	AMPLICON	PCR	METAGENOMIC	PAIRED	0	0	ILLUMINA	Illumina MiSeq	SRP267164
								SAMN15229653	HY10B																	3				SRR12007382	2020-06-13 09:36:18	2020-06-13 09:34:32	54056	32541712	54056	602	17	https://sra-downloadb.be-md.ncbi.nlm.nih.gov/sos3/sra-pub-run-20/SRR12007382/SRR12007382.1	SRX8540634	HY10B	AMPLICON	PCR	METAGENOMIC	PAIRED	0	0	ILLUMINA	Illumina MiSeq	SRP267164
								SAMN15229652	HY14B																	2				SRR12007383	2020-06-13 10:09:01	2020-06-13 09:34:39	72290	43518580	72290	602	23	https://sra-downloadb.be-md.ncbi.nlm.nih.gov/sos3/sra-pub-run-20/SRR12007383/SRR12007383.1	SRX8540633	HY14B	AMPLICON	PCR	METAGENOMIC	PAIRED	0	0	ILLUMINA	Illumina MiSeq	SRP267164
								SAMN15229651	HY2B																	1				SRR12007384	2020-06-13 09:36:18	2020-06-13 09:34:37	45199	27209798	45199	602	14	https://sra-downloadb.be-md.ncbi.nlm.nih.gov/sos3/sra-pub-run-20/SRR12007384/SRR12007384.1	SRX8540632	HY2B	AMPLICON	PCR	METAGENOMIC	PAIRED	0	0	ILLUMINA	Illumina MiSeq	SRP267164
								SAMN15229650	HU11B					2018-07	Spratly Islands:Huangyang Reef						8.87 N 112.83 E					13				SRR12007459	2020-06-13 09:36:17	2020-06-13 09:35:24	42397	25522994	42397	602	14	https://sra-downloadb.be-md.ncbi.nlm.nih.gov/sos3/sra-pub-run-21/SRR12007459/SRR12007459.1	SRX8540556	HU11B	AMPLICON	PCR	METAGENOMIC	PAIRED	0	0	ILLUMINA	Illumina MiSeq	SRP267164
								SAMN15229649	HU4B																	12				SRR12007461	2020-06-13 09:36:17	2020-06-13 09:35:26	35236	21212072	35236	602	11	https://sra-downloadb.be-md.ncbi.nlm.nih.gov/sos3/sra-pub-run-21/SRR12007461/SRR12007461.1	SRX8540555	HU4B	AMPLICON	PCR	METAGENOMIC	PAIRED	0	0	ILLUMINA	Illumina MiSeq	SRP267164
								SAMN15229648	HU6B																	11				SRR12007462	2020-06-13 09:36:17	2020-06-13 09:35:26	49942	30065084	49942	602	16	https://sra-downloadb.be-md.ncbi.nlm.nih.gov/sos3/sra-pub-run-21/SRR12007462/SRR12007462.1	SRX8540554	HU6B	AMPLICON	PCR	METAGENOMIC	PAIRED	0	0	ILLUMINA	Illumina MiSeq	SRP267164
								SAMN15229647	HU13B																	10				SRR12007463	2020-06-13 09:36:17	2020-06-13 09:35:24	46189	27805778	46189	602	15	https://sra-downloadb.be-md.ncbi.nlm.nih.gov/sos3/sra-pub-run-21/SRR12007463/SRR12007463.1	SRX8540553	HU13B	AMPLICON	PCR	METAGENOMIC	PAIRED	0	0	ILLUMINA	Illumina MiSeq	SRP267164
								SAMN15229646	HU3B																	9				SRR12007464	2020-06-13 09:36:17	2020-06-13 09:35:28	37940	22839880	37940	602	12	https://sra-downloadb.be-md.ncbi.nlm.nih.gov/sos3/sra-pub-run-21/SRR12007464/SRR12007464.1	SRX8540552	HU3B	AMPLICON	PCR	METAGENOMIC	PAIRED	0	0	ILLUMINA	Illumina MiSeq	SRP267164
								SAMN15229645	HU15B																	8				SRR12007465	2020-06-13 09:36:17	2020-06-13 09:35:24	44681	26897962	44681	602	14	https://sra-downloadb.be-md.ncbi.nlm.nih.gov/sos3/sra-pub-run-21/SRR12007465/SRR12007465.1	SRX8540551	HU15B	AMPLICON	PCR	METAGENOMIC	PAIRED	0	0	ILLUMINA	Illumina MiSeq	SRP267164
								SAMN15229644	HU5B																	7				SRR12007466	2020-06-13 10:09:01	2020-06-13 09:35:25	49369	29720138	49369	602	16	https://sra-downloadb.be-md.ncbi.nlm.nih.gov/sos3/sra-pub-run-21/SRR12007466/SRR12007466.1	SRX8540550	HU5B	AMPLICON	PCR	METAGENOMIC	PAIRED	0	0	ILLUMINA	Illumina MiSeq	SRP267164
								SAMN15229643	HU7B																	6				SRR12007467	2020-06-13 09:36:17	2020-06-13 09:35:22	40445	24347890	40445	602	13	https://sra-downloadb.be-md.ncbi.nlm.nih.gov/sos3/sra-pub-run-20/SRR12007467/SRR12007467.1	SRX8540549	HU7B	AMPLICON	PCR	METAGENOMIC	PAIRED	0	0	ILLUMINA	Illumina MiSeq	SRP267164
								SAMN15229642	HU12B																	5				SRR12007468	2020-06-13 09:37:46	2020-06-13 09:35:33	47367	28514934	47367	602	15	https://sra-downloadb.be-md.ncbi.nlm.nih.gov/sos3/sra-pub-run-21/SRR12007468/SRR12007468.1	SRX8540548	HU12B	AMPLICON	PCR	METAGENOMIC	PAIRED	0	0	ILLUMINA	Illumina MiSeq	SRP267164
								SAMN15229641	HU9B																	4				SRR12007469	2020-06-13 09:37:46	2020-06-13 09:35:34	57367	34534934	57367	602	19	https://sra-downloadb.be-md.ncbi.nlm.nih.gov/sos3/sra-pub-run-21/SRR12007469/SRR12007469.1	SRX8540547	HU9B	AMPLICON	PCR	METAGENOMIC	PAIRED	0	0	ILLUMINA	Illumina MiSeq	SRP267164
								SAMN15229640	HU2B																	3				SRR12007471	2020-06-13 09:37:46	2020-06-13 09:35:36	69391	41773382	69391	602	23	https://sra-downloadb.be-md.ncbi.nlm.nih.gov/sos3/sra-pub-run-21/SRR12007471/SRR12007471.1	SRX8540545	HU2B	AMPLICON	PCR	METAGENOMIC	PAIRED	0	0	ILLUMINA	Illumina MiSeq	SRP267164
								SAMN15229639	HU10B																	2				SRR12007472	2020-06-13 09:37:46	2020-06-13 09:35:30	49212	29625624	49212	602	16	https://sra-downloadb.be-md.ncbi.nlm.nih.gov/sos3/sra-pub-run-21/SRR12007472/SRR12007472.1	SRX8540544	HU10B	AMPLICON	PCR	METAGENOMIC	PAIRED	0	0	ILLUMINA	Illumina MiSeq	SRP267164
								SAMN15229638	HU1B																	1				SRR12007473	2020-06-13 09:36:17	2020-06-13 09:35:25	57502	34616204	57502	602	18	https://sra-downloadb.be-md.ncbi.nlm.nih.gov/sos3/sra-pub-run-21/SRR12007473/SRR12007473.1	SRX8540543	HU1B	AMPLICON	PCR	METAGENOMIC	PAIRED	0	0	ILLUMINA	Illumina MiSeq	SRP267164
								SAMN15229637	HG2B					2019-08	Paracel Islands:Huangguang Reef						16.22 N 111.67 E					15				SRR12007474	2020-06-13 09:37:46	2020-06-13 09:35:31	32781	19734162	32781	602	10	https://sra-downloadb.be-md.ncbi.nlm.nih.gov/sos3/sra-pub-run-21/SRR12007474/SRR12007474.1	SRX8540542	HG2B	AMPLICON	PCR	METAGENOMIC	PAIRED	0	0	ILLUMINA	Illumina MiSeq	SRP267164
								SAMN15229636	HG12B																	14				SRR12007475	2020-06-13 09:36:17	2020-06-13 09:35:25	42466	25564532	42466	602	13	https://sra-downloadb.be-md.ncbi.nlm.nih.gov/sos3/sra-pub-run-21/SRR12007475/SRR12007475.1	SRX8540541	HG12B	AMPLICON	PCR	METAGENOMIC	PAIRED	0	0	ILLUMINA	Illumina MiSeq	SRP267164
								SAMN15229635	HG9B																	13				SRR12007476	2020-06-13 09:36:17	2020-06-13 09:35:24	33996	20465592	33996	602	11	https://sra-downloadb.be-md.ncbi.nlm.nih.gov/sos3/sra-pub-run-20/SRR12007476/SRR12007476.1	SRX8540540	HG9B	AMPLICON	PCR	METAGENOMIC	PAIRED	0	0	ILLUMINA	Illumina MiSeq	SRP267164
								SAMN15229634	HG5B																	12				SRR12007477	2020-06-13 09:36:17	2020-06-13 09:35:29	39024	23492448	39024	602	12	https://sra-downloadb.be-md.ncbi.nlm.nih.gov/sos3/sra-pub-run-20/SRR12007477/SRR12007477.1	SRX8540539	HG5B	AMPLICON	PCR	METAGENOMIC	PAIRED	0	0	ILLUMINA	Illumina MiSeq	SRP267164
								SAMN15229633	HG15B																	11				SRR12007478	2020-06-13 09:37:46	2020-06-13 09:35:36	34568	20809936	34568	602	11	https://sra-downloadb.be-md.ncbi.nlm.nih.gov/sos3/sra-pub-run-21/SRR12007478/SRR12007478.1	SRX8540538	HG15B	AMPLICON	PCR	METAGENOMIC	PAIRED	0	0	ILLUMINA	Illumina MiSeq	SRP267164
								SAMN15229632	HG11B																	10				SRR12007479	2020-06-13 09:37:46	2020-06-13 09:35:35	32065	19303130	32065	602	10	https://sra-downloadb.be-md.ncbi.nlm.nih.gov/sos3/sra-pub-run-21/SRR12007479/SRR12007479.1	SRX8540537	HG11B	AMPLICON	PCR	METAGENOMIC	PAIRED	0	0	ILLUMINA	Illumina MiSeq	SRP267164
								SAMN15229631	HG10B																	9				SRR12007480	2020-06-13 09:37:46	2020-06-13 09:35:34	38679	23284758	38679	602	12	https://sra-downloadb.be-md.ncbi.nlm.nih.gov/sos3/sra-pub-run-21/SRR12007480/SRR12007480.1	SRX8540536	HG10B	AMPLICON	PCR	METAGENOMIC	PAIRED	0	0	ILLUMINA	Illumina MiSeq	SRP267164
								SAMN15229630	HG8B																	8				SRR12007482	2020-06-13 09:39:29	2020-06-13 09:35:43	43784	26357968	43784	602	14	https://sra-downloadb.be-md.ncbi.nlm.nih.gov/sos3/sra-pub-run-19/SRR12007482/SRR12007482.1	SRX8540534	HG8B	AMPLICON	PCR	METAGENOMIC	PAIRED	0	0	ILLUMINA	Illumina MiSeq	SRP267164
								SAMN15229629	HG3B																	7				SRR12007483	2020-06-13 09:37:46	2020-06-13 09:35:36	32389	19498178	32389	602	10	https://sra-downloadb.be-md.ncbi.nlm.nih.gov/sos3/sra-pub-run-21/SRR12007483/SRR12007483.1	SRX8540533	HG3B	AMPLICON	PCR	METAGENOMIC	PAIRED	0	0	ILLUMINA	Illumina MiSeq	SRP267164
								SAMN15229628	HG13B																	6				SRR12007484	2020-06-13 09:37:46	2020-06-13 09:35:44	34086	20519772	34086	602	11	https://sra-downloadb.be-md.ncbi.nlm.nih.gov/sos3/sra-pub-run-19/SRR12007484/SRR12007484.1	SRX8540532	HG13B	AMPLICON	PCR	METAGENOMIC	PAIRED	0	0	ILLUMINA	Illumina MiSeq	SRP267164
								SAMN15229627	HG4B																	5				SRR12007485	2020-06-13 09:39:29	2020-06-13 09:35:47	32107	19328414	32107	602	10	https://sra-downloadb.be-md.ncbi.nlm.nih.gov/sos3/sra-pub-run-19/SRR12007485/SRR12007485.1	SRX8540531	HG4B	AMPLICON	PCR	METAGENOMIC	PAIRED	0	0	ILLUMINA	Illumina MiSeq	SRP267164
								SAMN15229626	HG7B																	4				SRR12007486	2020-06-13 09:39:29	2020-06-13 09:35:47	37892	22810984	37892	602	12	https://sra-downloadb.be-md.ncbi.nlm.nih.gov/sos3/sra-pub-run-19/SRR12007486/SRR12007486.1	SRX8540530	HG7B	AMPLICON	PCR	METAGENOMIC	PAIRED	0	0	ILLUMINA	Illumina MiSeq	SRP267164
								SAMN15229625	HG6B																	3				SRR12007487	2020-06-13 09:39:29	2020-06-13 09:35:46	40579	24428558	40579	602	13	https://sra-downloadb.be-md.ncbi.nlm.nih.gov/sos3/sra-pub-run-19/SRR12007487/SRR12007487.1	SRX8540529	HG6B	AMPLICON	PCR	METAGENOMIC	PAIRED	0	0	ILLUMINA	Illumina MiSeq	SRP267164
								SAMN15229624	HG1B																	2				SRR12007488	2020-06-13 09:37:46	2020-06-13 09:35:46	35256	21224112	35256	602	11	https://sra-downloadb.be-md.ncbi.nlm.nih.gov/sos3/sra-pub-run-19/SRR12007488/SRR12007488.1	SRX8540528	HG1B	AMPLICON	PCR	METAGENOMIC	PAIRED	0	0	ILLUMINA	Illumina MiSeq	SRP267164
								SAMN15229623	HG14B																	1				SRR12007489	2020-06-13 09:39:29	2020-06-13 09:35:47	38550	23207100	38550	602	12	https://sra-downloadb.be-md.ncbi.nlm.nih.gov/sos3/sra-pub-run-19/SRR12007489/SRR12007489.1	SRX8540527	HG14B	AMPLICON	PCR	METAGENOMIC	PAIRED	0	0	ILLUMINA	Illumina MiSeq	SRP267164
								SAMN15229622	DZ9B					2019-07	China:Dazhou Island						18.70 N 110.47 E					17				SRR12007490	2020-06-13 09:37:46	2020-06-13 09:35:59	39216	23608032	39216	602	12	https://sra-downloadb.be-md.ncbi.nlm.nih.gov/sos3/sra-pub-run-19/SRR12007490/SRR12007490.1	SRX8540526	DZ9B	AMPLICON	PCR	METAGENOMIC	PAIRED	0	0	ILLUMINA	Illumina MiSeq	SRP267164
								SAMN15229621	DZ7B																	16				SRR12007491	2020-06-13 09:37:46	2020-06-13 09:36:03	31886	19195372	31886	602	10	https://sra-downloadb.be-md.ncbi.nlm.nih.gov/sos3/sra-pub-run-20/SRR12007491/SRR12007491.1	SRX8540525	DZ7B	AMPLICON	PCR	METAGENOMIC	PAIRED	0	0	ILLUMINA	Illumina MiSeq	SRP267164
								SAMN15229620	DZ5B																	15				SRR12007493	2020-06-13 09:39:29	2020-06-13 09:36:04	33307	20050814	33307	602	10	https://sra-downloadb.be-md.ncbi.nlm.nih.gov/sos3/sra-pub-run-20/SRR12007493/SRR12007493.1	SRX8540523	DZ5B	AMPLICON	PCR	METAGENOMIC	PAIRED	0	0	ILLUMINA	Illumina MiSeq	SRP267164
								SAMN15229619	DZ4B																	14				SRR12007494	2020-06-13 09:39:29	2020-06-13 09:35:54	61927	37280054	61927	602	19	https://sra-downloadb.be-md.ncbi.nlm.nih.gov/sos3/sra-pub-run-21/SRR12007494/SRR12007494.1	SRX8540522	DZ4B	AMPLICON	PCR	METAGENOMIC	PAIRED	0	0	ILLUMINA	Illumina MiSeq	SRP267164
								SAMN15229618	DZ3B																	13				SRR12007495	2020-06-13 09:39:29	2020-06-13 09:35:54	40923	24635646	40923	602	12	https://sra-downloadb.be-md.ncbi.nlm.nih.gov/sos3/sra-pub-run-19/SRR12007495/SRR12007495.1	SRX8540521	DZ3B	AMPLICON	PCR	METAGENOMIC	PAIRED	0	0	ILLUMINA	Illumina MiSeq	SRP267164
								SAMN15229617	DZ20B																	12				SRR12007496	2020-06-13 09:37:46	2020-06-13 09:35:51	46854	28206108	46854	602	14	https://sra-downloadb.be-md.ncbi.nlm.nih.gov/sos3/sra-pub-run-21/SRR12007496/SRR12007496.1	SRX8540520	DZ20B	AMPLICON	PCR	METAGENOMIC	PAIRED	0	0	ILLUMINA	Illumina MiSeq	SRP267164
								SAMN15229616	DZ2B																	11				SRR12007497	2020-06-13 09:39:29	2020-06-13 09:35:54	38779	23344958	38779	602	12	https://sra-downloadb.be-md.ncbi.nlm.nih.gov/sos3/sra-pub-run-21/SRR12007497/SRR12007497.1	SRX8540519	DZ2B	AMPLICON	PCR	METAGENOMIC	PAIRED	0	0	ILLUMINA	Illumina MiSeq	SRP267164
								SAMN15229615	DZ19B																	10				SRR12007498	2020-06-13 09:37:46	2020-06-13 09:35:51	35969	21653338	35969	602	11	https://sra-downloadb.be-md.ncbi.nlm.nih.gov/sos3/sra-pub-run-21/SRR12007498/SRR12007498.1	SRX8540518	DZ19B	AMPLICON	PCR	METAGENOMIC	PAIRED	0	0	ILLUMINA	Illumina MiSeq	SRP267164
								SAMN15229614	DZ18B																	9				SRR12007499	2020-06-13 09:39:29	2020-06-13 09:35:54	33322	20059844	33322	602	10	https://sra-downloadb.be-md.ncbi.nlm.nih.gov/sos3/sra-pub-run-21/SRR12007499/SRR12007499.1	SRX8540517	DZ18B	AMPLICON	PCR	METAGENOMIC	PAIRED	0	0	ILLUMINA	Illumina MiSeq	SRP267164
								SAMN15229613	DZ17B																	8				SRR12007500	2020-06-13 09:39:29	2020-06-13 09:35:46	41230	24820460	41230	602	13	https://sra-downloadb.be-md.ncbi.nlm.nih.gov/sos3/sra-pub-run-19/SRR12007500/SRR12007500.1	SRX8540516	DZ17B	AMPLICON	PCR	METAGENOMIC	PAIRED	0	0	ILLUMINA	Illumina MiSeq	SRP267164
								SAMN15229612	DZ16B																	7				SRR12007501	2020-06-13 09:39:29	2020-06-13 09:35:48	44831	26988262	44831	602	14	https://sra-downloadb.be-md.ncbi.nlm.nih.gov/sos3/sra-pub-run-19/SRR12007501/SRR12007501.1	SRX8540515	DZ16B	AMPLICON	PCR	METAGENOMIC	PAIRED	0	0	ILLUMINA	Illumina MiSeq	SRP267164
								SAMN15229611	DZ15B																	6				SRR12007502	2020-06-13 09:39:29	2020-06-13 09:35:54	33429	20124258	33429	602	10	https://sra-downloadb.be-md.ncbi.nlm.nih.gov/sos3/sra-pub-run-21/SRR12007502/SRR12007502.1	SRX8540514	DZ15B	AMPLICON	PCR	METAGENOMIC	PAIRED	0	0	ILLUMINA	Illumina MiSeq	SRP267164
								SAMN15229610	DZ13B																	5				SRR12007504	2020-06-13 09:39:29	2020-06-13 09:35:56	42346	25492292	42346	602	13	https://sra-downloadb.be-md.ncbi.nlm.nih.gov/sos3/sra-pub-run-19/SRR12007504/SRR12007504.1	SRX8540512	DZ13B	AMPLICON	PCR	METAGENOMIC	PAIRED	0	0	ILLUMINA	Illumina MiSeq	SRP267164
								SAMN15229609	DZ12B																	4				SRR12007505	2020-06-13 09:37:46	2020-06-13 09:35:55	43901	26428402	43901	602	13	https://sra-downloadb.be-md.ncbi.nlm.nih.gov/sos3/sra-pub-run-19/SRR12007505/SRR12007505.1	SRX8540511	DZ12B	AMPLICON	PCR	METAGENOMIC	PAIRED	0	0	ILLUMINA	Illumina MiSeq	SRP267164
								SAMN15229608	DZ11B																	3				SRR12007506	2020-06-13 09:37:46	2020-06-13 09:35:51	64978	39116756	64978	602	20	https://sra-downloadb.be-md.ncbi.nlm.nih.gov/sos3/sra-pub-run-21/SRR12007506/SRR12007506.1	SRX8540510	DZ11B	AMPLICON	PCR	METAGENOMIC	PAIRED	0	0	ILLUMINA	Illumina MiSeq	SRP267164
								SAMN15229607	DZ10B																	2				SRR12007507	2020-06-13 09:39:29	2020-06-13 09:35:55	54702	32930604	54702	602	17	https://sra-downloadb.be-md.ncbi.nlm.nih.gov/sos3/sra-pub-run-19/SRR12007507/SRR12007507.1	SRX8540509	DZ10B	AMPLICON	PCR	METAGENOMIC	PAIRED	0	0	ILLUMINA	Illumina MiSeq	SRP267164
								SAMN15229606	DZ1B																	1				SRR12007508	2020-06-13 09:37:46	2020-06-13 09:35:54	34422	20722044	34422	602	11	https://sra-downloadb.be-md.ncbi.nlm.nih.gov/sos3/sra-pub-run-21/SRR12007508/SRR12007508.1	SRX8540508	DZ1B	AMPLICON	PCR	METAGENOMIC	PAIRED	0	0	ILLUMINA	Illumina MiSeq	SRP267164
								SAMN15229579	PDD14B					2019-08	Paracel Islands:Dong Island						16.65 N 112.72 E					15				SRR12007319	2020-06-13 09:37:46	2020-06-13 09:33:47	52177	31410554	52177	602	16	https://sra-downloadb.be-md.ncbi.nlm.nih.gov/sos3/sra-pub-run-21/SRR12007319/SRR12007319.1	SRX8540697	PDD14B	AMPLICON	PCR	METAGENOMIC	PAIRED	0	0	ILLUMINA	Illumina MiSeq	SRP267164
								SAMN15229578	DD6B																	14				SRR12007320	2020-06-13 09:37:46	2020-06-13 09:33:46	48517	29207234	48517	602	15	https://sra-downloadb.be-md.ncbi.nlm.nih.gov/sos3/sra-pub-run-21/SRR12007320/SRR12007320.1	SRX8540696	DD6B	AMPLICON	PCR	METAGENOMIC	PAIRED	0	0	ILLUMINA	Illumina MiSeq	SRP267164
								SAMN15229577	DD15B																	13				SRR12007321	2020-06-13 09:39:29	2020-06-13 09:33:50	53534	32227468	53534	602	17	https://sra-downloadb.be-md.ncbi.nlm.nih.gov/sos3/sra-pub-run-21/SRR12007321/SRR12007321.1	SRX8540695	DD15B	AMPLICON	PCR	METAGENOMIC	PAIRED	0	0	ILLUMINA	Illumina MiSeq	SRP267164
								SAMN15229576	DD2B																	12				SRR12007322	2020-06-13 09:39:29	2020-06-13 09:33:50	45608	27456016	45608	602	15	https://sra-downloadb.be-md.ncbi.nlm.nih.gov/sos3/sra-pub-run-21/SRR12007322/SRR12007322.1	SRX8540694	DD2B	AMPLICON	PCR	METAGENOMIC	PAIRED	0	0	ILLUMINA	Illumina MiSeq	SRP267164
								SAMN15229575	PDD13B																	11				SRR12007323	2020-06-13 09:37:46	2020-06-13 09:33:46	50461	30377522	50461	602	16	https://sra-downloadb.be-md.ncbi.nlm.nih.gov/sos3/sra-pub-run-19/SRR12007323/SRR12007323.1	SRX8540693	PDD13B	AMPLICON	PCR	METAGENOMIC	PAIRED	0	0	ILLUMINA	Illumina MiSeq	SRP267164
								SAMN15229574	PDD11B																	10				SRR12007324	2020-06-13 09:37:46	2020-06-13 09:33:40	43330	26084660	43330	602	14	https://sra-downloadb.be-md.ncbi.nlm.nih.gov/sos3/sra-pub-run-21/SRR12007324/SRR12007324.1	SRX8540692	PDD11B	AMPLICON	PCR	METAGENOMIC	PAIRED	0	0	ILLUMINA	Illumina MiSeq	SRP267164
								SAMN15229573	DD9B																	9				SRR12007325	2020-06-13 09:39:29	2020-06-13 09:33:49	40440	24344880	40440	602	13	https://sra-downloadb.be-md.ncbi.nlm.nih.gov/sos3/sra-pub-run-21/SRR12007325/SRR12007325.1	SRX8540691	DD9B	AMPLICON	PCR	METAGENOMIC	PAIRED	0	0	ILLUMINA	Illumina MiSeq	SRP267164
								SAMN15229572	DD5B																	8				SRR12007335	2020-06-13 09:37:46	2020-06-13 09:33:49	46380	27920760	46380	602	15	https://sra-downloadb.be-md.ncbi.nlm.nih.gov/sos3/sra-pub-run-21/SRR12007335/SRR12007335.1	SRX8540681	DD5B	AMPLICON	PCR	METAGENOMIC	PAIRED	0	0	ILLUMINA	Illumina MiSeq	SRP267164
								SAMN15229571	DD7B																	7				SRR12007346	2020-06-13 09:37:46	2020-06-13 09:33:54	45317	27280834	45317	602	14	https://sra-downloadb.be-md.ncbi.nlm.nih.gov/sos3/sra-pub-run-21/SRR12007346/SRR12007346.1	SRX8540670	DD7B	AMPLICON	PCR	METAGENOMIC	PAIRED	0	0	ILLUMINA	Illumina MiSeq	SRP267164
								SAMN15229570	DD1B																	6				SRR12007398	2020-06-13 09:36:18	2020-06-13 09:34:48	46649	28082698	46649	602	15	https://sra-downloadb.be-md.ncbi.nlm.nih.gov/sos3/sra-pub-run-21/SRR12007398/SRR12007398.1	SRX8540617	DD1B	AMPLICON	PCR	METAGENOMIC	PAIRED	0	0	ILLUMINA	Illumina MiSeq	SRP267164
								SAMN15229569	PDD10B																	5				SRR12007409	2020-06-13 09:36:18	2020-06-13 09:34:49	38006	22879612	38006	602	12	https://sra-downloadb.be-md.ncbi.nlm.nih.gov/sos3/sra-pub-run-21/SRR12007409/SRR12007409.1	SRX8540606	PDD10B	AMPLICON	PCR	METAGENOMIC	PAIRED	0	0	ILLUMINA	Illumina MiSeq	SRP267164
								SAMN15229568	DD3B																	4				SRR12007420	2020-06-13 09:37:46	2020-06-13 09:34:58	36006	21675612	36006	602	12	https://sra-downloadb.be-md.ncbi.nlm.nih.gov/sos3/sra-pub-run-19/SRR12007420/SRR12007420.1	SRX8540595	DD3B	AMPLICON	PCR	METAGENOMIC	PAIRED	0	0	ILLUMINA	Illumina MiSeq	SRP267164
								SAMN15229567	DD4B																	3				SRR12007431	2020-06-13 09:36:17	2020-06-13 09:35:08	41907	25228014	41907	602	13	https://sra-downloadb.be-md.ncbi.nlm.nih.gov/sos3/sra-pub-run-19/SRR12007431/SRR12007431.1	SRX8540584	DD4B	AMPLICON	PCR	METAGENOMIC	PAIRED	0	0	ILLUMINA	Illumina MiSeq	SRP267164
								SAMN15229566	PDD12B																	2				SRR12007442	2020-06-13 09:36:17	2020-06-13 09:35:17	46272	27855744	46272	602	15	https://sra-downloadb.be-md.ncbi.nlm.nih.gov/sos3/sra-pub-run-21/SRR12007442/SRR12007442.1	SRX8540573	PDD12B	AMPLICON	PCR	METAGENOMIC	PAIRED	0	0	ILLUMINA	Illumina MiSeq	SRP267164
								SAMN15229565	DD8B																	1				SRR12007453	2020-06-13 09:36:17	2020-06-13 09:35:14	51287	30874774	51287	602	16	https://sra-downloadb.be-md.ncbi.nlm.nih.gov/sos3/sra-pub-run-20/SRR12007453/SRR12007453.1	SRX8540562	DD8B	AMPLICON	PCR	METAGENOMIC	PAIRED	0	0	ILLUMINA	Illumina MiSeq	SRP267164
								SAMN15229564	BJ14B						Paracel Islands:Beijiao						17.10 N 111.48 E					14				SRR12007352	2020-06-13 09:36:18	2020-06-13 09:34:11	41778	25150356	41778	602	13	https://sra-downloadb.be-md.ncbi.nlm.nih.gov/sos3/sra-pub-run-21/SRR12007352/SRR12007352.1	SRX8540664	BJ14B	AMPLICON	PCR	METAGENOMIC	PAIRED	0	0	ILLUMINA	Illumina MiSeq	SRP267164
								SAMN15229563	BJ15B																	13				SRR12007363	2020-06-13 09:36:18	2020-06-13 09:34:20	52202	31425604	52202	602	16	https://sra-downloadb.be-md.ncbi.nlm.nih.gov/sos3/sra-pub-run-20/SRR12007363/SRR12007363.1	SRX8540653	BJ15B	AMPLICON	PCR	METAGENOMIC	PAIRED	0	0	ILLUMINA	Illumina MiSeq	SRP267164
								SAMN15229562	BJ13B																	12				SRR12007374	2020-06-13 09:36:18	2020-06-13 09:34:26	48972	29481144	48972	602	15	https://sra-downloadb.be-md.ncbi.nlm.nih.gov/sos3/sra-pub-run-21/SRR12007374/SRR12007374.1	SRX8540642	BJ13B	AMPLICON	PCR	METAGENOMIC	PAIRED	0	0	ILLUMINA	Illumina MiSeq	SRP267164
								SAMN15229561	BJ7B																	11				SRR12007385	2020-06-13 09:36:18	2020-06-13 09:34:37	42262	25441724	42262	602	13	https://sra-downloadb.be-md.ncbi.nlm.nih.gov/sos3/sra-pub-run-20/SRR12007385/SRR12007385.1	SRX8540631	BJ7B	AMPLICON	PCR	METAGENOMIC	PAIRED	0	0	ILLUMINA	Illumina MiSeq	SRP267164
								SAMN15229560	BJ1B																	10				SRR12007470	2020-06-13 09:36:17	2020-06-13 09:35:23	32105	19327210	32105	602	10	https://sra-downloadb.be-md.ncbi.nlm.nih.gov/sos3/sra-pub-run-20/SRR12007470/SRR12007470.1	SRX8540546	BJ1B	AMPLICON	PCR	METAGENOMIC	PAIRED	0	0	ILLUMINA	Illumina MiSeq	SRP267164
								SAMN15229559	BJ5B																	9				SRR12007481	2020-06-13 09:37:46	2020-06-13 09:35:36	44571	26831742	44571	602	14	https://sra-downloadb.be-md.ncbi.nlm.nih.gov/sos3/sra-pub-run-21/SRR12007481/SRR12007481.1	SRX8540535	BJ5B	AMPLICON	PCR	METAGENOMIC	PAIRED	0	0	ILLUMINA	Illumina MiSeq	SRP267164
								SAMN15229558	BJ9B																	8				SRR12007492	2020-06-13 09:39:29	2020-06-13 09:35:47	40102	24141404	40102	602	12	https://sra-downloadb.be-md.ncbi.nlm.nih.gov/sos3/sra-pub-run-19/SRR12007492/SRR12007492.1	SRX8540524	BJ9B	AMPLICON	PCR	METAGENOMIC	PAIRED	0	0	ILLUMINA	Illumina MiSeq	SRP267164
								SAMN15229557	BJ12B																	7				SRR12007503	2020-06-13 09:39:29	2020-06-13 09:35:54	44214	26616828	44214	602	14	https://sra-downloadb.be-md.ncbi.nlm.nih.gov/sos3/sra-pub-run-19/SRR12007503/SRR12007503.1	SRX8540513	BJ12B	AMPLICON	PCR	METAGENOMIC	PAIRED	0	0	ILLUMINA	Illumina MiSeq	SRP267164
								SAMN15229556	BJ10B																	6				SRR12007514	2020-06-13 09:39:29	2020-06-13 09:35:56	43008	25890816	43008	602	13	https://sra-downloadb.be-md.ncbi.nlm.nih.gov/sos3/sra-pub-run-19/SRR12007514/SRR12007514.1	SRX8540502	BJ10B	AMPLICON	PCR	METAGENOMIC	PAIRED	0	0	ILLUMINA	Illumina MiSeq	SRP267164
								SAMN15229555	BJ3B																	5				SRR12007525	2020-06-13 09:39:28	2020-06-13 09:36:00	50179	30207758	50179	602	16	https://sra-downloadb.be-md.ncbi.nlm.nih.gov/sos3/sra-pub-run-20/SRR12007525/SRR12007525.1	SRX8540491	BJ3B	AMPLICON	PCR	METAGENOMIC	PAIRED	0	0	ILLUMINA	Illumina MiSeq	SRP267164
								SAMN15229554	BJ6B																	4				SRR12007317	2020-06-13 09:37:46	2020-06-13 09:33:48	37718	22706236	37718	602	12	https://sra-downloadb.be-md.ncbi.nlm.nih.gov/sos3/sra-pub-run-21/SRR12007317/SRR12007317.1	SRX8540699	BJ6B	AMPLICON	PCR	METAGENOMIC	PAIRED	0	0	ILLUMINA	Illumina MiSeq	SRP267164
								SAMN15229553	BJ11B																	3				SRR12007347	2020-06-13 09:36:18	2020-06-13 09:33:54	43501	26187602	43501	602	13	https://sra-downloadb.be-md.ncbi.nlm.nih.gov/sos3/sra-pub-run-21/SRR12007347/SRR12007347.1	SRX8540628	BJ11B	AMPLICON	PCR	METAGENOMIC	PAIRED	0	0	ILLUMINA	Illumina MiSeq	SRP267164
								SAMN15229552	BJ8B																	2				SRR12007386	2020-06-13 09:36:18	2020-06-13 09:34:38	37256	22428112	37256	602	12	https://sra-downloadb.be-md.ncbi.nlm.nih.gov/sos3/sra-pub-run-20/SRR12007386/SRR12007386.1	SRX8540630	BJ8B	AMPLICON	PCR	METAGENOMIC	PAIRED	0	0	ILLUMINA	Illumina MiSeq	SRP267164
								SAMN15229551	BJ4B																	1				SRR12007387	2020-06-13 09:36:18	2020-06-13 09:34:36	36593	22028986	36593	602	11	https://sra-downloadb.be-md.ncbi.nlm.nih.gov/sos3/sra-pub-run-20/SRR12007387/SRR12007387.1	SRX8540629	BJ4B	AMPLICON	PCR	METAGENOMIC	PAIRED	0	0	ILLUMINA	Illumina MiSeq	SRP267164
2	PRJNA639227	Endemic dominant coral species associated Symbiodiniaceae in the South China Sea	Chen, B., Yu, K., Liao, Z., Yu, X., Qin, Z., Liang, J., Wang, G., Wu, Q., & Jiang, L. (2021). Microbiome community and complexity indicate environmental gradient acclimatisation and potential microbial interaction of endemic coral holobionts in the South China Sea. The Science of the total environment, 765, 142690. https://doi.org/10.1016/j.scitotenv.2020.142690	Tropical dominant species Polillopora verrucosa and suptropical dominant species Turbinaria peltata	8G	4052M	175(219)	SAMN15229202	PSJ11	/	/	Pocillopora verrucosa	coral sample	2018-07	Spratly Islands:Sanjiao Reef	/	/	/	/	/	10.18 N 115.41 E	/	/	/	/	14	/	Guangxi University, Chen Biao; 2020-06-13	175（219）	SRR12006813	2020-06-13 06:35:20	2020-06-13 06:33:49	74078	44594956	74078	602	22	https://sra-downloadb.be-md.ncbi.nlm.nih.gov/sos3/sra-pub-run-19/SRR12006813/SRR12006813.1	SRX8540037	PSJ11	AMPLICON	PCR	METAGENOMIC	PAIRED	0	0	ILLUMINA	Illumina MiSeq	SRP267159
								SAMN15229201	SJ9												10.18 N 115.40 E					13				SRR12006814	2020-06-13 06:35:20	2020-06-13 06:33:54	61093	36777986	61093	602	18	https://sra-downloadb.be-md.ncbi.nlm.nih.gov/sos3/sra-pub-run-20/SRR12006814/SRR12006814.1	SRX8540036	SJ9	AMPLICON	PCR	METAGENOMIC	PAIRED	0	0	ILLUMINA	Illumina MiSeq	SRP267159
								SAMN15229200	SJ4												10.18 N 115.39 E					12				SRR12006815	2020-06-13 06:35:20	2020-06-13 06:33:47	59993	36115786	59993	602	18	https://sra-downloadb.be-md.ncbi.nlm.nih.gov/sos3/sra-pub-run-19/SRR12006815/SRR12006815.1	SRX8540035	SJ4	AMPLICON	PCR	METAGENOMIC	PAIRED	0	0	ILLUMINA	Illumina MiSeq	SRP267159
								SAMN15229199	SJ2												10.18 N 115.38 E					11				SRR12006816	2020-06-13 06:35:20	2020-06-13 06:33:58	72196	43461992	72196	602	22	https://sra-downloadb.be-md.ncbi.nlm.nih.gov/sos3/sra-pub-run-20/SRR12006816/SRR12006816.1	SRX8540034	SJ2	AMPLICON	PCR	METAGENOMIC	PAIRED	0	0	ILLUMINA	Illumina MiSeq	SRP267159
								SAMN15229198	SJ6												10.18 N 115.37 E					10				SRR12006817	2020-06-13 06:35:20	2020-06-13 06:33:57	71001	42742602	71001	602	21	https://sra-downloadb.be-md.ncbi.nlm.nih.gov/sos3/sra-pub-run-20/SRR12006817/SRR12006817.1	SRX8540033	SJ6	AMPLICON	PCR	METAGENOMIC	PAIRED	0	0	ILLUMINA	Illumina MiSeq	SRP267159
								SAMN15229197	SJ1												10.18 N 115.36 E					9				SRR12006818	2020-06-13 06:35:20	2020-06-13 06:33:50	63389	38160178	63389	602	19	https://sra-downloadb.be-md.ncbi.nlm.nih.gov/sos3/sra-pub-run-19/SRR12006818/SRR12006818.1	SRX8540032	SJ1	AMPLICON	PCR	METAGENOMIC	PAIRED	0	0	ILLUMINA	Illumina MiSeq	SRP267159
								SAMN15229196	PSJ14												10.18 N 115.35 E					8				SRR12006819	2020-06-13 06:35:20	2020-06-13 06:33:49	41804	25166008	41804	602	12	https://sra-downloadb.be-md.ncbi.nlm.nih.gov/sos3/sra-pub-run-19/SRR12006819/SRR12006819.1	SRX8540031	PSJ14	AMPLICON	PCR	METAGENOMIC	PAIRED	0	0	ILLUMINA	Illumina MiSeq	SRP267159
								SAMN15229195	PSJ12												10.18 N 115.34 E					7				SRR12006820	2020-06-13 06:35:20	2020-06-13 06:33:55	72718	43776236	72718	602	21	https://sra-downloadb.be-md.ncbi.nlm.nih.gov/sos3/sra-pub-run-20/SRR12006820/SRR12006820.1	SRX8540030	PSJ12	AMPLICON	PCR	METAGENOMIC	PAIRED	0	0	ILLUMINA	Illumina MiSeq	SRP267159
								SAMN15229194	SJ3												10.18 N 115.33 E					6				SRR12006821	2020-06-13 06:35:20	2020-06-13 06:33:51	48082	28945364	48082	602	14	https://sra-downloadb.be-md.ncbi.nlm.nih.gov/sos3/sra-pub-run-19/SRR12006821/SRR12006821.1	SRX8540029	SJ3	AMPLICON	PCR	METAGENOMIC	PAIRED	0	0	ILLUMINA	Illumina MiSeq	SRP267159
								SAMN15229193	SJ8												10.18 N 115.32 E					5				SRR12006823	2020-06-13 06:35:20	2020-06-13 06:33:59	73938	44510676	73938	602	22	https://sra-downloadb.be-md.ncbi.nlm.nih.gov/sos3/sra-pub-run-19/SRR12006823/SRR12006823.1	SRX8540027	SJ8	AMPLICON	PCR	METAGENOMIC	PAIRED	0	0	ILLUMINA	Illumina MiSeq	SRP267159
								SAMN15229192	SJ15												10.18 N 115.31 E					4				SRR12006824	2020-06-13 06:35:20	2020-06-13 06:34:01	72315	43533630	72315	602	22	https://sra-downloadb.be-md.ncbi.nlm.nih.gov/sos3/sra-pub-run-19/SRR12006824/SRR12006824.1	SRX8540026	SJ15	AMPLICON	PCR	METAGENOMIC	PAIRED	0	0	ILLUMINA	Illumina MiSeq	SRP267159
								SAMN15229191	PSJ10												10.18 N 115.30 E					3				SRR12006825	2020-06-13 06:35:20	2020-06-13 06:33:55	74165	44647330	74165	602	22	https://sra-downloadb.be-md.ncbi.nlm.nih.gov/sos3/sra-pub-run-20/SRR12006825/SRR12006825.1	SRX8540025	PSJ10	AMPLICON	PCR	METAGENOMIC	PAIRED	0	0	ILLUMINA	Illumina MiSeq	SRP267159
								SAMN15229190	SJ5												10.18 N 115.29 E					2				SRR12006826	2020-06-13 06:35:20	2020-06-13 06:33:49	74600	44909200	74600	602	22	https://sra-downloadb.be-md.ncbi.nlm.nih.gov/sos3/sra-pub-run-19/SRR12006826/SRR12006826.1	SRX8540024	SJ5	AMPLICON	PCR	METAGENOMIC	PAIRED	0	0	ILLUMINA	Illumina MiSeq	SRP267159
								SAMN15229189	PSJ13												10.18 N 115.28 E					1				SRR12006827	2020-06-13 06:35:20	2020-06-13 06:33:52	44350	26698700	44350	602	13	https://sra-downloadb.be-md.ncbi.nlm.nih.gov/sos3/sra-pub-run-19/SRR12006827/SRR12006827.1	SRX8540023	PSJ13	AMPLICON	PCR	METAGENOMIC	PAIRED	0	0	ILLUMINA	Illumina MiSeq	SRP267159
								SAMN15229188	YZ13					2019-08	Paracel Islands:Yuzhuo Reef						16.33 N 112.02 E					14				SRR12006828	2020-06-13 06:35:20	2020-06-13 06:33:59	73378	44173556	73378	602	22	https://sra-downloadb.be-md.ncbi.nlm.nih.gov/sos3/sra-pub-run-21/SRR12006828/SRR12006828.1	SRX8540022	YZ13	AMPLICON	PCR	METAGENOMIC	PAIRED	0	0	ILLUMINA	Illumina MiSeq	SRP267159
								SAMN15229187	YZ6																	13				SRR12006829	2020-06-13 06:35:20	2020-06-13 06:33:59	70409	42386218	70409	602	20	https://sra-downloadb.be-md.ncbi.nlm.nih.gov/sos3/sra-pub-run-19/SRR12006829/SRR12006829.1	SRX8540021	YZ6	AMPLICON	PCR	METAGENOMIC	PAIRED	0	0	ILLUMINA	Illumina MiSeq	SRP267159
								SAMN15229186	YZ5																	12				SRR12006830	2020-06-13 06:35:20	2020-06-13 06:33:59	31343	18868486	31343	602	9	https://sra-download.ncbi.nlm.nih.gov/traces/sra76/SRR/011725/SRR12006830	SRX8540020	YZ5	AMPLICON	PCR	METAGENOMIC	PAIRED	0	0	ILLUMINA	Illumina MiSeq	SRP267159
								SAMN15229185	YZ3																	11				SRR12006831	2020-06-13 06:35:20	2020-06-13 06:33:56	74569	44890538	74569	602	22	https://sra-downloadb.be-md.ncbi.nlm.nih.gov/sos3/sra-pub-run-20/SRR12006831/SRR12006831.1	SRX8540019	YZ3	AMPLICON	PCR	METAGENOMIC	PAIRED	0	0	ILLUMINA	Illumina MiSeq	SRP267159
								SAMN15229184	YZ8																	10				SRR12006832	2020-06-13 06:35:20	2020-06-13 06:33:56	50480	30388960	50480	602	14	https://sra-downloadb.be-md.ncbi.nlm.nih.gov/sos3/sra-pub-run-20/SRR12006832/SRR12006832.1	SRX8540018	YZ8	AMPLICON	PCR	METAGENOMIC	PAIRED	0	0	ILLUMINA	Illumina MiSeq	SRP267159
								SAMN15229183	YZ9																	9				SRR12006835	2020-06-13 07:06:52	2020-06-13 06:33:58	39306	23662212	39306	602	11	https://sra-downloadb.be-md.ncbi.nlm.nih.gov/sos3/sra-pub-run-20/SRR12006835/SRR12006835.1	SRX8540015	YZ9	AMPLICON	PCR	METAGENOMIC	PAIRED	0	0	ILLUMINA	Illumina MiSeq	SRP267159
								SAMN15229182	YZ15																	8				SRR12006836	2020-06-13 06:35:20	2020-06-13 06:34:02	69905	42082810	69905	602	20	https://sra-downloadb.be-md.ncbi.nlm.nih.gov/sos3/sra-pub-run-19/SRR12006836/SRR12006836.1	SRX8540014	YZ15	AMPLICON	PCR	METAGENOMIC	PAIRED	0	0	ILLUMINA	Illumina MiSeq	SRP267159
								SAMN15229181	YZ14																	7				SRR12006837	2020-06-13 06:35:20	2020-06-13 06:34:05	69191	41652982	69191	602	20	https://sra-downloadb.be-md.ncbi.nlm.nih.gov/sos3/sra-pub-run-19/SRR12006837/SRR12006837.1	SRX8540013	YZ14	AMPLICON	PCR	METAGENOMIC	PAIRED	0	0	ILLUMINA	Illumina MiSeq	SRP267159
								SAMN15229180	YZ12																	6				SRR12006838	2020-06-13 06:35:20	2020-06-13 06:34:06	50136	30181872	50136	602	15	https://sra-downloadb.be-md.ncbi.nlm.nih.gov/sos3/sra-pub-run-19/SRR12006838/SRR12006838.1	SRX8540012	YZ12	AMPLICON	PCR	METAGENOMIC	PAIRED	0	0	ILLUMINA	Illumina MiSeq	SRP267159
								SAMN15229179	YZ10																	5				SRR12006839	2020-06-13 06:35:20	2020-06-13 06:33:53	72137	43426474	72137	602	20	https://sra-downloadb.be-md.ncbi.nlm.nih.gov/sos3/sra-pub-run-19/SRR12006839/SRR12006839.1	SRX8540011	YZ10	AMPLICON	PCR	METAGENOMIC	PAIRED	0	0	ILLUMINA	Illumina MiSeq	SRP267159
								SAMN15229178	YZ4																	4				SRR12006840	2020-06-13 06:35:20	2020-06-13 06:33:56	59996	36117592	59996	602	18	https://sra-downloadb.be-md.ncbi.nlm.nih.gov/sos3/sra-pub-run-20/SRR12006840/SRR12006840.1	SRX8540010	YZ4	AMPLICON	PCR	METAGENOMIC	PAIRED	0	0	ILLUMINA	Illumina MiSeq	SRP267159
								SAMN15229177	YZ1																	3				SRR12006841	2020-06-13 06:35:19	2020-06-13 06:33:59	48629	29274658	48629	602	14	https://sra-downloadb.be-md.ncbi.nlm.nih.gov/sos3/sra-pub-run-19/SRR12006841/SRR12006841.1	SRX8540009	YZ1	AMPLICON	PCR	METAGENOMIC	PAIRED	0	0	ILLUMINA	Illumina MiSeq	SRP267159
								SAMN15229176	YZ2																	2				SRR12006842	2020-06-13 06:35:19	2020-06-13 06:34:02	62429	37582258	62429	602	18	https://sra-downloadb.be-md.ncbi.nlm.nih.gov/sos3/sra-pub-run-19/SRR12006842/SRR12006842.1	SRX8540008	YZ2	AMPLICON	PCR	METAGENOMIC	PAIRED	0	0	ILLUMINA	Illumina MiSeq	SRP267159
								SAMN15229175	YZ7																	1				SRR12006843	2020-06-13 06:35:19	2020-06-13 06:34:04	74974	45134348	74974	602	21	https://sra-downloadb.be-md.ncbi.nlm.nih.gov/sos3/sra-pub-run-19/SRR12006843/SRR12006843.1	SRX8540007	YZ7	AMPLICON	PCR	METAGENOMIC	PAIRED	0	0	ILLUMINA	Illumina MiSeq	SRP267159
								SAMN15229174	YX14						Paracel Islands:Yongxing Island						16.82 N 112.33 E					15				SRR12006844	2020-06-13 06:35:19	2020-06-13 06:34:07	54487	32801174	54487	602	16	https://sra-downloadb.be-md.ncbi.nlm.nih.gov/sos3/sra-pub-run-19/SRR12006844/SRR12006844.1	SRX8540006	YX14	AMPLICON	PCR	METAGENOMIC	PAIRED	0	0	ILLUMINA	Illumina MiSeq	SRP267159
								SAMN15229173	YX2																	14				SRR12006846	2020-06-13 06:35:19	2020-06-13 06:34:07	64256	38682112	64256	602	19	https://sra-downloadb.be-md.ncbi.nlm.nih.gov/sos3/sra-pub-run-19/SRR12006846/SRR12006846.1	SRX8540004	YX2	AMPLICON	PCR	METAGENOMIC	PAIRED	0	0	ILLUMINA	Illumina MiSeq	SRP267159
								SAMN15229172	YX13																	13				SRR12006847	2020-06-13 06:35:19	2020-06-13 06:34:09	68706	41361012	68706	602	20	https://sra-downloadb.be-md.ncbi.nlm.nih.gov/sos3/sra-pub-run-19/SRR12006847/SRR12006847.1	SRX8540003	YX13	AMPLICON	PCR	METAGENOMIC	PAIRED	0	0	ILLUMINA	Illumina MiSeq	SRP267159
								SAMN15229171	YX10																	12				SRR12006848	2020-06-13 06:35:19	2020-06-13 06:34:07	45019	27101438	45019	602	13	https://sra-downloadb.be-md.ncbi.nlm.nih.gov/sos3/sra-pub-run-19/SRR12006848/SRR12006848.1	SRX8540002	YX10	AMPLICON	PCR	METAGENOMIC	PAIRED	0	0	ILLUMINA	Illumina MiSeq	SRP267159
								SAMN15229170	YX8																	11				SRR12006849	2020-06-13 06:35:19	2020-06-13 06:34:12	73503	44248806	73503	602	22	https://sra-downloadb.be-md.ncbi.nlm.nih.gov/sos3/sra-pub-run-21/SRR12006849/SRR12006849.1	SRX8540001	YX8	AMPLICON	PCR	METAGENOMIC	PAIRED	0	0	ILLUMINA	Illumina MiSeq	SRP267159
								SAMN15229169	YX11																	10				SRR12006850	2020-06-13 06:35:19	2020-06-13 06:34:11	71656	43136912	71656	602	21	https://sra-downloadb.be-md.ncbi.nlm.nih.gov/sos3/sra-pub-run-19/SRR12006850/SRR12006850.1	SRX8540000	YX11	AMPLICON	PCR	METAGENOMIC	PAIRED	0	0	ILLUMINA	Illumina MiSeq	SRP267159
								SAMN15229168	YX9																	9				SRR12006851	2020-06-13 06:35:19	2020-06-13 06:34:09	41670	25085340	41670	602	12	https://sra-downloadb.be-md.ncbi.nlm.nih.gov/sos3/sra-pub-run-19/SRR12006851/SRR12006851.1	SRX8539999	YX9	AMPLICON	PCR	METAGENOMIC	PAIRED	0	0	ILLUMINA	Illumina MiSeq	SRP267159
								SAMN15229167	YX5																	8				SRR12006852	2020-06-13 06:35:19	2020-06-13 06:34:09	35393	21306586	35393	602	10	https://sra-downloadb.be-md.ncbi.nlm.nih.gov/sos3/sra-pub-run-19/SRR12006852/SRR12006852.1	SRX8539998	YX5	AMPLICON	PCR	METAGENOMIC	PAIRED	0	0	ILLUMINA	Illumina MiSeq	SRP267159
								SAMN15229166	YX7																	7				SRR12006853	2020-06-13 06:35:19	2020-06-13 06:34:11	51527	31019254	51527	602	15	https://sra-downloadb.be-md.ncbi.nlm.nih.gov/sos3/sra-pub-run-21/SRR12006853/SRR12006853.1	SRX8539997	YX7	AMPLICON	PCR	METAGENOMIC	PAIRED	0	0	ILLUMINA	Illumina MiSeq	SRP267159
								SAMN15229165	YX6																	6				SRR12006854	2020-06-13 06:35:19	2020-06-13 06:34:12	73844	44454088	73844	602	22	https://sra-downloadb.be-md.ncbi.nlm.nih.gov/sos3/sra-pub-run-21/SRR12006854/SRR12006854.1	SRX8539996	YX6	AMPLICON	PCR	METAGENOMIC	PAIRED	0	0	ILLUMINA	Illumina MiSeq	SRP267159
								SAMN15229164	YX12																	5				SRR12006855	2020-06-13 06:35:19	2020-06-13 06:34:15	48306	29080212	48306	602	14	https://sra-downloadb.be-md.ncbi.nlm.nih.gov/sos3/sra-pub-run-21/SRR12006855/SRR12006855.1	SRX8539995	YX12	AMPLICON	PCR	METAGENOMIC	PAIRED	0	0	ILLUMINA	Illumina MiSeq	SRP267159
								SAMN15229163	YX4																	4				SRR12006857	2020-06-13 06:35:19	2020-06-13 06:34:21	58413	35164626	58413	602	17	https://sra-downloadb.be-md.ncbi.nlm.nih.gov/sos3/sra-pub-run-19/SRR12006857/SRR12006857.1	SRX8539993	YX4	AMPLICON	PCR	METAGENOMIC	PAIRED	0	0	ILLUMINA	Illumina MiSeq	SRP267159
								SAMN15229162	YX3																	3				SRR12006858	2020-06-13 06:35:19	2020-06-13 06:34:24	73122	44019444	73122	602	21	https://sra-downloadb.be-md.ncbi.nlm.nih.gov/sos3/sra-pub-run-19/SRR12006858/SRR12006858.1	SRX8539992	YX3	AMPLICON	PCR	METAGENOMIC	PAIRED	0	0	ILLUMINA	Illumina MiSeq	SRP267159
								SAMN15229161	YX15																	2				SRR12006859	2020-06-13 06:35:19	2020-06-13 06:34:22	69449	41808298	69449	602	20	https://sra-downloadb.be-md.ncbi.nlm.nih.gov/sos3/sra-pub-run-19/SRR12006859/SRR12006859.1	SRX8539991	YX15	AMPLICON	PCR	METAGENOMIC	PAIRED	0	0	ILLUMINA	Illumina MiSeq	SRP267159
								SAMN15229160	YX1																	1				SRR12006860	2020-06-13 06:38:11	2020-06-13 06:34:32	59954	36092308	59954	602	18	https://sra-downloadb.be-md.ncbi.nlm.nih.gov/sos3/sra-pub-run-20/SRR12006860/SRR12006860.1	SRX8539990	YX1	AMPLICON	PCR	METAGENOMIC	PAIRED	0	0	ILLUMINA	Illumina MiSeq	SRP267159
								SAMN15229141	QLY2						Paracel Islands:Qilianyu						16.93 N 112.27 E					13				SRR12006881	2020-06-13 06:38:11	2020-06-13 06:34:26	48847	29405894	48847	602	14	https://sra-downloadb.be-md.ncbi.nlm.nih.gov/sos3/sra-pub-run-20/SRR12006881/SRR12006881.1	SRX8539969	QLY2	AMPLICON	PCR	METAGENOMIC	PAIRED	0	0	ILLUMINA	Illumina MiSeq	SRP267159
								SAMN15229140	PQLY14																	12				SRR12006882	2020-06-13 06:38:11	2020-06-13 06:34:36	64011	38534622	64011	602	19	https://sra-downloadb.be-md.ncbi.nlm.nih.gov/sos3/sra-pub-run-21/SRR12006882/SRR12006882.1	SRX8539968	PQLY14	AMPLICON	PCR	METAGENOMIC	PAIRED	0	0	ILLUMINA	Illumina MiSeq	SRP267159
								SAMN15229139	PQLY10																	11				SRR12006883	2020-06-13 06:38:11	2020-06-13 06:34:27	44397	26726994	44397	602	13	https://sra-downloadb.be-md.ncbi.nlm.nih.gov/sos3/sra-pub-run-20/SRR12006883/SRR12006883.1	SRX8539967	PQLY10	AMPLICON	PCR	METAGENOMIC	PAIRED	0	0	ILLUMINA	Illumina MiSeq	SRP267159
								SAMN15229138	QLY5																	10				SRR12006884	2020-06-13 06:39:31	2020-06-13 06:34:34	63416	38176432	63416	602	19	https://sra-downloadb.be-md.ncbi.nlm.nih.gov/sos3/sra-pub-run-20/SRR12006884/SRR12006884.1	SRX8539966	QLY5	AMPLICON	PCR	METAGENOMIC	PAIRED	0	0	ILLUMINA	Illumina MiSeq	SRP267159
								SAMN15229137	QLY1																	9				SRR12006885	2020-06-13 06:38:10	2020-06-13 06:34:32	71339	42946078	71339	602	21	https://sra-downloadb.be-md.ncbi.nlm.nih.gov/sos3/sra-pub-run-20/SRR12006885/SRR12006885.1	SRX8539965	QLY1	AMPLICON	PCR	METAGENOMIC	PAIRED	0	0	ILLUMINA	Illumina MiSeq	SRP267159
								SAMN15229136	QLY4																	8				SRR12006886	2020-06-13 06:39:31	2020-06-13 06:34:30	73394	44183188	73394	602	22	https://sra-downloadb.be-md.ncbi.nlm.nih.gov/sos3/sra-pub-run-20/SRR12006886/SRR12006886.1	SRX8539964	QLY4	AMPLICON	PCR	METAGENOMIC	PAIRED	0	0	ILLUMINA	Illumina MiSeq	SRP267159
								SAMN15229135	QLY6																	7				SRR12006887	2020-06-13 06:38:10	2020-06-13 06:34:30	40533	24400866	40533	602	12	https://sra-downloadb.be-md.ncbi.nlm.nih.gov/sos3/sra-pub-run-20/SRR12006887/SRR12006887.1	SRX8539963	QLY6	AMPLICON	PCR	METAGENOMIC	PAIRED	0	0	ILLUMINA	Illumina MiSeq	SRP267159
								SAMN15229134	QLY8																	6				SRR12006888	2020-06-13 06:39:31	2020-06-13 06:34:35	71473	43026746	71473	602	21	https://sra-downloadb.be-md.ncbi.nlm.nih.gov/sos3/sra-pub-run-21/SRR12006888/SRR12006888.1	SRX8539962	QLY8	AMPLICON	PCR	METAGENOMIC	PAIRED	0	0	ILLUMINA	Illumina MiSeq	SRP267159
								SAMN15229133	PQLY11																	5				SRR12006890	2020-06-13 06:35:19	2020-06-13 06:34:31	49170	29600340	49170	602	14	https://sra-downloadb.be-md.ncbi.nlm.nih.gov/sos3/sra-pub-run-20/SRR12006890/SRR12006890.1	SRX8539960	PQLY11	AMPLICON	PCR	METAGENOMIC	PAIRED	0	0	ILLUMINA	Illumina MiSeq	SRP267159
								SAMN15229132	PQLY15																	4				SRR12006891	2020-06-13 06:38:10	2020-06-13 06:34:37	35021	21082642	35021	602	10	https://sra-downloadb.be-md.ncbi.nlm.nih.gov/sos3/sra-pub-run-20/SRR12006891/SRR12006891.1	SRX8539959	PQLY15	AMPLICON	PCR	METAGENOMIC	PAIRED	0	0	ILLUMINA	Illumina MiSeq	SRP267159
								SAMN15229131	QLY9																	3				SRR12006892	2020-06-13 06:38:10	2020-06-13 06:34:35	74619	44920638	74619	602	22	https://sra-downloadb.be-md.ncbi.nlm.nih.gov/sos3/sra-pub-run-21/SRR12006892/SRR12006892.1	SRX8539958	QLY9	AMPLICON	PCR	METAGENOMIC	PAIRED	0	0	ILLUMINA	Illumina MiSeq	SRP267159
								SAMN15229130	PQLY13																	2				SRR12006893	2020-06-13 06:39:31	2020-06-13 06:34:38	71259	42897918	71259	602	21	https://sra-downloadb.be-md.ncbi.nlm.nih.gov/sos3/sra-pub-run-20/SRR12006893/SRR12006893.1	SRX8539957	PQLY13	AMPLICON	PCR	METAGENOMIC	PAIRED	0	0	ILLUMINA	Illumina MiSeq	SRP267159
								SAMN15229129	PQLY12																	1				SRR12006894	2020-06-13 06:38:10	2020-06-13 06:34:32	37219	22405838	37219	602	11	https://sra-downloadb.be-md.ncbi.nlm.nih.gov/sos3/sra-pub-run-20/SRR12006894/SRR12006894.1	SRX8539956	PQLY12	AMPLICON	PCR	METAGENOMIC	PAIRED	0	0	ILLUMINA	Illumina MiSeq	SRP267159
								SAMN15229128	PS15					2019-09	Paracel Islands:Panshiyu						16.07 N 111.78 E					15				SRR12006895	2020-06-13 06:35:19	2020-06-13 06:34:34	62092	37379384	62092	602	18	https://sra-downloadb.be-md.ncbi.nlm.nih.gov/sos3/sra-pub-run-20/SRR12006895/SRR12006895.1	SRX8539955	PS15	AMPLICON	PCR	METAGENOMIC	PAIRED	0	0	ILLUMINA	Illumina MiSeq	SRP267159
								SAMN15229127	PS14																	14				SRR12006896	2020-06-13 06:35:19	2020-06-13 06:34:29	72251	43495102	72251	602	21	https://sra-downloadb.be-md.ncbi.nlm.nih.gov/sos3/sra-pub-run-20/SRR12006896/SRR12006896.1	SRX8539954	PS14	AMPLICON	PCR	METAGENOMIC	PAIRED	0	0	ILLUMINA	Illumina MiSeq	SRP267159
								SAMN15229126	PS1																	13				SRR12006897	2020-06-13 06:38:10	2020-06-13 06:34:38	66098	39790996	66098	602	19	https://sra-downloadb.be-md.ncbi.nlm.nih.gov/sos3/sra-pub-run-20/SRR12006897/SRR12006897.1	SRX8539953	PS1	AMPLICON	PCR	METAGENOMIC	PAIRED	0	0	ILLUMINA	Illumina MiSeq	SRP267159
								SAMN15229125	PS5																	12				SRR12006898	2020-06-13 06:38:10	2020-06-13 06:34:41	87250	52524500	87250	602	25	https://sra-downloadb.be-md.ncbi.nlm.nih.gov/sos3/sra-pub-run-19/SRR12006898/SRR12006898.1	SRX8539952	PS5	AMPLICON	PCR	METAGENOMIC	PAIRED	0	0	ILLUMINA	Illumina MiSeq	SRP267159
								SAMN15229124	PS11																	11				SRR12006899	2020-06-13 06:38:10	2020-06-13 06:34:40	69700	41959400	69700	602	21	https://sra-downloadb.be-md.ncbi.nlm.nih.gov/sos3/sra-pub-run-20/SRR12006899/SRR12006899.1	SRX8539951	PS11	AMPLICON	PCR	METAGENOMIC	PAIRED	0	0	ILLUMINA	Illumina MiSeq	SRP267159
								SAMN15229123	PS4																	10				SRR12006901	2020-06-13 06:39:31	2020-06-13 06:34:40	38946	23445492	38946	602	11	https://sra-downloadb.be-md.ncbi.nlm.nih.gov/sos3/sra-pub-run-20/SRR12006901/SRR12006901.1	SRX8539949	PS4	AMPLICON	PCR	METAGENOMIC	PAIRED	0	0	ILLUMINA	Illumina MiSeq	SRP267159
								SAMN15229122	PS2																	9				SRR12006902	2020-06-13 06:38:10	2020-06-13 06:34:43	72545	43672090	72545	602	22	https://sra-downloadb.be-md.ncbi.nlm.nih.gov/sos3/sra-pub-run-19/SRR12006902/SRR12006902.1	SRX8539948	PS2	AMPLICON	PCR	METAGENOMIC	PAIRED	0	0	ILLUMINA	Illumina MiSeq	SRP267159
								SAMN15229121	PS6																	8				SRR12006903	2020-06-13 06:39:31	2020-06-13 06:34:40	39207	23602614	39207	602	11	https://sra-downloadb.be-md.ncbi.nlm.nih.gov/sos3/sra-pub-run-20/SRR12006903/SRR12006903.1	SRX8539947	PS6	AMPLICON	PCR	METAGENOMIC	PAIRED	0	0	ILLUMINA	Illumina MiSeq	SRP267159
								SAMN15229120	PS13																	7				SRR12006904	2020-06-13 06:38:10	2020-06-13 06:34:47	68999	41537398	68999	602	20	https://sra-downloadb.be-md.ncbi.nlm.nih.gov/sos3/sra-pub-run-21/SRR12006904/SRR12006904.1	SRX8539946	PS13	AMPLICON	PCR	METAGENOMIC	PAIRED	0	0	ILLUMINA	Illumina MiSeq	SRP267159
								SAMN15229119	PS12																	6				SRR12006905	2020-06-13 06:39:31	2020-06-13 06:34:32	74658	44944116	74658	602	22	https://sra-downloadb.be-md.ncbi.nlm.nih.gov/sos3/sra-pub-run-20/SRR12006905/SRR12006905.1	SRX8539945	PS12	AMPLICON	PCR	METAGENOMIC	PAIRED	0	0	ILLUMINA	Illumina MiSeq	SRP267159
								SAMN15229118	PS8																	5				SRR12006906	2020-06-13 06:39:31	2020-06-13 06:34:41	58562	35254324	58562	602	17	https://sra-downloadb.be-md.ncbi.nlm.nih.gov/sos3/sra-pub-run-21/SRR12006906/SRR12006906.1	SRX8539944	PS8	AMPLICON	PCR	METAGENOMIC	PAIRED	0	0	ILLUMINA	Illumina MiSeq	SRP267159
								SAMN15229117	PS10																	4				SRR12006907	2020-06-13 06:38:10	2020-06-13 06:34:49	71611	43109822	71611	602	21	https://sra-downloadb.be-md.ncbi.nlm.nih.gov/sos3/sra-pub-run-21/SRR12006907/SRR12006907.1	SRX8539943	PS10	AMPLICON	PCR	METAGENOMIC	PAIRED	0	0	ILLUMINA	Illumina MiSeq	SRP267159
								SAMN15229116	PS3																	3				SRR12006908	2020-06-13 06:38:10	2020-06-13 06:34:47	72802	43826804	72802	602	21	https://sra-downloadb.be-md.ncbi.nlm.nih.gov/sos3/sra-pub-run-21/SRR12006908/SRR12006908.1	SRX8539942	PS3	AMPLICON	PCR	METAGENOMIC	PAIRED	0	0	ILLUMINA	Illumina MiSeq	SRP267159
								SAMN15229115	PS9																	2				SRR12006909	2020-06-13 06:38:10	2020-06-13 06:34:34	62006	37327612	62006	602	18	https://sra-downloadb.be-md.ncbi.nlm.nih.gov/sos3/sra-pub-run-20/SRR12006909/SRR12006909.1	SRX8539941	PS9	AMPLICON	PCR	METAGENOMIC	PAIRED	0	0	ILLUMINA	Illumina MiSeq	SRP267159
								SAMN15229114	PS7																	1				SRR12006910	2020-06-13 06:38:10	2020-06-13 06:34:46	62628	37702056	62628	602	18	https://sra-downloadb.be-md.ncbi.nlm.nih.gov/sos3/sra-pub-run-21/SRR12006910/SRR12006910.1	SRX8539940	PS7	AMPLICON	PCR	METAGENOMIC	PAIRED	0	0	ILLUMINA	Illumina MiSeq	SRP267159
								SAMN15229113	LH2						Paracel Islands:Langhua Reef						16.05 N 112.50 E					15				SRR12006912	2020-06-13 06:39:31	2020-06-13 06:34:36	45211	27217022	45211	602	13	https://sra-downloadb.be-md.ncbi.nlm.nih.gov/sos3/sra-pub-run-21/SRR12006912/SRR12006912.1	SRX8539938	LH2	AMPLICON	PCR	METAGENOMIC	PAIRED	0	0	ILLUMINA	Illumina MiSeq	SRP267159
								SAMN15229112	LH6																	14				SRR12006913	2020-06-13 06:38:10	2020-06-13 06:35:00	61902	37265004	61902	602	18	https://sra-downloadb.be-md.ncbi.nlm.nih.gov/sos3/sra-pub-run-21/SRR12006913/SRR12006913.1	SRX8539937	LH6	AMPLICON	PCR	METAGENOMIC	PAIRED	0	0	ILLUMINA	Illumina MiSeq	SRP267159
								SAMN15229111	LH7																	13				SRR12006914	2020-06-13 06:38:10	2020-06-13 06:34:45	69473	41822746	69473	602	18	https://sra-downloadb.be-md.ncbi.nlm.nih.gov/sos3/sra-pub-run-19/SRR12006914/SRR12006914.1	SRX8539936	LH7	AMPLICON	PCR	METAGENOMIC	PAIRED	0	0	ILLUMINA	Illumina MiSeq	SRP267159
								SAMN15229110	LH11																	12				SRR12006915	2020-06-13 06:38:10	2020-06-13 06:34:42	71094	42798588	71094	602	20	https://sra-downloadb.be-md.ncbi.nlm.nih.gov/sos3/sra-pub-run-19/SRR12006915/SRR12006915.1	SRX8539935	LH11	AMPLICON	PCR	METAGENOMIC	PAIRED	0	0	ILLUMINA	Illumina MiSeq	SRP267159
								SAMN15229109	LH3																	11				SRR12006916	2020-06-13 06:38:10	2020-06-13 06:34:41	55525	33426050	55525	602	16	https://sra-downloadb.be-md.ncbi.nlm.nih.gov/sos3/sra-pub-run-19/SRR12006916/SRR12006916.1	SRX8539934	LH3	AMPLICON	PCR	METAGENOMIC	PAIRED	0	0	ILLUMINA	Illumina MiSeq	SRP267159
								SAMN15229108	LH4																	10				SRR12006917	2020-06-13 06:39:31	2020-06-13 06:35:03	74289	44721978	74289	602	22	https://sra-downloadb.be-md.ncbi.nlm.nih.gov/sos3/sra-pub-run-19/SRR12006917/SRR12006917.1	SRX8539933	LH4	AMPLICON	PCR	METAGENOMIC	PAIRED	0	0	ILLUMINA	Illumina MiSeq	SRP267159
								SAMN15229107	LH5																	9				SRR12006918	2020-06-13 06:38:10	2020-06-13 06:34:45	71509	43048418	71509	602	21	https://sra-downloadb.be-md.ncbi.nlm.nih.gov/sos3/sra-pub-run-19/SRR12006918/SRR12006918.1	SRX8539932	LH5	AMPLICON	PCR	METAGENOMIC	PAIRED	0	0	ILLUMINA	Illumina MiSeq	SRP267159
								SAMN15229106	LH12																	8				SRR12006919	2020-06-13 06:38:10	2020-06-13 06:34:45	65064	39168528	65064	602	19	https://sra-downloadb.be-md.ncbi.nlm.nih.gov/sos3/sra-pub-run-19/SRR12006919/SRR12006919.1	SRX8539931	LH12	AMPLICON	PCR	METAGENOMIC	PAIRED	0	0	ILLUMINA	Illumina MiSeq	SRP267159
								SAMN15229105	LH9																	7				SRR12006920	2020-06-13 06:38:10	2020-06-13 06:34:54	53811	32394222	53811	602	16	https://sra-downloadb.be-md.ncbi.nlm.nih.gov/sos3/sra-pub-run-21/SRR12006920/SRR12006920.1	SRX8539930	LH9	AMPLICON	PCR	METAGENOMIC	PAIRED	0	0	ILLUMINA	Illumina MiSeq	SRP267159
								SAMN15229104	LH13																	6				SRR12006921	2020-06-13 06:38:10	2020-06-13 06:34:50	46765	28152530	46765	602	13	https://sra-downloadb.be-md.ncbi.nlm.nih.gov/sos3/sra-pub-run-21/SRR12006921/SRR12006921.1	SRX8539929	LH13	AMPLICON	PCR	METAGENOMIC	PAIRED	0	0	ILLUMINA	Illumina MiSeq	SRP267159
								SAMN15229103	LH15																	5				SRR12006923	2020-06-13 06:38:10	2020-06-13 06:34:52	74391	44783382	74391	602	22	https://sra-downloadb.be-md.ncbi.nlm.nih.gov/sos3/sra-pub-run-21/SRR12006923/SRR12006923.1	SRX8539927	LH15	AMPLICON	PCR	METAGENOMIC	PAIRED	0	0	ILLUMINA	Illumina MiSeq	SRP267159
								SAMN15229102	LH1																	4				SRR12006924	2020-06-13 06:39:31	2020-06-13 06:34:44	38488	23169776	38488	602	11	https://sra-downloadb.be-md.ncbi.nlm.nih.gov/sos3/sra-pub-run-19/SRR12006924/SRR12006924.1	SRX8539926	LH1	AMPLICON	PCR	METAGENOMIC	PAIRED	0	0	ILLUMINA	Illumina MiSeq	SRP267159
								SAMN15229101	LH8																	3				SRR12006925	2020-06-13 06:38:10	2020-06-13 06:34:54	69632	41918464	69632	602	20	https://sra-downloadb.be-md.ncbi.nlm.nih.gov/sos3/sra-pub-run-21/SRR12006925/SRR12006925.1	SRX8539925	LH8	AMPLICON	PCR	METAGENOMIC	PAIRED	0	0	ILLUMINA	Illumina MiSeq	SRP267159
								SAMN15229100	LH10																	2				SRR12006926	2020-06-13 06:38:10	2020-06-13 06:34:50	69473	41822746	69473	602	20	https://sra-downloadb.be-md.ncbi.nlm.nih.gov/sos3/sra-pub-run-21/SRR12006926/SRR12006926.1	SRX8539924	LH10	AMPLICON	PCR	METAGENOMIC	PAIRED	0	0	ILLUMINA	Illumina MiSeq	SRP267159
								SAMN15229099	LH14																	1				SRR12006927	2020-06-13 06:38:10	2020-06-13 06:34:44	32330	19462660	32330	602	9	https://sra-download.ncbi.nlm.nih.gov/traces/sra53/SRR/011725/SRR12006927	SRX8539923	LH14	AMPLICON	PCR	METAGENOMIC	PAIRED	0	0	ILLUMINA	Illumina MiSeq	SRP267159
								SAMN15229098	HY11					2017-07	missing						15.15 N 117.78 E					15				SRR12006928	2020-06-13 06:38:10	2020-06-13 06:34:52	60791	36596182	60791	602	18	https://sra-downloadb.be-md.ncbi.nlm.nih.gov/sos3/sra-pub-run-21/SRR12006928/SRR12006928.1	SRX8539922	HY11	AMPLICON	PCR	METAGENOMIC	PAIRED	0	0	ILLUMINA	Illumina MiSeq	SRP267159
								SAMN15229097	HY13																	14				SRR12006929	2020-06-13 06:38:10	2020-06-13 06:34:49	69604	41901608	69604	602	20	https://sra-downloadb.be-md.ncbi.nlm.nih.gov/sos3/sra-pub-run-21/SRR12006929/SRR12006929.1	SRX8539921	HY13	AMPLICON	PCR	METAGENOMIC	PAIRED	0	0	ILLUMINA	Illumina MiSeq	SRP267159
								SAMN15229096	HY1																	13				SRR12006930	2020-06-13 06:38:10	2020-06-13 06:34:44	33183	19976166	33183	602	9	https://sra-download.ncbi.nlm.nih.gov/traces/sra22/SRR/011725/SRR12006930	SRX8539920	HY1	AMPLICON	PCR	METAGENOMIC	PAIRED	0	0	ILLUMINA	Illumina MiSeq	SRP267159
								SAMN15229095	HY3																	12				SRR12006931	2020-06-13 06:38:10	2020-06-13 06:34:46	61245	36869490	61245	602	18	https://sra-downloadb.be-md.ncbi.nlm.nih.gov/sos3/sra-pub-run-19/SRR12006931/SRR12006931.1	SRX8539919	HY3	AMPLICON	PCR	METAGENOMIC	PAIRED	0	0	ILLUMINA	Illumina MiSeq	SRP267159
								SAMN15229094	HY5																	11				SRR12006932	2020-06-13 06:38:10	2020-06-13 06:34:45	39515	23788030	39515	602	11	https://sra-downloadb.be-md.ncbi.nlm.nih.gov/sos3/sra-pub-run-19/SRR12006932/SRR12006932.1	SRX8539918	HY5	AMPLICON	PCR	METAGENOMIC	PAIRED	0	0	ILLUMINA	Illumina MiSeq	SRP267159
								SAMN15229093	HY7																	10				SRR12006934	2020-06-13 06:38:10	2020-06-13 06:34:53	63227	38062654	63227	602	18	https://sra-downloadb.be-md.ncbi.nlm.nih.gov/sos3/sra-pub-run-21/SRR12006934/SRR12006934.1	SRX8539916	HY7	AMPLICON	PCR	METAGENOMIC	PAIRED	0	0	ILLUMINA	Illumina MiSeq	SRP267159
								SAMN15229092	HY15																	9				SRR12006935	2020-06-13 06:38:10	2020-06-13 06:34:53	52609	31670618	52609	602	15	https://sra-downloadb.be-md.ncbi.nlm.nih.gov/sos3/sra-pub-run-21/SRR12006935/SRR12006935.1	SRX8539915	HY15	AMPLICON	PCR	METAGENOMIC	PAIRED	0	0	ILLUMINA	Illumina MiSeq	SRP267159
								SAMN15229091	HY6																	8				SRR12006936	2020-06-13 06:38:10	2020-06-13 06:35:00	67451	40605502	67451	602	20	https://sra-downloadb.be-md.ncbi.nlm.nih.gov/sos3/sra-pub-run-21/SRR12006936/SRR12006936.1	SRX8539914	HY6	AMPLICON	PCR	METAGENOMIC	PAIRED	0	0	ILLUMINA	Illumina MiSeq	SRP267159
								SAMN15229090	HY8																	7				SRR12006937	2020-06-13 06:38:10	2020-06-13 06:34:54	66450	40002900	66450	602	20	https://sra-downloadb.be-md.ncbi.nlm.nih.gov/sos3/sra-pub-run-21/SRR12006937/SRR12006937.1	SRX8539913	HY8	AMPLICON	PCR	METAGENOMIC	PAIRED	0	0	ILLUMINA	Illumina MiSeq	SRP267159
								SAMN15229089	HY4																	6				SRR12006938	2020-06-13 06:38:10	2020-06-13 06:35:00	48261	29053122	48261	602	14	https://sra-downloadb.be-md.ncbi.nlm.nih.gov/sos3/sra-pub-run-21/SRR12006938/SRR12006938.1	SRX8539912	HY4	AMPLICON	PCR	METAGENOMIC	PAIRED	0	0	ILLUMINA	Illumina MiSeq	SRP267159
								SAMN15229088	HY12																	5				SRR12006939	2020-06-13 06:38:10	2020-06-13 06:35:01	60529	36438458	60529	602	17	https://sra-downloadb.be-md.ncbi.nlm.nih.gov/sos3/sra-pub-run-21/SRR12006939/SRR12006939.1	SRX8539911	HY12	AMPLICON	PCR	METAGENOMIC	PAIRED	0	0	ILLUMINA	Illumina MiSeq	SRP267159
								SAMN15229087	HY9																	4				SRR12006940	2020-06-13 06:39:31	2020-06-13 06:35:03	67185	40445370	67185	602	19	https://sra-downloadb.be-md.ncbi.nlm.nih.gov/sos3/sra-pub-run-19/SRR12006940/SRR12006940.1	SRX8539910	HY9	AMPLICON	PCR	METAGENOMIC	PAIRED	0	0	ILLUMINA	Illumina MiSeq	SRP267159
								SAMN15229086	HY10																	3				SRR12006941	2020-06-13 06:38:09	2020-06-13 06:35:02	72053	43375906	72053	602	21	https://sra-downloadb.be-md.ncbi.nlm.nih.gov/sos3/sra-pub-run-19/SRR12006941/SRR12006941.1	SRX8539909	HY10	AMPLICON	PCR	METAGENOMIC	PAIRED	0	0	ILLUMINA	Illumina MiSeq	SRP267159
								SAMN15229085	HY14																	2				SRR12006942	2020-06-13 06:38:09	2020-06-13 06:35:00	72590	43699180	72590	602	21	https://sra-downloadb.be-md.ncbi.nlm.nih.gov/sos3/sra-pub-run-21/SRR12006942/SRR12006942.1	SRX8539908	HY14	AMPLICON	PCR	METAGENOMIC	PAIRED	0	0	ILLUMINA	Illumina MiSeq	SRP267159
								SAMN15229084	HY2																	1				SRR12006943	2020-06-13 06:38:09	2020-06-13 06:35:01	56051	33742702	56051	602	16	https://sra-downloadb.be-md.ncbi.nlm.nih.gov/sos3/sra-pub-run-19/SRR12006943/SRR12006943.1	SRX8539907	HY2	AMPLICON	PCR	METAGENOMIC	PAIRED	0	0	ILLUMINA	Illumina MiSeq	SRP267159
								SAMN15229083	HU11					2018-07	Spratly Islands:Huangyang Reef						8.87 N 112.83 E					13				SRR12006728	2020-06-13 06:38:12	2020-06-13 06:32:47	70782	42610764	70782	602	20	https://sra-downloadb.be-md.ncbi.nlm.nih.gov/sos3/sra-pub-run-21/SRR12006728/SRR12006728.1	SRX8540122	HU11	AMPLICON	PCR	METAGENOMIC	PAIRED	0	0	ILLUMINA	Illumina MiSeq	SRP267159
								SAMN15229082	HU4																	12				SRR12006729	2020-06-13 06:38:12	2020-06-13 06:32:45	63300	38106600	63300	602	18	https://sra-downloadb.be-md.ncbi.nlm.nih.gov/sos3/sra-pub-run-21/SRR12006729/SRR12006729.1	SRX8540121	HU4	AMPLICON	PCR	METAGENOMIC	PAIRED	0	0	ILLUMINA	Illumina MiSeq	SRP267159
								SAMN15229081	HU6																	11				SRR12006730	2020-06-13 06:38:12	2020-06-13 06:32:51	69430	41796860	69430	602	20	https://sra-downloadb.be-md.ncbi.nlm.nih.gov/sos3/sra-pub-run-20/SRR12006730/SRR12006730.1	SRX8540120	HU6	AMPLICON	PCR	METAGENOMIC	PAIRED	0	0	ILLUMINA	Illumina MiSeq	SRP267159
								SAMN15229080	HU13																	10				SRR12006731	2020-06-13 06:38:12	2020-06-13 06:32:47	74465	44827930	74465	602	18	https://sra-downloadb.be-md.ncbi.nlm.nih.gov/sos3/sra-pub-run-21/SRR12006731/SRR12006731.1	SRX8540119	HU13	AMPLICON	PCR	METAGENOMIC	PAIRED	0	0	ILLUMINA	Illumina MiSeq	SRP267159
								SAMN15229079	HU3																	9				SRR12006732	2020-06-13 06:38:12	2020-06-13 06:32:57	74635	44930270	74635	602	21	https://sra-downloadb.be-md.ncbi.nlm.nih.gov/sos3/sra-pub-run-21/SRR12006732/SRR12006732.1	SRX8540118	HU3	AMPLICON	PCR	METAGENOMIC	PAIRED	0	0	ILLUMINA	Illumina MiSeq	SRP267159
								SAMN15229078	HU15																	8				SRR12006733	2020-06-13 06:38:12	2020-06-13 06:32:47	62866	37845332	62866	602	18	https://sra-downloadb.be-md.ncbi.nlm.nih.gov/sos3/sra-pub-run-21/SRR12006733/SRR12006733.1	SRX8540117	HU15	AMPLICON	PCR	METAGENOMIC	PAIRED	0	0	ILLUMINA	Illumina MiSeq	SRP267159
								SAMN15229077	HU5																	7				SRR12006734	2020-06-13 06:38:12	2020-06-13 06:32:47	74483	44838766	74483	602	21	https://sra-downloadb.be-md.ncbi.nlm.nih.gov/sos3/sra-pub-run-21/SRR12006734/SRR12006734.1	SRX8540116	HU5	AMPLICON	PCR	METAGENOMIC	PAIRED	0	0	ILLUMINA	Illumina MiSeq	SRP267159
								SAMN15229076	HU7																	6				SRR12006735	2020-06-13 06:38:12	2020-06-13 06:32:55	74048	44576896	74048	602	21	https://sra-downloadb.be-md.ncbi.nlm.nih.gov/sos3/sra-pub-run-20/SRR12006735/SRR12006735.1	SRX8540115	HU7	AMPLICON	PCR	METAGENOMIC	PAIRED	0	0	ILLUMINA	Illumina MiSeq	SRP267159
								SAMN15229075	HU12																	5				SRR12006736	2020-06-13 06:38:12	2020-06-13 06:32:48	69418	41789636	69418	602	18	https://sra-downloadb.be-md.ncbi.nlm.nih.gov/sos3/sra-pub-run-19/SRR12006736/SRR12006736.1	SRX8540114	HU12	AMPLICON	PCR	METAGENOMIC	PAIRED	0	0	ILLUMINA	Illumina MiSeq	SRP267159
								SAMN15229074	HU9																	4				SRR12006737	2020-06-13 06:38:12	2020-06-13 06:32:47	69862	42056924	69862	602	20	https://sra-downloadb.be-md.ncbi.nlm.nih.gov/sos3/sra-pub-run-21/SRR12006737/SRR12006737.1	SRX8540113	HU9	AMPLICON	PCR	METAGENOMIC	PAIRED	0	0	ILLUMINA	Illumina MiSeq	SRP267159
								SAMN15229073	HU2																	3				SRR12006739	2020-06-13 06:38:12	2020-06-13 06:32:48	51088	30754976	51088	602	15	https://sra-downloadb.be-md.ncbi.nlm.nih.gov/sos3/sra-pub-run-19/SRR12006739/SRR12006739.1	SRX8540111	HU2	AMPLICON	PCR	METAGENOMIC	PAIRED	0	0	ILLUMINA	Illumina MiSeq	SRP267159
								SAMN15229072	HU10																	2				SRR12006740	2020-06-13 06:38:12	2020-06-13 06:32:55	60567	36461334	60567	602	17	https://sra-downloadb.be-md.ncbi.nlm.nih.gov/sos3/sra-pub-run-20/SRR12006740/SRR12006740.1	SRX8540110	HU10	AMPLICON	PCR	METAGENOMIC	PAIRED	0	0	ILLUMINA	Illumina MiSeq	SRP267159
								SAMN15229071	HU1																	1				SRR12006741	2020-06-13 06:38:12	2020-06-13 06:32:56	58235	35057470	58235	602	17	https://sra-downloadb.be-md.ncbi.nlm.nih.gov/sos3/sra-pub-run-21/SRR12006741/SRR12006741.1	SRX8540109	HU1	AMPLICON	PCR	METAGENOMIC	PAIRED	0	0	ILLUMINA	Illumina MiSeq	SRP267159
								SAMN15229070	HG2					2019-08	Paracel Islands:Huangguang Reef						16.22 N 111.67 E					15				SRR12006742	2020-06-13 06:38:12	2020-06-13 06:32:59	70711	42568022	70711	602	20	https://sra-downloadb.be-md.ncbi.nlm.nih.gov/sos3/sra-pub-run-19/SRR12006742/SRR12006742.1	SRX8540108	HG2	AMPLICON	PCR	METAGENOMIC	PAIRED	0	0	ILLUMINA	Illumina MiSeq	SRP267159
								SAMN15229069	HG12																	14				SRR12006743	2020-06-13 06:38:12	2020-06-13 06:32:56	69615	41908230	69615	602	20	https://sra-downloadb.be-md.ncbi.nlm.nih.gov/sos3/sra-pub-run-21/SRR12006743/SRR12006743.1	SRX8540107	HG12	AMPLICON	PCR	METAGENOMIC	PAIRED	0	0	ILLUMINA	Illumina MiSeq	SRP267159
								SAMN15229068	HG9																	13				SRR12006744	2020-06-13 06:38:12	2020-06-13 06:32:58	43781	26356162	43781	602	12	https://sra-downloadb.be-md.ncbi.nlm.nih.gov/sos3/sra-pub-run-19/SRR12006744/SRR12006744.1	SRX8540106	HG9	AMPLICON	PCR	METAGENOMIC	PAIRED	0	0	ILLUMINA	Illumina MiSeq	SRP267159
								SAMN15229067	HG5																	12				SRR12006745	2020-06-13 06:38:12	2020-06-13 06:32:51	72229	43481858	72229	602	21	https://sra-downloadb.be-md.ncbi.nlm.nih.gov/sos3/sra-pub-run-20/SRR12006745/SRR12006745.1	SRX8540105	HG5	AMPLICON	PCR	METAGENOMIC	PAIRED	0	0	ILLUMINA	Illumina MiSeq	SRP267159
								SAMN15229066	HG15																	11				SRR12006746	2020-06-13 06:38:12	2020-06-13 06:32:49	68119	41007638	68119	602	20	https://sra-downloadb.be-md.ncbi.nlm.nih.gov/sos3/sra-pub-run-20/SRR12006746/SRR12006746.1	SRX8540104	HG15	AMPLICON	PCR	METAGENOMIC	PAIRED	0	0	ILLUMINA	Illumina MiSeq	SRP267159
								SAMN15229065	HG11																	10				SRR12006747	2020-06-13 06:38:12	2020-06-13 06:32:47	58193	35032186	58193	602	16	https://sra-downloadb.be-md.ncbi.nlm.nih.gov/sos3/sra-pub-run-21/SRR12006747/SRR12006747.1	SRX8540103	HG11	AMPLICON	PCR	METAGENOMIC	PAIRED	0	0	ILLUMINA	Illumina MiSeq	SRP267159
								SAMN15229064	HG10																	9				SRR12006748	2020-06-13 06:38:12	2020-06-13 06:32:49	33944	20434288	33944	602	9	https://sra-download.ncbi.nlm.nih.gov/traces/sra73/SRR/011725/SRR12006748	SRX8540102	HG10	AMPLICON	PCR	METAGENOMIC	PAIRED	0	0	ILLUMINA	Illumina MiSeq	SRP267159
								SAMN15229063	HG8																	8				SRR12006750	2020-06-13 06:38:12	2020-06-13 06:32:46	43584	26237568	43584	602	12	https://sra-downloadb.be-md.ncbi.nlm.nih.gov/sos3/sra-pub-run-21/SRR12006750/SRR12006750.1	SRX8540100	HG8	AMPLICON	PCR	METAGENOMIC	PAIRED	0	0	ILLUMINA	Illumina MiSeq	SRP267159
								SAMN15229062	HG3																	7				SRR12006751	2020-06-13 06:38:12	2020-06-13 06:32:53	68649	41326698	68649	602	20	https://sra-downloadb.be-md.ncbi.nlm.nih.gov/sos3/sra-pub-run-20/SRR12006751/SRR12006751.1	SRX8540099	HG3	AMPLICON	PCR	METAGENOMIC	PAIRED	0	0	ILLUMINA	Illumina MiSeq	SRP267159
								SAMN15229061	HG13																	6				SRR12006752	2020-06-13 06:38:12	2020-06-13 06:32:46	47037	28316274	47037	602	13	https://sra-downloadb.be-md.ncbi.nlm.nih.gov/sos3/sra-pub-run-21/SRR12006752/SRR12006752.1	SRX8540098	HG13	AMPLICON	PCR	METAGENOMIC	PAIRED	0	0	ILLUMINA	Illumina MiSeq	SRP267159
								SAMN15229060	HG4																	5				SRR12006753	2020-06-13 06:38:12	2020-06-13 06:32:49	59999	36119398	59999	602	17	https://sra-downloadb.be-md.ncbi.nlm.nih.gov/sos3/sra-pub-run-20/SRR12006753/SRR12006753.1	SRX8540097	HG4	AMPLICON	PCR	METAGENOMIC	PAIRED	0	0	ILLUMINA	Illumina MiSeq	SRP267159
								SAMN15229059	HG7																	4				SRR12006754	2020-06-13 06:38:12	2020-06-13 06:32:49	70055	42173110	70055	602	20	https://sra-downloadb.be-md.ncbi.nlm.nih.gov/sos3/sra-pub-run-20/SRR12006754/SRR12006754.1	SRX8540096	HG7	AMPLICON	PCR	METAGENOMIC	PAIRED	0	0	ILLUMINA	Illumina MiSeq	SRP267159
								SAMN15229058	HG6																	3				SRR12006755	2020-06-13 06:39:31	2020-06-13 06:32:55	72931	43904462	72931	602	21	https://sra-downloadb.be-md.ncbi.nlm.nih.gov/sos3/sra-pub-run-20/SRR12006755/SRR12006755.1	SRX8540095	HG6	AMPLICON	PCR	METAGENOMIC	PAIRED	0	0	ILLUMINA	Illumina MiSeq	SRP267159
								SAMN15229057	HG1																	2				SRR12006756	2020-06-13 06:38:12	2020-06-13 06:32:55	71964	43322328	71964	602	20	https://sra-downloadb.be-md.ncbi.nlm.nih.gov/sos3/sra-pub-run-20/SRR12006756/SRR12006756.1	SRX8540094	HG1	AMPLICON	PCR	METAGENOMIC	PAIRED	0	0	ILLUMINA	Illumina MiSeq	SRP267159
								SAMN15229056	HG14																	1				SRR12006757	2020-06-13 06:38:12	2020-06-13 06:33:00	57252	34465704	57252	602	16	https://sra-downloadb.be-md.ncbi.nlm.nih.gov/sos3/sra-pub-run-19/SRR12006757/SRR12006757.1	SRX8540093	HG14	AMPLICON	PCR	METAGENOMIC	PAIRED	0	0	ILLUMINA	Illumina MiSeq	SRP267159
								SAMN15229055	DZ9					2019-07	China:Dazhou Island						18.70 N 110.47 E					17				SRR12006758	2020-06-13 06:38:11	2020-06-13 06:33:02	60626	36496852	60626	602	15	https://sra-downloadb.be-md.ncbi.nlm.nih.gov/sos3/sra-pub-run-19/SRR12006758/SRR12006758.1	SRX8540092	DZ9	AMPLICON	PCR	METAGENOMIC	PAIRED	0	0	ILLUMINA	Illumina MiSeq	SRP267159
								SAMN15229054	DZ7																	16				SRR12006759	2020-06-13 06:38:11	2020-06-13 06:32:59	73470	44228940	73470	602	19	https://sra-downloadb.be-md.ncbi.nlm.nih.gov/sos3/sra-pub-run-19/SRR12006759/SRR12006759.1	SRX8540091	DZ7	AMPLICON	PCR	METAGENOMIC	PAIRED	0	0	ILLUMINA	Illumina MiSeq	SRP267159
								SAMN15229053	DZ5																	15				SRR12006761	2020-06-13 06:38:11	2020-06-13 06:33:06	74844	45056088	74844	602	19	https://sra-downloadb.be-md.ncbi.nlm.nih.gov/sos3/sra-pub-run-19/SRR12006761/SRR12006761.1	SRX8540089	DZ5	AMPLICON	PCR	METAGENOMIC	PAIRED	0	0	ILLUMINA	Illumina MiSeq	SRP267159
								SAMN15229052	DZ4																	14				SRR12006762	2020-06-13 06:38:11	2020-06-13 06:33:01	71189	42855778	71189	602	18	https://sra-downloadb.be-md.ncbi.nlm.nih.gov/sos3/sra-pub-run-19/SRR12006762/SRR12006762.1	SRX8540088	DZ4	AMPLICON	PCR	METAGENOMIC	PAIRED	0	0	ILLUMINA	Illumina MiSeq	SRP267159
								SAMN15229051	DZ3																	13				SRR12006763	2020-06-13 06:38:11	2020-06-13 06:33:01	50849	30611098	50849	602	13	https://sra-downloadb.be-md.ncbi.nlm.nih.gov/sos3/sra-pub-run-19/SRR12006763/SRR12006763.1	SRX8540087	DZ3	AMPLICON	PCR	METAGENOMIC	PAIRED	0	0	ILLUMINA	Illumina MiSeq	SRP267159
								SAMN15229050	DZ20																	12				SRR12006764	2020-06-13 06:38:11	2020-06-13 06:33:00	72391	43579382	72391	602	18	https://sra-downloadb.be-md.ncbi.nlm.nih.gov/sos3/sra-pub-run-19/SRR12006764/SRR12006764.1	SRX8540086	DZ20	AMPLICON	PCR	METAGENOMIC	PAIRED	0	0	ILLUMINA	Illumina MiSeq	SRP267159
								SAMN15229049	DZ2																	11				SRR12006765	2020-06-13 06:38:11	2020-06-13 06:33:03	73684	44357768	73684	602	18	https://sra-downloadb.be-md.ncbi.nlm.nih.gov/sos3/sra-pub-run-19/SRR12006765/SRR12006765.1	SRX8540085	DZ2	AMPLICON	PCR	METAGENOMIC	PAIRED	0	0	ILLUMINA	Illumina MiSeq	SRP267159
								SAMN15229048	DZ19																	10				SRR12006766	2020-06-13 06:38:11	2020-06-13 06:33:01	47407	28539014	47407	602	12	https://sra-downloadb.be-md.ncbi.nlm.nih.gov/sos3/sra-pub-run-19/SRR12006766/SRR12006766.1	SRX8540084	DZ19	AMPLICON	PCR	METAGENOMIC	PAIRED	0	0	ILLUMINA	Illumina MiSeq	SRP267159
								SAMN15229047	DZ18																	9				SRR12006767	2020-06-13 06:38:11	2020-06-13 06:33:00	42471	25567542	42471	602	10	https://sra-downloadb.be-md.ncbi.nlm.nih.gov/sos3/sra-pub-run-19/SRR12006767/SRR12006767.1	SRX8540083	DZ18	AMPLICON	PCR	METAGENOMIC	PAIRED	0	0	ILLUMINA	Illumina MiSeq	SRP267159
								SAMN15229046	DZ17																	8				SRR12006768	2020-06-13 06:38:11	2020-06-13 06:32:58	72539	43668478	72539	602	18	https://sra-downloadb.be-md.ncbi.nlm.nih.gov/sos3/sra-pub-run-21/SRR12006768/SRR12006768.1	SRX8540082	DZ17	AMPLICON	PCR	METAGENOMIC	PAIRED	0	0	ILLUMINA	Illumina MiSeq	SRP267159
								SAMN15229045	DZ16																	7				SRR12006769	2020-06-13 06:38:11	2020-06-13 06:32:57	39848	23988496	39848	602	10	https://sra-downloadb.be-md.ncbi.nlm.nih.gov/sos3/sra-pub-run-21/SRR12006769/SRR12006769.1	SRX8540081	DZ16	AMPLICON	PCR	METAGENOMIC	PAIRED	0	0	ILLUMINA	Illumina MiSeq	SRP267159
								SAMN15229044	DZ15																	6				SRR12006770	2020-06-13 06:38:11	2020-06-13 06:33:25	47291	28469182	47291	602	12	https://sra-downloadb.be-md.ncbi.nlm.nih.gov/sos3/sra-pub-run-19/SRR12006770/SRR12006770.1	SRX8540080	DZ15	AMPLICON	PCR	METAGENOMIC	PAIRED	0	0	ILLUMINA	Illumina MiSeq	SRP267159
								SAMN15229043	DZ13																	5				SRR12006772	2020-06-13 06:38:11	2020-06-13 06:33:30	70349	42350098	70349	602	18	https://sra-downloadb.be-md.ncbi.nlm.nih.gov/sos3/sra-pub-run-19/SRR12006772/SRR12006772.1	SRX8540078	DZ13	AMPLICON	PCR	METAGENOMIC	PAIRED	0	0	ILLUMINA	Illumina MiSeq	SRP267159
								SAMN15229042	DZ12																	4				SRR12006773	2020-06-13 06:38:11	2020-06-13 06:33:33	73500	44247000	73500	602	19	https://sra-downloadb.be-md.ncbi.nlm.nih.gov/sos3/sra-pub-run-19/SRR12006773/SRR12006773.1	SRX8540077	DZ12	AMPLICON	PCR	METAGENOMIC	PAIRED	0	0	ILLUMINA	Illumina MiSeq	SRP267159
								SAMN15229041	DZ11																	3				SRR12006774	2020-06-13 06:38:11	2020-06-13 06:33:32	69996	42137592	69996	602	18	https://sra-downloadb.be-md.ncbi.nlm.nih.gov/sos3/sra-pub-run-19/SRR12006774/SRR12006774.1	SRX8540076	DZ11	AMPLICON	PCR	METAGENOMIC	PAIRED	0	0	ILLUMINA	Illumina MiSeq	SRP267159
								SAMN15229040	DZ10																	2				SRR12006775	2020-06-13 06:38:11	2020-06-13 06:33:34	68801	41418202	68801	602	17	https://sra-downloadb.be-md.ncbi.nlm.nih.gov/sos3/sra-pub-run-19/SRR12006775/SRR12006775.1	SRX8540075	DZ10	AMPLICON	PCR	METAGENOMIC	PAIRED	0	0	ILLUMINA	Illumina MiSeq	SRP267159
								SAMN15229039	DZ1																	1				SRR12006776	2020-06-13 06:38:11	2020-06-13 06:33:34	72963	43923726	72963	602	19	https://sra-downloadb.be-md.ncbi.nlm.nih.gov/sos3/sra-pub-run-19/SRR12006776/SRR12006776.1	SRX8540074	DZ1	AMPLICON	PCR	METAGENOMIC	PAIRED	0	0	ILLUMINA	Illumina MiSeq	SRP267159
								SAMN15229012	PDD14					2019-08	Paracel Islands:Dong Island						16.65 N 112.72 E					15				SRR12006806	2020-06-13 06:39:31	2020-06-13 06:33:47	30570	18403140	30570	602	9	https://sra-download.ncbi.nlm.nih.gov/traces/sra68/SRR/011725/SRR12006806	SRX8540044	PDD14	AMPLICON	PCR	METAGENOMIC	PAIRED	0	0	ILLUMINA	Illumina MiSeq	SRP267159
								SAMN15229011	DD6																	14				SRR12006807	2020-06-13 06:35:20	2020-06-13 06:33:48	47111	28360822	47111	602	14	https://sra-downloadb.be-md.ncbi.nlm.nih.gov/sos3/sra-pub-run-19/SRR12006807/SRR12006807.1	SRX8540043	DD6	AMPLICON	PCR	METAGENOMIC	PAIRED	0	0	ILLUMINA	Illumina MiSeq	SRP267159
								SAMN15229010	DD15																	13				SRR12006808	2020-06-13 06:35:20	2020-06-13 06:33:51	47326	28490252	47326	602	14	https://sra-downloadb.be-md.ncbi.nlm.nih.gov/sos3/sra-pub-run-19/SRR12006808/SRR12006808.1	SRX8540042	DD15	AMPLICON	PCR	METAGENOMIC	PAIRED	0	0	ILLUMINA	Illumina MiSeq	SRP267159
								SAMN15229009	DD2																	12				SRR12006809	2020-06-13 06:35:20	2020-06-13 06:33:47	44042	26513284	44042	602	13	https://sra-downloadb.be-md.ncbi.nlm.nih.gov/sos3/sra-pub-run-19/SRR12006809/SRR12006809.1	SRX8540041	DD2	AMPLICON	PCR	METAGENOMIC	PAIRED	0	0	ILLUMINA	Illumina MiSeq	SRP267159
								SAMN15229008	PDD13																	11				SRR12006810	2020-06-13 06:35:20	2020-06-13 06:34:00	50862	30618924	50862	602	15	https://sra-downloadb.be-md.ncbi.nlm.nih.gov/sos3/sra-pub-run-19/SRR12006810/SRR12006810.1	SRX8540040	PDD13	AMPLICON	PCR	METAGENOMIC	PAIRED	0	0	ILLUMINA	Illumina MiSeq	SRP267159
								SAMN15229007	PDD11																	10				SRR12006811	2020-06-13 06:35:20	2020-06-13 06:33:53	66713	40161226	66713	602	20	https://sra-downloadb.be-md.ncbi.nlm.nih.gov/sos3/sra-pub-run-19/SRR12006811/SRR12006811.1	SRX8540039	PDD11	AMPLICON	PCR	METAGENOMIC	PAIRED	0	0	ILLUMINA	Illumina MiSeq	SRP267159
								SAMN15229006	DD9																	9				SRR12006812	2020-06-13 06:35:20	2020-06-13 06:33:57	64422	38782044	64422	602	19	https://sra-downloadb.be-md.ncbi.nlm.nih.gov/sos3/sra-pub-run-20/SRR12006812/SRR12006812.1	SRX8540038	DD9	AMPLICON	PCR	METAGENOMIC	PAIRED	0	0	ILLUMINA	Illumina MiSeq	SRP267159
								SAMN15229005	DD5																	8				SRR12006822	2020-06-13 06:35:20	2020-06-13 06:33:50	60902	36663004	60902	602	18	https://sra-downloadb.be-md.ncbi.nlm.nih.gov/sos3/sra-pub-run-19/SRR12006822/SRR12006822.1	SRX8540028	DD5	AMPLICON	PCR	METAGENOMIC	PAIRED	0	0	ILLUMINA	Illumina MiSeq	SRP267159
								SAMN15229004	DD7																	7				SRR12006833	2020-06-13 06:35:20	2020-06-13 06:33:56	72784	43815968	72784	602	21	https://sra-downloadb.be-md.ncbi.nlm.nih.gov/sos3/sra-pub-run-20/SRR12006833/SRR12006833.1	SRX8540017	DD7	AMPLICON	PCR	METAGENOMIC	PAIRED	0	0	ILLUMINA	Illumina MiSeq	SRP267159
								SAMN15229003	DD1																	6				SRR12006845	2020-06-13 06:35:19	2020-06-13 06:34:04	53492	32202184	53492	602	16	https://sra-downloadb.be-md.ncbi.nlm.nih.gov/sos3/sra-pub-run-19/SRR12006845/SRR12006845.1	SRX8540005	DD1	AMPLICON	PCR	METAGENOMIC	PAIRED	0	0	ILLUMINA	Illumina MiSeq	SRP267159
								SAMN15229002	PDD10																	5				SRR12006856	2020-06-13 06:35:19	2020-06-13 06:34:15	41464	24961328	41464	602	12	https://sra-downloadb.be-md.ncbi.nlm.nih.gov/sos3/sra-pub-run-21/SRR12006856/SRR12006856.1	SRX8539994	PDD10	AMPLICON	PCR	METAGENOMIC	PAIRED	0	0	ILLUMINA	Illumina MiSeq	SRP267159
								SAMN15229001	DD3																	4				SRR12006867	2020-06-13 06:38:11	2020-06-13 06:34:30	57565	34654130	57565	602	17	https://sra-downloadb.be-md.ncbi.nlm.nih.gov/sos3/sra-pub-run-20/SRR12006867/SRR12006867.1	SRX8539983	DD3	AMPLICON	PCR	METAGENOMIC	PAIRED	0	0	ILLUMINA	Illumina MiSeq	SRP267159
								SAMN15229000	DD4																	3				SRR12006878	2020-06-13 06:38:11	2020-06-13 06:34:36	47943	28861686	47943	602	14	https://sra-downloadb.be-md.ncbi.nlm.nih.gov/sos3/sra-pub-run-21/SRR12006878/SRR12006878.1	SRX8539972	DD4	AMPLICON	PCR	METAGENOMIC	PAIRED	0	0	ILLUMINA	Illumina MiSeq	SRP267159
								SAMN15228999	PDD12																	2				SRR12006889	2020-06-13 06:38:10	2020-06-13 06:34:47	64603	38891006	64603	602	19	https://sra-downloadb.be-md.ncbi.nlm.nih.gov/sos3/sra-pub-run-21/SRR12006889/SRR12006889.1	SRX8539961	PDD12	AMPLICON	PCR	METAGENOMIC	PAIRED	0	0	ILLUMINA	Illumina MiSeq	SRP267159
								SAMN15228998	DD8																	1				SRR12006900	2020-06-13 06:38:10	2020-06-13 06:34:38	48643	29283086	48643	602	14	https://sra-downloadb.be-md.ncbi.nlm.nih.gov/sos3/sra-pub-run-20/SRR12006900/SRR12006900.1	SRX8539950	DD8	AMPLICON	PCR	METAGENOMIC	PAIRED	0	0	ILLUMINA	Illumina MiSeq	SRP267159
								SAMN15228997	BJ14						Paracel Islands:Beijiao						17.10 N 111.48 E					14				SRR12006911	2020-06-13 06:39:31	2020-06-13 06:34:34	32219	19395838	32219	602	9	https://sra-download.ncbi.nlm.nih.gov/traces/sra73/SRR/011725/SRR12006911	SRX8539939	BJ14	AMPLICON	PCR	METAGENOMIC	PAIRED	0	0	ILLUMINA	Illumina MiSeq	SRP267159
								SAMN15228996	BJ15																	13				SRR12006922	2020-06-13 06:38:10	2020-06-13 06:34:53	87905	52918810	87905	602	26	https://sra-downloadb.be-md.ncbi.nlm.nih.gov/sos3/sra-pub-run-21/SRR12006922/SRR12006922.1	SRX8539928	BJ15	AMPLICON	PCR	METAGENOMIC	PAIRED	0	0	ILLUMINA	Illumina MiSeq	SRP267159
								SAMN15228995	BJ13																	12				SRR12006933	2020-06-13 06:38:10	2020-06-13 06:34:51	72807	43829814	72807	602	22	https://sra-downloadb.be-md.ncbi.nlm.nih.gov/sos3/sra-pub-run-21/SRR12006933/SRR12006933.1	SRX8539917	BJ13	AMPLICON	PCR	METAGENOMIC	PAIRED	0	0	ILLUMINA	Illumina MiSeq	SRP267159
								SAMN15228994	BJ7																	11				SRR12006944	2020-06-13 06:38:09	2020-06-13 06:34:58	31029	18679458	31029	602	9	https://sra-download.ncbi.nlm.nih.gov/traces/sra47/SRR/011725/SRR12006944	SRX8539906	BJ7	AMPLICON	PCR	METAGENOMIC	PAIRED	0	0	ILLUMINA	Illumina MiSeq	SRP267159
								SAMN15228993	BJ1																	10				SRR12006738	2020-06-13 06:38:12	2020-06-13 06:32:54	54681	32917962	54681	602	16	https://sra-downloadb.be-md.ncbi.nlm.nih.gov/sos3/sra-pub-run-20/SRR12006738/SRR12006738.1	SRX8540112	BJ1	AMPLICON	PCR	METAGENOMIC	PAIRED	0	0	ILLUMINA	Illumina MiSeq	SRP267159
								SAMN15228992	BJ5																	9				SRR12006749	2020-06-13 06:38:12	2020-06-13 06:32:47	60466	36400532	60466	602	18	https://sra-downloadb.be-md.ncbi.nlm.nih.gov/sos3/sra-pub-run-21/SRR12006749/SRR12006749.1	SRX8540101	BJ5	AMPLICON	PCR	METAGENOMIC	PAIRED	0	0	ILLUMINA	Illumina MiSeq	SRP267159
								SAMN15228991	BJ9																	8				SRR12006760	2020-06-13 06:38:11	2020-06-13 06:33:01	61649	37112698	61649	602	18	https://sra-downloadb.be-md.ncbi.nlm.nih.gov/sos3/sra-pub-run-19/SRR12006760/SRR12006760.1	SRX8540090	BJ9	AMPLICON	PCR	METAGENOMIC	PAIRED	0	0	ILLUMINA	Illumina MiSeq	SRP267159
								SAMN15228990	BJ12																	7				SRR12006771	2020-06-13 06:38:11	2020-06-13 06:33:29	40128	24157056	40128	602	12	https://sra-downloadb.be-md.ncbi.nlm.nih.gov/sos3/sra-pub-run-19/SRR12006771/SRR12006771.1	SRX8540079	BJ12	AMPLICON	PCR	METAGENOMIC	PAIRED	0	0	ILLUMINA	Illumina MiSeq	SRP267159
								SAMN15228989	BJ10																	6				SRR12006782	2020-06-13 06:35:20	2020-06-13 06:33:38	35039	21093478	35039	602	10	https://sra-downloadb.be-md.ncbi.nlm.nih.gov/sos3/sra-pub-run-19/SRR12006782/SRR12006782.1	SRX8540068	BJ10	AMPLICON	PCR	METAGENOMIC	PAIRED	0	0	ILLUMINA	Illumina MiSeq	SRP267159
								SAMN15228988	BJ3																	5				SRR12006793	2020-06-13 06:35:20	2020-06-13 06:33:48	64360	38744720	64360	602	19	https://sra-downloadb.be-md.ncbi.nlm.nih.gov/sos3/sra-pub-run-19/SRR12006793/SRR12006793.1	SRX8540057	BJ3	AMPLICON	PCR	METAGENOMIC	PAIRED	0	0	ILLUMINA	Illumina MiSeq	SRP267159
								SAMN15228987	BJ6																	4				SRR12006804	2020-06-13 06:38:11	2020-06-13 06:33:49	53147	31994494	53147	602	15	https://sra-downloadb.be-md.ncbi.nlm.nih.gov/sos3/sra-pub-run-19/SRR12006804/SRR12006804.1	SRX8540046	BJ6	AMPLICON	PCR	METAGENOMIC	PAIRED	0	0	ILLUMINA	Illumina MiSeq	SRP267159
								SAMN15228986	BJ11																	3				SRR12006834	2020-06-13 07:06:52	2020-06-13 06:33:53	67413	40582626	67413	602	20	https://sra-downloadb.be-md.ncbi.nlm.nih.gov/sos3/sra-pub-run-19/SRR12006834/SRR12006834.1	SRX8540016	BJ11	AMPLICON	PCR	METAGENOMIC	PAIRED	0	0	ILLUMINA	Illumina MiSeq	SRP267159
								SAMN15228985	BJ8																	2				SRR12006945	2020-06-13 06:39:31	2020-06-13 06:35:08	60315	36309630	60315	602	18	https://sra-downloadb.be-md.ncbi.nlm.nih.gov/sos3/sra-pub-run-20/SRR12006945/SRR12006945.1	SRX8539905	BJ8	AMPLICON	PCR	METAGENOMIC	PAIRED	0	0	ILLUMINA	Illumina MiSeq	SRP267159
								SAMN15228984	BJ4																	1				SRR12006946	2020-06-13 06:39:31	2020-06-13 06:35:06	71899	43283198	71899	602	22	https://sra-downloadb.be-md.ncbi.nlm.nih.gov/sos3/sra-pub-run-19/SRR12006946/SRR12006946.1	SRX8539904	BJ4	AMPLICON	PCR	METAGENOMIC	PAIRED	0	0	ILLUMINA	Illumina MiSeq	SRP267159
3	PRJNA552592	Pocillopora verrucosa Pocillopora verrucosa Raw sequence reads	/	Samples from two color morphotypes of P. verrucosa (i.e. green and brown) were collected at 7m depth at 2:00 p.m. on Carrizales reef of Manzanillo, Colima (Mexico) on April 17, 2017	15G	7782M	4	SAMN12213361	CV2T1	Carrizales reef	Green	none	sea	2017-04-17	Mexico: Carrizales reef of Manzanillo, Colima)	Coral reef	/	/	/	/	/	/	/	/	/	/	/	Center for Scientific Research and Higher Education of Ensenada, Clara Galindo; 2019-07-03	4	SRR9648439	2019-07-05 22:33:07	2019-07-05 22:00:48	18164392	3669207184	18164392	202	1822	https://sra-downloadb.be-md.ncbi.nlm.nih.gov/sos3/sra-pub-run-19/SRR9648439/SRR9648439.1	SRX6409988	CV2T1_R1	RNA-Seq	PCR	TRANSCRIPTOMIC	PAIRED	0	0	ILLUMINA	Illumina HiSeq 2500	SRP213308
								SAMN12213362	CC2T1		Brown		sea																	SRR9648437	2019-07-05 22:33:07	2019-07-05 22:01:39	19381832	3915130064	19381832	202	1941	https://sra-downloadb.be-md.ncbi.nlm.nih.gov/sos3/sra-pub-run-21/SRR9648437/SRR9648437.1	SRX6409990	BV2T1_R1	RNA-Seq	PCR	TRANSCRIPTOMIC	PAIRED	0	0	ILLUMINA	Illumina HiSeq 2500	SRP213308
								SAMN12213363	BV2T1	Boquita reef	Green		sea																	SRR9648440	2019-07-05 22:33:07	2019-07-05 22:01:16	18482005	3733365010	18482005	202	1852	https://sra-downloadb.be-md.ncbi.nlm.nih.gov/sos3/sra-pub-run-20/SRR9648440/SRR9648440.1	SRX6409987	CC2T1_R1	RNA-Seq	PCR	TRANSCRIPTOMIC	PAIRED	0	0	ILLUMINA	Illumina HiSeq 2500	SRP213308
								SAMN12213364	BC2T1		Brown		sea																	SRR9648438	2019-07-05 22:33:07	2019-07-05 21:59:39	17740920	3583665840	17740920	202	1805	https://sra-downloadb.be-md.ncbi.nlm.nih.gov/sos3/sra-pub-run-21/SRR9648438/SRR9648438.1	SRX6409989	BC2T1_R1	RNA-Seq	PCR	TRANSCRIPTOMIC	PAIRED	0	0	ILLUMINA	Illumina HiSeq 2500	SRP213308
4	PRJNA551401	Pocillopora verrucosa isolate:AF25 Pocillopora verrucosa isolate:AF25 Genome sequencing and assembly	Buitrago-López, C., Mariappan, K. G., Cárdenas, A., Gegner, H. M., & Voolstra, C. R. (2020). The Genome of the Cauliflower Coral Pocillopora verrucosa. Genome biology and evolution, 12(10), 1911–1917. https://doi.org/10.1093/gbe/evaa184	The genome of the cauliflower coral Pocillopora verrucosa from the Red Sea, haplotype 3	108G	47540M	1	SAMN12147516	Pocillopora verrucosa Red Sea Haplotype 3	AF25	/	/	coral reef	2018	Saudi Arabia: Al Fahal fore reef, Red Sea	body	/	/	/	/	/	/	/	/	/	/	/	University of Konstanz, Christian Voolstra; 2019-06-27	2	SRR11880672	2020-05-30 09:57:31	2020-05-30 09:43:15	121056948	36559198296	121056948	302	13344	https://sra-downloadb.be-md.ncbi.nlm.nih.gov/sos3/sra-pub-run-20/SRR11880672/SRR11880672.1	SRX8430150	Pver_AF25_RNA	RNA-Seq	RANDOM	TRANSCRIPTOMIC	PAIRED	0	0	ILLUMINA	Illumina HiSeq 4000	SRP265335
																														SRR11880677	2020-05-30 11:37:30	2020-05-30 11:14:35	141993203	71280587906	141993203	502	31993	https://sra-downloadb.be-md.ncbi.nlm.nih.gov/sos3/sra-pub-run-19/SRR11880677/SRR11880677.1	SRX8430155	Pver_AF25_DNA	WGS	RANDOM	GENOMIC	PAIRED	0	0	ILLUMINA	Illumina HiSeq 2500	SRP265335
5	PRJNA544778	Multiple omics reveals coral reefs are living stones	/	Coral reefs are the cornerstone of global marine ecosystems, providing a shelter for over one third of marine organisms. In this bioproject, we have sequenced the genomes, full-longth transcriptomes, small RNA, single cell gene expression profile, proteomics by PacBio, HiSeq X Ten, 10X Genomics, HiC, BD Rhapsody, mass spectrum technologies of some important reef-building corals, including Styloph…	1348G	0.41T	36(172)	SAMN16520567	Reef-building coral 1_3	sample 1_3	Reef-building coral	/	Coral reefs	2017-10-20	China: Spratly Islands	Polyps	/	/	/	/	/	/	/	/	/	/	Package Invertebrate; version 1.0	State Key Lab for Bioelectroincs, Chunpeng He; 2020-10-22	36(153)	SRR12904787	2020-10-27 05:47:13	2020-10-27 05:44:37	28864441	8659332300	28864441	300	2499	https://sra-download.ncbi.nlm.nih.gov/traces/sra77/SRR/012602/SRR12904787	SRX9369670	Reef-building coral 1_3	RNA-Seq	size fractionation	TRANSCRIPTOMIC	PAIRED	0	0	ILLUMINA	HiSeq X Ten	SRP199550
								SAMN16520566	Reef-building coral 1_2	sample 1_2																				SRR12904793	2020-10-27 05:42:38	2020-10-27 05:35:17	25143859	7543157700	25143859	300	2324	https://sra-download.ncbi.nlm.nih.gov/traces/sra6/SRR/012602/SRR12904793	SRX9369664	Reef-building coral 1_2	RNA-Seq	size fractionation	TRANSCRIPTOMIC	PAIRED	0	0	ILLUMINA	HiSeq X Ten	SRP199550
								SAMN16520565	Reef-building coral 1_1	sample 1_1																				SRR12904794	2020-10-27 05:41:14	2020-10-27 05:37:13	23028355	6908506500	23028355	300	2109	https://sra-download.ncbi.nlm.nih.gov/traces/sra5/SRR/012602/SRR12904794	SRX9369663	Reef-building coral 1_1	RNA-Seq	size fractionation	TRANSCRIPTOMIC	PAIRED	0	0	ILLUMINA	HiSeq X Ten	SRP199550
								SAMN12163714	Reef-building coral 1_gene_expression_pattern	sample 1																		State Key Lab for Bioelectroincs, Chunpeng He; 2019-06-29		SRR9613517	2019-07-02 14:05:22	2019-07-02 14:03:16	54560	140159205	0	2568	34	https://sra-downloadb.be-md.ncbi.nlm.nih.gov/sos3/sra-pub-run-20/SRR9613517/SRR9613517.1	SRX6376585	Reef-building_coral_1__gene_expression_pattern	RNA-Seq	size fractionation	TRANSCRIPTOMIC	SINGLE	0	0	PACBIO_SMRT	Sequel II	SRP199550
								SAMN11855712	Reef-building coral 1	sample 1				2017.10.20														State Key Lab for Bioelectroincs, Chunpeng He; 2019-05-25		SRR9129314	2019-05-30 18:19:18	2019-05-30 18:10:47	7357796	14606264208	0	1985	3545	https://sra-downloadb.be-md.ncbi.nlm.nih.gov/sos3/sra-pub-run-19/SRR9129314/SRR9129314.1	SRX5903297	Reef-build coral_1	RNA-Seq	size fractionation	TRANSCRIPTOMIC	SINGLE	0	0	PACBIO_SMRT	Sequel II	SRP199550
								SAMN16237127	Coral_OA1_day0	sample 1				2019-05-19														State Key Lab for Bioelectroincs, Chunpeng He; 2020-09-22		SRR12807383	2020-10-13 08:45:59	2020-10-13 08:25:20	19729634	42844577537	0	2171	10385	https://sra-downloadb.be-md.ncbi.nlm.nih.gov/sos3/sra-pub-run-21/SRR12807383/SRR12807383.1	SRX9276142	Coral_OA1_day0	RNA-Seq	size fractionation	TRANSCRIPTOMIC	SINGLE	0	0	PACBIO_SMRT	Sequel II	SRP199550
								SAMN16456055	Coral_OA1_day0_Gene_Expression	sample 1																		State Key Lab for Bioelectroincs, Chunpeng He; 2020-10-19		SRR12849115	2020-10-21 08:57:34	2020-10-21 08:55:43	22408	59082353	0	2636	14	https://sra-downloadb.be-md.ncbi.nlm.nih.gov/sos3/sra-pub-run-20/SRR12849115/SRR12849115.1	SRX9316332	Coral_OA1_day0_Gene_Expression	RNA-Seq	size fractionation	TRANSCRIPTOMIC	SINGLE	0	0	PACBIO_SMRT	Sequel II	SRP199550
								SAMN16365804	Coral_OA_1_day0_3	sample 1_0_3																		State Key Lab for Bioelectroincs, Chunpeng He; 2020-10-05		SRR12786902	2020-10-07 11:13:32	2020-10-07 11:07:26	27590794	8277238200	27590794	300	2437	https://sra-downloadb.be-md.ncbi.nlm.nih.gov/sos3/sra-pub-run-19/SRR12786902/SRR12786902.1	SRX9256157	Coral_OA_1_day0_3	RNA-Seq	size fractionation	TRANSCRIPTOMIC	PAIRED	0	0	ILLUMINA	HiSeq X Ten	SRP199550
								SAMN16365803	Coral_OA_1_day0_2	sample 1_0_2																				SRR12786905	2020-10-07 11:13:32	2020-10-07 11:09:30	28987325	8696197500	28987325	300	2562	https://sra-downloadb.be-md.ncbi.nlm.nih.gov/sos3/sra-pub-run-19/SRR12786905/SRR12786905.1	SRX9256154	Coral_OA_1_day0_2	RNA-Seq	size fractionation	TRANSCRIPTOMIC	PAIRED	0	0	ILLUMINA	HiSeq X Ten	SRP199550
								SAMN16365802	Coral_OA_1_day0_1	sample 1_0_1																				SRR12786906	2020-10-07 11:07:37	2020-10-07 11:03:47	22073311	6621993300	22073311	300	1941	https://sra-downloadb.be-md.ncbi.nlm.nih.gov/sos3/sra-pub-run-19/SRR12786906/SRR12786906.1	SRX9256153	Coral_OA_1_day0_1	RNA-Seq	size fractionation	TRANSCRIPTOMIC	PAIRED	0	0	ILLUMINA	HiSeq X Ten	SRP199550
								SAMN16237453	Coral_OA_1_day9_3	sample 1_9_3				2019-05-28														State Key Lab for Bioelectroincs, Chunpeng He; 2020-09-22		SRR12710862	2020-09-27 03:14:45	2020-09-27 01:50:38	24201096	7260328800	24201096	300	2171	https://sra-downloadb.be-md.ncbi.nlm.nih.gov/sos3/sra-pub-run-19/SRR12710862/SRR12710862.1	SRX9189745	Coral_OA_1_day9_3	RNA-Seq	size fractionation	TRANSCRIPTOMIC	PAIRED	0	0	ILLUMINA	HiSeq X Ten	SRP199550
								SAMN16237452	Coral_OA_1_day9_2	sample 1_9_2																				SRR12710863	2020-09-27 03:14:45	2020-09-27 01:53:06	28853305	8655991500	28853305	300	2596	https://sra-downloadb.be-md.ncbi.nlm.nih.gov/sos3/sra-pub-run-20/SRR12710863/SRR12710863.1	SRX9189744	Coral_OA_1_day9_2	RNA-Seq	size fractionation	TRANSCRIPTOMIC	PAIRED	0	0	ILLUMINA	HiSeq X Ten	SRP199550
								SAMN16237451	Coral_OA_1_day9_1	sample 1_9_1																				SRR12710864	2020-09-27 03:14:45	2020-09-27 01:57:37	23050661	6915198300	23050661	300	2077	https://sra-downloadb.be-md.ncbi.nlm.nih.gov/sos3/sra-pub-run-20/SRR12710864/SRR12710864.1	SRX9189743	Coral_OA_1_day9_1	RNA-Seq	size fractionation	TRANSCRIPTOMIC	PAIRED	0	0	ILLUMINA	HiSeq X Ten	SRP199550
								SAMN16237441	Coral_OA_1_day3_3	sample 1_3_3				2019-05-22																SRR12710856	2020-09-27 03:16:41	2020-09-27 02:03:10	31913677	9574103100	31913677	300	2862	https://sra-downloadb.be-md.ncbi.nlm.nih.gov/sos3/sra-pub-run-21/SRR12710856/SRR12710856.1	SRX9189751	Coral_OA_1_day3_3	RNA-Seq	size fractionation	TRANSCRIPTOMIC	PAIRED	0	0	ILLUMINA	HiSeq X Ten	SRP199550
								SAMN16237440	Coral_OA_1_day3_2	sample 1_3_2																				SRR12710867	2020-09-27 03:16:41	2020-09-27 02:03:22	26085594	7825678200	26085594	300	2348	https://sra-downloadb.be-md.ncbi.nlm.nih.gov/sos3/sra-pub-run-21/SRR12710867/SRR12710867.1	SRX9189740	Coral_OA_1_day3_2	RNA-Seq	size fractionation	TRANSCRIPTOMIC	PAIRED	0	0	ILLUMINA	HiSeq X Ten	SRP199550
								SAMN16237439	Coral_OA_1_day3_1	sample 1_3_1																				SRR12710868	2020-09-27 03:14:45	2020-09-27 01:56:41	26049518	7814855400	26049518	300	2337	https://sra-downloadb.be-md.ncbi.nlm.nih.gov/sos3/sra-pub-run-20/SRR12710868/SRR12710868.1	SRX9189739	Coral_OA_1_day3_1	RNA-Seq	size fractionation	TRANSCRIPTOMIC	PAIRED	0	0	ILLUMINA	HiSeq X Ten	SRP199550
								SAMN17320304	Reef-building coral sRNA 1_3	sample 1_3				2017-10-20														State Key Lab for Bioelectroincs, Chunpeng He; 2021-01-15		SRR13442148	2021-01-15 03:20:49	2021-01-15 03:17:41	41410154	2070507700	0	50	1251	https://sra-downloadb.be-md.ncbi.nlm.nih.gov/sos3/sra-pub-run-21/SRR13442148/SRR13442148.1	SRX9855560	S_3	miRNA-Seq	size fractionation	TRANSCRIPTOMIC	SINGLE	0	0	ILLUMINA	HiSeq X Ten	SRP199550
								SAMN17320303	Reef-building coral sRNA 1_2	sample 1_2																				SRR13442151	2021-01-15 03:20:49	2021-01-15 03:13:48	29888758	1494437900	0	50	948	https://sra-downloadb.be-md.ncbi.nlm.nih.gov/sos3/sra-pub-run-19/SRR13442151/SRR13442151.1	SRX9855557	S_2	miRNA-Seq	size fractionation	TRANSCRIPTOMIC	SINGLE	0	0	ILLUMINA	HiSeq X Ten	SRP199550
								SAMN17320302	Reef-building coral sRNA 1_1	sample 1_1																				SRR13442152	2021-01-15 03:32:40	2021-01-15 03:27:26	53396078	2669803900	0	50	1663	https://sra-downloadb.be-md.ncbi.nlm.nih.gov/sos3/sra-pub-run-20/SRR13442152/SRR13442152.1	SRX9855556	S_1	miRNA-Seq	size fractionation	TRANSCRIPTOMIC	SINGLE	0	0	ILLUMINA	HiSeq X Ten	SRP199550
								SAMN16561027	Coral_E1_day0_Gene_Expression	E1_GEP				2019-05-07														State Key Lab for Bioelectroincs, Chunpeng He; 2020-10-27		SRR12927882	2020-11-04 14:23:35	2020-11-04 12:25:13	13248	27613889	0	2084	6	https://sra-downloadb.be-md.ncbi.nlm.nih.gov/sos3/sra-pub-run-25/SRR12927882/SRR12927882.1	SRX9391982	Coral_E1_day0_Gene_Expression	RNA-Seq	size fractionation	TRANSCRIPTOMIC	SINGLE	0	0	PACBIO_SMRT	Sequel II	SRP199550
								SAMN16560734	Coral_E1_day0	E1																		State Key Lab for Bioelectroincs, Chunpeng He; 2020-10-26		SRR12963486	2020-11-04 19:17:51	2020-11-04 17:43:18	16171363	26524110826	0	1640	6442	https://sra-downloadb.be-md.ncbi.nlm.nih.gov/sos3/sra-pub-run-19/SRR12963486/SRR12963486.1	SRX9416078	Coral_E1_day0	RNA-Seq	size fractionation	TRANSCRIPTOMIC	PAIRED	0	0	PACBIO_SMRT	Sequel II	SRP199550
								SAMN16560661	Coral_E1_day21_3	sample 1_21_3				2019-05-28																SRR12959194	2020-11-01 00:28:43	2020-10-31 22:52:34	30829420	9248826000	30829420	300	2743	https://sra-downloadb.be-md.ncbi.nlm.nih.gov/sos3/sra-pub-run-20/SRR12959194/SRR12959194.1	SRX9411976	Coral_E1_day21_3	RNA-Seq	size fractionation	TRANSCRIPTOMIC	PAIRED	0	0	ILLUMINA	HiSeq X Ten	SRP199550
								SAMN16560660	Coral_E1_day21_2	sample 1_21_2																				SRR12959196	2020-11-01 00:28:43	2020-10-31 22:48:01	28670111	8601033300	28670111	300	2562	https://sra-downloadb.be-md.ncbi.nlm.nih.gov/sos3/sra-pub-run-20/SRR12959196/SRR12959196.1	SRX9411974	Coral_E1_day21_2	RNA-Seq	size fractionation	TRANSCRIPTOMIC	PAIRED	0	0	ILLUMINA	HiSeq X Ten	SRP199550
								SAMN16560659	Coral_E1_day21_1	sample 1_21_1																				SRR12959197	2020-11-01 00:28:43	2020-10-31 22:51:40	37267666	11180299800	37267666	300	3324	https://sra-downloadb.be-md.ncbi.nlm.nih.gov/sos3/sra-pub-run-20/SRR12959197/SRR12959197.1	SRX9411973	Coral_E1_day21_1	RNA-Seq	size fractionation	TRANSCRIPTOMIC	PAIRED	0	0	ILLUMINA	HiSeq X Ten	SRP199550
								SAMN16560649	Coral_E1_day15_3	sample 1_15_3				2019-05-22																SRR12959208	2020-11-01 00:28:43	2020-10-31 22:47:59	30352692	9105807600	30352692	300	2684	https://sra-downloadb.be-md.ncbi.nlm.nih.gov/sos3/sra-pub-run-20/SRR12959208/SRR12959208.1	SRX9411962	Coral_E1_day15_3	RNA-Seq	size fractionation	TRANSCRIPTOMIC	PAIRED	0	0	ILLUMINA	HiSeq X Ten	SRP199550
								SAMN16560648	Coral_E1_day15_2	sample 1_15_2																				SRR12959209	2020-11-01 00:28:43	2020-10-31 22:47:55	26733512	8020053600	26733512	300	2370	https://sra-downloadb.be-md.ncbi.nlm.nih.gov/sos3/sra-pub-run-20/SRR12959209/SRR12959209.1	SRX9411961	Coral_E1_day15_2	RNA-Seq	size fractionation	TRANSCRIPTOMIC	PAIRED	0	0	ILLUMINA	HiSeq X Ten	SRP199550
								SAMN16560647	Coral_E1_day15_1	sample 1_15_1																				SRR12959210	2020-11-01 00:28:43	2020-10-31 22:50:33	28561960	8568588000	28561960	300	2563	https://sra-downloadb.be-md.ncbi.nlm.nih.gov/sos3/sra-pub-run-20/SRR12959210/SRR12959210.1	SRX9411960	Coral_E1_day15_1	RNA-Seq	size fractionation	TRANSCRIPTOMIC	PAIRED	0	0	ILLUMINA	HiSeq X Ten	SRP199550
								SAMN16560637	Coral_E1_day9_3	sample 1_9_3				2019-05-16																SRR12959221	2020-11-01 00:28:43	2020-10-31 22:52:14	35565513	10669653900	35565513	300	3167	https://sra-downloadb.be-md.ncbi.nlm.nih.gov/sos3/sra-pub-run-20/SRR12959221/SRR12959221.1	SRX9411949	Coral_E1_day9_3	RNA-Seq	size fractionation	TRANSCRIPTOMIC	PAIRED	0	0	ILLUMINA	HiSeq X Ten	SRP199550
								SAMN16560636	Coral_E1_day9_2	sample 1_9_2																				SRR12959222	2020-11-01 00:28:43	2020-10-31 22:47:27	34742147	10422644100	34742147	300	3095	https://sra-downloadb.be-md.ncbi.nlm.nih.gov/sos3/sra-pub-run-20/SRR12959222/SRR12959222.1	SRX9411948	Coral_E1_day9_2	RNA-Seq	size fractionation	TRANSCRIPTOMIC	PAIRED	0	0	ILLUMINA	HiSeq X Ten	SRP199550
								SAMN16560635	Coral_E1_day9_1	sample 1_9_1																				SRR12959223	2020-11-01 00:28:43	2020-10-31 22:55:26	38432917	11529875100	38432917	300	3417	https://sra-downloadb.be-md.ncbi.nlm.nih.gov/sos3/sra-pub-run-20/SRR12959223/SRR12959223.1	SRX9411947	Coral_E1_day9_1	RNA-Seq	size fractionation	TRANSCRIPTOMIC	PAIRED	0	0	ILLUMINA	HiSeq X Ten	SRP199550
								SAMN16560625	Coral_E1_day3_3	sample 1_3_3				2019-05-10																SRR12959234	2020-11-01 00:28:42	2020-10-31 22:46:34	25784714	7735414200	25784714	300	2295	https://sra-downloadb.be-md.ncbi.nlm.nih.gov/sos3/sra-pub-run-20/SRR12959234/SRR12959234.1	SRX9411936	Coral_E1_day3_3	RNA-Seq	size fractionation	TRANSCRIPTOMIC	PAIRED	0	0	ILLUMINA	HiSeq X Ten	SRP199550
								SAMN16560624	Coral_E1_day3_2	sample 1_3_2																				SRR12959235	2020-11-01 00:28:42	2020-10-31 22:56:14	37072680	11121804000	37072680	300	3280	https://sra-downloadb.be-md.ncbi.nlm.nih.gov/sos3/sra-pub-run-20/SRR12959235/SRR12959235.1	SRX9411935	Coral_E1_day3_2	RNA-Seq	size fractionation	TRANSCRIPTOMIC	PAIRED	0	0	ILLUMINA	HiSeq X Ten	SRP199550
								SAMN16560623	Coral_E1_day3_1	sample 1_3_1																				SRR12959236	2020-11-01 00:28:42	2020-10-31 22:52:48	33443310	10032993000	33443310	300	2980	https://sra-downloadb.be-md.ncbi.nlm.nih.gov/sos3/sra-pub-run-20/SRR12959236/SRR12959236.1	SRX9411934	Coral_E1_day3_1	RNA-Seq	size fractionation	TRANSCRIPTOMIC	PAIRED	0	0	ILLUMINA	HiSeq X Ten	SRP199550
								SAMN16560613	Coral_E1_day0_3	sample 1_0_3				2019-05-07																SRR12959228	2020-11-01 00:28:42	2020-10-31 22:43:37	23917844	7175353200	23917844	300	2170	https://sra-downloadb.be-md.ncbi.nlm.nih.gov/sos3/sra-pub-run-20/SRR12959228/SRR12959228.1	SRX9411942	Coral_E1_day0_3	RNA-Seq	size fractionation	TRANSCRIPTOMIC	PAIRED	0	0	ILLUMINA	HiSeq X Ten	SRP199550
								SAMN16560612	Coral_E1_day0_2	sample 1_0_2																				SRR12959239	2020-11-01 00:28:42	2020-10-31 22:49:45	34691327	10407398100	34691327	300	3062	https://sra-downloadb.be-md.ncbi.nlm.nih.gov/sos3/sra-pub-run-20/SRR12959239/SRR12959239.1	SRX9411931	Coral_E1_day0_2	RNA-Seq	size fractionation	TRANSCRIPTOMIC	PAIRED	0	0	ILLUMINA	HiSeq X Ten	SRP199550
								SAMN16560611	Coral_E1_day0_1	sample 1_0_1																				SRR12959240	2020-11-01 00:28:42	2020-10-31 22:49:01	28054726	8416417800	28054726	300	2512	https://sra-downloadb.be-md.ncbi.nlm.nih.gov/sos3/sra-pub-run-20/SRR12959240/SRR12959240.1	SRX9411930	Coral_E1_day0_1	RNA-Seq	size fractionation	TRANSCRIPTOMIC	PAIRED	0	0	ILLUMINA	HiSeq X Ten	SRP199550
6	PRJNA525179	Metagenomic analysis of coral symbiont	Sun, F., Yang, H., Wang, G., & Shi, Q. (2020). Combination Analysis of Metatranscriptome and Metagenome Reveal the Composition and Functional Response of Coral Symbionts to Bleaching During an El Niño Event. Frontiers in microbiology, 11, 448. https://doi.org/10.3389/fmicb.2020.00448	Metagenomic analysis of coral symbiont	131G	58882M	2(6)	SAMN11042780	PV-W-G	/	/	Coral	sea	2016-06	/	/	/	/	/	/	/	/	/	/	/	/	/	SCSIO, Fulin Sun; 2019-03-01	2(6)	SRR8664775	2021-02-14 00:00:26	2019-03-04 16:08:00	76566742	22970022600	76566742	300	9778	https://sra-downloadb.be-md.ncbi.nlm.nih.gov/sos3/sra-pub-run-19/SRR8664775/SRR8664775.1	SRX5461052	PV-W-G	AMPLICON	RANDOM	METAGENOMIC	PAIRED	0	0	ILLUMINA	Illumina MiSeq	SRP187448
								SAMN11042779	PV-H-G																					SRR8664776	2021-02-14 00:00:26	2019-03-04 16:08:44	75122755	22536826500	75122755	300	9723	https://sra-downloadb.be-md.ncbi.nlm.nih.gov/sos3/sra-pub-run-19/SRR8664776/SRR8664776.1	SRX5461051	PV-H-G	AMPLICON	RANDOM	METAGENOMIC	PAIRED	0	0	ILLUMINA	Illumina MiSeq	SRP187448
7	PRJNA491299	Pocillopora verrucosa; Acropora hemprichii Microbiome flexibility of Pocillopora verrucosa and Acropora hemprichii from the Red Sea	Ziegler, M., Grupstra, C., Barreto, M. M., Eaton, M., BaOmar, J., Zubier, K., Al-Sofyani, A., Turki, A. J., Ormond, R., & Voolstra, C. R. (2019). Coral bacterial community structure responds to environmental change in a host-specific manner. Nature communications, 10(1), 3092. https://doi.org/10.1038/s41467-019-10969-5	The potential for restructuring of bacterial communities across coral species, i.e. the flexibility to associate with different bacteria in different environments, has not been systematically investigated. Here we used 16S rRNA gene sequencing to study bacterial community dynamics in the corals Acropora hemprichii and Pocillopora verrucosa. Colony fragments of both corals were back- and cross-tra…	6G	3830M	133	SAMN10089815	NPCR	/	/	PCR kit	/	2015-05-01	Saudi Arabia	/	/	Laboratory	blank	reagents	22.309500 N 39.104700 E	/	/	/	/	/	/	KAUST, Christian Voolstra; 2018-09-19	133	SRR7877964	2019-07-16 01:01:36	2018-09-19 11:29:52	66800	38925954	66800	582	23	https://sra-downloadb.be-md.ncbi.nlm.nih.gov/sos3/sra-pub-run-21/SRR7877964/SRR7877964.1	SRX4716775	NPCR	AMPLICON	PCR	METAGENOMIC	PAIRED	0	0	ILLUMINA	Illumina MiSeq	SRP162133
								SAMN10089814	NEX			Extraction kit																		SRR7877963	2019-07-16 01:01:36	2018-09-19 11:29:42	56959	26660425	56959	468	15	https://sra-downloadb.be-md.ncbi.nlm.nih.gov/sos3/sra-pub-run-19/SRR7877963/SRR7877963.1	SRX4716776	NEX	AMPLICON	PCR	METAGENOMIC	PAIRED	0	0	ILLUMINA	Illumina MiSeq	SRP162133
								SAMN10089813	WA41			seawater						coral reef	reef	seawater	21.873008 N 38.967114 E									SRR7877996	2019-07-16 01:01:39	2018-09-19 11:30:10	49445	29265084	49445	591	17	https://sra-downloadb.st-va.ncbi.nlm.nih.gov/sos1/sra-pub-run-16/SRR7877996/SRR7877996.1	SRX4716876	WA41	AMPLICON	PCR	METAGENOMIC	PAIRED	0	0	ILLUMINA	Illumina MiSeq	SRP162133
								SAMN10089812	WA40																					SRR7877995	2019-07-16 01:01:39	2018-09-19 11:30:04	49079	29036112	49079	591	17	https://sra-downloadb.st-va.ncbi.nlm.nih.gov/sos1/sra-pub-run-16/SRR7877995/SRR7877995.1	SRX4716877	WA40	AMPLICON	PCR	METAGENOMIC	PAIRED	0	0	ILLUMINA	Illumina MiSeq	SRP162133
								SAMN10089811	WA39																					SRR7877994	2019-07-16 01:01:39	2018-09-19 11:30:15	53789	31713699	53789	589	18	https://sra-downloadb.be-md.ncbi.nlm.nih.gov/sos3/sra-pub-run-20/SRR7877994/SRR7877994.1	SRX4716878	WA39	AMPLICON	PCR	METAGENOMIC	PAIRED	0	0	ILLUMINA	Illumina MiSeq	SRP162133
								SAMN10089810	WA38																					SRR7877993	2019-07-16 01:01:39	2018-09-19 11:30:09	76624	39291534	76624	512	23	https://sra-downloadb.st-va.ncbi.nlm.nih.gov/sos1/sra-pub-run-16/SRR7877993/SRR7877993.1	SRX4716879	WA38	AMPLICON	PCR	METAGENOMIC	PAIRED	0	0	ILLUMINA	Illumina MiSeq	SRP162133
								SAMN10089809	PAE29			Pocillopora verrucosa								host tissue										SRR7877970	2019-07-16 01:01:36	2018-09-19 11:29:55	101484	60079112	101484	592	34	https://sra-downloadb.be-md.ncbi.nlm.nih.gov/sos3/sra-pub-run-19/SRR7877970/SRR7877970.1	SRX4716769	PAE29	AMPLICON	PCR	METAGENOMIC	PAIRED	0	0	ILLUMINA	Illumina MiSeq	SRP162133
								SAMN10089808	PAE24																					SRR7877971	2019-07-16 01:01:36	2018-09-19 11:29:53	116988	69317700	116988	592	40	https://sra-downloadb.be-md.ncbi.nlm.nih.gov/sos3/sra-pub-run-21/SRR7877971/SRR7877971.1	SRX4716768	PAE24	AMPLICON	PCR	METAGENOMIC	PAIRED	0	0	ILLUMINA	Illumina MiSeq	SRP162133
								SAMN10089807	PAE23																					SRR7877978	2019-07-16 01:01:36	2018-09-19 11:30:00	105999	62746211	105999	591	35	https://sra-downloadb.be-md.ncbi.nlm.nih.gov/sos3/sra-pub-run-20/SRR7877978/SRR7877978.1	SRX4716761	PAE23	AMPLICON	PCR	METAGENOMIC	PAIRED	0	0	ILLUMINA	Illumina MiSeq	SRP162133
								SAMN10089806	PAD22																					SRR7877979	2019-07-16 01:01:36	2018-09-19 11:30:00	107415	63610924	107415	592	36	https://sra-downloadb.st-va.ncbi.nlm.nih.gov/sos1/sra-pub-run-16/SRR7877979/SRR7877979.1	SRX4716760	PAD22	AMPLICON	PCR	METAGENOMIC	PAIRED	0	0	ILLUMINA	Illumina MiSeq	SRP162133
								SAMN10089805	PAC32																					SRR7877976	2019-07-16 01:01:36	2018-09-19 11:30:00	120354	71086408	120354	590	40	https://sra-downloadb.be-md.ncbi.nlm.nih.gov/sos3/sra-pub-run-21/SRR7877976/SRR7877976.1	SRX4716763	PAC32	AMPLICON	PCR	METAGENOMIC	PAIRED	0	0	ILLUMINA	Illumina MiSeq	SRP162133
								SAMN10089804	PAC28																					SRR7877977	2019-07-16 01:01:36	2018-09-19 11:29:53	20646	12228122	20646	592	7	https://sra-download.ncbi.nlm.nih.gov/traces/sra71/SRR/007693/SRR7877977	SRX4716762	PAC28	AMPLICON	PCR	METAGENOMIC	PAIRED	0	0	ILLUMINA	Illumina MiSeq	SRP162133
								SAMN10089803	PAC27																					SRR7877974	2019-07-16 01:01:36	2018-09-19 11:29:52	89940	53275809	89940	592	30	https://sra-downloadb.be-md.ncbi.nlm.nih.gov/sos3/sra-pub-run-19/SRR7877974/SRR7877974.1	SRX4716765	PAC27	AMPLICON	PCR	METAGENOMIC	PAIRED	0	0	ILLUMINA	Illumina MiSeq	SRP162133
								SAMN10089802	PAB37																					SRR7877975	2019-07-16 01:01:36	2018-09-19 11:29:55	69017	40992798	69017	593	26	https://sra-downloadb.be-md.ncbi.nlm.nih.gov/sos3/sra-pub-run-21/SRR7877975/SRR7877975.1	SRX4716764	PAB37	AMPLICON	PCR	METAGENOMIC	PAIRED	0	0	ILLUMINA	Illumina MiSeq	SRP162133
								SAMN10089801	PAB36																					SRR7877972	2019-07-16 01:01:36	2018-09-19 11:29:52	129773	76829374	129773	592	44	https://sra-downloadb.be-md.ncbi.nlm.nih.gov/sos3/sra-pub-run-20/SRR7877972/SRR7877972.1	SRX4716767	PAB36	AMPLICON	PCR	METAGENOMIC	PAIRED	0	0	ILLUMINA	Illumina MiSeq	SRP162133
								SAMN10089800	PAB35																					SRR7877973	2019-07-16 01:01:36	2018-09-19 11:29:52	128239	76036084	128239	592	43	https://sra-downloadb.be-md.ncbi.nlm.nih.gov/sos3/sra-pub-run-19/SRR7877973/SRR7877973.1	SRX4716766	PAB35	AMPLICON	PCR	METAGENOMIC	PAIRED	0	0	ILLUMINA	Illumina MiSeq	SRP162133
								SAMN10089799	PAA33																					SRR7877961	2019-07-16 01:01:36	2018-09-19 11:29:45	108692	64356976	108692	592	37	https://sra-downloadb.be-md.ncbi.nlm.nih.gov/sos3/sra-pub-run-19/SRR7877961/SRR7877961.1	SRX4716778	PAA33	AMPLICON	PCR	METAGENOMIC	PAIRED	0	0	ILLUMINA	Illumina MiSeq	SRP162133
								SAMN10089798	PAA31																					SRR7877960	2019-07-16 01:01:36	2018-09-19 11:29:39	105292	62420128	105292	592	35	https://sra-downloadb.be-md.ncbi.nlm.nih.gov/sos3/sra-pub-run-21/SRR7877960/SRR7877960.1	SRX4716779	PAA31	AMPLICON	PCR	METAGENOMIC	PAIRED	0	0	ILLUMINA	Illumina MiSeq	SRP162133
								SAMN10089797	PAA30																					SRR7877965	2019-07-16 01:01:36	2018-09-19 11:29:53	67755	39230427	67755	579	23	https://sra-downloadb.be-md.ncbi.nlm.nih.gov/sos3/sra-pub-run-19/SRR7877965/SRR7877965.1	SRX4716774	PAA30	AMPLICON	PCR	METAGENOMIC	PAIRED	0	0	ILLUMINA	Illumina MiSeq	SRP162133
								SAMN10089796	AAE21			Acropora hemprichii																		SRR7878025	2019-07-16 01:01:38	2018-09-19 11:30:25	103514	61221699	103514	591	34	https://sra-downloadb.be-md.ncbi.nlm.nih.gov/sos3/sra-pub-run-20/SRR7878025/SRR7878025.1	SRX4716847	AAE21	AMPLICON	PCR	METAGENOMIC	PAIRED	0	0	ILLUMINA	Illumina MiSeq	SRP162133
								SAMN10089795	AAE18																					SRR7878024	2019-07-16 01:01:38	2018-09-19 11:30:35	135232	79343434	135232	586	45	https://sra-downloadb.be-md.ncbi.nlm.nih.gov/sos3/sra-pub-run-19/SRR7878024/SRR7878024.1	SRX4716848	AAE18	AMPLICON	PCR	METAGENOMIC	PAIRED	0	0	ILLUMINA	Illumina MiSeq	SRP162133
								SAMN10089794	AAE16																					SRR7878023	2019-07-16 01:01:38	2018-09-19 11:30:29	106112	62757800	106112	591	35	https://sra-downloadb.be-md.ncbi.nlm.nih.gov/sos3/sra-pub-run-21/SRR7878023/SRR7878023.1	SRX4716849	AAE16	AMPLICON	PCR	METAGENOMIC	PAIRED	0	0	ILLUMINA	Illumina MiSeq	SRP162133
								SAMN10089793	AAD9																					SRR7878022	2019-07-16 01:01:38	2018-09-19 11:30:26	97744	57846095	97744	591	32	https://sra-downloadb.be-md.ncbi.nlm.nih.gov/sos3/sra-pub-run-21/SRR7878022/SRR7878022.1	SRX4716850	AAD9	AMPLICON	PCR	METAGENOMIC	PAIRED	0	0	ILLUMINA	Illumina MiSeq	SRP162133
								SAMN10089792	AAD7																					SRR7878021	2019-07-16 01:01:38	2018-09-19 11:30:30	98235	58082865	98235	591	32	https://sra-downloadb.be-md.ncbi.nlm.nih.gov/sos3/sra-pub-run-19/SRR7878021/SRR7878021.1	SRX4716851	AAD7	AMPLICON	PCR	METAGENOMIC	PAIRED	0	0	ILLUMINA	Illumina MiSeq	SRP162133
								SAMN10089791	AAD3																					SRR7877908	2019-07-16 01:01:38	2018-09-19 11:29:11	97580	57793818	97580	592	32	https://sra-downloadb.st-va.ncbi.nlm.nih.gov/sos1/sra-pub-run-16/SRR7877908/SRR7877908.1	SRX4716831	AAD3	AMPLICON	PCR	METAGENOMIC	PAIRED	0	0	ILLUMINA	Illumina MiSeq	SRP162133
								SAMN10089790	AAC6																					SRR7877907	2019-07-16 01:01:38	2018-09-19 11:29:02	89331	52810955	89331	591	30	https://sra-downloadb.be-md.ncbi.nlm.nih.gov/sos3/sra-pub-run-21/SRR7877907/SRR7877907.1	SRX4716832	AAC6	AMPLICON	PCR	METAGENOMIC	PAIRED	0	0	ILLUMINA	Illumina MiSeq	SRP162133
								SAMN10089789	AAC11																					SRR7877912	2019-07-16 01:01:38	2018-09-19 11:28:39	1150	674641	1150	586	0	https://sra-downloadb.st-va.ncbi.nlm.nih.gov/sos1/sra-pub-run-16/SRR7877912/SRR7877912.1	SRX4716827	AAC11	AMPLICON	PCR	METAGENOMIC	PAIRED	0	0	ILLUMINA	Illumina MiSeq	SRP162133
								SAMN10089788	AAC10																					SRR7877911	2019-07-16 01:01:38	2018-09-19 11:29:04	76624	45221175	76624	590	26	https://sra-downloadb.be-md.ncbi.nlm.nih.gov/sos3/sra-pub-run-19/SRR7877911/SRR7877911.1	SRX4716828	AAC10	AMPLICON	PCR	METAGENOMIC	PAIRED	0	0	ILLUMINA	Illumina MiSeq	SRP162133
								SAMN10089787	AAB20																					SRR7877910	2019-07-16 01:01:38	2018-09-19 11:28:59	95702	56680644	95702	592	32	https://sra-downloadb.be-md.ncbi.nlm.nih.gov/sos3/sra-pub-run-20/SRR7877910/SRR7877910.1	SRX4716829	AAB20	AMPLICON	PCR	METAGENOMIC	PAIRED	0	0	ILLUMINA	Illumina MiSeq	SRP162133
								SAMN10089786	AAB19																					SRR7877909	2019-07-16 01:01:38	2018-09-19 11:29:13	106833	63208371	106833	591	36	https://sra-downloadb.be-md.ncbi.nlm.nih.gov/sos3/sra-pub-run-19/SRR7877909/SRR7877909.1	SRX4716830	AAB19	AMPLICON	PCR	METAGENOMIC	PAIRED	0	0	ILLUMINA	Illumina MiSeq	SRP162133
								SAMN10089785	AAB15																					SRR7877916	2019-07-16 01:01:38	2018-09-19 11:29:06	108469	64230778	108469	592	36	https://sra-downloadb.be-md.ncbi.nlm.nih.gov/sos3/sra-pub-run-19/SRR7877916/SRR7877916.1	SRX4716823	AAB15	AMPLICON	PCR	METAGENOMIC	PAIRED	0	0	ILLUMINA	Illumina MiSeq	SRP162133
								SAMN10089784	AAA4																					SRR7877915	2019-07-16 01:01:38	2018-09-19 11:29:02	96621	57039382	96621	590	32	https://sra-downloadb.be-md.ncbi.nlm.nih.gov/sos3/sra-pub-run-19/SRR7877915/SRR7877915.1	SRX4716824	AAA4	AMPLICON	PCR	METAGENOMIC	PAIRED	0	0	ILLUMINA	Illumina MiSeq	SRP162133
								SAMN10089783	AAA14																					SRR7877914	2019-07-16 01:01:38	2018-09-19 11:29:09	80891	47906447	80891	592	27	https://sra-downloadb.be-md.ncbi.nlm.nih.gov/sos3/sra-pub-run-19/SRR7877914/SRR7877914.1	SRX4716825	AAA14	AMPLICON	PCR	METAGENOMIC	PAIRED	0	0	ILLUMINA	Illumina MiSeq	SRP162133
								SAMN10089782	AAA1																					SRR7877913	2019-07-16 01:01:38	2018-09-19 11:29:16	78129	46148271	78129	590	26	https://sra-downloadb.be-md.ncbi.nlm.nih.gov/sos3/sra-pub-run-20/SRR7877913/SRR7877913.1	SRX4716826	AAA1	AMPLICON	PCR	METAGENOMIC	PAIRED	0	0	ILLUMINA	Illumina MiSeq	SRP162133
								SAMN10089781	WB160			seawater								seawater	21.785619 N 39.041267 E									SRR7877953	2019-07-16 01:01:36	2018-09-19 11:29:33	45594	26971676	45594	591	16	https://sra-downloadb.st-va.ncbi.nlm.nih.gov/sos1/sra-pub-run-16/SRR7877953/SRR7877953.1	SRX4716786	WB160	AMPLICON	PCR	METAGENOMIC	PAIRED	0	0	ILLUMINA	Illumina MiSeq	SRP162133
								SAMN10089780	WB158																					SRR7877999	2019-07-16 01:01:39	2018-09-19 11:30:14	40745	24107583	40745	591	14	https://sra-downloadb.st-va.ncbi.nlm.nih.gov/sos1/sra-pub-run-16/SRR7877999/SRR7877999.1	SRX4716873	WB158	AMPLICON	PCR	METAGENOMIC	PAIRED	0	0	ILLUMINA	Illumina MiSeq	SRP162133
								SAMN10089779	WB157																					SRR7877998	2019-07-16 01:01:39	2018-09-19 11:30:15	57361	33946491	57361	591	20	https://sra-downloadb.st-va.ncbi.nlm.nih.gov/sos1/sra-pub-run-16/SRR7877998/SRR7877998.1	SRX4716874	WB157	AMPLICON	PCR	METAGENOMIC	PAIRED	0	0	ILLUMINA	Illumina MiSeq	SRP162133
								SAMN10089778	WB156																					SRR7877997	2019-07-16 01:01:39	2018-09-19 11:30:18	37003	21918607	37003	592	13	https://sra-downloadb.be-md.ncbi.nlm.nih.gov/sos3/sra-pub-run-20/SRR7877997/SRR7877997.1	SRX4716875	WB156	AMPLICON	PCR	METAGENOMIC	PAIRED	0	0	ILLUMINA	Illumina MiSeq	SRP162133
								SAMN10089777	PBE154			Pocillopora verrucosa								host tissue										SRR7878005	2019-07-16 01:01:39	2018-09-19 11:30:17	73206	43159808	73206	589	25	https://sra-downloadb.be-md.ncbi.nlm.nih.gov/sos3/sra-pub-run-21/SRR7878005/SRR7878005.1	SRX4716867	PBE154	AMPLICON	PCR	METAGENOMIC	PAIRED	0	0	ILLUMINA	Illumina MiSeq	SRP162133
								SAMN10089776	PBE149																					SRR7878006	2019-07-16 01:01:39	2018-09-19 11:29:48	402	234740	402	583	0	https://sra-download.ncbi.nlm.nih.gov/traces/sra71/SRR/007693/SRR7878006	SRX4716866	PBE149	AMPLICON	PCR	METAGENOMIC	PAIRED	0	0	ILLUMINA	Illumina MiSeq	SRP162133
								SAMN10089775	PBE147																					SRR7878007	2019-07-16 01:01:39	2018-09-19 11:30:16	42923	24304445	42923	566	13	https://sra-downloadb.st-va.ncbi.nlm.nih.gov/sos1/sra-pub-run-16/SRR7878007/SRR7878007.1	SRX4716865	PBE147	AMPLICON	PCR	METAGENOMIC	PAIRED	0	0	ILLUMINA	Illumina MiSeq	SRP162133
								SAMN10089774	PBD153																					SRR7878008	2019-07-16 01:01:39	2018-09-19 11:30:30	88012	48383443	88012	549	27	https://sra-downloadb.be-md.ncbi.nlm.nih.gov/sos3/sra-pub-run-21/SRR7878008/SRR7878008.1	SRX4716864	PBD153	AMPLICON	PCR	METAGENOMIC	PAIRED	0	0	ILLUMINA	Illumina MiSeq	SRP162133
								SAMN10089773	PBD152																					SRR7877981	2019-07-16 01:01:36	2018-09-19 11:29:39	106287	10188914	106287	95	4	https://sra-download.ncbi.nlm.nih.gov/traces/sra71/SRR/007693/SRR7877981	SRX4716758	PBD152	AMPLICON	PCR	METAGENOMIC	PAIRED	0	0	ILLUMINA	Illumina MiSeq	SRP162133
								SAMN10089772	PBD150																					SRR7877980	2019-07-16 01:01:36	2018-09-19 11:29:55	56118	31192386	56118	555	18	https://sra-downloadb.be-md.ncbi.nlm.nih.gov/sos3/sra-pub-run-20/SRR7877980/SRR7877980.1	SRX4716759	PBD150	AMPLICON	PCR	METAGENOMIC	PAIRED	0	0	ILLUMINA	Illumina MiSeq	SRP162133
								SAMN10089771	PBC155																					SRR7877987	2019-07-16 01:01:36	2018-09-19 11:30:10	88248	51667528	88248	585	29	https://sra-downloadb.st-va.ncbi.nlm.nih.gov/sos1/sra-pub-run-16/SRR7877987/SRR7877987.1	SRX4716752	PBC155	AMPLICON	PCR	METAGENOMIC	PAIRED	0	0	ILLUMINA	Illumina MiSeq	SRP162133
								SAMN10089770	PBC141																					SRR7877986	2019-07-16 01:01:36	2018-09-19 11:30:04	74920	43975144	74920	586	25	https://sra-downloadb.st-va.ncbi.nlm.nih.gov/sos1/sra-pub-run-16/SRR7877986/SRR7877986.1	SRX4716753	PBC141	AMPLICON	PCR	METAGENOMIC	PAIRED	0	0	ILLUMINA	Illumina MiSeq	SRP162133
								SAMN10089769	PBC140																					SRR7877989	2019-07-16 01:01:36	2018-09-19 11:30:02	89739	51977040	89739	579	29	https://sra-downloadb.st-va.ncbi.nlm.nih.gov/sos1/sra-pub-run-16/SRR7877989/SRR7877989.1	SRX4716750	PBC140	AMPLICON	PCR	METAGENOMIC	PAIRED	0	0	ILLUMINA	Illumina MiSeq	SRP162133
								SAMN10089768	PBB143																					SRR7877988	2019-07-16 01:01:36	2018-09-19 11:30:08	74891	42352768	74891	565	24	https://sra-downloadb.st-va.ncbi.nlm.nih.gov/sos1/sra-pub-run-16/SRR7877988/SRR7877988.1	SRX4716751	PBB143	AMPLICON	PCR	METAGENOMIC	PAIRED	0	0	ILLUMINA	Illumina MiSeq	SRP162133
								SAMN10089767	PBB142																					SRR7877983	2019-07-16 01:01:36	2018-09-19 11:30:08	70625	40088377	70625	567	22	https://sra-downloadb.st-va.ncbi.nlm.nih.gov/sos1/sra-pub-run-16/SRR7877983/SRR7877983.1	SRX4716756	PBB142	AMPLICON	PCR	METAGENOMIC	PAIRED	0	0	ILLUMINA	Illumina MiSeq	SRP162133
								SAMN10089766	PBA151																					SRR7877982	2019-07-16 01:01:36	2018-09-19 11:30:02	81949	43604064	81949	532	24	https://sra-downloadb.st-va.ncbi.nlm.nih.gov/sos1/sra-pub-run-16/SRR7877982/SRR7877982.1	SRX4716757	PBA151	AMPLICON	PCR	METAGENOMIC	PAIRED	0	0	ILLUMINA	Illumina MiSeq	SRP162133
								SAMN10089765	PBA148																					SRR7877985	2019-07-16 01:01:36	2018-09-19 11:29:35	184	107183	184	582	0	https://sra-downloadb.st-va.ncbi.nlm.nih.gov/sos1/sra-pub-run-16/SRR7877985/SRR7877985.1	SRX4716754	PBA148	AMPLICON	PCR	METAGENOMIC	PAIRED	0	0	ILLUMINA	Illumina MiSeq	SRP162133
								SAMN10089764	PBA145																					SRR7877984	2019-07-16 01:01:36	2018-09-19 11:30:01	65992	36376858	65992	551	20	https://sra-downloadb.be-md.ncbi.nlm.nih.gov/sos3/sra-pub-run-19/SRR7877984/SRR7877984.1	SRX4716755	PBA145	AMPLICON	PCR	METAGENOMIC	PAIRED	0	0	ILLUMINA	Illumina MiSeq	SRP162133
								SAMN10089763	ABE135			Acropora hemprichii																		SRR7878033	2019-07-16 01:01:38	2018-09-19 11:30:39	81675	48431372	81675	592	29	https://sra-downloadb.be-md.ncbi.nlm.nih.gov/sos3/sra-pub-run-20/SRR7878033/SRR7878033.1	SRX4716839	ABE135	AMPLICON	PCR	METAGENOMIC	PAIRED	0	0	ILLUMINA	Illumina MiSeq	SRP162133
								SAMN10089762	ABE126																					SRR7878030	2019-07-16 01:01:38	2018-09-19 11:30:31	106738	63296313	106738	593	36	https://sra-downloadb.be-md.ncbi.nlm.nih.gov/sos3/sra-pub-run-20/SRR7878030/SRR7878030.1	SRX4716842	ABE126	AMPLICON	PCR	METAGENOMIC	PAIRED	0	0	ILLUMINA	Illumina MiSeq	SRP162133
								SAMN10089761	ABE123																					SRR7878031	2019-07-16 01:01:38	2018-09-19 11:30:41	113630	67364702	113630	592	38	https://sra-downloadb.be-md.ncbi.nlm.nih.gov/sos3/sra-pub-run-19/SRR7878031/SRR7878031.1	SRX4716841	ABE123	AMPLICON	PCR	METAGENOMIC	PAIRED	0	0	ILLUMINA	Illumina MiSeq	SRP162133
								SAMN10089760	ABD136																					SRR7877903	2019-07-16 01:01:38	2018-09-19 11:29:05	142571	84491614	142571	592	48	https://sra-downloadb.be-md.ncbi.nlm.nih.gov/sos3/sra-pub-run-21/SRR7877903/SRR7877903.1	SRX4716836	ABD136	AMPLICON	PCR	METAGENOMIC	PAIRED	0	0	ILLUMINA	Illumina MiSeq	SRP162133
								SAMN10089759	ABD132																					SRR7877904	2019-07-16 01:01:38	2018-09-19 11:29:09	107000	63393436	107000	592	37	https://sra-downloadb.be-md.ncbi.nlm.nih.gov/sos3/sra-pub-run-19/SRR7877904/SRR7877904.1	SRX4716835	ABD132	AMPLICON	PCR	METAGENOMIC	PAIRED	0	0	ILLUMINA	Illumina MiSeq	SRP162133
								SAMN10089758	ABD130																					SRR7878034	2019-07-16 01:01:38	2018-09-19 11:30:41	81448	48237680	81448	592	27	https://sra-downloadb.be-md.ncbi.nlm.nih.gov/sos3/sra-pub-run-21/SRR7878034/SRR7878034.1	SRX4716838	ABD130	AMPLICON	PCR	METAGENOMIC	PAIRED	0	0	ILLUMINA	Illumina MiSeq	SRP162133
								SAMN10089757	ABC133																					SRR7878035	2019-07-16 01:01:38	2018-09-19 11:30:35	94044	55678164	94044	592	32	https://sra-downloadb.be-md.ncbi.nlm.nih.gov/sos3/sra-pub-run-20/SRR7878035/SRR7878035.1	SRX4716837	ABC133	AMPLICON	PCR	METAGENOMIC	PAIRED	0	0	ILLUMINA	Illumina MiSeq	SRP162133
								SAMN10089756	ABC128																					SRR7878020	2019-07-16 01:01:38	2018-09-19 11:30:27	101222	60067789	101222	593	35	https://sra-downloadb.be-md.ncbi.nlm.nih.gov/sos3/sra-pub-run-19/SRR7878020/SRR7878020.1	SRX4716852	ABC128	AMPLICON	PCR	METAGENOMIC	PAIRED	0	0	ILLUMINA	Illumina MiSeq	SRP162133
								SAMN10089755	ABC124																					SRR7878019	2019-07-16 01:01:38	2018-09-19 11:30:19	116148	68540819	116148	590	39	https://sra-downloadb.be-md.ncbi.nlm.nih.gov/sos3/sra-pub-run-20/SRR7878019/SRR7878019.1	SRX4716853	ABC124	AMPLICON	PCR	METAGENOMIC	PAIRED	0	0	ILLUMINA	Illumina MiSeq	SRP162133
								SAMN10089754	ABB138																					SRR7878028	2019-07-16 01:01:38	2018-09-19 11:30:34	82856	31430381	82856	379	18	https://sra-downloadb.be-md.ncbi.nlm.nih.gov/sos3/sra-pub-run-20/SRR7878028/SRR7878028.1	SRX4716844	ABB138	AMPLICON	PCR	METAGENOMIC	PAIRED	0	0	ILLUMINA	Illumina MiSeq	SRP162133
								SAMN10089753	ABB137																					SRR7878027	2019-07-16 01:01:38	2018-09-19 11:30:29	136381	80771431	136381	592	46	https://sra-downloadb.be-md.ncbi.nlm.nih.gov/sos3/sra-pub-run-19/SRR7878027/SRR7878027.1	SRX4716845	ABB137	AMPLICON	PCR	METAGENOMIC	PAIRED	0	0	ILLUMINA	Illumina MiSeq	SRP162133
								SAMN10089752	ABB134																					SRR7878026	2019-07-16 01:01:38	2018-09-19 11:30:27	107160	63428456	107160	591	36	https://sra-downloadb.be-md.ncbi.nlm.nih.gov/sos3/sra-pub-run-21/SRR7878026/SRR7878026.1	SRX4716846	ABB134	AMPLICON	PCR	METAGENOMIC	PAIRED	0	0	ILLUMINA	Illumina MiSeq	SRP162133
								SAMN10089751	WC62			seawater								seawater	21.615147 N 39.104978 E									SRR7877957	2019-07-16 01:01:36	2018-09-19 11:29:41	46466	27458806	46466	590	16	https://sra-downloadb.be-md.ncbi.nlm.nih.gov/sos3/sra-pub-run-19/SRR7877957/SRR7877957.1	SRX4716782	WC62	AMPLICON	PCR	METAGENOMIC	PAIRED	0	0	ILLUMINA	Illumina MiSeq	SRP162133
								SAMN10089750	WC61																					SRR7877954	2019-07-16 01:01:36	2018-09-19 11:29:36	31797	18789224	31797	590	11	https://sra-downloadb.st-va.ncbi.nlm.nih.gov/sos1/sra-pub-run-16/SRR7877954/SRR7877954.1	SRX4716785	WC61	AMPLICON	PCR	METAGENOMIC	PAIRED	0	0	ILLUMINA	Illumina MiSeq	SRP162133
								SAMN10089749	WC60																					SRR7877955	2019-07-16 01:01:36	2018-09-19 11:29:32	48898	28916755	48898	591	17	https://sra-downloadb.st-va.ncbi.nlm.nih.gov/sos1/sra-pub-run-16/SRR7877955/SRR7877955.1	SRX4716784	WC60	AMPLICON	PCR	METAGENOMIC	PAIRED	0	0	ILLUMINA	Illumina MiSeq	SRP162133
								SAMN10089748	WC59																					SRR7877952	2019-07-16 01:01:36	2018-09-19 11:29:29	37139	21981895	37139	591	13	https://sra-downloadb.st-va.ncbi.nlm.nih.gov/sos1/sra-pub-run-16/SRR7877952/SRR7877952.1	SRX4716787	WC59	AMPLICON	PCR	METAGENOMIC	PAIRED	0	0	ILLUMINA	Illumina MiSeq	SRP162133
								SAMN10089747	PCE53			Pocillopora verrucosa								host tissue										SRR7878009	2019-07-16 01:01:38	2018-09-19 11:30:22	101176	59990551	101176	592	34	https://sra-downloadb.be-md.ncbi.nlm.nih.gov/sos3/sra-pub-run-19/SRR7878009/SRR7878009.1	SRX4716863	PCE53	AMPLICON	PCR	METAGENOMIC	PAIRED	0	0	ILLUMINA	Illumina MiSeq	SRP162133
								SAMN10089746	PCE52																					SRR7878001	2019-07-16 01:01:39	2018-09-19 11:29:47	1910	602608	1910	315	0	https://sra-download.ncbi.nlm.nih.gov/traces/sra71/SRR/007693/SRR7878001	SRX4716871	PCE52	AMPLICON	PCR	METAGENOMIC	PAIRED	0	0	ILLUMINA	Illumina MiSeq	SRP162133
								SAMN10089745	PCD55																					SRR7878002	2019-07-16 01:01:39	2018-09-19 11:30:17	78062	46206319	78062	591	26	https://sra-downloadb.be-md.ncbi.nlm.nih.gov/sos3/sra-pub-run-19/SRR7878002/SRR7878002.1	SRX4716870	PCD55	AMPLICON	PCR	METAGENOMIC	PAIRED	0	0	ILLUMINA	Illumina MiSeq	SRP162133
								SAMN10089744	PCC58																					SRR7878029	2019-07-16 01:01:38	2018-09-19 11:30:17	16180	8965841	16180	554	5	https://sra-downloadb.st-va.ncbi.nlm.nih.gov/sos1/sra-pub-run-16/SRR7878029/SRR7878029.1	SRX4716843	PCC58	AMPLICON	PCR	METAGENOMIC	PAIRED	0	0	ILLUMINA	Illumina MiSeq	SRP162133
								SAMN10089743	PCC56																					SRR7878000	2019-07-16 01:01:39	2018-09-19 11:30:15	86987	51395644	86987	590	29	https://sra-downloadb.st-va.ncbi.nlm.nih.gov/sos1/sra-pub-run-16/SRR7878000/SRR7878000.1	SRX4716872	PCC56	AMPLICON	PCR	METAGENOMIC	PAIRED	0	0	ILLUMINA	Illumina MiSeq	SRP162133
								SAMN10089742	PCB54																					SRR7878003	2019-07-16 01:01:39	2018-09-19 11:30:22	157337	93171009	157337	592	53	https://sra-downloadb.be-md.ncbi.nlm.nih.gov/sos3/sra-pub-run-20/SRR7878003/SRR7878003.1	SRX4716869	PCB54	AMPLICON	PCR	METAGENOMIC	PAIRED	0	0	ILLUMINA	Illumina MiSeq	SRP162133
								SAMN10089741	PCA51																					SRR7878004	2019-07-16 01:01:39	2018-09-19 11:29:48	4800	708235	4800	147	0	https://sra-download.ncbi.nlm.nih.gov/traces/sra71/SRR/007693/SRR7878004	SRX4716868	PCA51	AMPLICON	PCR	METAGENOMIC	PAIRED	0	0	ILLUMINA	Illumina MiSeq	SRP162133
								SAMN10089740	ACE47			Acropora hemprichii																		SRR7877932	2019-07-16 01:01:37	2018-09-19 11:29:23	85559	50658168	85559	592	28	https://sra-downloadb.be-md.ncbi.nlm.nih.gov/sos3/sra-pub-run-21/SRR7877932/SRR7877932.1	SRX4716807	ACE47	AMPLICON	PCR	METAGENOMIC	PAIRED	0	0	ILLUMINA	Illumina MiSeq	SRP162133
								SAMN10089739	ACD50																					SRR7877931	2019-07-16 01:01:37	2018-09-19 11:29:24	118553	70200050	118553	592	39	https://sra-downloadb.be-md.ncbi.nlm.nih.gov/sos3/sra-pub-run-19/SRR7877931/SRR7877931.1	SRX4716808	ACD50	AMPLICON	PCR	METAGENOMIC	PAIRED	0	0	ILLUMINA	Illumina MiSeq	SRP162133
								SAMN10089738	ACC49																					SRR7877934	2019-07-16 01:01:37	2018-09-19 11:29:21	108022	63988922	108022	592	36	https://sra-downloadb.be-md.ncbi.nlm.nih.gov/sos3/sra-pub-run-21/SRR7877934/SRR7877934.1	SRX4716805	ACC49	AMPLICON	PCR	METAGENOMIC	PAIRED	0	0	ILLUMINA	Illumina MiSeq	SRP162133
								SAMN10089737	ACC45																					SRR7877933	2019-07-16 01:01:37	2018-09-19 11:29:18	60841	36064689	60841	592	20	https://sra-downloadb.be-md.ncbi.nlm.nih.gov/sos3/sra-pub-run-19/SRR7877933/SRR7877933.1	SRX4716806	ACC45	AMPLICON	PCR	METAGENOMIC	PAIRED	0	0	ILLUMINA	Illumina MiSeq	SRP162133
								SAMN10089736	ACC42																					SRR7877905	2019-07-16 01:01:38	2018-09-19 11:28:55	87254	51757335	87254	593	30	https://sra-downloadb.be-md.ncbi.nlm.nih.gov/sos3/sra-pub-run-20/SRR7877905/SRR7877905.1	SRX4716834	ACC42	AMPLICON	PCR	METAGENOMIC	PAIRED	0	0	ILLUMINA	Illumina MiSeq	SRP162133
								SAMN10089735	ACB43																					SRR7877906	2019-07-16 01:01:38	2018-09-19 11:29:07	63014	37370442	63014	593	21	https://sra-downloadb.be-md.ncbi.nlm.nih.gov/sos3/sra-pub-run-20/SRR7877906/SRR7877906.1	SRX4716833	ACB43	AMPLICON	PCR	METAGENOMIC	PAIRED	0	0	ILLUMINA	Illumina MiSeq	SRP162133
								SAMN10089734	ACA44																					SRR7878032	2019-07-16 01:01:38	2018-09-19 11:30:44	87773	52032292	87773	592	30	https://sra-downloadb.be-md.ncbi.nlm.nih.gov/sos3/sra-pub-run-20/SRR7878032/SRR7878032.1	SRX4716840	ACA44	AMPLICON	PCR	METAGENOMIC	PAIRED	0	0	ILLUMINA	Illumina MiSeq	SRP162133
								SAMN10089733	WD122			seawater								seawater	21.576169 N 39.107575 E									SRR7877951	2019-07-16 01:01:36	2018-09-19 11:29:29	49885	29488234	49885	591	17	https://sra-downloadb.st-va.ncbi.nlm.nih.gov/sos1/sra-pub-run-16/SRR7877951/SRR7877951.1	SRX4716788	WD122	AMPLICON	PCR	METAGENOMIC	PAIRED	0	0	ILLUMINA	Illumina MiSeq	SRP162133
								SAMN10089732	WD121																					SRR7877958	2019-07-16 01:01:36	2018-09-19 11:29:42	62199	36829981	62199	592	22	https://sra-downloadb.be-md.ncbi.nlm.nih.gov/sos3/sra-pub-run-21/SRR7877958/SRR7877958.1	SRX4716781	WD121	AMPLICON	PCR	METAGENOMIC	PAIRED	0	0	ILLUMINA	Illumina MiSeq	SRP162133
								SAMN10089731	WD120																					SRR7877959	2019-07-16 01:01:36	2018-09-19 11:29:31	62844	37077323	62844	589	22	https://sra-downloadb.st-va.ncbi.nlm.nih.gov/sos1/sra-pub-run-16/SRR7877959/SRR7877959.1	SRX4716780	WD120	AMPLICON	PCR	METAGENOMIC	PAIRED	0	0	ILLUMINA	Illumina MiSeq	SRP162133
								SAMN10089730	WD119																					SRR7877956	2019-07-16 01:01:36	2018-09-19 11:29:35	72704	39437212	72704	542	23	https://sra-downloadb.be-md.ncbi.nlm.nih.gov/sos3/sra-pub-run-21/SRR7877956/SRR7877956.1	SRX4716783	WD119	AMPLICON	PCR	METAGENOMIC	PAIRED	0	0	ILLUMINA	Illumina MiSeq	SRP162133
								SAMN10089729	PDE108			Pocillopora verrucosa								host tissue										SRR7878016	2019-07-16 01:01:38	2018-09-19 11:30:21	131679	77941452	131679	591	44	https://sra-downloadb.be-md.ncbi.nlm.nih.gov/sos3/sra-pub-run-21/SRR7878016/SRR7878016.1	SRX4716856	PDE108	AMPLICON	PCR	METAGENOMIC	PAIRED	0	0	ILLUMINA	Illumina MiSeq	SRP162133
								SAMN10089728	PDD102																					SRR7878015	2019-07-16 01:01:38	2018-09-19 11:30:24	118534	70242249	118534	592	40	https://sra-downloadb.be-md.ncbi.nlm.nih.gov/sos3/sra-pub-run-20/SRR7878015/SRR7878015.1	SRX4716857	PDD102	AMPLICON	PCR	METAGENOMIC	PAIRED	0	0	ILLUMINA	Illumina MiSeq	SRP162133
								SAMN10089727	PDC104																					SRR7878014	2019-07-16 01:01:38	2018-09-19 11:30:24	107351	63530580	107351	591	36	https://sra-downloadb.be-md.ncbi.nlm.nih.gov/sos3/sra-pub-run-19/SRR7878014/SRR7878014.1	SRX4716858	PDC104	AMPLICON	PCR	METAGENOMIC	PAIRED	0	0	ILLUMINA	Illumina MiSeq	SRP162133
								SAMN10089726	PDB105																					SRR7878013	2019-07-16 01:01:38	2018-09-19 11:30:20	87012	51572580	87012	592	29	https://sra-downloadb.be-md.ncbi.nlm.nih.gov/sos3/sra-pub-run-19/SRR7878013/SRR7878013.1	SRX4716859	PDB105	AMPLICON	PCR	METAGENOMIC	PAIRED	0	0	ILLUMINA	Illumina MiSeq	SRP162133
								SAMN10089725	PDB101																					SRR7878012	2019-07-16 01:01:38	2018-09-19 11:30:24	99631	59056146	99631	592	34	https://sra-downloadb.be-md.ncbi.nlm.nih.gov/sos3/sra-pub-run-19/SRR7878012/SRR7878012.1	SRX4716860	PDB101	AMPLICON	PCR	METAGENOMIC	PAIRED	0	0	ILLUMINA	Illumina MiSeq	SRP162133
								SAMN10089724	PDA109																					SRR7878011	2019-07-16 01:01:38	2018-09-19 11:30:26	108905	64325370	108905	590	37	https://sra-downloadb.be-md.ncbi.nlm.nih.gov/sos3/sra-pub-run-20/SRR7878011/SRR7878011.1	SRX4716861	PDA109	AMPLICON	PCR	METAGENOMIC	PAIRED	0	0	ILLUMINA	Illumina MiSeq	SRP162133
								SAMN10089723	PDA106																					SRR7878010	2019-07-16 01:01:38	2018-09-19 11:29:52	10087	1354040	10087	134	0	https://sra-download.ncbi.nlm.nih.gov/traces/sra71/SRR/007693/SRR7878010	SRX4716862	PDA106	AMPLICON	PCR	METAGENOMIC	PAIRED	0	0	ILLUMINA	Illumina MiSeq	SRP162133
								SAMN10089722	ADE118			Acropora hemprichii																		SRR7877942	2019-07-16 01:01:37	2018-09-19 11:29:21	102337	60564924	102337	591	34	https://sra-downloadb.be-md.ncbi.nlm.nih.gov/sos3/sra-pub-run-20/SRR7877942/SRR7877942.1	SRX4716797	ADE118	AMPLICON	PCR	METAGENOMIC	PAIRED	0	0	ILLUMINA	Illumina MiSeq	SRP162133
								SAMN10089721	ADE112																					SRR7877943	2019-07-16 01:01:37	2018-09-19 11:29:30	105629	62523093	105629	591	35	https://sra-downloadb.st-va.ncbi.nlm.nih.gov/sos1/sra-pub-run-16/SRR7877943/SRR7877943.1	SRX4716796	ADE112	AMPLICON	PCR	METAGENOMIC	PAIRED	0	0	ILLUMINA	Illumina MiSeq	SRP162133
								SAMN10089720	ADD117																					SRR7877936	2019-07-16 01:01:37	2018-09-19 11:29:27	137438	81199334	137438	590	46	https://sra-downloadb.be-md.ncbi.nlm.nih.gov/sos3/sra-pub-run-21/SRR7877936/SRR7877936.1	SRX4716803	ADD117	AMPLICON	PCR	METAGENOMIC	PAIRED	0	0	ILLUMINA	Illumina MiSeq	SRP162133
								SAMN10089719	ADD116																					SRR7877935	2019-07-16 01:01:37	2018-09-19 11:29:32	137840	81553502	137840	591	46	https://sra-downloadb.st-va.ncbi.nlm.nih.gov/sos1/sra-pub-run-16/SRR7877935/SRR7877935.1	SRX4716804	ADD116	AMPLICON	PCR	METAGENOMIC	PAIRED	0	0	ILLUMINA	Illumina MiSeq	SRP162133
								SAMN10089718	ADB115																					SRR7877928	2019-07-16 01:01:37	2018-09-19 11:29:12	115440	68375370	115440	592	39	https://sra-downloadb.be-md.ncbi.nlm.nih.gov/sos3/sra-pub-run-20/SRR7877928/SRR7877928.1	SRX4716811	ADB115	AMPLICON	PCR	METAGENOMIC	PAIRED	0	0	ILLUMINA	Illumina MiSeq	SRP162133
								SAMN10089717	ADB113																					SRR7877927	2019-07-16 01:01:37	2018-09-19 11:29:23	96766	57367120	96766	592	32	https://sra-downloadb.be-md.ncbi.nlm.nih.gov/sos3/sra-pub-run-21/SRR7877927/SRR7877927.1	SRX4716812	ADB113	AMPLICON	PCR	METAGENOMIC	PAIRED	0	0	ILLUMINA	Illumina MiSeq	SRP162133
								SAMN10089716	ADA114																					SRR7877930	2019-07-16 01:01:37	2018-09-19 11:29:19	109924	65022973	109924	591	36	https://sra-downloadb.be-md.ncbi.nlm.nih.gov/sos3/sra-pub-run-20/SRR7877930/SRR7877930.1	SRX4716809	ADA114	AMPLICON	PCR	METAGENOMIC	PAIRED	0	0	ILLUMINA	Illumina MiSeq	SRP162133
								SAMN10089715	ADA111																					SRR7877929	2019-07-16 01:01:37	2018-09-19 11:29:16	90223	53450327	90223	592	30	https://sra-downloadb.be-md.ncbi.nlm.nih.gov/sos3/sra-pub-run-21/SRR7877929/SRR7877929.1	SRX4716810	ADA111	AMPLICON	PCR	METAGENOMIC	PAIRED	0	0	ILLUMINA	Illumina MiSeq	SRP162133
								SAMN10089714	WE99			seawater								seawater	21.439281 N 39.107914 E									SRR7877937	2019-07-16 01:01:37	2018-09-19 11:29:17	34769	20466682	34769	588	12	https://sra-downloadb.be-md.ncbi.nlm.nih.gov/sos3/sra-pub-run-19/SRR7877937/SRR7877937.1	SRX4716802	WE99	AMPLICON	PCR	METAGENOMIC	PAIRED	0	0	ILLUMINA	Illumina MiSeq	SRP162133
								SAMN10089713	WE98																					SRR7877939	2019-07-16 01:01:37	2018-09-19 11:29:25	34182	20193509	34182	590	12	https://sra-downloadb.be-md.ncbi.nlm.nih.gov/sos3/sra-pub-run-19/SRR7877939/SRR7877939.1	SRX4716800	WE98	AMPLICON	PCR	METAGENOMIC	PAIRED	0	0	ILLUMINA	Illumina MiSeq	SRP162133
								SAMN10089712	WE97																					SRR7877938	2019-07-16 01:01:37	2018-09-19 11:29:24	32356	19165574	32356	592	11	https://sra-downloadb.be-md.ncbi.nlm.nih.gov/sos3/sra-pub-run-19/SRR7877938/SRR7877938.1	SRX4716801	WE97	AMPLICON	PCR	METAGENOMIC	PAIRED	0	0	ILLUMINA	Illumina MiSeq	SRP162133
								SAMN10089711	WE100																					SRR7877950	2019-07-16 01:01:37	2018-09-19 11:29:22	38557	22425255	38557	581	13	https://sra-downloadb.be-md.ncbi.nlm.nih.gov/sos3/sra-pub-run-19/SRR7877950/SRR7877950.1	SRX4716789	WE100	AMPLICON	PCR	METAGENOMIC	PAIRED	0	0	ILLUMINA	Illumina MiSeq	SRP162133
								SAMN10089710	PEE96			Pocillopora verrucosa								host tissue										SRR7877992	2019-07-16 01:01:39	2018-09-19 11:30:14	117886	69743195	117886	591	40	https://sra-downloadb.st-va.ncbi.nlm.nih.gov/sos1/sra-pub-run-16/SRR7877992/SRR7877992.1	SRX4716880	PEE96	AMPLICON	PCR	METAGENOMIC	PAIRED	0	0	ILLUMINA	Illumina MiSeq	SRP162133
								SAMN10089709	PEE95																					SRR7877991	2019-07-16 01:01:39	2018-09-19 11:30:03	93023	55088952	93023	592	31	https://sra-downloadb.st-va.ncbi.nlm.nih.gov/sos1/sra-pub-run-16/SRR7877991/SRR7877991.1	SRX4716881	PEE95	AMPLICON	PCR	METAGENOMIC	PAIRED	0	0	ILLUMINA	Illumina MiSeq	SRP162133
								SAMN10089708	PEE82																					SRR7877990	2019-07-16 01:01:39	2018-09-19 11:30:05	90919	53687070	90919	590	31	https://sra-downloadb.st-va.ncbi.nlm.nih.gov/sos1/sra-pub-run-16/SRR7877990/SRR7877990.1	SRX4716882	PEE82	AMPLICON	PCR	METAGENOMIC	PAIRED	0	0	ILLUMINA	Illumina MiSeq	SRP162133
								SAMN10089707	PED90																					SRR7877917	2019-07-16 01:01:38	2018-09-19 11:29:14	104678	61999233	104678	592	35	https://sra-downloadb.be-md.ncbi.nlm.nih.gov/sos3/sra-pub-run-21/SRR7877917/SRR7877917.1	SRX4716822	PED90	AMPLICON	PCR	METAGENOMIC	PAIRED	0	0	ILLUMINA	Illumina MiSeq	SRP162133
								SAMN10089706	PED81																					SRR7877918	2019-07-16 01:01:38	2018-09-19 11:29:12	57109	33837463	57109	592	19	https://sra-downloadb.be-md.ncbi.nlm.nih.gov/sos3/sra-pub-run-20/SRR7877918/SRR7877918.1	SRX4716821	PED81	AMPLICON	PCR	METAGENOMIC	PAIRED	0	0	ILLUMINA	Illumina MiSeq	SRP162133
								SAMN10089705	PED80																					SRR7877919	2019-07-16 01:01:37	2018-09-19 11:28:42	1798	1063965	1798	591	0	https://sra-downloadb.st-va.ncbi.nlm.nih.gov/sos1/sra-pub-run-16/SRR7877919/SRR7877919.1	SRX4716820	PED80	AMPLICON	PCR	METAGENOMIC	PAIRED	0	0	ILLUMINA	Illumina MiSeq	SRP162133
								SAMN10089704	PEC93																					SRR7877920	2019-07-16 01:01:37	2018-09-19 11:28:43	2085	1227674	2085	588	0	https://sra-downloadb.st-va.ncbi.nlm.nih.gov/sos1/sra-pub-run-16/SRR7877920/SRR7877920.1	SRX4716819	PEC93	AMPLICON	PCR	METAGENOMIC	PAIRED	0	0	ILLUMINA	Illumina MiSeq	SRP162133
								SAMN10089703	PEC89																					SRR7877921	2019-07-16 01:01:37	2018-09-19 11:29:20	103515	61371760	103515	592	35	https://sra-downloadb.be-md.ncbi.nlm.nih.gov/sos3/sra-pub-run-20/SRR7877921/SRR7877921.1	SRX4716818	PEC89	AMPLICON	PCR	METAGENOMIC	PAIRED	0	0	ILLUMINA	Illumina MiSeq	SRP162133
								SAMN10089702	PEC84																					SRR7877922	2019-07-16 01:01:37	2018-09-19 11:29:13	90362	53446673	90362	591	30	https://sra-downloadb.be-md.ncbi.nlm.nih.gov/sos3/sra-pub-run-21/SRR7877922/SRR7877922.1	SRX4716817	PEC84	AMPLICON	PCR	METAGENOMIC	PAIRED	0	0	ILLUMINA	Illumina MiSeq	SRP162133
								SAMN10089701	PEB91																					SRR7877923	2019-07-16 01:01:37	2018-09-19 11:29:09	82717	49074031	82717	593	28	https://sra-downloadb.be-md.ncbi.nlm.nih.gov/sos3/sra-pub-run-19/SRR7877923/SRR7877923.1	SRX4716816	PEB91	AMPLICON	PCR	METAGENOMIC	PAIRED	0	0	ILLUMINA	Illumina MiSeq	SRP162133
								SAMN10089700	PEB88																					SRR7877924	2019-07-16 01:01:37	2018-09-19 11:29:10	123433	72785232	123433	589	41	https://sra-downloadb.be-md.ncbi.nlm.nih.gov/sos3/sra-pub-run-20/SRR7877924/SRR7877924.1	SRX4716815	PEB88	AMPLICON	PCR	METAGENOMIC	PAIRED	0	0	ILLUMINA	Illumina MiSeq	SRP162133
								SAMN10089699	PEB85																					SRR7877925	2019-07-16 01:01:37	2018-09-19 11:29:19	96479	57096961	96479	591	33	https://sra-downloadb.be-md.ncbi.nlm.nih.gov/sos3/sra-pub-run-20/SRR7877925/SRR7877925.1	SRX4716814	PEB85	AMPLICON	PCR	METAGENOMIC	PAIRED	0	0	ILLUMINA	Illumina MiSeq	SRP162133
								SAMN10089698	PEA92																					SRR7877926	2019-07-16 01:01:37	2018-09-19 11:29:09	94823	56170050	94823	592	32	https://sra-downloadb.be-md.ncbi.nlm.nih.gov/sos3/sra-pub-run-21/SRR7877926/SRR7877926.1	SRX4716813	PEA92	AMPLICON	PCR	METAGENOMIC	PAIRED	0	0	ILLUMINA	Illumina MiSeq	SRP162133
								SAMN10089697	PEA87																					SRR7878018	2019-07-16 01:01:38	2018-09-19 11:30:29	117388	69461529	117388	591	40	https://sra-downloadb.be-md.ncbi.nlm.nih.gov/sos3/sra-pub-run-20/SRR7878018/SRR7878018.1	SRX4716854	PEA87	AMPLICON	PCR	METAGENOMIC	PAIRED	0	0	ILLUMINA	Illumina MiSeq	SRP162133
								SAMN10089696	PEA83																					SRR7878017	2019-07-16 01:01:38	2018-09-19 11:30:20	104844	62046842	104844	591	35	https://sra-downloadb.be-md.ncbi.nlm.nih.gov/sos3/sra-pub-run-21/SRR7878017/SRR7878017.1	SRX4716855	PEA83	AMPLICON	PCR	METAGENOMIC	PAIRED	0	0	ILLUMINA	Illumina MiSeq	SRP162133
								SAMN10089695	AEE74			Acropora hemprichii																		SRR7877962	2019-07-16 01:01:36	2018-09-19 11:29:42	107106	63368510	107106	591	36	https://sra-downloadb.be-md.ncbi.nlm.nih.gov/sos3/sra-pub-run-20/SRR7877962/SRR7877962.1	SRX4716777	AEE74	AMPLICON	PCR	METAGENOMIC	PAIRED	0	0	ILLUMINA	Illumina MiSeq	SRP162133
								SAMN10089694	AEE64																					SRR7877969	2019-07-16 01:01:36	2018-09-19 11:30:14	79072	46920242	79072	593	27	https://sra-downloadb.be-md.ncbi.nlm.nih.gov/sos3/sra-pub-run-21/SRR7877969/SRR7877969.1	SRX4716770	AEE64	AMPLICON	PCR	METAGENOMIC	PAIRED	0	0	ILLUMINA	Illumina MiSeq	SRP162133
								SAMN10089693	AEE63																					SRR7877968	2019-07-16 01:01:36	2018-09-19 11:29:50	72836	43155971	72836	592	25	https://sra-downloadb.be-md.ncbi.nlm.nih.gov/sos3/sra-pub-run-21/SRR7877968/SRR7877968.1	SRX4716771	AEE63	AMPLICON	PCR	METAGENOMIC	PAIRED	0	0	ILLUMINA	Illumina MiSeq	SRP162133
								SAMN10089692	AED77																					SRR7877967	2019-07-16 01:01:36	2018-09-19 11:29:49	67868	40196484	67868	592	23	https://sra-downloadb.be-md.ncbi.nlm.nih.gov/sos3/sra-pub-run-20/SRR7877967/SRR7877967.1	SRX4716772	AED77	AMPLICON	PCR	METAGENOMIC	PAIRED	0	0	ILLUMINA	Illumina MiSeq	SRP162133
								SAMN10089691	AED75																					SRR7877966	2019-07-16 01:01:36	2018-09-19 11:29:48	34618	20570914	34618	594	13	https://sra-downloadb.be-md.ncbi.nlm.nih.gov/sos3/sra-pub-run-20/SRR7877966/SRR7877966.1	SRX4716773	AED75	AMPLICON	PCR	METAGENOMIC	PAIRED	0	0	ILLUMINA	Illumina MiSeq	SRP162133
								SAMN10089690	AED68																					SRR7877948	2019-07-16 01:01:37	2018-09-19 11:29:27	96374	57132225	96374	592	33	https://sra-downloadb.be-md.ncbi.nlm.nih.gov/sos3/sra-pub-run-21/SRR7877948/SRR7877948.1	SRX4716791	AED68	AMPLICON	PCR	METAGENOMIC	PAIRED	0	0	ILLUMINA	Illumina MiSeq	SRP162133
								SAMN10089689	AEC72																					SRR7877949	2019-07-16 01:01:37	2018-09-19 11:29:33	95795	56846066	95795	593	32	https://sra-downloadb.st-va.ncbi.nlm.nih.gov/sos1/sra-pub-run-16/SRR7877949/SRR7877949.1	SRX4716790	AEC72	AMPLICON	PCR	METAGENOMIC	PAIRED	0	0	ILLUMINA	Illumina MiSeq	SRP162133
								SAMN10089688	AEC71																					SRR7877944	2019-07-16 01:01:37	2018-09-19 11:29:29	91934	54503253	91934	592	31	https://sra-downloadb.st-va.ncbi.nlm.nih.gov/sos1/sra-pub-run-16/SRR7877944/SRR7877944.1	SRX4716795	AEC71	AMPLICON	PCR	METAGENOMIC	PAIRED	0	0	ILLUMINA	Illumina MiSeq	SRP162133
								SAMN10089687	AEC69																					SRR7877945	2019-07-16 01:01:37	2018-09-19 11:29:55	70387	41581169	70387	590	24	https://sra-downloadb.be-md.ncbi.nlm.nih.gov/sos3/sra-pub-run-21/SRR7877945/SRR7877945.1	SRX4716794	AEC69	AMPLICON	PCR	METAGENOMIC	PAIRED	0	0	ILLUMINA	Illumina MiSeq	SRP162133
								SAMN10089686	AEB78																					SRR7877946	2019-07-16 01:01:37	2018-09-19 11:29:28	65013	38552965	65013	593	22	https://sra-downloadb.st-va.ncbi.nlm.nih.gov/sos1/sra-pub-run-16/SRR7877946/SRR7877946.1	SRX4716793	AEB78	AMPLICON	PCR	METAGENOMIC	PAIRED	0	0	ILLUMINA	Illumina MiSeq	SRP162133
								SAMN10089685	AEB76																					SRR7877947	2019-07-16 01:01:37	2018-09-19 11:29:30	88959	52686612	88959	592	30	https://sra-downloadb.st-va.ncbi.nlm.nih.gov/sos1/sra-pub-run-16/SRR7877947/SRR7877947.1	SRX4716792	AEB76	AMPLICON	PCR	METAGENOMIC	PAIRED	0	0	ILLUMINA	Illumina MiSeq	SRP162133
								SAMN10089684	AEB67																					SRR7877940	2019-07-16 01:01:37	2018-09-19 11:29:22	94750	56151033	94750	592	32	https://sra-downloadb.be-md.ncbi.nlm.nih.gov/sos3/sra-pub-run-21/SRR7877940/SRR7877940.1	SRX4716799	AEB67	AMPLICON	PCR	METAGENOMIC	PAIRED	0	0	ILLUMINA	Illumina MiSeq	SRP162133
								SAMN10089683	AEA66																					SRR7877941	2019-07-16 01:01:37	2018-09-19 11:29:29	82161	48598155	82161	591	28	https://sra-downloadb.st-va.ncbi.nlm.nih.gov/sos1/sra-pub-run-16/SRR7877941/SRR7877941.1	SRX4716798	AEA66	AMPLICON	PCR	METAGENOMIC	PAIRED	0	0	ILLUMINA	Illumina MiSeq	SRP162133
8	PRJNA436446	Microbial Community Structure Shifts in the Bleaching Coral	Yang, Q., Zhang, Y., Ahmad, M., Ling, J., Zhou, W., Zhang, Y., & Dong, J. (2021). Microbial community structure shifts and potential Symbiodinium partner bacterial groups of bleaching coral Pocillopora verrucosa in South China Sea. Ecotoxicology (London, England), 30(5), 966–974. https://doi.org/10.1007/s10646-021-02380-y	we collected 8 normal and 10 bleaching corals Pocillopora verrucosa in the South China Sea and sequenced the 16S rRNA gene of microbes associated with coral to investigate the microbial community structure shifts in the bleaching process.	3G	1795M	18	SAMN08625098	B10	/	/	Pocillopora verrucosa	/	2015-08-28	China:South China Sea	/	/	coral reef	sea	water	9.67 N 113.068 E	5m	/	/	/	/	/	SCSIO,CAS, qingsong yang; 2018-03-01	18	SRR6795272	2018-03-01 13:53:13	2018-03-01 13:52:04	343301	201895735	343301	588	105	https://sra-downloadb.st-va.ncbi.nlm.nih.gov/sos1/sra-pub-run-14/SRR6795272/SRR6795272.1	SRX3754287	18	AMPLICON	PCR	METAGENOMIC	PAIRED	0	0	ILLUMINA	Illumina MiSeq	SRP133762
								SAMN08625097	B9												9.67 N 113.067 E									SRR6795273	2018-03-01 13:53:13	2018-03-01 13:52:03	321150	189136472	321150	588	98	https://sra-downloadb.st-va.ncbi.nlm.nih.gov/sos1/sra-pub-run-14/SRR6795273/SRR6795273.1	SRX3754286	17	AMPLICON	PCR	METAGENOMIC	PAIRED	0	0	ILLUMINA	Illumina MiSeq	SRP133762
								SAMN08625096	B8												9.67 N 113.066 E									SRR6795274	2018-03-01 13:53:44	2018-03-01 13:52:11	327121	192629093	327121	588	100	https://sra-downloadb.st-va.ncbi.nlm.nih.gov/sos1/sra-pub-run-14/SRR6795274/SRR6795274.1	SRX3754285	16	AMPLICON	PCR	METAGENOMIC	PAIRED	0	0	ILLUMINA	Illumina MiSeq	SRP133762
								SAMN08625095	B7												9.67 N 113.065 E									SRR6795275	2018-03-01 13:53:13	2018-03-01 13:52:08	322342	189890997	322342	589	99	https://sra-downloadb.st-va.ncbi.nlm.nih.gov/sos1/sra-pub-run-14/SRR6795275/SRR6795275.1	SRX3754284	15	AMPLICON	PCR	METAGENOMIC	PAIRED	0	0	ILLUMINA	Illumina MiSeq	SRP133762
								SAMN08625094	B6												9.67 N 113.064 E									SRR6795276	2018-03-01 13:53:13	2018-03-01 13:52:07	347115	203879604	347115	587	107	https://sra-downloadb.st-va.ncbi.nlm.nih.gov/sos1/sra-pub-run-14/SRR6795276/SRR6795276.1	SRX3754283	14	AMPLICON	PCR	METAGENOMIC	PAIRED	0	0	ILLUMINA	Illumina MiSeq	SRP133762
								SAMN08625093	B5												9.67 N 113.063 E									SRR6795277	2018-03-01 13:53:12	2018-03-01 13:52:02	297067	174398298	297067	587	92	https://sra-downloadb.st-va.ncbi.nlm.nih.gov/sos1/sra-pub-run-14/SRR6795277/SRR6795277.1	SRX3754282	13	AMPLICON	PCR	METAGENOMIC	PAIRED	0	0	ILLUMINA	Illumina MiSeq	SRP133762
								SAMN08625092	B4												9.67 N 113.062 E									SRR6795278	2018-03-01 13:53:12	2018-03-01 13:52:04	274916	161639035	274916	587	85	https://sra-downloadb.st-va.ncbi.nlm.nih.gov/sos1/sra-pub-run-14/SRR6795278/SRR6795278.1	SRX3754281	12	AMPLICON	PCR	METAGENOMIC	PAIRED	0	0	ILLUMINA	Illumina MiSeq	SRP133762
								SAMN08625091	B3												9.67 N 113.061 E									SRR6795279	2018-03-01 13:53:12	2018-03-01 13:52:00	280887	165131656	280887	587	87	https://sra-downloadb.st-va.ncbi.nlm.nih.gov/sos1/sra-pub-run-14/SRR6795279/SRR6795279.1	SRX3754280	11	AMPLICON	PCR	METAGENOMIC	PAIRED	0	0	ILLUMINA	Illumina MiSeq	SRP133762
								SAMN08625090	B2												9.67 N 113.060 E									SRR6795262	2018-03-01 13:53:13	2018-03-01 13:52:06	276108	162393560	276108	588	85	https://sra-downloadb.st-va.ncbi.nlm.nih.gov/sos1/sra-pub-run-14/SRR6795262/SRR6795262.1	SRX3754297	10	AMPLICON	PCR	METAGENOMIC	PAIRED	0	0	ILLUMINA	Illumina MiSeq	SRP133762
								SAMN08625089	B1												9.67 N 113.059 E									SRR6795263	2018-03-01 13:53:13	2018-03-01 13:52:00	300881	176382167	300881	586	93	https://sra-downloadb.st-va.ncbi.nlm.nih.gov/sos1/sra-pub-run-14/SRR6795263/SRR6795263.1	SRX3754296	9	AMPLICON	PCR	METAGENOMIC	PAIRED	0	0	ILLUMINA	Illumina MiSeq	SRP133762
								SAMN08625088	N8												9.67 N 113.058 E									SRR6795266	2018-03-01 13:53:13	2018-03-01 13:52:06	258326	152407753	258326	589	78	https://sra-downloadb.st-va.ncbi.nlm.nih.gov/sos1/sra-pub-run-14/SRR6795266/SRR6795266.1	SRX3754293	8	AMPLICON	PCR	METAGENOMIC	PAIRED	0	0	ILLUMINA	Illumina MiSeq	SRP133762
								SAMN08625087	N7												9.67 N 113.057 E									SRR6795267	2018-03-01 13:53:13	2018-03-01 13:52:00	260858	153871081	260858	589	79	https://sra-downloadb.st-va.ncbi.nlm.nih.gov/sos1/sra-pub-run-14/SRR6795267/SRR6795267.1	SRX3754292	7	AMPLICON	PCR	METAGENOMIC	PAIRED	0	0	ILLUMINA	Illumina MiSeq	SRP133762
								SAMN08625086	N6												9.67 N 113.056 E									SRR6795264	2018-03-01 13:53:13	2018-03-01 13:52:00	259048	152847845	259048	590	78	https://sra-downloadb.st-va.ncbi.nlm.nih.gov/sos1/sra-pub-run-14/SRR6795264/SRR6795264.1	SRX3754295	6	AMPLICON	PCR	METAGENOMIC	PAIRED	0	0	ILLUMINA	Illumina MiSeq	SRP133762
								SAMN08625085	N5												9.67 N 113.055 E									SRR6795265	2018-03-01 13:53:13	2018-03-01 13:52:00	350631	206384257	350631	588	107	https://sra-downloadb.st-va.ncbi.nlm.nih.gov/sos1/sra-pub-run-14/SRR6795265/SRR6795265.1	SRX3754294	5	AMPLICON	PCR	METAGENOMIC	PAIRED	0	0	ILLUMINA	Illumina MiSeq	SRP133762
								SAMN08625084	N4												9.67 N 113.054 E									SRR6795270	2018-03-01 13:53:13	2018-03-01 13:52:07	328480	193624994	328480	589	100	https://sra-downloadb.st-va.ncbi.nlm.nih.gov/sos1/sra-pub-run-14/SRR6795270/SRR6795270.1	SRX3754289	4	AMPLICON	PCR	METAGENOMIC	PAIRED	0	0	ILLUMINA	Illumina MiSeq	SRP133762
								SAMN08625083	N3												9.67 N 113.053 E									SRR6795271	2018-03-01 13:53:13	2018-03-01 13:52:06	334451	197117615	334451	589	102	https://sra-downloadb.st-va.ncbi.nlm.nih.gov/sos1/sra-pub-run-14/SRR6795271/SRR6795271.1	SRX3754288	3	AMPLICON	PCR	METAGENOMIC	PAIRED	0	0	ILLUMINA	Illumina MiSeq	SRP133762
								SAMN08625082	N2												9.67 N 113.052 E									SRR6795268	2018-03-01 13:53:44	2018-03-01 13:52:10	329672	194379519	329672	589	100	https://sra-downloadb.st-va.ncbi.nlm.nih.gov/sos1/sra-pub-run-14/SRR6795268/SRR6795268.1	SRX3754291	2	AMPLICON	PCR	METAGENOMIC	PAIRED	0	0	ILLUMINA	Illumina MiSeq	SRP133762
								SAMN08625081	N1												9.67 N 113.051 E									SRR6795269	2018-03-01 13:53:44	2018-03-01 13:52:24	354445	208368126	354445	587	108	https://sra-downloadb.st-va.ncbi.nlm.nih.gov/sos1/sra-pub-run-14/SRR6795269/SRR6795269.1	SRX3754290	1	AMPLICON	PCR	METAGENOMIC	PAIRED	0	0	ILLUMINA	Illumina MiSeq	SRP133762
9	PRJNA394597	coral metagenome Pocillopora verrucosa metagenome	Pogoreutz, C., Rädecker, N., Cárdenas, A., Gärdes, A., Wild, C., & Voolstra, C. R. (2018). Dominance of Endozoicomonas bacteria throughout coral bleaching and mortality suggests structural inflexibility of the Pocillopora verrucosa microbiome. Ecology and evolution, 8(4), 2240–2252. https://doi.org/10.1002/ece3.3830	The functional importance of bacteria to coral holobiont health and functioning is increasingly acknowledged. Yet, we know surprisingly little about bacterial community dynamics and how they relate to holobiont performance under adverse environmental conditions. We assessed coral stress response to excess organic carbon and excess organic nitrogen provisioning over 14 days using an integrative ho…	7G	4704M	72	SAMN08227095	Exp2_coral_don_D14_3	/	/	Pocillopora verrucosa	/	2015-02-14	Saudi Arabia	/	/	coral reef	marine benthic feature	sea water	22.305277 N 38.962777 E	/	/	/	/	/	/	KAUST, Christian Voolstra; 2017-12-22	72	SRR6413097	2017-12-22 15:01:33	2017-12-22 14:32:10	76353	45964506	76353	602	26	https://sra-downloadb.st-va.ncbi.nlm.nih.gov/sos1/sra-pub-run-14/SRR6413097/SRR6413097.1	SRX3506147	Exp2_coral_don_D14_3	AMPLICON	PCR	METAGENOMIC	PAIRED	0	0	ILLUMINA	Illumina MiSeq	SRP127410
								SAMN08227094	Exp2_coral_don_D14_2																					SRR6413093	2017-12-22 15:01:32	2017-12-22 14:31:42	84016	50577632	84016	602	28	https://sra-downloadb.st-va.ncbi.nlm.nih.gov/sos1/sra-pub-run-14/SRR6413093/SRR6413093.1	SRX3506146	Exp2_coral_don_D14_2	AMPLICON	PCR	METAGENOMIC	PAIRED	0	0	ILLUMINA	Illumina MiSeq	SRP127410
								SAMN08227093	Exp2_coral_don_D14_1																					SRR6413100	2017-12-22 15:01:32	2017-12-22 14:31:57	80172	48263544	80172	602	27	https://sra-downloadb.st-va.ncbi.nlm.nih.gov/sos2/sra-pub-run-4/SRR6413100/SRR6413100.1	SRX3506139	Exp2_coral_don_D14_1	AMPLICON	PCR	METAGENOMIC	PAIRED	0	0	ILLUMINA	Illumina MiSeq	SRP127410
								SAMN08227092	Exp2_coral_con_D14_2																					SRR6413112	2017-12-22 15:01:32	2017-12-22 14:32:07	77980	46943960	77980	602	26	https://sra-downloadb.st-va.ncbi.nlm.nih.gov/sos1/sra-pub-run-14/SRR6413112/SRR6413112.1	SRX3506128	Exp2_coral_con_D14_2	AMPLICON	PCR	METAGENOMIC	PAIRED	0	0	ILLUMINA	Illumina MiSeq	SRP127410
								SAMN08227091	Exp2_coral_con_D14_3																					SRR6413139	2017-12-22 15:01:32	2017-12-22 14:32:47	57149	34403698	57149	602	19	https://sra-downloadb.st-va.ncbi.nlm.nih.gov/sos1/sra-pub-run-14/SRR6413139/SRR6413139.1	SRX3506105	Exp2_coral_con_D14_3	AMPLICON	PCR	METAGENOMIC	PAIRED	0	0	ILLUMINA	Illumina MiSeq	SRP127410
								SAMN08227090	Exp2_coral_con_D14_1																					SRR6413134	2017-12-22 15:01:32	2017-12-22 14:32:57	70387	42372974	70387	602	23	https://sra-downloadb.st-va.ncbi.nlm.nih.gov/sos2/sra-pub-run-4/SRR6413134/SRR6413134.1	SRX3506106	Exp2_coral_con_D14_1	AMPLICON	PCR	METAGENOMIC	PAIRED	0	0	ILLUMINA	Illumina MiSeq	SRP127410
								SAMN08227089	Exp2_coral_don_D7_3																					SRR6413096	2017-12-22 15:01:32	2017-12-22 14:31:48	77410	46600820	77410	602	26	https://sra-downloadb.st-va.ncbi.nlm.nih.gov/sos1/sra-pub-run-14/SRR6413096/SRR6413096.1	SRX3506145	Exp2_coral_don_D7_3	AMPLICON	PCR	METAGENOMIC	PAIRED	0	0	ILLUMINA	Illumina MiSeq	SRP127410
								SAMN08227088	Exp2_coral_don_D7_2																					SRR6413138	2017-12-22 15:01:32	2017-12-22 14:33:03	89250	53728500	89250	602	30	https://sra-downloadb.st-va.ncbi.nlm.nih.gov/sos1/sra-pub-run-14/SRR6413138/SRR6413138.1	SRX3506103	Exp2_coral_don_D7_2	AMPLICON	PCR	METAGENOMIC	PAIRED	0	0	ILLUMINA	Illumina MiSeq	SRP127410
								SAMN08227087	Exp2_coral_don_D7_1																					SRR6413104	2017-12-22 15:01:32	2017-12-22 14:31:59	101789	61276978	101789	602	35	https://sra-downloadb.st-va.ncbi.nlm.nih.gov/sos2/sra-pub-run-4/SRR6413104/SRR6413104.1	SRX3506140	Exp2_coral_don_D7_1	AMPLICON	PCR	METAGENOMIC	PAIRED	0	0	ILLUMINA	Illumina MiSeq	SRP127410
								SAMN08227086	Exp2_coral_con_D7_3																					SRR6413113	2017-12-22 15:01:32	2017-12-22 14:32:05	124345	74855690	124345	602	42	https://sra-downloadb.st-va.ncbi.nlm.nih.gov/sos1/sra-pub-run-14/SRR6413113/SRR6413113.1	SRX3506127	Exp2_coral_con_D7_3	AMPLICON	PCR	METAGENOMIC	PAIRED	0	0	ILLUMINA	Illumina MiSeq	SRP127410
								SAMN08227085	Exp2_coral_con_D7_2																					SRR6413140	2017-12-22 15:01:32	2017-12-22 14:32:59	162787	97997774	162787	602	56	https://sra-downloadb.st-va.ncbi.nlm.nih.gov/sos1/sra-pub-run-14/SRR6413140/SRR6413140.1	SRX3506100	Exp2_coral_con_D7_2	AMPLICON	PCR	METAGENOMIC	PAIRED	0	0	ILLUMINA	Illumina MiSeq	SRP127410
								SAMN08227084	Exp2_coral_con_D7_1																					SRR6413135	2017-12-22 15:01:32	2017-12-22 14:32:52	76761	46210122	76761	602	26	https://sra-downloadb.st-va.ncbi.nlm.nih.gov/sos1/sra-pub-run-14/SRR6413135/SRR6413135.1	SRX3506104	Exp2_coral_con_D7_1	AMPLICON	PCR	METAGENOMIC	PAIRED	0	0	ILLUMINA	Illumina MiSeq	SRP127410
								SAMN08227083	Exp2_coral_don_D0_3																					SRR6413136	2017-12-22 15:01:32	2017-12-22 14:32:51	83573	50310946	83573	602	28	https://sra-downloadb.st-va.ncbi.nlm.nih.gov/sos1/sra-pub-run-14/SRR6413136/SRR6413136.1	SRX3506102	Exp2_coral_don_D0_3	AMPLICON	PCR	METAGENOMIC	PAIRED	0	0	ILLUMINA	Illumina MiSeq	SRP127410
								SAMN08227082	Exp2_coral_don_D0_2																					SRR6413137	2017-12-22 15:01:32	2017-12-22 14:32:58	89895	54116790	89895	602	30	https://sra-downloadb.st-va.ncbi.nlm.nih.gov/sos1/sra-pub-run-14/SRR6413137/SRR6413137.1	SRX3506101	Exp2_coral_don_D0_2	AMPLICON	PCR	METAGENOMIC	PAIRED	0	0	ILLUMINA	Illumina MiSeq	SRP127410
								SAMN08227081	Exp2_coral_don_D0_1																					SRR6413147	2017-12-22 15:01:32	2017-12-22 14:32:48	83358	50181516	83358	602	29	https://sra-downloadb.st-va.ncbi.nlm.nih.gov/sos1/sra-pub-run-14/SRR6413147/SRR6413147.1	SRX3506093	Exp2_coral_don_D0_1	AMPLICON	PCR	METAGENOMIC	PAIRED	0	0	ILLUMINA	Illumina MiSeq	SRP127410
								SAMN08227080	Exp2_coral_con_D0_3																					SRR6413148	2017-12-22 15:01:32	2017-12-22 14:32:55	84717	50999634	84717	602	29	https://sra-downloadb.st-va.ncbi.nlm.nih.gov/sos1/sra-pub-run-14/SRR6413148/SRR6413148.1	SRX3506092	Exp2_coral_con_D0_3	AMPLICON	PCR	METAGENOMIC	PAIRED	0	0	ILLUMINA	Illumina MiSeq	SRP127410
								SAMN08227079	Exp2_coral_con_D0_2																					SRR6413143	2017-12-22 15:01:32	2017-12-22 14:32:51	91571	55125742	91571	602	31	https://sra-downloadb.st-va.ncbi.nlm.nih.gov/sos1/sra-pub-run-14/SRR6413143/SRR6413143.1	SRX3506095	Exp2_coral_con_D0_2	AMPLICON	PCR	METAGENOMIC	PAIRED	0	0	ILLUMINA	Illumina MiSeq	SRP127410
								SAMN08227078	Exp2_coral_con_D0_1																					SRR6413144	2017-12-22 15:01:32	2017-12-22 14:32:49	89611	53945822	89611	602	30	https://sra-downloadb.st-va.ncbi.nlm.nih.gov/sos2/sra-pub-run-4/SRR6413144/SRR6413144.1	SRX3506094	Exp2_coral_con_D0_1	AMPLICON	PCR	METAGENOMIC	PAIRED	0	0	ILLUMINA	Illumina MiSeq	SRP127410
								SAMN08227077	Exp2_SW_don_D14_3			sea water																		SRR6413142	2017-12-22 15:01:32	2017-12-22 14:32:51	169394	101975188	169394	602	68	https://sra-downloadb.st-va.ncbi.nlm.nih.gov/sos1/sra-pub-run-14/SRR6413142/SRR6413142.1	SRX3506097	Exp2_SW_don_D14_3	AMPLICON	PCR	METAGENOMIC	PAIRED	0	0	ILLUMINA	Illumina MiSeq	SRP127410
								SAMN08227076	Exp2_SW_don_D14_2																					SRR6413145	2017-12-22 15:01:32	2017-12-22 14:32:56	195707	117815614	195707	602	80	https://sra-downloadb.st-va.ncbi.nlm.nih.gov/sos2/sra-pub-run-4/SRR6413145/SRR6413145.1	SRX3506096	Exp2_SW_don_D14_2	AMPLICON	PCR	METAGENOMIC	PAIRED	0	0	ILLUMINA	Illumina MiSeq	SRP127410
								SAMN08227075	Exp2_SW_don_D14_1																					SRR6413141	2017-12-22 15:01:32	2017-12-22 14:32:52	160134	96400668	160134	602	68	https://sra-downloadb.st-va.ncbi.nlm.nih.gov/sos1/sra-pub-run-14/SRR6413141/SRR6413141.1	SRX3506099	Exp2_SW_don_D14_1	AMPLICON	PCR	METAGENOMIC	PAIRED	0	0	ILLUMINA	Illumina MiSeq	SRP127410
								SAMN08227074	Exp2_SW_con_D14_3																					SRR6413146	2017-12-22 15:01:32	2017-12-22 14:33:04	219685	132250370	219685	602	89	https://sra-downloadb.st-va.ncbi.nlm.nih.gov/sos2/sra-pub-run-4/SRR6413146/SRR6413146.1	SRX3506098	Exp2_SW_con_D14_3	AMPLICON	PCR	METAGENOMIC	PAIRED	0	0	ILLUMINA	Illumina MiSeq	SRP127410
								SAMN08227073	Exp2_SW_con_D14_2																					SRR6413099	2017-12-22 15:01:32	2017-12-22 14:32:06	300841	181106282	300841	602	123	https://sra-downloadb.st-va.ncbi.nlm.nih.gov/sos1/sra-pub-run-14/SRR6413099/SRR6413099.1	SRX3506141	Exp2_SW_con_D14_2	AMPLICON	PCR	METAGENOMIC	PAIRED	0	0	ILLUMINA	Illumina MiSeq	SRP127410
								SAMN08227072	Exp2_SW_con_D14_1																					SRR6413098	2017-12-22 15:01:32	2017-12-22 14:31:54	174972	105333144	174972	602	72	https://sra-downloadb.st-va.ncbi.nlm.nih.gov/sos1/sra-pub-run-14/SRR6413098/SRR6413098.1	SRX3506142	Exp2_SW_con_D14_1	AMPLICON	PCR	METAGENOMIC	PAIRED	0	0	ILLUMINA	Illumina MiSeq	SRP127410
								SAMN08227071	Exp2_SW_don_D7_3																					SRR6413111	2017-12-22 15:01:32	2017-12-22 14:32:06	154689	93122778	154689	602	63	https://sra-downloadb.st-va.ncbi.nlm.nih.gov/sos1/sra-pub-run-14/SRR6413111/SRR6413111.1	SRX3506133	Exp2_SW_don_D7_3	AMPLICON	PCR	METAGENOMIC	PAIRED	0	0	ILLUMINA	Illumina MiSeq	SRP127410
								SAMN08227070	Exp2_SW_don_D7_2																					SRR6413106	2017-12-22 15:01:32	2017-12-22 14:32:07	97795	58872590	97795	602	40	https://sra-downloadb.st-va.ncbi.nlm.nih.gov/sos2/sra-pub-run-4/SRR6413106/SRR6413106.1	SRX3506134	Exp2_SW_don_D7_2	AMPLICON	PCR	METAGENOMIC	PAIRED	0	0	ILLUMINA	Illumina MiSeq	SRP127410
								SAMN08227069	Exp2_SW_don_D7_1																					SRR6413110	2017-12-22 15:01:32	2017-12-22 14:32:03	130885	78792770	130885	602	54	https://sra-downloadb.st-va.ncbi.nlm.nih.gov/sos2/sra-pub-run-4/SRR6413110/SRR6413110.1	SRX3506131	Exp2_SW_don_D7_1	AMPLICON	PCR	METAGENOMIC	PAIRED	0	0	ILLUMINA	Illumina MiSeq	SRP127410
								SAMN08227068	Exp2_SW_con_D7_3																					SRR6413107	2017-12-22 15:01:32	2017-12-22 14:32:00	101271	60965142	101271	602	42	https://sra-downloadb.st-va.ncbi.nlm.nih.gov/sos2/sra-pub-run-4/SRR6413107/SRR6413107.1	SRX3506132	Exp2_SW_con_D7_3	AMPLICON	PCR	METAGENOMIC	PAIRED	0	0	ILLUMINA	Illumina MiSeq	SRP127410
								SAMN08227067	Exp2_SW_con_D7_2																					SRR6413101	2017-12-22 15:01:32	2017-12-22 14:31:53	129671	78061942	129671	602	53	https://sra-downloadb.st-va.ncbi.nlm.nih.gov/sos1/sra-pub-run-14/SRR6413101/SRR6413101.1	SRX3506137	Exp2_SW_con_D7_2	AMPLICON	PCR	METAGENOMIC	PAIRED	0	0	ILLUMINA	Illumina MiSeq	SRP127410
								SAMN08227066	Exp2_SW_con_D7_1																					SRR6413124	2017-12-22 15:01:32	2017-12-22 14:32:28	124628	75026056	124628	602	51	https://sra-downloadb.st-va.ncbi.nlm.nih.gov/sos1/sra-pub-run-14/SRR6413124/SRR6413124.1	SRX3506117	Exp2_SW_con_D7_1	AMPLICON	PCR	METAGENOMIC	PAIRED	0	0	ILLUMINA	Illumina MiSeq	SRP127410
								SAMN08227065	Exp2_SW_don_D0_3																					SRR6413105	2017-12-22 15:01:32	2017-12-22 14:32:03	182101	109624802	182101	602	75	https://sra-downloadb.st-va.ncbi.nlm.nih.gov/sos1/sra-pub-run-14/SRR6413105/SRR6413105.1	SRX3506135	Exp2_SW_don_D0_3	AMPLICON	PCR	METAGENOMIC	PAIRED	0	0	ILLUMINA	Illumina MiSeq	SRP127410
								SAMN08227064	Exp2_SW_don_D0_2																					SRR6413102	2017-12-22 15:01:32	2017-12-22 14:31:54	172710	103971420	172710	602	71	https://sra-downloadb.st-va.ncbi.nlm.nih.gov/sos1/sra-pub-run-14/SRR6413102/SRR6413102.1	SRX3506136	Exp2_SW_don_D0_2	AMPLICON	PCR	METAGENOMIC	PAIRED	0	0	ILLUMINA	Illumina MiSeq	SRP127410
								SAMN08227063	Exp2_SW_don_D0_1																					SRR6413094	2017-12-22 15:01:32	2017-12-22 14:31:53	184504	111071408	184504	602	76	https://sra-downloadb.st-va.ncbi.nlm.nih.gov/sos1/sra-pub-run-14/SRR6413094/SRR6413094.1	SRX3506144	Exp2_SW_don_D0_1	AMPLICON	PCR	METAGENOMIC	PAIRED	0	0	ILLUMINA	Illumina MiSeq	SRP127410
								SAMN08227062	Exp2_SW_con_D0_3																					SRR6413095	2017-12-22 15:01:32	2017-12-22 14:32:08	154291	92883182	154291	602	63	https://sra-downloadb.st-va.ncbi.nlm.nih.gov/sos1/sra-pub-run-14/SRR6413095/SRR6413095.1	SRX3506143	Exp2_SW_con_D0_3	AMPLICON	PCR	METAGENOMIC	PAIRED	0	0	ILLUMINA	Illumina MiSeq	SRP127410
								SAMN08227061	Exp2_SW_con_D0_2																					SRR6413085	2017-12-22 15:01:33	2017-12-22 14:30:49	99693	60015186	99693	602	40	https://sra-downloadb.st-va.ncbi.nlm.nih.gov/sos1/sra-pub-run-14/SRR6413085/SRR6413085.1	SRX3506155	Exp2_SW_con_D0_2	AMPLICON	PCR	METAGENOMIC	PAIRED	0	0	ILLUMINA	Illumina MiSeq	SRP127410
								SAMN08227060	Exp2_SW_con_D0_1																					SRR6413086	2017-12-22 15:01:33	2017-12-22 14:30:59	140704	84703808	140704	602	57	https://sra-downloadb.st-va.ncbi.nlm.nih.gov/sos1/sra-pub-run-14/SRR6413086/SRR6413086.1	SRX3506154	Exp2_SW_con_D0_1	AMPLICON	PCR	METAGENOMIC	PAIRED	0	0	ILLUMINA	Illumina MiSeq	SRP127410
								SAMN08227059	Exp1_SW_doc_D14_3					2014-12-10																SRR6413087	2017-12-22 15:01:33	2017-12-22 14:31:02	176164	106050728	176164	602	72	https://sra-downloadb.st-va.ncbi.nlm.nih.gov/sos2/sra-pub-run-4/SRR6413087/SRR6413087.1	SRX3506153	Exp1_SW_doc_D14_3	AMPLICON	PCR	METAGENOMIC	PAIRED	0	0	ILLUMINA	Illumina MiSeq	SRP127410
								SAMN08227058	Exp1_SW_doc_D14_2																					SRR6413088	2017-12-22 15:01:33	2017-12-22 14:31:19	129033	77677866	129033	602	52	https://sra-downloadb.st-va.ncbi.nlm.nih.gov/sos2/sra-pub-run-4/SRR6413088/SRR6413088.1	SRX3506152	Exp1_SW_doc_D14_2	AMPLICON	PCR	METAGENOMIC	PAIRED	0	0	ILLUMINA	Illumina MiSeq	SRP127410
								SAMN08227057	Exp1_SW_doc_D14_1																					SRR6413103	2017-12-22 15:01:32	2017-12-22 14:32:11	132930	80023860	132930	602	55	https://sra-downloadb.st-va.ncbi.nlm.nih.gov/sos1/sra-pub-run-14/SRR6413103/SRR6413103.1	SRX3506138	Exp1_SW_doc_D14_1	AMPLICON	PCR	METAGENOMIC	PAIRED	0	0	ILLUMINA	Illumina MiSeq	SRP127410
								SAMN08227056	Exp1_SW_con_D14_3																					SRR6413121	2017-12-22 15:01:32	2017-12-22 14:32:21	152864	92024128	152864	602	62	https://sra-downloadb.st-va.ncbi.nlm.nih.gov/sos2/sra-pub-run-4/SRR6413121/SRR6413121.1	SRX3506118	Exp1_SW_con_D14_3	AMPLICON	PCR	METAGENOMIC	PAIRED	0	0	ILLUMINA	Illumina MiSeq	SRP127410
								SAMN08227055	Exp1_SW_con_D14_2																					SRR6413091	2017-12-22 15:01:33	2017-12-22 14:31:42	114917	69180034	114917	602	47	https://sra-downloadb.st-va.ncbi.nlm.nih.gov/sos1/sra-pub-run-14/SRR6413091/SRR6413091.1	SRX3506149	Exp1_SW_con_D14_2	AMPLICON	PCR	METAGENOMIC	PAIRED	0	0	ILLUMINA	Illumina MiSeq	SRP127410
								SAMN08227054	Exp1_SW_con_D14_1																					SRR6413092	2017-12-22 15:01:33	2017-12-22 14:31:41	142201	85605002	142201	602	57	https://sra-downloadb.st-va.ncbi.nlm.nih.gov/sos1/sra-pub-run-14/SRR6413092/SRR6413092.1	SRX3506148	Exp1_SW_con_D14_1	AMPLICON	PCR	METAGENOMIC	PAIRED	0	0	ILLUMINA	Illumina MiSeq	SRP127410
								SAMN08227053	Exp1_SW_doc_D7_3																					SRR6413109	2017-12-22 15:01:32	2017-12-22 14:32:18	194764	117247928	194764	602	79	https://sra-downloadb.st-va.ncbi.nlm.nih.gov/sos2/sra-pub-run-4/SRR6413109/SRR6413109.1	SRX3506129	Exp1_SW_doc_D7_3	AMPLICON	PCR	METAGENOMIC	PAIRED	0	0	ILLUMINA	Illumina MiSeq	SRP127410
								SAMN08227052	Exp1_SW_doc_D7_2																					SRR6413108	2017-12-22 15:01:32	2017-12-22 14:32:02	115817	69721834	115817	602	47	https://sra-downloadb.st-va.ncbi.nlm.nih.gov/sos1/sra-pub-run-14/SRR6413108/SRR6413108.1	SRX3506130	Exp1_SW_doc_D7_2	AMPLICON	PCR	METAGENOMIC	PAIRED	0	0	ILLUMINA	Illumina MiSeq	SRP127410
								SAMN08227051	Exp1_SW_doc_D7_1																					SRR6413125	2017-12-22 15:01:32	2017-12-22 14:32:34	197046	118621692	197046	602	80	https://sra-downloadb.st-va.ncbi.nlm.nih.gov/sos1/sra-pub-run-14/SRR6413125/SRR6413125.1	SRX3506119	Exp1_SW_doc_D7_1	AMPLICON	PCR	METAGENOMIC	PAIRED	0	0	ILLUMINA	Illumina MiSeq	SRP127410
								SAMN08227050	Exp1_SW_con_D7_3																					SRR6413120	2017-12-22 15:01:32	2017-12-22 14:32:19	171734	103383868	171734	602	70	https://sra-downloadb.st-va.ncbi.nlm.nih.gov/sos1/sra-pub-run-14/SRR6413120/SRR6413120.1	SRX3506120	Exp1_SW_con_D7_3	AMPLICON	PCR	METAGENOMIC	PAIRED	0	0	ILLUMINA	Illumina MiSeq	SRP127410
								SAMN08227049	Exp1_SW_con_D7_2																					SRR6413119	2017-12-22 15:01:32	2017-12-22 14:32:18	170374	102565148	170374	602	69	https://sra-downloadb.st-va.ncbi.nlm.nih.gov/sos1/sra-pub-run-14/SRR6413119/SRR6413119.1	SRX3506121	Exp1_SW_con_D7_2	AMPLICON	PCR	METAGENOMIC	PAIRED	0	0	ILLUMINA	Illumina MiSeq	SRP127410
								SAMN08227048	Exp1_SW_con_D7_1																					SRR6413116	2017-12-22 15:01:32	2017-12-22 14:32:48	160892	96856984	160892	602	65	https://sra-downloadb.st-va.ncbi.nlm.nih.gov/sos1/sra-pub-run-14/SRR6413116/SRR6413116.1	SRX3506122	Exp1_SW_con_D7_1	AMPLICON	PCR	METAGENOMIC	PAIRED	0	0	ILLUMINA	Illumina MiSeq	SRP127410
								SAMN08227047	Exp1_SW_doc_D0_3																					SRR6413115	2017-12-22 15:01:32	2017-12-22 14:32:12	160258	96475316	160258	602	66	https://sra-downloadb.st-va.ncbi.nlm.nih.gov/sos2/sra-pub-run-4/SRR6413115/SRR6413115.1	SRX3506123	Exp1_SW_doc_D0_3	AMPLICON	PCR	METAGENOMIC	PAIRED	0	0	ILLUMINA	Illumina MiSeq	SRP127410
								SAMN08227046	Exp1_SW_doc_D0_2																					SRR6413117	2017-12-22 15:01:32	2017-12-22 14:32:19	177506	106858612	177506	602	72	https://sra-downloadb.st-va.ncbi.nlm.nih.gov/sos2/sra-pub-run-4/SRR6413117/SRR6413117.1	SRX3506124	Exp1_SW_doc_D0_2	AMPLICON	PCR	METAGENOMIC	PAIRED	0	0	ILLUMINA	Illumina MiSeq	SRP127410
								SAMN08227045	Exp1_SW_doc_D0_1																					SRR6413114	2017-12-22 15:01:32	2017-12-22 14:32:09	105045	63237090	105045	602	43	https://sra-downloadb.st-va.ncbi.nlm.nih.gov/sos1/sra-pub-run-14/SRR6413114/SRR6413114.1	SRX3506125	Exp1_SW_doc_D0_1	AMPLICON	PCR	METAGENOMIC	PAIRED	0	0	ILLUMINA	Illumina MiSeq	SRP127410
								SAMN08227044	Exp1_SW_con_D0_3																					SRR6413118	2017-12-22 15:01:32	2017-12-22 14:32:18	156139	93995678	156139	602	63	https://sra-downloadb.st-va.ncbi.nlm.nih.gov/sos1/sra-pub-run-14/SRR6413118/SRR6413118.1	SRX3506126	Exp1_SW_con_D0_3	AMPLICON	PCR	METAGENOMIC	PAIRED	0	0	ILLUMINA	Illumina MiSeq	SRP127410
								SAMN08227043	Exp1_SW_con_D0_2																					SRR6413089	2017-12-22 15:01:33	2017-12-22 14:31:30	161418	97173636	161418	602	65	https://sra-downloadb.st-va.ncbi.nlm.nih.gov/sos2/sra-pub-run-4/SRR6413089/SRR6413089.1	SRX3506151	Exp1_SW_con_D0_2	AMPLICON	PCR	METAGENOMIC	PAIRED	0	0	ILLUMINA	Illumina MiSeq	SRP127410
								SAMN08227042	Exp1_SW_con_D0_1																					SRR6413090	2017-12-22 15:01:33	2017-12-22 14:31:48	169596	102096792	169596	602	69	https://sra-downloadb.st-va.ncbi.nlm.nih.gov/sos1/sra-pub-run-14/SRR6413090/SRR6413090.1	SRX3506150	Exp1_SW_con_D0_1	AMPLICON	PCR	METAGENOMIC	PAIRED	0	0	ILLUMINA	Illumina MiSeq	SRP127410
								SAMN08227041	Exp1_coral_doc_D14_3			Pocillopora verrucosa																		SRR6413079	2017-12-22 15:01:33	2017-12-22 14:31:04	341995	205880990	341995	602	122	https://sra-downloadb.st-va.ncbi.nlm.nih.gov/sos2/sra-pub-run-4/SRR6413079/SRR6413079.1	SRX3506161	Exp1_coral_doc_D14_3	AMPLICON	PCR	METAGENOMIC	PAIRED	0	0	ILLUMINA	Illumina MiSeq	SRP127410
								SAMN08227040	Exp1_coral_doc_D14_2																					SRR6413080	2017-12-22 15:01:33	2017-12-22 14:31:05	160399	96560198	160399	602	57	https://sra-downloadb.st-va.ncbi.nlm.nih.gov/sos2/sra-pub-run-4/SRR6413080/SRR6413080.1	SRX3506160	Exp1_coral_doc_D14_2	AMPLICON	PCR	METAGENOMIC	PAIRED	0	0	ILLUMINA	Illumina MiSeq	SRP127410
								SAMN08227039	Exp1_coral_doc_D14_1																					SRR6413077	2017-12-22 15:01:33	2017-12-22 14:30:54	251287	151274774	251287	602	89	https://sra-downloadb.st-va.ncbi.nlm.nih.gov/sos1/sra-pub-run-14/SRR6413077/SRR6413077.1	SRX3506163	Exp1_coral_doc_D14_1	AMPLICON	PCR	METAGENOMIC	PAIRED	0	0	ILLUMINA	Illumina MiSeq	SRP127410
								SAMN08227038	Exp1_coral_con_D14_3																					SRR6413078	2017-12-22 15:01:33	2017-12-22 14:31:01	210647	126809494	210647	602	75	https://sra-downloadb.st-va.ncbi.nlm.nih.gov/sos1/sra-pub-run-14/SRR6413078/SRR6413078.1	SRX3506162	Exp1_coral_con_D14_3	AMPLICON	PCR	METAGENOMIC	PAIRED	0	0	ILLUMINA	Illumina MiSeq	SRP127410
								SAMN08227037	Exp1_coral_con_D14_2																					SRR6413083	2017-12-22 15:01:33	2017-12-22 14:31:24	212371	127847342	212371	602	77	https://sra-downloadb.st-va.ncbi.nlm.nih.gov/sos1/sra-pub-run-14/SRR6413083/SRR6413083.1	SRX3506157	Exp1_coral_con_D14_2	AMPLICON	PCR	METAGENOMIC	PAIRED	0	0	ILLUMINA	Illumina MiSeq	SRP127410
								SAMN08227036	Exp1_coral_con_D14_1																					SRR6413084	2017-12-22 15:01:33	2017-12-22 14:31:27	229145	137945290	229145	602	83	https://sra-downloadb.st-va.ncbi.nlm.nih.gov/sos1/sra-pub-run-14/SRR6413084/SRR6413084.1	SRX3506156	Exp1_coral_con_D14_1	AMPLICON	PCR	METAGENOMIC	PAIRED	0	0	ILLUMINA	Illumina MiSeq	SRP127410
								SAMN08227035	Exp1_coral_doc_D7_3																					SRR6413081	2017-12-22 15:01:33	2017-12-22 14:31:03	231215	139191430	231215	602	83	https://sra-downloadb.st-va.ncbi.nlm.nih.gov/sos1/sra-pub-run-14/SRR6413081/SRR6413081.1	SRX3506159	Exp1_coral_doc_D7_3	AMPLICON	PCR	METAGENOMIC	PAIRED	0	0	ILLUMINA	Illumina MiSeq	SRP127410
								SAMN08227034	Exp1_coral_doc_D7_2																					SRR6413082	2017-12-22 15:01:33	2017-12-22 14:31:06	424063	255285926	424063	602	152	https://sra-downloadb.st-va.ncbi.nlm.nih.gov/sos2/sra-pub-run-4/SRR6413082/SRR6413082.1	SRX3506158	Exp1_coral_doc_D7_2	AMPLICON	PCR	METAGENOMIC	PAIRED	0	0	ILLUMINA	Illumina MiSeq	SRP127410
								SAMN08227033	Exp1_coral_doc_D7_1																					SRR6413122	2017-12-22 15:01:32	2017-12-22 14:32:24	232249	139813898	232249	602	84	https://sra-downloadb.st-va.ncbi.nlm.nih.gov/sos1/sra-pub-run-14/SRR6413122/SRR6413122.1	SRX3506116	Exp1_coral_doc_D7_1	AMPLICON	PCR	METAGENOMIC	PAIRED	0	0	ILLUMINA	Illumina MiSeq	SRP127410
								SAMN08227032	Exp1_coral_con_D7_3																					SRR6413123	2017-12-22 15:01:32	2017-12-22 14:32:24	156180	94020360	156180	602	55	https://sra-downloadb.st-va.ncbi.nlm.nih.gov/sos2/sra-pub-run-4/SRR6413123/SRR6413123.1	SRX3506115	Exp1_coral_con_D7_3	AMPLICON	PCR	METAGENOMIC	PAIRED	0	0	ILLUMINA	Illumina MiSeq	SRP127410
								SAMN08227031	Exp1_coral_con_D7_2																					SRR6413126	2017-12-22 15:01:32	2017-12-22 14:32:39	357155	215007310	357155	602	131	https://sra-downloadb.st-va.ncbi.nlm.nih.gov/sos2/sra-pub-run-4/SRR6413126/SRR6413126.1	SRX3506114	Exp1_coral_con_D7_2	AMPLICON	PCR	METAGENOMIC	PAIRED	0	0	ILLUMINA	Illumina MiSeq	SRP127410
								SAMN08227030	Exp1_coral_con_D7_1																					SRR6413127	2017-12-22 15:01:32	2017-12-22 14:32:39	279224	168092848	279224	602	101	https://sra-downloadb.st-va.ncbi.nlm.nih.gov/sos1/sra-pub-run-14/SRR6413127/SRR6413127.1	SRX3506113	Exp1_coral_con_D7_1	AMPLICON	PCR	METAGENOMIC	PAIRED	0	0	ILLUMINA	Illumina MiSeq	SRP127410
								SAMN08227029	Exp1_coral_doc_D0_3																					SRR6413132	2017-12-22 15:01:32	2017-12-22 14:32:56	326981	196842562	326981	602	119	https://sra-downloadb.st-va.ncbi.nlm.nih.gov/sos1/sra-pub-run-14/SRR6413132/SRR6413132.1	SRX3506112	Exp1_coral_doc_D0_3	AMPLICON	PCR	METAGENOMIC	PAIRED	0	0	ILLUMINA	Illumina MiSeq	SRP127410
								SAMN08227028	Exp1_coral_doc_D0_2																					SRR6413128	2017-12-22 15:01:32	2017-12-22 14:32:40	131346	79070292	131346	602	47	https://sra-downloadb.st-va.ncbi.nlm.nih.gov/sos1/sra-pub-run-14/SRR6413128/SRR6413128.1	SRX3506111	Exp1_coral_doc_D0_2	AMPLICON	PCR	METAGENOMIC	PAIRED	0	0	ILLUMINA	Illumina MiSeq	SRP127410
								SAMN08227027	Exp1_coral_doc_D0_1																					SRR6413131	2017-12-22 15:01:32	2017-12-22 14:33:00	248548	149625896	248548	602	90	https://sra-downloadb.st-va.ncbi.nlm.nih.gov/sos2/sra-pub-run-4/SRR6413131/SRR6413131.1	SRX3506110	Exp1_coral_doc_D0_1	AMPLICON	PCR	METAGENOMIC	PAIRED	0	0	ILLUMINA	Illumina MiSeq	SRP127410
								SAMN08227026	Exp1_coral_con_D0_3																					SRR6413129	2017-12-22 15:01:32	2017-12-22 14:32:54	303886	182939372	303886	602	110	https://sra-downloadb.st-va.ncbi.nlm.nih.gov/sos2/sra-pub-run-4/SRR6413129/SRR6413129.1	SRX3506109	Exp1_coral_con_D0_3	AMPLICON	PCR	METAGENOMIC	PAIRED	0	0	ILLUMINA	Illumina MiSeq	SRP127410
								SAMN08227025	Exp1_coral_con_D0_2																					SRR6413130	2017-12-22 15:01:32	2017-12-22 14:32:49	160088	96372976	160088	602	58	https://sra-downloadb.st-va.ncbi.nlm.nih.gov/sos1/sra-pub-run-14/SRR6413130/SRR6413130.1	SRX3506108	Exp1_coral_con_D0_2	AMPLICON	PCR	METAGENOMIC	PAIRED	0	0	ILLUMINA	Illumina MiSeq	SRP127410
								SAMN08227024	Exp1_coral_con_D0_1																					SRR6413133	2017-12-22 15:01:32	2017-12-22 14:32:56	157613	94883026	157613	602	58	https://sra-downloadb.st-va.ncbi.nlm.nih.gov/sos1/sra-pub-run-14/SRR6413133/SRR6413133.1	SRX3506107	Exp1_coral_con_D0_1	AMPLICON	PCR	METAGENOMIC	PAIRED	0	0	ILLUMINA	Illumina MiSeq	SRP127410
10	PRJNA386062	Pocillopora, Stylophora, Seriatopora Pocillopora damicornis, Pocillopora acuta, Pocillopora verrucosa, Pocillopora eydouxi, Pocillopora meandrina, Pocillopora ligulata, Pocillopora sp. B, Stylophora pistillata, Seriatopora hystrix Raw ezRAD sequence reads for species delineation	/	The goal of this study was to investigate species boundaries in the scleractinian genus, Pocillopora. We used ezRAD libraries from 13 Pocillopora individuals across 7 species and two outgroups, Seriatopora and Stylophora.	9G	5093M	2(15)	SAMN06928175	SD3	8	not applicable	not applicable	coral reef	2013	Australia: Davies Reef	Whole tissue	Sebastian Schmidt-Roach	/	/	/	/	/	/	/	/	/	/	University of Hawaii at Manoa, Erika Johnston; 2017-05-10	2(15)	SRR5567686	2017-06-01 00:11:14	2017-05-15 23:49:00	3774040	992572520	3774040	263	581	https://sra-downloadb.st-va.ncbi.nlm.nih.gov/sos1/sra-pub-run-8/SRR5567686/SRR5567686.1	SRX2827649	SD3	OTHER	Reduced Representation	METAGENOMIC	PAIRED	0	0	ILLUMINA	Illumina Genome Analyzer IIx	SRP107105
								SAMN06928174	S2	7				2010	USA: French Frigate Shoals, Northwest Hawaiian Islands, Hawaii		James Maragos													SRR5567687	2017-06-01 00:11:14	2017-05-15 23:48:22	4296187	1293604684	4296187	301	654	https://sra-downloadb.st-va.ncbi.nlm.nih.gov/sos1/sra-pub-run-8/SRR5567687/SRR5567687.1	SRX2827648	S2	OTHER	Reduced Representation	METAGENOMIC	PAIRED	0	0	ILLUMINA	Illumina MiSeq	SRP107105
11	PRJNA323666	Coral metagenomes Metagenomes and single cells from the corals Acropora humilis, Pocillopora verrucosa and Stylophora pistillata, raw sequence reads	Neave, M. J., Michell, C. T., Apprill, A., & Voolstra, C. R. (2017). Endozoicomonas genomes reveal functional adaptation and plasticity in bacterial strains symbiotically associated with diverse marine hosts. Scientific reports, 7, 40579. https://doi.org/10.1038/srep40579	Metagenomes and single cells from the corals Acropora humilis, Pocillopora verrucosa and Stylophora pistillata, raw sequence reads. These reads were used for single cell assembly and in a metagenomic binning procedure to isolate symbiotic bacterial genome sequences.	34G	17966M	2(6)	SAMN05185282	Pverrucosa_fractionated	/	/	Pocillopora verrucosa	/	2013-02-27	Saudi Arabia	/	/	/	/	/	22.2517 N 38.95640000000003 E	/	/	/	/	/	/	CSIRO, Matthew Neave; 2016-05-29	2(17)	SRR3694371	2016-06-25 03:21:26	2016-06-20 03:19:05	11399937	2279987400	11399937	200	893	https://sra-downloadb.st-va.ncbi.nlm.nih.gov/sos2/sra-pub-run-3/SRR3694371/SRR3694371.1	SRX1858006	Pverrucosa_fractionated	WGA	size fractionation	METAGENOMIC	PAIRED	0	0	ILLUMINA	Illumina HiSeq 2000	SRP076771
								SAMN05185281	Pverrucosa_total																					SRR3694372	2016-06-25 03:21:50	2016-06-20 03:20:37	10304086	2060817200	10304086	200	803	https://sra-downloadb.st-va.ncbi.nlm.nih.gov/sos2/sra-pub-run-3/SRR3694372/SRR3694372.1	SRX1858007	Pverrucosa_total	WGA	RANDOM	METAGENOMIC	PAIRED	0	0	ILLUMINA	Illumina HiSeq 2000	SRP076771
12	PRJNA287580	coral metagenome	/	DNA and RNA viral metagenomes from Acropora tenius, Pocillopora verrucosa, Galaxea fascicularis, Fungia fungites, and Goniastrea aspera corals. DNA and RNA viral nucleic acids were purified and sequenced from 5 Great Barrier Reef corals, all collected in the same bay near Orpheus Island. The goal was to describe viral assemblages from a diversity of coral genera and morphology.	/	/	2(10)	SAMN03783635	Pverrucosa_DNAvirome	/	/	Pocillopora verrucosa	/	2013-03-07	Australia: Great Barrier Reef Orpheus Island	/	/	coral reef	coral reef	organic	18.605 S 146.485 E	3m	adult	aerobe	tissue removal, bead beat, CsCl density gradient, nucleic acid extraction and SISPA amplification	/	No public data is linked to this project.	University of Hawaii at Manoa, Elisha Wood-Charlson; 2015-06-19	/
								SAMN03783634	Pverrucosa_RNAvirome
13	PRJNA287432	coral metagenome coral metagenome Targeted loci environmental	Ziegler, M., Roik, A., Porter, A., Zubier, K., Mudarris, M. S., Ormond, R., & Voolstra, C. R. (2016). Coral microbial community dynamics in response to anthropogenic impacts near a major city in the central Red Sea. Marine pollution bulletin, 105(2), 629–640. https://doi.org/10.1016/j.marpolbul.2015.12.045	Coral-associated bacteria play an increasingly recognized part in coral health. We investigated the effect of local anthropogenic impacts on coral microbial communities on reefs near Jeddah, the largest city on the Saudi Arabian coast of the central Red Sea. We analyzed the bacterial community structure of water and corals (Pocillopora verrucosa and Acropora hemprichii) at sites that were relativ…	8G	5384M	1(3)	SAMN03782117	Pocillopora verrucosa Jeddah Microbiome	/	/	/	Red Sea	2013-12-01	Saudi Arabia:Red Sea	/	/	/	/	/	21.889675 N 38.967114 E	/	/	/	/	/	/	KAUST, Christian Voolstra; 2015-06-18	1(3)	SRR2097431	2016-05-24 14:33:30	2015-07-15 06:11:15	5923010	3565652020	5923010	602	2284	https://sra-downloadb.st-va.ncbi.nlm.nih.gov/sos2/sra-pub-run-6/SRR2097431/SRR2097431.1	SRX1092406	16S_Pver	AMPLICON	PCR	METAGENOMIC	PAIRED	450	0	ILLUMINA	Illumina MiSeq	SRP060701
14	PRJNA280923	marine metagenome Global survey of coral (Stylophora pistillata and Pocillopora verrucosa) and seawater bacteria	Neave, M. J., Rachmawati, R., Xun, L., Michell, C. T., Bourne, D. G., Apprill, A., & Voolstra, C. R. (2017). Differential specificity between closely related corals and abundant Endozoicomonas endosymbionts across global scales. The ISME journal, 11(1), 186–200. https://doi.org/10.1038/ismej.2016.95	Global survey of coral and seawater bacteria	7G	4025M	53(156)	SAMN03480869	RP9	/	/	Pocillopora verrucosa	/	2011-08-15	Indonesia:Manokwari	/	/	Coastal water	Coastal water	Coral tissue	0.8870 S 134.0843 E	/	/	/	/	/	126	/	53(156)	SRR1992996	2015-04-23 14:39:36	2015-04-23 14:38:52	40001	20080502	40001	502	9	https://sra-downloadb.st-va.ncbi.nlm.nih.gov/sos2/sra-pub-run-6/SRR1992996/SRR1992996.1	SRX1007082	RP9	AMPLICON	PCR	METAGENOMIC	PAIRED	0	0	ILLUMINA	Illumina MiSeq	SRP057601
								SAMN03480868	RP8																		125			SRR1992995	2015-04-23 14:39:36	2015-04-23 14:38:52	78720	39517440	78720	502	19	https://sra-downloadb.st-va.ncbi.nlm.nih.gov/sos2/sra-pub-run-6/SRR1992995/SRR1992995.1	SRX1007081	RP8	AMPLICON	PCR	METAGENOMIC	PAIRED	0	0	ILLUMINA	Illumina MiSeq	SRP057601
								SAMN03480867	RP7																		124			SRR1992994	2015-04-23 14:39:36	2015-04-23 14:38:53	107801	54116102	107801	502	31	https://sra-downloadb.st-va.ncbi.nlm.nih.gov/sos2/sra-pub-run-6/SRR1992994/SRR1992994.1	SRX1007080	RP7	AMPLICON	PCR	METAGENOMIC	PAIRED	0	0	ILLUMINA	Illumina MiSeq	SRP057601
								SAMN03480866	RP6																		123			SRR1992993	2015-04-23 14:40:34	2015-04-23 14:39:17	99420	49908840	99420	502	29	https://sra-downloadb.st-va.ncbi.nlm.nih.gov/sos2/sra-pub-run-6/SRR1992993/SRR1992993.1	SRX1007079	RP6	AMPLICON	PCR	METAGENOMIC	PAIRED	0	0	ILLUMINA	Illumina MiSeq	SRP057601
								SAMN03480865	RP5																		122			SRR1992992	2015-04-23 14:40:34	2015-04-23 14:39:37	89341	44849182	89341	502	25	https://sra-downloadb.st-va.ncbi.nlm.nih.gov/sos2/sra-pub-run-6/SRR1992992/SRR1992992.1	SRX1007078	RP5	AMPLICON	PCR	METAGENOMIC	PAIRED	0	0	ILLUMINA	Illumina MiSeq	SRP057601
								SAMN03480864	RP4																		121			SRR1992991	2015-04-23 14:39:36	2015-04-23 14:38:53	114515	57486530	114515	502	33	https://sra-downloadb.st-va.ncbi.nlm.nih.gov/sos2/sra-pub-run-6/SRR1992991/SRR1992991.1	SRX1007077	RP4	AMPLICON	PCR	METAGENOMIC	PAIRED	0	0	ILLUMINA	Illumina MiSeq	SRP057601
								SAMN03480863	RP30					2012-09-15	Indonesia:Amed						8.3552 S 115.7042 E						120			SRR1992990	2015-04-23 14:39:36	2015-04-23 14:39:04	181334	91029668	181334	502	54	https://sra-downloadb.st-va.ncbi.nlm.nih.gov/sos2/sra-pub-run-6/SRR1992990/SRR1992990.1	SRX1007076	RP30	AMPLICON	PCR	METAGENOMIC	PAIRED	0	0	ILLUMINA	Illumina MiSeq	SRP057601
								SAMN03480862	RP29																		119			SRR1992989	2015-04-23 14:39:36	2015-04-23 14:39:04	145979	73281458	145979	502	43	https://sra-downloadb.st-va.ncbi.nlm.nih.gov/sos2/sra-pub-run-6/SRR1992989/SRR1992989.1	SRX1007075	RP29	AMPLICON	PCR	METAGENOMIC	PAIRED	0	0	ILLUMINA	Illumina MiSeq	SRP057601
								SAMN03480861	RP28																		118			SRR1992988	2015-04-23 14:39:36	2015-04-23 14:38:58	115126	57793252	115126	502	35	https://sra-downloadb.st-va.ncbi.nlm.nih.gov/sos2/sra-pub-run-6/SRR1992988/SRR1992988.1	SRX1007074	RP28	AMPLICON	PCR	METAGENOMIC	PAIRED	0	0	ILLUMINA	Illumina MiSeq	SRP057601
								SAMN03480860	RP27																		117			SRR1992987	2015-04-23 14:39:36	2015-04-23 14:39:04	145786	73184572	145786	502	42	https://sra-downloadb.st-va.ncbi.nlm.nih.gov/sos2/sra-pub-run-6/SRR1992987/SRR1992987.1	SRX1007073	RP27	AMPLICON	PCR	METAGENOMIC	PAIRED	0	0	ILLUMINA	Illumina MiSeq	SRP057601
								SAMN03480859	RP25																		116			SRR1992986	2015-04-23 14:40:34	2015-04-23 14:39:59	108416	54424832	108416	502	31	https://sra-downloadb.st-va.ncbi.nlm.nih.gov/sos2/sra-pub-run-6/SRR1992986/SRR1992986.1	SRX1007072	RP25	AMPLICON	PCR	METAGENOMIC	PAIRED	0	0	ILLUMINA	Illumina MiSeq	SRP057601
								SAMN03480858	RP24					2011-08-15	Indonesia:Manokwari						0.8870 S 134.0843 E						115			SRR1992985	2015-04-23 14:40:34	2015-04-23 14:39:55	142516	71543032	142516	502	38	https://sra-downloadb.st-va.ncbi.nlm.nih.gov/sos2/sra-pub-run-6/SRR1992985/SRR1992985.1	SRX1007071	RP24	AMPLICON	PCR	METAGENOMIC	PAIRED	0	0	ILLUMINA	Illumina MiSeq	SRP057601
								SAMN03480857	RP23																		114			SRR1992984	2015-04-23 14:40:34	2015-04-23 14:40:03	104266	52341532	104266	502	25	https://sra-downloadb.st-va.ncbi.nlm.nih.gov/sos2/sra-pub-run-6/SRR1992984/SRR1992984.1	SRX1007070	RP23	AMPLICON	PCR	METAGENOMIC	PAIRED	0	0	ILLUMINA	Illumina MiSeq	SRP057601
								SAMN03480856	RP22																		113			SRR1992983	2015-04-23 14:40:34	2015-04-23 14:40:01	111229	55836958	111229	502	26	https://sra-downloadb.st-va.ncbi.nlm.nih.gov/sos2/sra-pub-run-6/SRR1992983/SRR1992983.1	SRX1007069	RP22	AMPLICON	PCR	METAGENOMIC	PAIRED	0	0	ILLUMINA	Illumina MiSeq	SRP057601
								SAMN03480855	RP21					2012-09-15	Indonesia:Amed						8.3552 S 115.7042 E						112			SRR1992982	2015-04-23 14:40:34	2015-04-23 14:40:00	98278	49335556	98278	502	30	https://sra-downloadb.st-va.ncbi.nlm.nih.gov/sos2/sra-pub-run-6/SRR1992982/SRR1992982.1	SRX1007068	RP21	AMPLICON	PCR	METAGENOMIC	PAIRED	0	0	ILLUMINA	Illumina MiSeq	SRP057601
								SAMN03480854	RP20																		111			SRR1992981	2015-04-23 14:40:34	2015-04-23 14:40:04	108702	54568404	108702	502	30	https://sra-downloadb.st-va.ncbi.nlm.nih.gov/sos2/sra-pub-run-6/SRR1992981/SRR1992981.1	SRX1007067	RP20	AMPLICON	PCR	METAGENOMIC	PAIRED	0	0	ILLUMINA	Illumina MiSeq	SRP057601
								SAMN03480853	RP2					2011-08-15	Indonesia:Manokwari						0.8870 S 134.0843 E						110			SRR1992980	2015-04-23 14:40:34	2015-04-23 14:40:08	137179	68863858	137179	502	36	https://sra-downloadb.st-va.ncbi.nlm.nih.gov/sos2/sra-pub-run-6/SRR1992980/SRR1992980.1	SRX1007066	RP2	AMPLICON	PCR	METAGENOMIC	PAIRED	0	0	ILLUMINA	Illumina MiSeq	SRP057601
								SAMN03480852	RP19					2012-09-15	Indonesia:Amed						8.3552 S 115.7042 E						109			SRR1992979	2015-04-23 14:40:34	2015-04-23 14:40:08	110003	55221506	110003	502	26	https://sra-downloadb.st-va.ncbi.nlm.nih.gov/sos2/sra-pub-run-6/SRR1992979/SRR1992979.1	SRX1007065	RP19	AMPLICON	PCR	METAGENOMIC	PAIRED	0	0	ILLUMINA	Illumina MiSeq	SRP057601
								SAMN03480851	RP18					2011-08-15	Indonesia:Manokwari						0.8870 S 134.0843 E						108			SRR1992978	2015-04-23 14:40:34	2015-04-23 14:40:00	91880	46123760	91880	502	26	https://sra-downloadb.st-va.ncbi.nlm.nih.gov/sos2/sra-pub-run-6/SRR1992978/SRR1992978.1	SRX1007064	RP18	AMPLICON	PCR	METAGENOMIC	PAIRED	0	0	ILLUMINA	Illumina MiSeq	SRP057601
								SAMN03480850	RP17																		107			SRR1992977	2015-04-23 14:40:34	2015-04-23 14:40:03	119552	60015104	119552	502	33	https://sra-downloadb.st-va.ncbi.nlm.nih.gov/sos2/sra-pub-run-6/SRR1992977/SRR1992977.1	SRX1007063	RP17	AMPLICON	PCR	METAGENOMIC	PAIRED	0	0	ILLUMINA	Illumina MiSeq	SRP057601
								SAMN03480849	RP16																		106			SRR1992976	2015-04-23 14:40:34	2015-04-23 14:40:04	130043	65281586	130043	502	34	https://sra-downloadb.st-va.ncbi.nlm.nih.gov/sos2/sra-pub-run-6/SRR1992976/SRR1992976.1	SRX1007062	RP16	AMPLICON	PCR	METAGENOMIC	PAIRED	0	0	ILLUMINA	Illumina MiSeq	SRP057601
								SAMN03480848	RP15																		105			SRR1992975	2015-04-23 14:40:34	2015-04-23 14:40:07	165648	83155296	165648	502	47	https://sra-downloadb.st-va.ncbi.nlm.nih.gov/sos2/sra-pub-run-6/SRR1992975/SRR1992975.1	SRX1007061	RP15	AMPLICON	PCR	METAGENOMIC	PAIRED	0	0	ILLUMINA	Illumina MiSeq	SRP057601
								SAMN03480847	RP13																		104			SRR1992974	2015-04-23 14:40:34	2015-04-23 14:40:05	105638	53030276	105638	502	30	https://sra-downloadb.st-va.ncbi.nlm.nih.gov/sos2/sra-pub-run-6/SRR1992974/SRR1992974.1	SRX1007060	RP13	AMPLICON	PCR	METAGENOMIC	PAIRED	0	0	ILLUMINA	Illumina MiSeq	SRP057601
								SAMN03480846	RP12																		103			SRR1992973	2015-04-23 14:40:34	2015-04-23 14:40:01	55755	27989010	55755	502	15	https://sra-downloadb.st-va.ncbi.nlm.nih.gov/sos2/sra-pub-run-6/SRR1992973/SRR1992973.1	SRX1007059	RP12	AMPLICON	PCR	METAGENOMIC	PAIRED	0	0	ILLUMINA	Illumina MiSeq	SRP057601
								SAMN03480845	RP11																		102			SRR1992972	2015-04-23 14:40:34	2015-04-23 14:39:59	61776	31011552	61776	502	16	https://sra-downloadb.st-va.ncbi.nlm.nih.gov/sos2/sra-pub-run-6/SRR1992972/SRR1992972.1	SRX1007058	RP11	AMPLICON	PCR	METAGENOMIC	PAIRED	0	0	ILLUMINA	Illumina MiSeq	SRP057601
								SAMN03480844	RP10																		101			SRR1992971	2015-04-23 14:40:34	2015-04-23 14:40:10	76256	38280512	76256	502	23	https://sra-downloadb.st-va.ncbi.nlm.nih.gov/sos2/sra-pub-run-6/SRR1992971/SRR1992971.1	SRX1007057	RP10	AMPLICON	PCR	METAGENOMIC	PAIRED	0	0	ILLUMINA	Illumina MiSeq	SRP057601
								SAMN03480843	RP1																		100			SRR1992970	2015-04-23 14:40:34	2015-04-23 14:40:07	84753	42546006	84753	502	22	https://sra-downloadb.st-va.ncbi.nlm.nih.gov/sos2/sra-pub-run-6/SRR1992970/SRR1992970.1	SRX1007056	RP1	AMPLICON	PCR	METAGENOMIC	PAIRED	0	0	ILLUMINA	Illumina MiSeq	SRP057601
								SAMN03480842	MIC346					2012-11-06	Micronesia:Kapingamarangi						1.0352 N 154.7656 E						99			SRR1992969	2015-04-23 14:40:34	2015-04-23 14:40:10	61059	30651618	61059	502	16	https://sra-downloadb.st-va.ncbi.nlm.nih.gov/sos2/sra-pub-run-6/SRR1992969/SRR1992969.1	SRX1007055	MIC346	AMPLICON	PCR	METAGENOMIC	PAIRED	0	0	ILLUMINA	Illumina MiSeq	SRP057601
								SAMN03480841	MIC334												1.0295 N 154.7621 E						98			SRR1992968	2015-04-23 14:40:34	2015-04-23 14:40:07	76150	38227300	76150	502	24	https://sra-downloadb.st-va.ncbi.nlm.nih.gov/sos2/sra-pub-run-6/SRR1992968/SRR1992968.1	SRX1007054	MIC334	AMPLICON	PCR	METAGENOMIC	PAIRED	0	0	ILLUMINA	Illumina MiSeq	SRP057601
								SAMN03480840	MIC308												1.0366 N 154.7658 E						97			SRR1992967	2015-04-23 14:40:34	2015-04-23 14:40:08	82953	41642406	82953	502	23	https://sra-downloadb.st-va.ncbi.nlm.nih.gov/sos2/sra-pub-run-6/SRR1992967/SRR1992967.1	SRX1007053	MIC308	AMPLICON	PCR	METAGENOMIC	PAIRED	0	0	ILLUMINA	Illumina MiSeq	SRP057601
								SAMN03480839	MIC248						Micronesia:Kosrae						5.2627 N 162.9836 E						96			SRR1992966	2015-04-23 14:42:21	2015-04-23 14:40:52	71730	36008460	71730	502	21	https://sra-downloadb.st-va.ncbi.nlm.nih.gov/sos2/sra-pub-run-6/SRR1992966/SRR1992966.1	SRX1007052	MIC248	AMPLICON	PCR	METAGENOMIC	PAIRED	0	0	ILLUMINA	Illumina MiSeq	SRP057601
								SAMN03480838	MIC244																		95			SRR1992965	2015-04-23 14:42:21	2015-04-23 14:40:53	76545	38425590	76545	502	24	https://sra-downloadb.st-va.ncbi.nlm.nih.gov/sos2/sra-pub-run-6/SRR1992965/SRR1992965.1	SRX1007051	MIC244	AMPLICON	PCR	METAGENOMIC	PAIRED	0	0	ILLUMINA	Illumina MiSeq	SRP057601
								SAMN03480837	MIC238																		94			SRR1992964	2015-04-23 14:42:21	2015-04-23 14:40:51	74670	37484340	74670	502	23	https://sra-downloadb.st-va.ncbi.nlm.nih.gov/sos2/sra-pub-run-6/SRR1992964/SRR1992964.1	SRX1007050	MIC238	AMPLICON	PCR	METAGENOMIC	PAIRED	0	0	ILLUMINA	Illumina MiSeq	SRP057601
								SAMN03480836	M99					2013-11-21	American Samoa:Aunuu Island						14.2839 S 170.5615 W						93			SRR1992963	2015-04-23 14:42:21	2015-04-23 14:40:53	82601	41465702	82601	502	21	https://sra-downloadb.st-va.ncbi.nlm.nih.gov/sos2/sra-pub-run-6/SRR1992963/SRR1992963.1	SRX1007049	M99	AMPLICON	PCR	METAGENOMIC	PAIRED	0	0	ILLUMINA	Illumina MiSeq	SRP057601
								SAMN03480835	M250					2014-03-02	Saudi Arabia:Al Fahal						22.2517 N 38.9564 E						92			SRR1992962	2015-04-23 14:42:21	2015-04-23 14:40:53	136749	68647998	136749	502	43	https://sra-downloadb.st-va.ncbi.nlm.nih.gov/sos2/sra-pub-run-6/SRR1992962/SRR1992962.1	SRX1007048	M250	AMPLICON	PCR	METAGENOMIC	PAIRED	0	0	ILLUMINA	Illumina MiSeq	SRP057601
								SAMN03480834	M249																		91			SRR1992961	2015-04-23 14:42:21	2015-04-23 14:40:53	83972	42153944	83972	502	20	https://sra-downloadb.st-va.ncbi.nlm.nih.gov/sos2/sra-pub-run-6/SRR1992961/SRR1992961.1	SRX1007047	M249	AMPLICON	PCR	METAGENOMIC	PAIRED	0	0	ILLUMINA	Illumina MiSeq	SRP057601
								SAMN03480833	M248																		90			SRR1992960	2015-04-23 14:42:21	2015-04-23 14:40:50	72245	36266990	72245	502	20	https://sra-downloadb.st-va.ncbi.nlm.nih.gov/sos2/sra-pub-run-6/SRR1992960/SRR1992960.1	SRX1007046	M248	AMPLICON	PCR	METAGENOMIC	PAIRED	0	0	ILLUMINA	Illumina MiSeq	SRP057601
								SAMN03480832	M225					2014-01-28	Saudi Arabia:Al Lith						19.8994 N 40.1515 E						89			SRR1992959	2015-04-23 14:42:21	2015-04-23 14:40:51	91092	45728184	91092	502	28	https://sra-downloadb.st-va.ncbi.nlm.nih.gov/sos2/sra-pub-run-6/SRR1992959/SRR1992959.1	SRX1007045	M225	AMPLICON	PCR	METAGENOMIC	PAIRED	0	0	ILLUMINA	Illumina MiSeq	SRP057601
								SAMN03480831	M224																		88			SRR1992958	2015-04-23 14:42:21	2015-04-23 14:40:59	118238	59355476	118238	502	37	https://sra-downloadb.st-va.ncbi.nlm.nih.gov/sos2/sra-pub-run-6/SRR1992958/SRR1992958.1	SRX1007044	M224	AMPLICON	PCR	METAGENOMIC	PAIRED	0	0	ILLUMINA	Illumina MiSeq	SRP057601
								SAMN03480830	M222																		87			SRR1992957	2015-04-23 14:42:21	2015-04-23 14:40:55	116367	58416234	116367	502	38	https://sra-downloadb.st-va.ncbi.nlm.nih.gov/sos2/sra-pub-run-6/SRR1992957/SRR1992957.1	SRX1007043	M222	AMPLICON	PCR	METAGENOMIC	PAIRED	0	0	ILLUMINA	Illumina MiSeq	SRP057601
								SAMN03480829	M221																		86			SRR1992956	2015-04-23 14:42:21	2015-04-23 14:40:54	113088	56770176	113088	502	37	https://sra-downloadb.st-va.ncbi.nlm.nih.gov/sos2/sra-pub-run-6/SRR1992956/SRR1992956.1	SRX1007042	M221	AMPLICON	PCR	METAGENOMIC	PAIRED	0	0	ILLUMINA	Illumina MiSeq	SRP057601
								SAMN03480828	M220																		85			SRR1992955	2015-04-23 14:42:21	2015-04-23 14:40:57	80823	40573146	80823	502	25	https://sra-downloadb.st-va.ncbi.nlm.nih.gov/sos2/sra-pub-run-6/SRR1992955/SRR1992955.1	SRX1007041	M220	AMPLICON	PCR	METAGENOMIC	PAIRED	0	0	ILLUMINA	Illumina MiSeq	SRP057601
								SAMN03480827	M219																		84			SRR1992954	2015-04-23 14:42:21	2015-04-23 14:40:59	101888	51147776	101888	502	30	https://sra-downloadb.st-va.ncbi.nlm.nih.gov/sos2/sra-pub-run-6/SRR1992954/SRR1992954.1	SRX1007040	M219	AMPLICON	PCR	METAGENOMIC	PAIRED	0	0	ILLUMINA	Illumina MiSeq	SRP057601
								SAMN03480826	M218																		83			SRR1992953	2015-04-23 14:42:21	2015-04-23 14:40:58	89179	44767858	89179	502	27	https://sra-downloadb.st-va.ncbi.nlm.nih.gov/sos2/sra-pub-run-6/SRR1992953/SRR1992953.1	SRX1007039	M218	AMPLICON	PCR	METAGENOMIC	PAIRED	0	0	ILLUMINA	Illumina MiSeq	SRP057601
								SAMN03480825	M213					2014-01-25	Saudi Arabia:Yanbu						24.0546 N 37.8596 E						82			SRR1992952	2015-04-23 14:42:21	2015-04-23 14:40:52	96551	48468602	96551	502	28	https://sra-downloadb.st-va.ncbi.nlm.nih.gov/sos2/sra-pub-run-6/SRR1992952/SRR1992952.1	SRX1007038	M213	AMPLICON	PCR	METAGENOMIC	PAIRED	0	0	ILLUMINA	Illumina MiSeq	SRP057601
								SAMN03480824	M212																		81			SRR1992951	2015-04-23 14:42:21	2015-04-23 14:40:59	127598	64054196	127598	502	41	https://sra-downloadb.st-va.ncbi.nlm.nih.gov/sos2/sra-pub-run-6/SRR1992951/SRR1992951.1	SRX1007037	M212	AMPLICON	PCR	METAGENOMIC	PAIRED	0	0	ILLUMINA	Illumina MiSeq	SRP057601
								SAMN03480823	M211																		80			SRR1992950	2015-04-23 14:42:21	2015-04-23 14:40:57	60076	30158152	60076	502	15	https://sra-downloadb.st-va.ncbi.nlm.nih.gov/sos2/sra-pub-run-6/SRR1992950/SRR1992950.1	SRX1007036	M211	AMPLICON	PCR	METAGENOMIC	PAIRED	0	0	ILLUMINA	Illumina MiSeq	SRP057601
								SAMN03480822	M210																		79			SRR1992949	2015-04-23 14:42:21	2015-04-23 14:40:56	101972	51189944	101972	502	30	https://sra-downloadb.st-va.ncbi.nlm.nih.gov/sos2/sra-pub-run-6/SRR1992949/SRR1992949.1	SRX1007035	M210	AMPLICON	PCR	METAGENOMIC	PAIRED	0	0	ILLUMINA	Illumina MiSeq	SRP057601
								SAMN03480821	M178												24.1888 N 37.6625 E						78			SRR1992948	2015-04-23 14:42:21	2015-04-23 14:40:53	86232	43288464	86232	502	26	https://sra-downloadb.st-va.ncbi.nlm.nih.gov/sos2/sra-pub-run-6/SRR1992948/SRR1992948.1	SRX1007034	M178	AMPLICON	PCR	METAGENOMIC	PAIRED	0	0	ILLUMINA	Illumina MiSeq	SRP057601
								SAMN03480820	M177																		77			SRR1992947	2015-04-23 14:43:15	2015-04-23 14:41:16	77599	38954698	77599	502	23	https://sra-downloadb.st-va.ncbi.nlm.nih.gov/sos2/sra-pub-run-6/SRR1992947/SRR1992947.1	SRX1007033	M177	AMPLICON	PCR	METAGENOMIC	PAIRED	0	0	ILLUMINA	Illumina MiSeq	SRP057601
								SAMN03480819	M154					2014-01-19	Maldives:Konomoondo						5.3348 N 73.4660 E						76			SRR1992946	2015-04-23 14:43:15	2015-04-23 14:41:55	92911	46641322	92911	502	30	https://sra-downloadb.st-va.ncbi.nlm.nih.gov/sos2/sra-pub-run-6/SRR1992946/SRR1992946.1	SRX1007032	M154	AMPLICON	PCR	METAGENOMIC	PAIRED	0	0	ILLUMINA	Illumina MiSeq	SRP057601
								SAMN03480818	M153																		75			SRR1992945	2015-04-23 14:43:15	2015-04-23 14:41:49	77055	38681610	77055	502	21	https://sra-downloadb.st-va.ncbi.nlm.nih.gov/sos2/sra-pub-run-6/SRR1992945/SRR1992945.1	SRX1007031	M153	AMPLICON	PCR	METAGENOMIC	PAIRED	0	0	ILLUMINA	Illumina MiSeq	SRP057601
								SAMN03480817	M107					2014-01-15	Maldives:Vavvaru						5.4183 N 73.3516 E						74			SRR1992944	2015-04-23 14:43:15	2015-04-23 14:41:53	118707	59590914	118707	502	36	https://sra-downloadb.st-va.ncbi.nlm.nih.gov/sos2/sra-pub-run-6/SRR1992944/SRR1992944.1	SRX1007030	M107	AMPLICON	PCR	METAGENOMIC	PAIRED	0	0	ILLUMINA	Illumina MiSeq	SRP057601
[truncated: 11 more columns]

## Sheet: Acropora muricata
NO.	BioProject	Title of BioProject	Publications	Description	Data volume bases	Data volume bytes	The number of A.muricata (Total) BioSample	BioSample	SampleName	broad-scale environmental context	local-scale environmental context	environmental medium	estimated size	ploidy	project name	propagation	sample type	cultivar	isolate	breed	host	isolation source	collection date	geographic location	isolation and growth condition	tissue	latitude and longitude	depth	replicate	Remarks	Submission	NO. of SRA	Run	ReleaseDate	LoadDate	spots	bases	spots_with_mates	avgLength	size_MB	download_path	Experiment	LibraryName	LibraryStrategy	LibrarySelection	LibrarySource	LibraryLayout	InsertSize	InsertDev
1	PRJNA544778	Multiple omics reveals coral reefs are living stones	/	Coral reefs are the cornerstone of global marine ecosystems, providing a shelter for over one third of marine organisms. In this bioproject, we have sequenced the genomes, full-longth transcriptomes, small RNA, single cell gene expression profile, proteomics by PacBio, HiSeq X Ten, 10X Genomics, HiC, BD Rhapsody, mass spectrum technologies of some important reef-building corals, including Styloph…	1348G	0.41T	36(172)	SAMN16520570	Reef-building coral 2_3	/	/	/	/	/	/	/	/	/	sample 2_3	Reef-building coral	/	Coral reefs	2017-10-20	China: Spratly Islands	/	Polyps	/	/	/	Package: Invertebrate; version 1.0	State Key Lab for Bioelectroincs, Chunpeng He; 2020-10-22	36(153)	SRR12904784	2020-10-27 05:38:14	2020-10-27 05:36:46	23565861	7069758300	23565861	300	2248	https://sra-download.ncbi.nlm.nih.gov/traces/sra53/SRR/012602/SRR12904784	SRX9369673	Reef-building coral 2_3	RNA-Seq	size fractionation	TRANSCRIPTOMIC	PAIRED	0	0
								SAMN16520569	Reef-building coral 2_2										sample 2_2														SRR12904785	2020-10-27 05:44:30	2020-10-27 05:40:48	24109449	7232834700	24109449	300	2300	https://sra-download.ncbi.nlm.nih.gov/traces/sra56/SRR/012602/SRR12904785	SRX9369672	Reef-building coral 2_2	RNA-Seq	size fractionation	TRANSCRIPTOMIC	PAIRED	0	0
								SAMN16520568	Reef-building coral 2_1										sample 2_1														SRR12904786	2020-10-27 05:42:38	2020-10-27 05:39:59	26025535	7807660500	26025535	300	2491	https://sra-download.ncbi.nlm.nih.gov/traces/sra63/SRR/012602/SRR12904786	SRX9369671	Reef-building coral 2_1	RNA-Seq	size fractionation	TRANSCRIPTOMIC	PAIRED	0	0
								SAMN12163715	Reef-building coral 2_gene_expression_pattern										sample 2												State Key Lab for Bioelectroincs, Chunpeng He; 2019-06-29		SRR9613516	2019-07-02 14:12:12	2019-07-02 14:10:28	74094	243619444	0	3287	60	https://sra-downloadb.be-md.ncbi.nlm.nih.gov/sos2/sra-pub-run-15/SRR9613516/SRR9613516.1	SRX6376586	Reef-building_coral_2__gene_expression_pattern	RNA-Seq	size fractionation	TRANSCRIPTOMIC	SINGLE	0	0
								SAMN11855713	Reef-building coral 2										sample 2				2017.10.20								State Key Lab for Bioelectroincs, Chunpeng He; 2019-05-25		SRR9613488	2019-07-02 17:06:56	2019-07-02 17:04:17	5034975	12365048868	0	2455	2997	https://sra-downloadb.be-md.ncbi.nlm.nih.gov/sos3/sra-pub-run-19/SRR9613488/SRR9613488.1	SRX6376557	Reef-build coral_2	RNA-Seq	size fractionation	TRANSCRIPTOMIC	SINGLE	0	0
								SAMN17320307	Reef-building coral sRNA 2_3										sample 2_3				2017-10-20								State Key Lab for Bioelectroincs, Chunpeng He; 2021-01-15		SRR13442145	2021-01-15 03:17:56	2021-01-15 03:13:38	30090650	1504532500	0	50	957	https://sra-downloadb.be-md.ncbi.nlm.nih.gov/sos3/sra-pub-run-20/SRR13442145/SRR13442145.1	SRX9855563	F1_3	miRNA-Seq	size fractionation	TRANSCRIPTOMIC	SINGLE	0	0
								SAMN17320306	Reef-building coral sRNA 2_2										sample 2_2														SRR13442146	2021-01-15 03:18:13	2021-01-15 03:16:00	27178173	1358908650	0	50	853	https://sra-downloadb.be-md.ncbi.nlm.nih.gov/sos3/sra-pub-run-19/SRR13442146/SRR13442146.1	SRX9855562	F1_2	miRNA-Seq	size fractionation	TRANSCRIPTOMIC	SINGLE	0	0
								SAMN17320305	Reef-building coral sRNA 2_1										sample 2_1														SRR13442147	2021-01-15 03:20:49	2021-01-15 03:15:45	30957494	1547874700	0	50	986	https://sra-downloadb.be-md.ncbi.nlm.nih.gov/sos3/sra-pub-run-20/SRR13442147/SRR13442147.1	SRX9855561	F1_1	miRNA-Seq	size fractionation	TRANSCRIPTOMIC	SINGLE	0	0
								SAMN16561028	Coral_E2_day0_Gene_Expression										E2_GEP				2019-05-07								State Key Lab for Bioelectroincs, Chunpeng He; 2020-10-27		SRR12927881	2020-11-04 14:23:35	2020-11-04 12:23:08	14174	27061719	0	1909	6	https://sra-downloadb.be-md.ncbi.nlm.nih.gov/sos3/sra-pub-run-25/SRR12927881/SRR12927881.1	SRX9391983	Coral_E2_day0_Gene_Expression	RNA-Seq	size fractionation	TRANSCRIPTOMIC	SINGLE	0	0
								SAMN16560735	Coral_E2_day0										E2												State Key Lab for Bioelectroincs, Chunpeng He; 2020-10-26		SRR12963485	2020-11-04 19:17:51	2020-11-04 17:21:13	12933963	21363715599	0	1651	5192	https://sra-downloadb.be-md.ncbi.nlm.nih.gov/sos3/sra-pub-run-20/SRR12963485/SRR12963485.1	SRX9416079	Coral_E2_day0	RNA-Seq	size fractionation	TRANSCRIPTOMIC	PAIRED	0	0
								SAMN16560664	Coral_E2_day21_3										sample 2_21_3				2019-05-28										SRR12959191	2020-11-01 00:28:43	2020-10-31 22:45:35	30250018	9075005400	30250018	300	2701	https://sra-downloadb.be-md.ncbi.nlm.nih.gov/sos3/sra-pub-run-20/SRR12959191/SRR12959191.1	SRX9411979	Coral_E2_day21_3	RNA-Seq	size fractionation	TRANSCRIPTOMIC	PAIRED	0	0
								SAMN16560663	Coral_E2_day21_2										sample 2_21_2														SRR12959192	2020-11-01 00:28:43	2020-10-31 22:50:33	33383859	10015157700	33383859	300	3037	https://sra-downloadb.be-md.ncbi.nlm.nih.gov/sos3/sra-pub-run-20/SRR12959192/SRR12959192.1	SRX9411978	Coral_E2_day21_2	RNA-Seq	size fractionation	TRANSCRIPTOMIC	PAIRED	0	0
								SAMN16560662	Coral_E2_day21_1										sample 2_21_1														SRR12959193	2020-11-01 00:28:43	2020-10-31 22:50:02	29804546	8941363800	29804546	300	2675	https://sra-downloadb.be-md.ncbi.nlm.nih.gov/sos3/sra-pub-run-20/SRR12959193/SRR12959193.1	SRX9411977	Coral_E2_day21_1	RNA-Seq	size fractionation	TRANSCRIPTOMIC	PAIRED	0	0
								SAMN16560652	Coral_E2_day15_3										sample 2_15_3				2019-05-22										SRR12959204	2020-11-01 00:28:43	2020-10-31 22:48:04	25768761	7730628300	25768761	300	2351	https://sra-downloadb.be-md.ncbi.nlm.nih.gov/sos3/sra-pub-run-20/SRR12959204/SRR12959204.1	SRX9411966	Coral_E2_day15_3	RNA-Seq	size fractionation	TRANSCRIPTOMIC	PAIRED	0	0
								SAMN16560651	Coral_E2_day15_2										sample 2_15_2														SRR12959205	2020-11-01 00:28:43	2020-10-31 22:46:57	23814120	7144236000	23814120	300	2157	https://sra-downloadb.be-md.ncbi.nlm.nih.gov/sos3/sra-pub-run-20/SRR12959205/SRR12959205.1	SRX9411965	Coral_E2_day15_2	RNA-Seq	size fractionation	TRANSCRIPTOMIC	PAIRED	0	0
								SAMN16560650	Coral_E2_day15_1										sample 2_15_1														SRR12959207	2020-11-01 00:28:43	2020-10-31 22:49:14	25167179	7550153700	25167179	300	2268	https://sra-downloadb.be-md.ncbi.nlm.nih.gov/sos3/sra-pub-run-20/SRR12959207/SRR12959207.1	SRX9411963	Coral_E2_day15_1	RNA-Seq	size fractionation	TRANSCRIPTOMIC	PAIRED	0	0
								SAMN16560640	Coral_E2_day9_3										sample 2_9_3				2019-05-16										SRR12959218	2020-11-01 00:28:43	2020-10-31 22:48:56	32893909	9868172700	32893909	300	2951	https://sra-downloadb.be-md.ncbi.nlm.nih.gov/sos3/sra-pub-run-20/SRR12959218/SRR12959218.1	SRX9411952	Coral_E2_day9_3	RNA-Seq	size fractionation	TRANSCRIPTOMIC	PAIRED	0	0
								SAMN16560639	Coral_E2_day9_2										sample 2_9_2														SRR12959219	2020-11-01 00:28:43	2020-10-31 22:48:14	27966645	8389993500	27966645	300	2496	https://sra-downloadb.be-md.ncbi.nlm.nih.gov/sos3/sra-pub-run-20/SRR12959219/SRR12959219.1	SRX9411951	Coral_E2_day9_2	RNA-Seq	size fractionation	TRANSCRIPTOMIC	PAIRED	0	0
								SAMN16560638	Coral_E2_day9_1										sample 2_9_1														SRR12959220	2020-11-01 00:28:43	2020-10-31 22:54:20	38483082	11544924600	38483082	300	3435	https://sra-downloadb.be-md.ncbi.nlm.nih.gov/sos3/sra-pub-run-20/SRR12959220/SRR12959220.1	SRX9411950	Coral_E2_day9_1	RNA-Seq	size fractionation	TRANSCRIPTOMIC	PAIRED	0	0
								SAMN16560628	Coral_E2_day3_3										sample 2_3_3				2019-05-10										SRR12959231	2020-11-01 00:28:42	2020-10-31 22:48:52	36634946	10990483800	36634946	300	3277	https://sra-downloadb.be-md.ncbi.nlm.nih.gov/sos3/sra-pub-run-20/SRR12959231/SRR12959231.1	SRX9411939	Coral_E2_day3_3	RNA-Seq	size fractionation	TRANSCRIPTOMIC	PAIRED	0	0
								SAMN16560627	Coral_E2_day3_2										sample 2_3_2														SRR12959232	2020-11-01 00:28:42	2020-10-31 22:50:52	26644069	7993220700	26644069	300	2374	https://sra-downloadb.be-md.ncbi.nlm.nih.gov/sos3/sra-pub-run-20/SRR12959232/SRR12959232.1	SRX9411938	Coral_E2_day3_2	RNA-Seq	size fractionation	TRANSCRIPTOMIC	PAIRED	0	0
								SAMN16560626	Coral_E2_day3_1										sample 2_3_1														SRR12959233	2020-11-01 00:28:42	2020-10-31 22:58:18	28642693	8592807900	28642693	300	2553	https://sra-downloadb.be-md.ncbi.nlm.nih.gov/sos3/sra-pub-run-20/SRR12959233/SRR12959233.1	SRX9411937	Coral_E2_day3_1	RNA-Seq	size fractionation	TRANSCRIPTOMIC	PAIRED	0	0
								SAMN16560616	Coral_E2_day0_3										sample 2_0_3				2019-05-07										SRR12959195	2020-11-01 00:28:43	2020-10-31 22:52:44	38362639	11508791700	38362639	300	3440	https://sra-downloadb.be-md.ncbi.nlm.nih.gov/sos3/sra-pub-run-20/SRR12959195/SRR12959195.1	SRX9411975	Coral_E2_day0_3	RNA-Seq	size fractionation	TRANSCRIPTOMIC	PAIRED	0	0
								SAMN16560615	Coral_E2_day0_2										sample 2_0_2														SRR12959206	2020-11-01 00:28:43	2020-10-31 22:48:16	26793900	8038170000	26793900	300	2406	https://sra-downloadb.be-md.ncbi.nlm.nih.gov/sos3/sra-pub-run-20/SRR12959206/SRR12959206.1	SRX9411964	Coral_E2_day0_2	RNA-Seq	size fractionation	TRANSCRIPTOMIC	PAIRED	0	0
								SAMN16560614	Coral_E2_day0_1										sample 2_0_1														SRR12959217	2020-11-01 00:28:43	2020-10-31 22:50:56	34468968	10340690400	34468968	300	3113	https://sra-downloadb.be-md.ncbi.nlm.nih.gov/sos3/sra-pub-run-20/SRR12959217/SRR12959217.1	SRX9411953	Coral_E2_day0_1	RNA-Seq	size fractionation	TRANSCRIPTOMIC	PAIRED	0	0
								SAMN16456056	Coral_OA2_day0_Gene_Expression										sample 2				2019-05-19								State Key Lab for Bioelectroincs, Chunpeng He; 2020-10-19		SRR12849114	2020-10-21 09:00:14	2020-10-21 08:57:49	23499	78102043	0	3323	19	https://sra-downloadb.be-md.ncbi.nlm.nih.gov/sos3/sra-pub-run-21/SRR12849114/SRR12849114.1	SRX9316333	Coral_OA2_day0_Gene_Expression	RNA-Seq	size fractionation	TRANSCRIPTOMIC	PAIRED	0	0
								SAMN16365807	Coral_OA_2_day0_3										sample 2_0_3												State Key Lab for Bioelectroincs, Chunpeng He; 2020-10-05		SRR12786899	2020-10-07 11:29:16	2020-10-07 11:24:47	27158432	8147529600	27158432	300	2398	https://sra-downloadb.be-md.ncbi.nlm.nih.gov/sos3/sra-pub-run-20/SRR12786899/SRR12786899.1	SRX9256160	Coral_OA_2_day0_3	RNA-Seq	size fractionation	TRANSCRIPTOMIC	PAIRED	0	0
								SAMN16365806	Coral_OA_2_day0_2										sample 2_0_2														SRR12786900	2020-10-07 11:07:37	2020-10-07 11:04:19	24094046	7228213800	24094046	300	2112	https://sra-downloadb.be-md.ncbi.nlm.nih.gov/sos3/sra-pub-run-19/SRR12786900/SRR12786900.1	SRX9256159	Coral_OA_2_day0_2	RNA-Seq	size fractionation	TRANSCRIPTOMIC	PAIRED	0	0
								SAMN16365805	Coral_OA_2_day0_1										sample 2_0_1														SRR12786901	2020-10-07 11:13:32	2020-10-07 11:07:36	27420996	8226298800	27420996	300	2439	https://sra-downloadb.be-md.ncbi.nlm.nih.gov/sos3/sra-pub-run-19/SRR12786901/SRR12786901.1	SRX9256158	Coral_OA_2_day0_1	RNA-Seq	size fractionation	TRANSCRIPTOMIC	PAIRED	0	0
								SAMN16237456	Coral_OA_2_day9_3										sample 2_9_3				2019-05-28								State Key Lab for Bioelectroincs, Chunpeng He; 2020-09-22		SRR12710859	2020-09-27 03:14:45	2020-09-27 01:50:35	24059608	7217882400	24059608	300	2144	https://sra-downloadb.be-md.ncbi.nlm.nih.gov/sos3/sra-pub-run-20/SRR12710859/SRR12710859.1	SRX9189748	Coral_OA_2_day9_3	RNA-Seq	size fractionation	TRANSCRIPTOMIC	PAIRED	0	0
								SAMN16237455	Coral_OA_2_day9_2										sample 2_9_2														SRR12710860	2020-09-27 03:16:41	2020-09-27 01:49:12	30401869	9120560700	30401869	300	2767	https://sra-downloadb.be-md.ncbi.nlm.nih.gov/sos3/sra-pub-run-20/SRR12710860/SRR12710860.1	SRX9189747	Coral_OA_2_day9_2	RNA-Seq	size fractionation	TRANSCRIPTOMIC	PAIRED	0	0
								SAMN16237454	Coral_OA_2_day9_1										sample 2_9_1														SRR12710861	2020-09-27 03:14:45	2020-09-27 01:48:41	20018588	6005576400	20018588	300	1786	https://sra-downloadb.be-md.ncbi.nlm.nih.gov/sos3/sra-pub-run-20/SRR12710861/SRR12710861.1	SRX9189746	Coral_OA_2_day9_1	RNA-Seq	size fractionation	TRANSCRIPTOMIC	PAIRED	0	0
								SAMN16237444	Coral_OA_2_day3_3										sample 2_3_3				2019-05-22										SRR12710849	2020-09-27 03:14:46	2020-09-27 01:59:06	36318522	10895556600	36318522	300	3255	https://sra-downloadb.be-md.ncbi.nlm.nih.gov/sos3/sra-pub-run-20/SRR12710849/SRR12710849.1	SRX9189758	Coral_OA_2_day3_3	RNA-Seq	size fractionation	TRANSCRIPTOMIC	PAIRED	0	0
								SAMN16237443	Coral_OA_2_day3_2										sample 2_3_2														SRR12710850	2020-09-27 03:14:46	2020-09-27 01:55:49	30969754	9290926200	30969754	300	2751	https://sra-downloadb.be-md.ncbi.nlm.nih.gov/sos3/sra-pub-run-20/SRR12710850/SRR12710850.1	SRX9189757	Coral_OA_2_day3_2	RNA-Seq	size fractionation	TRANSCRIPTOMIC	PAIRED	0	0
								SAMN16237442	Coral_OA_2_day3_1										sample 2_3_1														SRR12710851	2020-09-27 03:14:45	2020-09-27 01:54:43	26246918	7874075400	26246918	300	2323	https://sra-downloadb.be-md.ncbi.nlm.nih.gov/sos3/sra-pub-run-21/SRR12710851/SRR12710851.1	SRX9189756	Coral_OA_2_day3_1	RNA-Seq	size fractionation	TRANSCRIPTOMIC	PAIRED	0	0
								SAMN16237128	Coral_OA2_day0										sample 2				2019-05-19										SRR12807382	2020-10-13 21:30:42	2020-10-13 15:40:02	14983676	41559607324	0	2773	10056	https://sra-downloadb.be-md.ncbi.nlm.nih.gov/sos3/sra-pub-run-20/SRR12807382/SRR12807382.1	SRX9276143	Coral_OA2_day0	RNA-Seq	size fractionation	TRANSCRIPTOMIC	SINGLE	0	0
2	PRJNA413622	33 species of Anthozoa Raw sequence reads	/	100 bp PE Illumina data for 33 anthozoans We prepared DNA libraries using the Kapa Biosystems Hyper Prep Kit with dual indexed iTru adapters (Glenn et al. 2016). The resulting DNA libraries were combined in equimolar pools of 5 to 8 samples. Pooled libraries were enriched for UCE loci using the anthozoa-v1 bait set (Quattrini et al. 2017) synthesized by MYcroarray (Ann Arbor, MI). We quantified e…	27G	13606M	1(33)	SAMN07774931	ANT-13	/	/	/	/	/	/	/	/	/	ANT-13	/	not_applicable	/	2016	Australia	/	polyp	/	/	/	/	Harvey Mudd College, Andrea Quattrini; 2017-10-11	1(33)	SRR6178962	2017-12-01 00:05:03	2017-10-16 20:14:12	2872351	867450002	2872351	302	415	https://sra-downloadb.be-md.ncbi.nlm.nih.gov/sos2/sra-pub-run-11/SRR6178962/SRR6178962.1	SRX3289610	Acropora muricata_HMC_SAMN07774931	WGS	Hybrid Selection	GENOMIC	PAIRED	0	0
3	PRJNA384906	Acropora muricata Transcriptome	Lee, S., Keshavmurthy, S., Fontana, S., Takuma, M., Chou, W. H., & Chen, C. A. (2018). Transcriptomic response in Acropora muricata under acute temperature stress follows preconditioned seasonal temperature fluctuations. BMC research notes, 11(1), 119. https://doi.org/10.1186/s13104-018-3230-z	Transcriptomic response in Acropora muricata under acute temperature stress follows seasonal temperature adaptation	5G	3042M	8	SAMN06854093	Summer_0h	/	/	/	/	/	/	/	/	/	missing	missing	missing	missing	2012-08-01	Japan:Kochi	/	missing	33.55 N 133.53333 E	/	/	/	University of Chicago, Sonny Lee; 2017-05-01	8	SRR5489021	2017-05-01 14:09:14	2017-05-01 14:05:01	11086083	565390233	0	51	357	https://sra-downloadb.be-md.ncbi.nlm.nih.gov/sos2/sra-pub-run-7/SRR5489021/SRR5489021.1	SRX2771861	Summer_0h	WGS	other	TRANSCRIPTOMIC	SINGLE	0	0
								SAMN06854094	Winter_0h														2011-01-01										SRR5489020	2017-05-01 14:11:25	2017-05-01 14:05:14	11113268	566776668	0	51	356	https://sra-downloadb.be-md.ncbi.nlm.nih.gov/sos2/sra-pub-run-7/SRR5489020/SRR5489020.1	SRX2771860	Winter_0h	WGS	other	TRANSCRIPTOMIC	SINGLE	0	0
								SAMN06854095	Summer_25deg														2012-08-05										SRR5489019	2017-05-01 14:11:25	2017-05-01 14:05:10	11335282	578099382	0	51	360	https://sra-downloadb.be-md.ncbi.nlm.nih.gov/sos2/sra-pub-run-7/SRR5489019/SRR5489019.1	SRX2771859	Summer_25deg	WGS	other	TRANSCRIPTOMIC	SINGLE	0	0
								SAMN06854096	Winter_25deg														2011-01-05										SRR5489018	2017-05-01 14:11:25	2017-05-01 14:04:58	11099088	566053488	0	51	356	https://sra-downloadb.be-md.ncbi.nlm.nih.gov/sos2/sra-pub-run-7/SRR5489018/SRR5489018.1	SRX2771858	Winter_25deg	WGS	other	TRANSCRIPTOMIC	SINGLE	0	0
								SAMN06854097	Summer_15deg														2012-08-10										SRR5489017	2017-05-01 14:09:14	2017-05-01 14:05:07	11077450	564949950	0	51	358	https://sra-downloadb.be-md.ncbi.nlm.nih.gov/sos2/sra-pub-run-7/SRR5489017/SRR5489017.1	SRX2771857	Summer_15deg	WGS	other	TRANSCRIPTOMIC	SINGLE	0	0
								SAMN06854098	Winter_15deg														2011-01-10										SRR5489016	2017-05-01 14:11:25	2017-05-01 14:06:54	11537880	588431880	0	51	369	https://sra-downloadb.be-md.ncbi.nlm.nih.gov/sos2/sra-pub-run-7/SRR5489016/SRR5489016.1	SRX2771856	Winter_15deg	WGS	other	TRANSCRIPTOMIC	SINGLE	0	0
								SAMN06854099	Summer_33deg														2012-08-15										SRR5489015	2017-05-01 14:11:24	2017-05-01 14:04:26	11586615	590917365	0	51	371	https://sra-downloadb.be-md.ncbi.nlm.nih.gov/sos2/sra-pub-run-7/SRR5489015/SRR5489015.1	SRX2771855	Summer_33deg	WGS	other	TRANSCRIPTOMIC	SINGLE	0	0
								SAMN06854100	Winter_33deg														2011-01-15										SRR5489014	2017-05-01 14:11:24	2017-05-01 14:04:56	11510417	587031267	0	51	370	https://sra-downloadb.be-md.ncbi.nlm.nih.gov/sos2/sra-pub-run-7/SRR5489014/SRR5489014.1	SRX2771854	Winter_33deg	WGS	other	TRANSCRIPTOMIC	SINGLE	0	0
4	PRJDB8519	Whole genome sequencing of Acroporidae	Shinzato, C., Khalturin, K., Inoue, J., Zayasu, Y., Kanda, M., Kawamitsu, M., Yoshioka, Y., Yamashita, H., Suzuki, G., & Satoh, N. (2021). Eighteen Coral Genomes Reveal the Evolutionary Origin of Acropora Strategies to Accommodate Environmental Changes. Molecular biology and evolution, 38(1), 16–30. https://doi.org/10.1093/molbev/msaa216	For understanding molecular mechanisms of coral-algae symbiosis and evolutionary history of Acroporidae corals.	1785G	1.09T	1(18)	SAMD00186148	Sperm of Acropora muricata	missing	coral reef	missing	421Mbp	diploid	Whole genome sequencing of Acropora muricata	asexual	/	missing	missing	/	/	Sperm	2015-05	Japan	/	/	missing	/	missing	GenBank assembly accession: GCA_014634545.1 (latest) RefSeq assembly accession: n/a Keywords: GSC:MIxS;MIGS:5.0	Atmosphere and Ocean Research Institute, The University of Tokyo; 2020-09-05	5(96)	DRR194200	2020-09-05 03:50:36	2020-09-05 04:23:43	24506627	13826805388	24506627	564	8307	https://sra-download.ncbi.nlm.nih.gov/traces/dra4/DRR/000189/DRR194200	DRX184652	Muricata_matepair7	FINISHING	size fractionation	GENOMIC	PAIRED	7000	0
																																	DRR194202	2020-09-05 03:50:36	2020-09-05 04:35:19	19754928	11181384679	19754928	566	6833	https://sra-download.ncbi.nlm.nih.gov/traces/dra4/DRR/000189/DRR194202	DRX184654	Muricata_matepair15	FINISHING	size fractionation	GENOMIC	PAIRED	15000	0
																																	DRR194201	2020-09-05 03:50:36	2020-09-05 04:35:42	14792141	8539418431	14792141	577	5399	https://sra-download.ncbi.nlm.nih.gov/traces/dra4/DRR/000189/DRR194201	DRX184653	Muricata_matepair10	FINISHING	size fractionation	GENOMIC	PAIRED	10000	0
																																	DRR194199	2020-09-05 03:50:36	2020-09-05 04:33:15	11572290	6615801307	11572290	571	4216	https://sra-download.ncbi.nlm.nih.gov/traces/dra4/DRR/000189/DRR194199	DRX184651	Muricata_matepair3	FINISHING	size fractionation	GENOMIC	PAIRED	3000	0
																																	DRR194198	2020-09-05 03:50:36	2020-09-05 04:58:29	105117689	57946036128	105117689	551	32526	https://sra-download.ncbi.nlm.nih.gov/traces/dra4/DRR/000189/DRR194198	DRX184650	Muricata_shotgun	WGS	RANDOM	GENOMIC	PAIRED	600	0
5	PRJDB5633	marine metagenome environmental DNA project for coral reef environments	Shinzato C, Zayasu Y, Kanda M, Kawamitsu M, Satoh N, Yamashita H and Suzuki G (2018) Using Seawater to Document Coral-Zoothanthella Diversity: A New Approach to Coral Reef Monitoring Using Environmental DNA. Front. Mar. Sci. 5:28. https://doi.org/10.3389/fmars.2018.00028	This project aims to reveal biodiversity of coral reef environments using environmental DNA technologies.	110G	63481M	1(66)	SAMD00077794	mur genome shotgun sequencing for assembling complete mitochondrial genome	marine	coral reef	water	500 Mbp	diploid	Assembling complete mitochondrial genomes of Acropora corals	sexual	/	missing	missing	/	/	/	2016	Japan:Okinawa, Ishigaki	http://www.marinespecies.org/aphia.php?p=taxdetails&id=205469	/	24.454749 N 124.223382 E	10	30	Shotgun sequencing of DNA isolated from a branch Keywords: GSC:MIxS;MIGS:5.0	Atmosphere and Ocean Research Institute, The University of Tokyo; 2018-09-04	1(66)	DRR089927	2018-09-06 03:22:38	2018-10-26 11:10:29	2366241	1289180256	2366241	544	709	https://sra-downloadb.be-md.ncbi.nlm.nih.gov/sos1/sra-pub-run-2/DRR089927/DRR089927.1	DRX083653	/	WGS	RANDOM	GENOMIC	PAIRED	500	0
6	PRJNA477731	Bacteria Microbiome diversity underpins coral bleaching dynamics of Seychelles reefs during the 2016 El Niño-mass bleaching	Gardner, S. G., Camp, E. F., Smith, D. J., Kahlke, T., Osman, E. O., Gendron, G., Hume, B., Pogoreutz, C., Voolstra, C. R., & Suggett, D. J. (2019). Coral microbiome diversity reflects mass coral bleaching susceptibility during the 2016 El Niño heat wave. Ecology and evolution, 9(3), 938–956. https://doi.org/10.1002/ece3.4662	Coral reef communities of the Seychelles have been subjected to repeat El-Niño driven heat waves over the past 35 years, driving periodic mass coral bleaching. Coral associated microbes (i.e., Symbiodinium and bacterial communities) influence how coral bleaching manifests but remain undescribed for Seychelles’ reefs. We therefore examined microbiome diversity and composition at the peak of the 20…	1G	418M	12(48)	SAMN09487461	42-SEY16S	coral reef	reef	host tissue	/	/	/	/	/	/	/	/	Acropora muricata	/	2016-04-23	Seychelles	/	/	4.307782 S 55.730215 E	/	42-SEY16S	GSC:MIxS;MIMS:5.0	KAUST, Christian Voolstra; 2018-06-26	12(48)	SRR7429253	2019-01-21 00:21:24	2018-06-26 08:02:42	29597	17386223	29597	587	8	https://sra-download.ncbi.nlm.nih.gov/traces/sra65/SRR/007255/SRR7429253	SRX4300116	42-SEY16S	AMPLICON	PCR	METAGENOMIC	PAIRED	0	0
								SAMN09487460	41-SEY16S																		4.307782 S 55.730214 E		41-SEY16S				SRR7429252	2019-01-21 00:21:24	2018-06-26 08:02:38	18253	10740796	18253	588	5	https://sra-download.ncbi.nlm.nih.gov/traces/sra65/SRR/007255/SRR7429252	SRX4300117	41-SEY16S	AMPLICON	PCR	METAGENOMIC	PAIRED	0	0
								SAMN09487459	40-SEY16S																		4.307782 S 55.730213 E		40-SEY16S				SRR7429296	2019-01-21 00:21:23	2018-06-26 08:02:40	19652	11525971	19652	586	5	https://sra-download.ncbi.nlm.nih.gov/traces/sra65/SRR/007255/SRR7429296	SRX4300073	40-SEY16S	AMPLICON	PCR	METAGENOMIC	PAIRED	0	0
								SAMN09487458	39-SEY16S																		4.307782 S 55.730212 E		39-SEY16S				SRR7429297	2019-01-21 00:21:23	2018-06-26 08:02:43	17416	10227135	17416	587	5	https://sra-downloadb.be-md.ncbi.nlm.nih.gov/sos2/sra-pub-run-15/SRR7429297/SRR7429297.1	SRX4300072	39-SEY16S	AMPLICON	PCR	METAGENOMIC	PAIRED	0	0
								SAMN09487457	38-SEY16S																		4.307782 S 55.730211 E		38-SEY16S				SRR7429288	2019-01-21 00:21:23	2018-06-26 08:02:57	18749	11071569	18749	590	5	https://sra-downloadb.be-md.ncbi.nlm.nih.gov/sos2/sra-pub-run-15/SRR7429288/SRR7429288.1	SRX4300081	38-SEY16S	AMPLICON	PCR	METAGENOMIC	PAIRED	0	0
								SAMN09487456	37-SEY16S																		4.307782 S 55.730210 E		37-SEY16S				SRR7429289	2019-01-21 00:21:23	2018-06-26 08:02:34	13609	8048986	13609	591	4	https://sra-download.ncbi.nlm.nih.gov/traces/sra65/SRR/007255/SRR7429289	SRX4300080	37-SEY16S	AMPLICON	PCR	METAGENOMIC	PAIRED	0	0
								SAMN09487437	18-SEY16S																		4.285197 S 55.740794 E		18-SEY16S				SRR7429282	2019-01-21 00:21:24	2018-06-26 08:02:47	22265	13089216	22265	587	6	https://sra-downloadb.be-md.ncbi.nlm.nih.gov/sos2/sra-pub-run-15/SRR7429282/SRR7429282.1	SRX4300087	18-SEY16S	AMPLICON	PCR	METAGENOMIC	PAIRED	0	0
								SAMN09487436	17-SEY16S																				17-SEY16S				SRR7429283	2019-01-21 00:21:23	2018-06-26 08:02:42	28273	16639558	28273	588	8	https://sra-download.ncbi.nlm.nih.gov/traces/sra65/SRR/007255/SRR7429283	SRX4300086	17-SEY16S	AMPLICON	PCR	METAGENOMIC	PAIRED	0	0
								SAMN09487435	16-SEY16S																				16-SEY16S				SRR7429280	2019-01-21 00:21:24	2018-06-26 08:02:52	39366	23263138	39366	590	11	https://sra-downloadb.be-md.ncbi.nlm.nih.gov/sos2/sra-pub-run-15/SRR7429280/SRR7429280.1	SRX4300089	16-SEY16S	AMPLICON	PCR	METAGENOMIC	PAIRED	0	0
								SAMN09487428	9-SEY16S																				9-SEY16S				SRR7429277	2019-01-21 00:21:24	2018-06-26 08:02:42	28089	16512056	28089	587	8	https://sra-download.ncbi.nlm.nih.gov/traces/sra65/SRR/007255/SRR7429277	SRX4300092	9-SEY16S	AMPLICON	PCR	METAGENOMIC	PAIRED	0	0
								SAMN09487427	8-SEY16S																				8-SEY16S				SRR7429268	2019-01-21 00:21:24	2018-06-26 08:03:14	25190	14786085	25190	586	7	https://sra-downloadb.be-md.ncbi.nlm.nih.gov/sos2/sra-pub-run-15/SRR7429268/SRR7429268.1	SRX4300101	8-SEY16S	AMPLICON	PCR	METAGENOMIC	PAIRED	0	0
								SAMN09487426	7-SEY16S																				7-SEY16S				SRR7429269	2019-01-21 00:21:24	2018-06-26 08:02:43	17193	10098646	17193	587	5	https://sra-downloadb.be-md.ncbi.nlm.nih.gov/sos2/sra-pub-run-15/SRR7429269/SRR7429269.1	SRX4300100	7-SEY16S	AMPLICON	PCR	METAGENOMIC	PAIRED	0	0
7	PRJNA477732	Symbiodinium diversity underpins coral bleaching dynamics of Seychelles reefs during the 2016 El Niño-mass bleaching	Gardner, S. G., Camp, E. F., Smith, D. J., Kahlke, T., Osman, E. O., Gendron, G., Hume, B., Pogoreutz, C., Voolstra, C. R., & Suggett, D. J. (2019). Coral microbiome diversity reflects mass coral bleaching susceptibility during the 2016 El Niño heat wave. Ecology and evolution, 9(3), 938–956. https://doi.org/10.1002/ece3.4662	Coral reef communities of the Seychelles have been subjected to repeat El-Niño driven heat waves over the past 35 years, driving periodic mass coral bleaching. Coral associated microbes (i.e., Symbiodinium and bacterial communities) influence how coral bleaching manifests but remain undescribed for Seychelles’ reefs. We therefore examined microbiome diversity and composition at the peak of the 20…	1G	700M	12(48)	SAMN09487509	42-SEYITS2	coral reef	reef	host tissue	/	/	/	/	/	/	/	/	Acropora muricata	/	2016-04-23	Seychelles	/	/	4.307782 S 55.730215 E	/	42-SEYITS2	GSC:MIxS;MIMS:5.0	KAUST, Christian Voolstra; 2018-06-26	12(48)	SRR7440107	2019-01-21 00:21:25	2018-06-27 04:05:44	59484	28114319	59484	472	14	https://sra-download.ncbi.nlm.nih.gov/traces/sra65/SRR/007265/SRR7440107	SRX4310782	42-SEYITS2	AMPLICON	PCR	METAGENOMIC	PAIRED	0	0
								SAMN09487508	41-SEYITS2																		4.307782 S 55.730214 E		41-SEYITS2				SRR7440106	2019-01-21 00:21:25	2018-06-27 04:05:46	68550	35029384	68550	511	16	https://sra-download.ncbi.nlm.nih.gov/traces/sra65/SRR/007265/SRR7440106	SRX4310783	41-SEYITS2	AMPLICON	PCR	METAGENOMIC	PAIRED	0	0
								SAMN09487507	40-SEYITS2																		4.307782 S 55.730213 E		40-SEYITS2				SRR7440136	2019-01-21 00:21:24	2018-06-27 04:05:58	72283	38892357	72283	538	18	https://sra-download.ncbi.nlm.nih.gov/traces/sra65/SRR/007265/SRR7440136	SRX4310753	40-SEYITS2	AMPLICON	PCR	METAGENOMIC	PAIRED	0	0
								SAMN09487506	39-SEYITS2																		4.307782 S 55.730212 E		39-SEYITS2				SRR7440137	2019-01-21 00:21:24	2018-06-27 04:05:59	64389	37947346	64389	589	17	https://sra-download.ncbi.nlm.nih.gov/traces/sra65/SRR/007265/SRR7440137	SRX4310752	39-SEYITS2	AMPLICON	PCR	METAGENOMIC	PAIRED	0	0
								SAMN09487505	38-SEYITS2																		4.307782 S 55.730211 E		38-SEYITS2				SRR7440132	2019-01-21 00:21:24	2018-06-27 04:06:01	58981	34021537	58981	576	17	https://sra-download.ncbi.nlm.nih.gov/traces/sra65/SRR/007265/SRR7440132	SRX4310757	38-SEYITS2	AMPLICON	PCR	METAGENOMIC	PAIRED	0	0
								SAMN09487504	37-SEYITS2																		4.307782 S 55.730210 E		37-SEYITS2				SRR7440133	2019-01-21 00:21:24	2018-06-27 04:05:57	53559	30306597	53559	565	16	https://sra-download.ncbi.nlm.nih.gov/traces/sra65/SRR/007265/SRR7440133	SRX4310756	37-SEYITS2	AMPLICON	PCR	METAGENOMIC	PAIRED	0	0
								SAMN09487485	18-SEYITS2																		4.285197 S 55.740794 E		18-SEYITS2				SRR7440126	2019-01-21 00:21:24	2018-06-27 04:05:56	55060	29205142	55060	530	13	https://sra-download.ncbi.nlm.nih.gov/traces/sra65/SRR/007265/SRR7440126	SRX4310763	18-SEYITS2	AMPLICON	PCR	METAGENOMIC	PAIRED	0	0
								SAMN09487484	17-SEYITS2																				17-SEYITS2				SRR7440127	2019-01-21 00:21:24	2018-06-27 04:05:56	29680	16071550	29680	541	9	https://sra-download.ncbi.nlm.nih.gov/traces/sra65/SRR/007265/SRR7440127	SRX4310762	17-SEYITS2	AMPLICON	PCR	METAGENOMIC	PAIRED	0	0
								SAMN09487483	16-SEYITS2																				16-SEYITS2				SRR7440124	2019-01-21 00:21:24	2018-06-27 04:05:43	8504	4908641	8504	577	2	https://sra-download.ncbi.nlm.nih.gov/traces/sra65/SRR/007265/SRR7440124	SRX4310765	16-SEYITS2	AMPLICON	PCR	METAGENOMIC	PAIRED	0	0
								SAMN09487476	9-SEYITS2																				9-SEYITS2				SRR7440109	2019-01-21 00:21:25	2018-06-27 04:05:47	62131	33865808	62131	545	16	https://sra-download.ncbi.nlm.nih.gov/traces/sra65/SRR/007265/SRR7440109	SRX4310780	9-SEYITS2	AMPLICON	PCR	METAGENOMIC	PAIRED	0	0
								SAMN09487475	8-SEYITS2																				8-SEYITS2				SRR7440114	2019-01-21 00:21:25	2018-06-27 04:05:47	53642	28672734	53642	534	13	https://sra-download.ncbi.nlm.nih.gov/traces/sra65/SRR/007265/SRR7440114	SRX4310775	8-SEYITS2	AMPLICON	PCR	METAGENOMIC	PAIRED	0	0
								SAMN09487474	7-SEYITS2																				7-SEYITS2				SRR7440115	2019-01-21 00:21:25	2018-06-27 04:05:49	46890	27422489	46890	584	13	https://sra-download.ncbi.nlm.nih.gov/traces/sra65/SRR/007265/SRR7440115	SRX4310774	7-SEYITS2	AMPLICON	PCR	METAGENOMIC	PAIRED	0	0
8	PRJNA510614	Bacteria associated with corals in a mangrove lagoon in Bourake, New Caledonia	/	Studying corals that naturally persist in extreme environments can improve our understanding of the mechanisms corals require to survive under adverse environmental conditions. Here, we studied corals living in a mangrove lagoon in Bourake, New Caledonia, where pH remains persistently low (smaller 7.8, reaching 7.2), temperatures exceed 33C, and oxygen levels regularly fall below 2.5 mgL-1, and c…	1G	315M	7(22)	SAMN10612544	46-New Cal 16S	coral reef	reef	host tissue	/	/	/	/	/	/	/	/	Acropora muricata	/	2016-02-10	New Caledonia	/	/	21.949278 S 165.990931 E	/	46-New Cal 16S	GSC:MIxS;MIMS:5.0	KAUST, Christian Voolstra; 2018-12-18	7(22)	SRR8433330	2020-02-01 00:00:37	2019-01-11 07:14:49	65875	38947789	65875	591	19	https://sra-downloadb.be-md.ncbi.nlm.nih.gov/sos2/sra-pub-run-15/SRR8433330/SRR8433330.1	SRX5241048	46-New Cal 16S	AMPLICON	PCR	METAGENOMIC	PAIRED	0	0
								SAMN10612543	45-New Cal 16S																				45-New Cal 16S				SRR8433329	2020-02-01 00:00:37	2019-01-11 07:14:46	55164	32614590	55164	591	15	https://sra-downloadb.be-md.ncbi.nlm.nih.gov/sos2/sra-pub-run-15/SRR8433329/SRR8433329.1	SRX5241049	45-New Cal 16S	AMPLICON	PCR	METAGENOMIC	PAIRED	0	0
								SAMN10612542	44-New Cal 16S																				44-New Cal 16S				SRR8433327	2020-02-01 00:00:37	2019-01-11 07:14:48	76145	45034714	76145	591	21	https://sra-downloadb.be-md.ncbi.nlm.nih.gov/sos2/sra-pub-run-15/SRR8433327/SRR8433327.1	SRX5241051	44-New Cal 16S	AMPLICON	PCR	METAGENOMIC	PAIRED	0	0
								SAMN10612541	43-New Cal 16S																				43-New Cal 16S				SRR8433328	2020-02-01 00:00:37	2019-01-11 07:14:44	33266	19625258	33266	589	9	https://sra-downloadb.be-md.ncbi.nlm.nih.gov/sos2/sra-pub-run-15/SRR8433328/SRR8433328.1	SRX5241050	43-New Cal 16S	AMPLICON	PCR	METAGENOMIC	PAIRED	0	0
								SAMN10612540	42-New Cal 16S																				42-New Cal 16S				SRR8433321	2020-02-01 00:00:37	2019-01-11 07:14:38	10782	6382332	10782	591	3	https://sra-downloadb.be-md.ncbi.nlm.nih.gov/sos2/sra-pub-run-15/SRR8433321/SRR8433321.1	SRX5241057	42-New Cal 16S	AMPLICON	PCR	METAGENOMIC	PAIRED	0	0
								SAMN10612539	41-New Cal 16S																				41-New Cal 16S				SRR8433322	2020-02-01 00:00:37	2019-01-11 07:14:28	4635	2733687	4635	589	1	https://sra-downloadb.be-md.ncbi.nlm.nih.gov/sos2/sra-pub-run-15/SRR8433322/SRR8433322.1	SRX5241056	41-New Cal 16S	AMPLICON	PCR	METAGENOMIC	PAIRED	0	0
								SAMN10612538	39-New Cal 16S																				39-New Cal 16S				SRR8433319	2020-02-01 00:00:37	2019-01-11 07:14:39	32452	19206766	32452	591	9	https://sra-downloadb.be-md.ncbi.nlm.nih.gov/sos2/sra-pub-run-15/SRR8433319/SRR8433319.1	SRX5241059	39-New Cal 16S	AMPLICON	PCR	METAGENOMIC	PAIRED	0	0
9	PRJNA510616	Symbiodiniaceae associated with corals in a mangrove lagoon in Bourake, New Caledonia	/	Studying corals that naturally persist in extreme environments can improve our understanding of the mechanisms corals require to survive under adverse environmental conditions. Here, we studied corals living in a mangrove lagoon in Bourake, New Caledonia, where pH remains persistently low (smaller 7.8, reaching 7.2), temperatures exceed 33C, and oxygen levels regularly fall below 2.5 mgL-1, and c…	1G	434M	8(24)	SAMN10612568	46-New_Cal_ITS2	coral reef	reef	host tissue	/	/	/	/	/	/	/	/	Acropora muricata	/	2016-02-10	New Caledonia	/	/	21.949278 S 165.990931 E	/	46-New_Cal_ITS2	GSC:MIxS;MIMS:5.0	KAUST, Christian Voolstra; 2018-12-18	8(24)	SRR8433245	2020-02-01 00:00:36	2019-01-11 06:45:46	68004	34924269	68004	513	16	https://sra-downloadb.be-md.ncbi.nlm.nih.gov/sos2/sra-pub-run-15/SRR8433245/SRR8433245.1	SRX5240945	46-New_Cal_ITS2	AMPLICON	PCR	METAGENOMIC	PAIRED	0	0
								SAMN10612567	45-New_Cal_ITS2																				45-New_Cal_ITS2				SRR8433244	2020-02-01 00:00:36	2019-01-11 06:45:49	78183	35898163	78183	459	17	https://sra-downloadb.be-md.ncbi.nlm.nih.gov/sos2/sra-pub-run-15/SRR8433244/SRR8433244.1	SRX5240946	45-New_Cal_ITS2	AMPLICON	PCR	METAGENOMIC	PAIRED	0	0
								SAMN10612566	44-New_Cal_ITS2																				44-New_Cal_ITS2				SRR8433247	2020-02-01 00:00:36	2019-01-11 06:45:52	72118	35860736	72118	497	17	https://sra-downloadb.be-md.ncbi.nlm.nih.gov/sos2/sra-pub-run-15/SRR8433247/SRR8433247.1	SRX5240943	44-New_Cal_ITS2	AMPLICON	PCR	METAGENOMIC	PAIRED	0	0
								SAMN10612565	43-New_Cal_ITS2																				43-New_Cal_ITS2				SRR8433246	2020-02-01 00:00:36	2019-01-11 06:45:40	49657	23322468	49657	469	11	https://sra-downloadb.be-md.ncbi.nlm.nih.gov/sos2/sra-pub-run-15/SRR8433246/SRR8433246.1	SRX5240944	43-New_Cal_ITS2	AMPLICON	PCR	METAGENOMIC	PAIRED	0	0
								SAMN10612564	42-New_Cal_ITS2																				42-New_Cal_ITS2				SRR8433232	2020-02-01 00:00:36	2019-01-11 06:45:42	74096	36453865	74096	491	17	https://sra-downloadb.be-md.ncbi.nlm.nih.gov/sos2/sra-pub-run-15/SRR8433232/SRR8433232.1	SRX5240958	42-New_Cal_ITS2	AMPLICON	PCR	METAGENOMIC	PAIRED	0	0
								SAMN10612563	41-New_Cal_ITS2																				41-New_Cal_ITS2				SRR8433233	2020-02-01 00:00:36	2019-01-11 06:45:37	54059	23804632	54059	440	11	https://sra-downloadb.be-md.ncbi.nlm.nih.gov/sos2/sra-pub-run-15/SRR8433233/SRR8433233.1	SRX5240957	41-New_Cal_ITS2	AMPLICON	PCR	METAGENOMIC	PAIRED	0	0
								SAMN10612562	40-New_Cal_ITS2																				40-New_Cal_ITS2				SRR8433228	2020-02-01 00:00:36	2019-01-11 06:45:36	58217	23223670	58217	398	11	https://sra-downloadb.be-md.ncbi.nlm.nih.gov/sos2/sra-pub-run-15/SRR8433228/SRR8433228.1	SRX5240962	40-New_Cal_ITS2	AMPLICON	PCR	METAGENOMIC	PAIRED	0	0
								SAMN10612561	39-New_Cal_ITS2																				39-New_Cal_ITS2				SRR8433229	2020-02-01 00:00:36	2019-01-11 06:45:36	109286	38981735	109286	356	17	https://sra-downloadb.be-md.ncbi.nlm.nih.gov/sos2/sra-pub-run-15/SRR8433229/SRR8433229.1	SRX5240961	39-New_Cal_ITS2	AMPLICON	PCR	METAGENOMIC	PAIRED	0	0
10	PRJNA408048	Acropora muricata - microbiome (16S rRNA) - Raw sequence reads	van de Water, J. A., Courtial, L., Houlbrèque, F., Jacquet, S., & Ferrier-Pagès, C. (2018). Ultra-violet radiation has a limited impact on seasonal differences in the Acropora muricata holobiont. Frontiers in Marine Science, 5, 275. https://doi.org/10.3389/fmars.2018.00275	The effect of ultraviolet radiation on the physiology and microbiome of the tropical coral Acropora muricata was investigated at different seasons.	3G	1081M	40	SAMN07675705	SW.winter.blanc.1	Coral reef (ENVO - 00000150)	Coastal	Seawater	/	/	/	/	/	/	/	/	Seawater	/	2016-06	France: New Caledonian Lagoon, ilot Maitre	/	/	22.19 S 166.24 E	/	SW.winter.blanc.1	Acropora muricata fragments were exposed to natural and reduced UV levels at different seasons. Mucus (Muc) and tissue (Am) samples were collected and bacterial community composition was analysed using 16S rRNA gene amplicon sequencing GSC:MIxS;MIMS:5.0	Centre Scientifique de Monaco, Jeroen van de Water; 2017-09-20	40	SRR6057969	2018-06-20 00:17:03	2017-09-21 15:40:07	109820	54233268	109820	493	21	https://sra-downloadb.be-md.ncbi.nlm.nih.gov/sos2/sra-pub-run-11/SRR6057969/SRR6057969.1	SRX3204241	SW.winter.blanc.1	AMPLICON	PCR	METAGENOMIC	PAIRED	0	0
								SAMN07675704	SW.summer.blanc.2														2016-01						SW.summer.blanc.2				SRR6057968	2018-06-20 00:17:03	2017-09-21 15:40:04	145463	71834288	145463	493	28	https://sra-downloadb.be-md.ncbi.nlm.nih.gov/sos2/sra-pub-run-11/SRR6057968/SRR6057968.1	SRX3204242	SW.summer.blanc.2	AMPLICON	PCR	METAGENOMIC	PAIRED	0	0
								SAMN07675703	SW.summer.blanc.1														2016-01						SW.summer.blanc.1				SRR6057971	2018-06-20 00:17:03	2017-09-21 15:40:22	134655	66488845	134655	493	26	https://sra-downloadb.be-md.ncbi.nlm.nih.gov/sos2/sra-pub-run-11/SRR6057971/SRR6057971.1	SRX3204239	SW.summer.blanc.1	AMPLICON	PCR	METAGENOMIC	PAIRED	0	0
								SAMN07675702	Muc.winter.UV.5												Acropora muricata		2016-06						Muc.winter.UV.5				SRR6057970	2018-03-31 00:04:40	2017-09-21 15:40:15	95326	47071329	95326	493	18	https://sra-downloadb.be-md.ncbi.nlm.nih.gov/sos2/sra-pub-run-11/SRR6057970/SRR6057970.1	SRX3204240	Muc.winter.UV.5	AMPLICON	PCR	METAGENOMIC	PAIRED	0	0
								SAMN07675701	Muc.winter.UV.4																				Muc.winter.UV.4				SRR6057973	2018-03-31 00:04:40	2017-09-21 15:40:12	133828	66081341	133828	493	26	https://sra-downloadb.be-md.ncbi.nlm.nih.gov/sos2/sra-pub-run-11/SRR6057973/SRR6057973.1	SRX3204237	Muc.winter.UV.4	AMPLICON	PCR	METAGENOMIC	PAIRED	0	0
								SAMN07675700	Muc.winter.UV.3																				Muc.winter.UV.3				SRR6057972	2018-03-31 00:04:40	2017-09-21 15:40:09	140235	69243773	140235	493	27	https://sra-downloadb.be-md.ncbi.nlm.nih.gov/sos2/sra-pub-run-11/SRR6057972/SRR6057972.1	SRX3204238	Muc.winter.UV.3	AMPLICON	PCR	METAGENOMIC	PAIRED	0	0
								SAMN07675699	Muc.winter.UV.2																				Muc.winter.UV.2				SRR6057975	2018-03-31 00:04:40	2017-09-21 15:40:13	122497	60486915	122497	493	24	https://sra-downloadb.be-md.ncbi.nlm.nih.gov/sos2/sra-pub-run-11/SRR6057975/SRR6057975.1	SRX3204235	Muc.winter.UV.2	AMPLICON	PCR	METAGENOMIC	PAIRED	0	0
								SAMN07675698	Muc.winter.UV.1																				Muc.winter.UV.1				SRR6057974	2018-03-31 00:04:40	2017-09-21 15:40:16	192649	95128663	192649	493	38	https://sra-downloadb.be-md.ncbi.nlm.nih.gov/sos2/sra-pub-run-11/SRR6057974/SRR6057974.1	SRX3204236	Muc.winter.UV.1	AMPLICON	PCR	METAGENOMIC	PAIRED	0	0
								SAMN07675697	Muc.winter.noUV.6																				Muc.winter.noUV.6				SRR6057977	2018-03-31 00:04:40	2017-09-21 15:40:11	77134	38084748	77134	493	15	https://sra-downloadb.be-md.ncbi.nlm.nih.gov/sos2/sra-pub-run-11/SRR6057977/SRR6057977.1	SRX3204233	Muc.winter.noUV.6	AMPLICON	PCR	METAGENOMIC	PAIRED	0	0
								SAMN07675696	Muc.winter.noUV.5																				Muc.winter.noUV.5				SRR6057976	2018-03-31 00:04:40	2017-09-21 15:40:11	79667	39338551	79667	493	15	https://sra-downloadb.be-md.ncbi.nlm.nih.gov/sos2/sra-pub-run-11/SRR6057976/SRR6057976.1	SRX3204234	Muc.winter.noUV.5	AMPLICON	PCR	METAGENOMIC	PAIRED	0	0
								SAMN07675695	Muc.winter.noUV.3																				Muc.winter.noUV.3				SRR6057988	2018-03-31 00:04:40	2017-09-21 15:40:17	104123	51410460	104123	493	20	https://sra-downloadb.be-md.ncbi.nlm.nih.gov/sos2/sra-pub-run-11/SRR6057988/SRR6057988.1	SRX3204222	Muc.winter.noUV.3	AMPLICON	PCR	METAGENOMIC	PAIRED	0	0
								SAMN07675694	Muc.winter.noUV.2																				Muc.winter.noUV.2				SRR6057989	2018-03-31 00:04:40	2017-09-21 15:40:11	108593	53622049	108593	493	21	https://sra-downloadb.be-md.ncbi.nlm.nih.gov/sos2/sra-pub-run-11/SRR6057989/SRR6057989.1	SRX3204221	Muc.winter.noUV.2	AMPLICON	PCR	METAGENOMIC	PAIRED	0	0
								SAMN07675693	Muc.winter.noUV.1																				Muc.winter.noUV.1				SRR6057992	2018-03-31 00:04:40	2017-09-21 15:40:12	85506	42220573	85506	493	17	https://sra-downloadb.be-md.ncbi.nlm.nih.gov/sos2/sra-pub-run-11/SRR6057992/SRR6057992.1	SRX3204218	Muc.winter.noUV.1	AMPLICON	PCR	METAGENOMIC	PAIRED	0	0
								SAMN07675692	Muc.summer.UV.E														2016-01						Muc.summer.UV.E				SRR6057993	2018-03-31 00:04:40	2017-09-21 15:40:39	135747	67026425	135747	493	27	https://sra-downloadb.be-md.ncbi.nlm.nih.gov/sos2/sra-pub-run-11/SRR6057993/SRR6057993.1	SRX3204217	Muc.summer.UV.E	AMPLICON	PCR	METAGENOMIC	PAIRED	0	0
								SAMN07675691	Muc.summer.UV.D																				Muc.summer.UV.D				SRR6057990	2018-03-31 00:04:40	2017-09-21 15:40:14	138092	68188746	138092	493	27	https://sra-downloadb.be-md.ncbi.nlm.nih.gov/sos2/sra-pub-run-11/SRR6057990/SRR6057990.1	SRX3204220	Muc.summer.UV.D	AMPLICON	PCR	METAGENOMIC	PAIRED	0	0
								SAMN07675690	Muc.summer.UV.C																				Muc.summer.UV.C				SRR6057991	2018-03-31 00:04:40	2017-09-21 15:40:10	84365	41659780	84365	493	16	https://sra-downloadb.be-md.ncbi.nlm.nih.gov/sos2/sra-pub-run-11/SRR6057991/SRR6057991.1	SRX3204219	Muc.summer.UV.C	AMPLICON	PCR	METAGENOMIC	PAIRED	0	0
								SAMN07675689	Muc.summer.UV.A																				Muc.summer.UV.A				SRR6057996	2018-03-31 00:04:40	2017-09-21 15:40:44	123318	60896293	123318	493	24	https://sra-downloadb.be-md.ncbi.nlm.nih.gov/sos2/sra-pub-run-11/SRR6057996/SRR6057996.1	SRX3204214	Muc.summer.UV.A	AMPLICON	PCR	METAGENOMIC	PAIRED	0	0
								SAMN07675688	Muc.summer.noUV.E																				Muc.summer.noUV.E				SRR6057997	2018-03-31 00:04:40	2017-09-21 15:40:49	144781	71485498	144781	493	28	https://sra-downloadb.be-md.ncbi.nlm.nih.gov/sos2/sra-pub-run-11/SRR6057997/SRR6057997.1	SRX3204213	Muc.summer.noUV.E	AMPLICON	PCR	METAGENOMIC	PAIRED	0	0
								SAMN07675687	Muc.summer.noUV.D																				Muc.summer.noUV.D				SRR6057994	2018-03-31 00:04:40	2017-09-21 15:40:45	182555	90139176	182555	493	36	https://sra-downloadb.be-md.ncbi.nlm.nih.gov/sos2/sra-pub-run-11/SRR6057994/SRR6057994.1	SRX3204216	Muc.summer.noUV.D	AMPLICON	PCR	METAGENOMIC	PAIRED	0	0
								SAMN07675686	Muc.summer.noUV.C																				Muc.summer.noUV.C				SRR6057995	2018-03-31 00:04:40	2017-09-21 15:40:41	165705	81814715	165705	493	32	https://sra-downloadb.be-md.ncbi.nlm.nih.gov/sos2/sra-pub-run-11/SRR6057995/SRR6057995.1	SRX3204215	Muc.summer.noUV.C	AMPLICON	PCR	METAGENOMIC	PAIRED	0	0
								SAMN07675685	Muc.summer.noUV.B																				Muc.summer.noUV.B				SRR6057987	2018-03-31 00:04:40	2017-09-21 15:40:12	131529	64941114	131529	493	26	https://sra-downloadb.be-md.ncbi.nlm.nih.gov/sos2/sra-pub-run-11/SRR6057987/SRR6057987.1	SRX3204223	Muc.summer.noUV.B	AMPLICON	PCR	METAGENOMIC	PAIRED	0	0
								SAMN07675684	Muc.summer.noUV.A																				Muc.summer.noUV.A				SRR6057986	2018-03-31 00:04:40	2017-09-21 15:40:25	133988	66162029	133988	493	26	https://sra-downloadb.be-md.ncbi.nlm.nih.gov/sos2/sra-pub-run-11/SRR6057986/SRR6057986.1	SRX3204224	Muc.summer.noUV.A	AMPLICON	PCR	METAGENOMIC	PAIRED	0	0
								SAMN07675683	Am.winter.UV.D														2016-06						Am.winter.UV.D				SRR6057985	2018-03-31 00:04:40	2017-09-21 15:40:12	89288	44095056	89288	493	17	https://sra-downloadb.be-md.ncbi.nlm.nih.gov/sos2/sra-pub-run-11/SRR6057985/SRR6057985.1	SRX3204225	Am.winter.UV.D	AMPLICON	PCR	METAGENOMIC	PAIRED	0	0
								SAMN07675682	Am.winter.UV.C																				Am.winter.UV.C				SRR6057984	2018-03-31 00:04:40	2017-09-21 15:40:15	97920	48356575	97920	493	19	https://sra-downloadb.be-md.ncbi.nlm.nih.gov/sos2/sra-pub-run-11/SRR6057984/SRR6057984.1	SRX3204226	Am.winter.UV.C	AMPLICON	PCR	METAGENOMIC	PAIRED	0	0
								SAMN07675681	Am.winter.UV.B																				Am.winter.UV.B				SRR6057983	2018-03-31 00:04:40	2017-09-21 15:40:16	159751	78881745	159751	493	31	https://sra-downloadb.be-md.ncbi.nlm.nih.gov/sos2/sra-pub-run-11/SRR6057983/SRR6057983.1	SRX3204227	Am.winter.UV.B	AMPLICON	PCR	METAGENOMIC	PAIRED	0	0
								SAMN07675680	Am.winter.UV.A																				Am.winter.UV.A				SRR6057982	2018-03-31 00:04:40	2017-09-21 15:40:10	71893	35473313	71893	493	14	https://sra-downloadb.be-md.ncbi.nlm.nih.gov/sos2/sra-pub-run-11/SRR6057982/SRR6057982.1	SRX3204228	Am.winter.UV.A	AMPLICON	PCR	METAGENOMIC	PAIRED	0	0
								SAMN07675679	Am.winter.noUV.C																				Am.winter.noUV.C				SRR6057981	2018-03-31 00:04:40	2017-09-21 15:40:17	135707	67021726	135707	493	26	https://sra-downloadb.be-md.ncbi.nlm.nih.gov/sos2/sra-pub-run-11/SRR6057981/SRR6057981.1	SRX3204229	Am.winter.noUV.C	AMPLICON	PCR	METAGENOMIC	PAIRED	0	0
								SAMN07675678	Am.winter.noUV.B																				Am.winter.noUV.B				SRR6057980	2018-03-31 00:04:40	2017-09-21 15:40:17	110951	54790349	110951	493	22	https://sra-downloadb.be-md.ncbi.nlm.nih.gov/sos2/sra-pub-run-11/SRR6057980/SRR6057980.1	SRX3204230	Am.winter.noUV.B	AMPLICON	PCR	METAGENOMIC	PAIRED	0	0
								SAMN07675677	Am.winter.noUV.A																				Am.winter.noUV.A				SRR6057979	2018-03-31 00:04:40	2017-09-21 15:40:17	127963	63195799	127963	493	25	https://sra-downloadb.be-md.ncbi.nlm.nih.gov/sos2/sra-pub-run-11/SRR6057979/SRR6057979.1	SRX3204231	Am.winter.noUV.A	AMPLICON	PCR	METAGENOMIC	PAIRED	0	0
								SAMN07675676	Am.winter.noUV.4																				Am.winter.noUV.4				SRR6057978	2018-03-31 00:04:40	2017-09-21 15:40:14	122899	60694731	122899	493	24	https://sra-downloadb.be-md.ncbi.nlm.nih.gov/sos2/sra-pub-run-11/SRR6057978/SRR6057978.1	SRX3204232	Am.winter.noUV.4	AMPLICON	PCR	METAGENOMIC	PAIRED	0	0
								SAMN07675675	Am.summer.UV.5														2016-01						Am.summer.UV.5				SRR6057967	2018-03-31 00:04:40	2017-09-21 15:40:13	168212	83072871	168212	493	33	https://sra-downloadb.be-md.ncbi.nlm.nih.gov/sos2/sra-pub-run-11/SRR6057967/SRR6057967.1	SRX3204243	Am.summer.UV.5	AMPLICON	PCR	METAGENOMIC	PAIRED	0	0
								SAMN07675674	Am.summer.UV.4																				Am.summer.UV.4				SRR6057966	2018-03-31 00:04:40	2017-09-21 15:40:15	130206	64300119	130206	493	25	https://sra-downloadb.be-md.ncbi.nlm.nih.gov/sos2/sra-pub-run-11/SRR6057966/SRR6057966.1	SRX3204244	Am.summer.UV.4	AMPLICON	PCR	METAGENOMIC	PAIRED	0	0
								SAMN07675673	Am.summer.UV.3																				Am.summer.UV.3				SRR6057961	2018-03-31 00:04:41	2017-09-21 15:40:07	162622	80315619	162622	493	31	https://sra-downloadb.be-md.ncbi.nlm.nih.gov/sos2/sra-pub-run-11/SRR6057961/SRR6057961.1	SRX3204249	Am.summer.UV.3	AMPLICON	PCR	METAGENOMIC	PAIRED	0	0
								SAMN07675672	Am.summer.UV.2																				Am.summer.UV.2				SRR6057960	2018-03-31 00:04:41	2017-09-21 15:39:48	138940	68615027	138940	493	27	https://sra-downloadb.be-md.ncbi.nlm.nih.gov/sos2/sra-pub-run-11/SRR6057960/SRR6057960.1	SRX3204250	Am.summer.UV.2	AMPLICON	PCR	METAGENOMIC	PAIRED	0	0
								SAMN07675671	Am.summer.UV.1																				Am.summer.UV.1				SRR6057959	2018-03-31 00:04:41	2017-09-21 15:39:16	148048	73108787	148048	493	29	https://sra-downloadb.be-md.ncbi.nlm.nih.gov/sos2/sra-pub-run-11/SRR6057959/SRR6057959.1	SRX3204251	Am.summer.UV.1	AMPLICON	PCR	METAGENOMIC	PAIRED	0	0
								SAMN07675670	Am.summer.noUV.5																				Am.summer.noUV.5				SRR6057958	2018-03-31 00:04:41	2017-09-21 15:39:03	118028	58289122	118028	493	23	https://sra-downloadb.be-md.ncbi.nlm.nih.gov/sos2/sra-pub-run-11/SRR6057958/SRR6057958.1	SRX3204252	Am.summer.noUV.5	AMPLICON	PCR	METAGENOMIC	PAIRED	0	0
								SAMN07675669	Am.summer.noUV.4																				Am.summer.noUV.4				SRR6057965	2018-03-31 00:04:40	2017-09-21 15:40:19	153414	75762134	153414	493	30	https://sra-downloadb.be-md.ncbi.nlm.nih.gov/sos2/sra-pub-run-11/SRR6057965/SRR6057965.1	SRX3204245	Am.summer.noUV.4	AMPLICON	PCR	METAGENOMIC	PAIRED	0	0
								SAMN07675668	Am.summer.noUV.3																				Am.summer.noUV.3				SRR6057964	2018-03-31 00:04:40	2017-09-21 15:40:06	181191	89478628	181191	493	35	https://sra-downloadb.be-md.ncbi.nlm.nih.gov/sos2/sra-pub-run-11/SRR6057964/SRR6057964.1	SRX3204246	Am.summer.noUV.3	AMPLICON	PCR	METAGENOMIC	PAIRED	0	0
								SAMN07675667	Am.summer.noUV.2																				Am.summer.noUV.2				SRR6057963	2018-03-31 00:04:41	2017-09-21 15:40:33	161766	79886509	161766	493	31	https://sra-downloadb.be-md.ncbi.nlm.nih.gov/sos2/sra-pub-run-11/SRR6057963/SRR6057963.1	SRX3204247	Am.summer.noUV.2	AMPLICON	PCR	METAGENOMIC	PAIRED	0	0
								SAMN07675666	Am.summer.noUV.1																				Am.summer.noUV.1				SRR6057962	2018-03-31 00:04:41	2017-09-21 15:40:16	140032	69152266	140032	493	27	https://sra-downloadb.be-md.ncbi.nlm.nih.gov/sos2/sra-pub-run-11/SRR6057962/SRR6057962.1	SRX3204248	Am.summer.noUV.1	AMPLICON	PCR	METAGENOMIC	PAIRED	0	0
11	PRJNA278771	coral metagenome Crushed coral Raw sequence reads	Sweet, M., & Bythell, J. (2015). White syndrome in Acropora muricata: nonspecific bacterial infection and ciliate histophagy. Molecular ecology, 24(5), 1150–1159. https://doi.org/10.1111/mec.13097	The aim of this study was to assess likely bacterial pathogens associated with white syndrome in the coral Acropora muricata. To enable us to get a better understanding of likely pathogens we treated diseased corals with a range of antibiotics which would allow us to see which bacteria were eliminated or not and relate this to the most likely potential pathogens.	/	1M	13	SAMN03457211	metrod21	/	/	/	/	/	/	/	/	/	/	/	coral	MET	2013	Fiji	/	/	not collected	/	/	bacterial sample 16SrRNA gene	University of Derby, Michael Sweet; 2015-04-02	13	SRR2033095	2015-05-20 16:05:48	2015-05-19 15:05:39	5	1087	0	217	0	https://sra-downloadb.be-md.ncbi.nlm.nih.gov/sos1/sra-pub-run-5/SRR2033095/SRR2033095.1	SRX1033318	/	AMPLICON	PCR	METAGENOMIC	SINGLE	0	0
								SAMN03457210	metrod2													MET											SRR2033096	2015-05-20 16:05:48	2015-05-19 15:04:19	166	57504	0	346	0	https://sra-downloadb.be-md.ncbi.nlm.nih.gov/sos1/sra-pub-run-5/SRR2033096/SRR2033096.1	SRX1033319		AMPLICON	PCR	METAGENOMIC	SINGLE	0	0
								SAMN03457209	paramomyacin20													PARA											SRR2033097	2015-05-20 16:05:48	2015-05-19 15:04:18	20	8314	0	415	0	https://sra-downloadb.be-md.ncbi.nlm.nih.gov/sos1/sra-pub-run-5/SRR2033097/SRR2033097.1	SRX977861		AMPLICON	PCR	METAGENOMIC	SINGLE	0	0
								SAMN03457208	paramomyacin18													PARA											SRR2033098	2015-05-20 16:05:48	2015-05-19 15:04:17	40	16766	0	419	0	https://sra-downloadb.be-md.ncbi.nlm.nih.gov/sos1/sra-pub-run-5/SRR2033098/SRR2033098.1	SRX1033317		AMPLICON	PCR	METAGENOMIC	SINGLE	0	0
								SAMN03457207	paramomyacin10													PARA											SRR2033099	2015-05-20 16:05:48	2015-05-19 15:05:39	65	28259	0	434	0	https://sra-downloadb.be-md.ncbi.nlm.nih.gov/sos1/sra-pub-run-5/SRR2033099/SRR2033099.1	SRX1033323		AMPLICON	PCR	METAGENOMIC	SINGLE	0	0
								SAMN03457206	ampicilin27													AMP											SRR2033100	2015-05-20 16:05:48	2015-05-19 15:05:39	8	2883	0	360	0	https://sra-downloadb.be-md.ncbi.nlm.nih.gov/sos1/sra-pub-run-5/SRR2033100/SRR2033100.1	SRX1033324		AMPLICON	PCR	METAGENOMIC	SINGLE	0	0
								SAMN03457205	ampicilin15													AMP											SRR2033101	2015-05-20 16:05:48	2015-05-19 15:05:38	52	23307	0	448	0	https://sra-downloadb.be-md.ncbi.nlm.nih.gov/sos1/sra-pub-run-5/SRR2033101/SRR2033101.1	SRX1033320		AMPLICON	PCR	METAGENOMIC	SINGLE	0	0
								SAMN03457204	whitsesyndrome24													WS											SRR2033107	2015-05-20 16:05:48	2015-05-19 15:04:36	65	28167	0	433	0	https://sra-downloadb.be-md.ncbi.nlm.nih.gov/sos1/sra-pub-run-5/SRR2033107/SRR2033107.1	SRX1033322		AMPLICON	PCR	METAGENOMIC	SINGLE	0	0
								SAMN03457203	whitesyndrome13													WS											SRR2033102	2015-05-20 16:05:48	2015-05-19 15:05:39	76	32390	0	426	0	https://sra-downloadb.be-md.ncbi.nlm.nih.gov/sos1/sra-pub-run-5/SRR2033102/SRR2033102.1	SRX1033321		AMPLICON	PCR	METAGENOMIC	SINGLE	0	0
								SAMN03457202	whitesyndrome41													WS											SRR2033103	2015-05-20 16:05:48	2015-05-19 15:05:37	65	26668	0	410	0	https://sra-downloadb.be-md.ncbi.nlm.nih.gov/sos1/sra-pub-run-5/SRR2033103/SRR2033103.1	SRX1033313		AMPLICON	PCR	METAGENOMIC	SINGLE	0	0
								SAMN03457201	whitesyndrome12													WS											SRR2033104	2015-05-20 16:05:48	2015-05-19 15:05:39	49	20803	0	424	0	https://sra-downloadb.be-md.ncbi.nlm.nih.gov/sos1/sra-pub-run-5/SRR2033104/SRR2033104.1	SRX1033315		AMPLICON	PCR	METAGENOMIC	SINGLE	0	0
								SAMN03457200	healthy6													healthy											SRR2033106	2015-05-20 16:05:48	2015-05-19 15:05:37	30	12890	0	429	0	https://sra-downloadb.be-md.ncbi.nlm.nih.gov/sos1/sra-pub-run-5/SRR2033106/SRR2033106.1	SRX1033314		AMPLICON	PCR	METAGENOMIC	SINGLE	0	0
								SAMN03457199	healthy11													healthy											SRR2033105	2015-05-20 16:05:48	2015-05-19 15:05:39	65	25696	0	395	0	https://sra-downloadb.be-md.ncbi.nlm.nih.gov/sos1/sra-pub-run-5/SRR2033105/SRR2033105.1	SRX1033316		AMPLICON	PCR	METAGENOMIC	SINGLE	0	0
12	PRJNA636267	metagenome Coral-associated bacterial metagenomes subjected to the Kuroshio Current sampled from Kenting (Taiwan), Okinawa and Kochi (Japan). Metagenome	/	A 12-month survey of coral, Acropora muricata, associated microbial communities (by 16S amplicon sequencing) subjected to the Kuroshio Current sampled from Kenting (Taiwan), Okinawa and Kochi (Japan).	166M	81M	84	SAMN15069865	T1209SW	ocean	shoreline	sea water	/	/	/	/	/	/	/	/	Acropora muricata	/	2012-09-04	Taiwan: Kenting	/	/	21.95 N 120.75 E	/	seawater	Keywords: GSC:MIxS;MIMARKS:5.0	Academia Sinica, Sen-Lin Tang; 2020-06-01	84	SRR11887974	2020-09-13 22:42:42	2020-06-01 06:31:23	898	269292	0	299	0	https://sra-download.ncbi.nlm.nih.gov/traces/sra80/SRR/011609/SRR11887974	SRX8435562	T1209SW	AMPLICON	PCR	METAGENOMIC	SINGLE	0	0
								SAMN15069864	T1209C3			coral																	colony3				SRR11887975	2020-09-13 22:42:42	2020-06-01 06:31:35	25343	7652549	0	301	3	https://sra-download.ncbi.nlm.nih.gov/traces/sra58/SRR/011609/SRR11887975	SRX8435561	T1209C3	AMPLICON	PCR	METAGENOMIC	SINGLE	0	0
								SAMN15069863	T1209C2																				colony2				SRR11887976	2020-09-13 22:42:42	2020-06-01 06:31:25	6098	1873970	0	307	0	https://sra-download.ncbi.nlm.nih.gov/traces/sra48/SRR/011609/SRR11887976	SRX8435560	T1209C2	AMPLICON	PCR	METAGENOMIC	SINGLE	0	0
								SAMN15069862	T1209C1																				colony1				SRR11887977	2020-09-13 22:42:42	2020-06-01 06:31:23	32	10001	0	312	0	https://sra-download.ncbi.nlm.nih.gov/traces/sra54/SRR/011609/SRR11887977	SRX8435559	T1209C1	AMPLICON	PCR	METAGENOMIC	SINGLE	0	0
								SAMN15069861	T1207SW			sea water											2012-07-17						seawater				SRR11887979	2020-09-13 22:42:42	2020-06-01 06:31:24	1187	354177	0	298	0	https://sra-download.ncbi.nlm.nih.gov/traces/sra69/SRR/011609/SRR11887979	SRX8435557	T1207SW	AMPLICON	PCR	METAGENOMIC	SINGLE	0	0
								SAMN15069860	T1207C3			coral																	colony3				SRR11887980	2020-09-13 22:42:42	2020-06-01 06:31:27	13097	4025942	0	307	1	https://sra-download.ncbi.nlm.nih.gov/traces/sra55/SRR/011609/SRR11887980	SRX8435556	T1207C3	AMPLICON	PCR	METAGENOMIC	SINGLE	0	0
								SAMN15069859	T1207C2																				colony2				SRR11887981	2020-09-13 22:42:42	2020-06-01 06:31:34	6546	2007200	0	306	0	https://sra-download.ncbi.nlm.nih.gov/traces/sra69/SRR/011609/SRR11887981	SRX8435555	T1207C2	AMPLICON	PCR	METAGENOMIC	SINGLE	0	0
								SAMN15069858	T1207C1																				colony1				SRR11887982	2020-09-13 22:42:42	2020-06-01 06:31:26	5556	1698576	0	305	0	https://sra-download.ncbi.nlm.nih.gov/traces/sra80/SRR/011609/SRR11887982	SRX8435554	T1207C1	AMPLICON	PCR	METAGENOMIC	SINGLE	0	0
								SAMN15069857	T1204SW			sea water											2012-04-24						seawater				SRR11887983	2020-09-13 22:42:42	2020-06-01 06:31:25	1484	444603	0	299	0	https://sra-download.ncbi.nlm.nih.gov/traces/sra48/SRR/011609/SRR11887983	SRX8435553	T1204SW	AMPLICON	PCR	METAGENOMIC	SINGLE	0	0
								SAMN15069856	T1204C3			coral																	colony3				SRR11887984	2020-09-13 22:42:42	2020-06-01 06:31:24	1049	319292	0	304	0	https://sra-download.ncbi.nlm.nih.gov/traces/sra50/SRR/011609/SRR11887984	SRX8435552	T1204C3	AMPLICON	PCR	METAGENOMIC	SINGLE	0	0
								SAMN15069855	T1204C2																				colony2				SRR11887985	2020-09-13 22:42:42	2020-06-01 06:31:26	6637	2100989	0	316	1	https://sra-download.ncbi.nlm.nih.gov/traces/sra13/SRR/011609/SRR11887985	SRX8435551	T1204C2	AMPLICON	PCR	METAGENOMIC	SINGLE	0	0
								SAMN15069854	T1204C1																				colony1				SRR11887986	2020-09-13 22:42:42	2020-06-01 06:31:27	5545	1721519	0	310	0	https://sra-download.ncbi.nlm.nih.gov/traces/sra46/SRR/011609/SRR11887986	SRX8435550	T1204C1	AMPLICON	PCR	METAGENOMIC	SINGLE	0	0
								SAMN15069853	T1202SW			sea water											2012-02-23						seawater				SRR11887987	2020-09-13 22:42:42	2020-06-01 06:31:24	1885	550202	0	291	0	https://sra-download.ncbi.nlm.nih.gov/traces/sra35/SRR/011609/SRR11887987	SRX8435549	T1202SW	AMPLICON	PCR	METAGENOMIC	SINGLE	0	0
								SAMN15069852	T1202C3			coral																	colony3				SRR11887988	2020-09-13 22:42:42	2020-06-01 06:31:26	5031	1531057	0	304	0	https://sra-download.ncbi.nlm.nih.gov/traces/sra78/SRR/011609/SRR11887988	SRX8435548	T1202C3	AMPLICON	PCR	METAGENOMIC	SINGLE	0	0
								SAMN15069851	T1202C2																				colony2				SRR11887990	2020-09-13 22:42:42	2020-06-01 06:31:32	15009	4541348	0	302	2	https://sra-download.ncbi.nlm.nih.gov/traces/sra70/SRR/011609/SRR11887990	SRX8435546	T1202C2	AMPLICON	PCR	METAGENOMIC	SINGLE	0	0
								SAMN15069850	T1202C1																				colony1				SRR11887991	2020-09-13 22:42:42	2020-06-01 06:31:33	14341	4382488	0	305	1	https://sra-download.ncbi.nlm.nih.gov/traces/sra63/SRR/011609/SRR11887991	SRX8435545	T1202C1	AMPLICON	PCR	METAGENOMIC	SINGLE	0	0
								SAMN15069849	T1112SW			sea water											2011-12-29						seawater				SRR11887992	2020-09-13 22:42:42	2020-06-01 06:31:26	3408	974179	0	285	0	https://sra-download.ncbi.nlm.nih.gov/traces/sra77/SRR/011609/SRR11887992	SRX8435544	T1112SW	AMPLICON	PCR	METAGENOMIC	SINGLE	0	0
								SAMN15069848	T1112C3			coral																	colony3				SRR11887993	2020-09-13 22:42:42	2020-06-01 06:31:35	20462	6158945	0	300	2	https://sra-download.ncbi.nlm.nih.gov/traces/sra67/SRR/011609/SRR11887993	SRX8435543	T1112C3	AMPLICON	PCR	METAGENOMIC	SINGLE	0	0
								SAMN15069847	T1112C2																				colony2				SRR11887994	2020-09-13 22:42:42	2020-06-01 06:31:24	967	293083	0	303	0	https://sra-download.ncbi.nlm.nih.gov/traces/sra55/SRR/011609/SRR11887994	SRX8435542	T1112C2	AMPLICON	PCR	METAGENOMIC	SINGLE	0	0
								SAMN15069846	T1112C1																				colony1				SRR11887995	2020-09-13 22:42:42	2020-06-01 06:31:29	8618	2595523	0	301	1	https://sra-download.ncbi.nlm.nih.gov/traces/sra48/SRR/011609/SRR11887995	SRX8435541	T1112C1	AMPLICON	PCR	METAGENOMIC	SINGLE	0	0
								SAMN15069845	T1110SW			sea water											2011-10-21						seawater				SRR11887996	2020-09-13 22:42:41	2020-06-01 06:31:25	799	232578	0	291	0	https://sra-download.ncbi.nlm.nih.gov/traces/sra1/SRR/011609/SRR11887996	SRX8435540	T1110SW	AMPLICON	PCR	METAGENOMIC	SINGLE	0	0
								SAMN15069844	T1110C3			coral																	colony3				SRR11887997	2020-09-13 22:42:41	2020-06-01 06:31:27	7186	2200152	0	306	1	https://sra-download.ncbi.nlm.nih.gov/traces/sra63/SRR/011609/SRR11887997	SRX8435539	T1110C3	AMPLICON	PCR	METAGENOMIC	SINGLE	0	0
								SAMN15069843	T1110C2																				colony2				SRR11887998	2020-09-13 22:42:42	2020-06-01 06:31:30	9519	2913290	0	306	1	https://sra-download.ncbi.nlm.nih.gov/traces/sra15/SRR/011609/SRR11887998	SRX8435538	T1110C2	AMPLICON	PCR	METAGENOMIC	SINGLE	0	0
								SAMN15069842	T1110C1																				colony1				SRR11887999	2020-09-13 22:42:42	2020-06-01 06:31:28	9731	2994427	0	307	1	https://sra-download.ncbi.nlm.nih.gov/traces/sra35/SRR/011609/SRR11887999	SRX8435537	T1110C1	AMPLICON	PCR	METAGENOMIC	SINGLE	0	0
								SAMN15069841	T1108SW			sea water											2011-09-09						seawater				SRR11888001	2020-09-13 22:42:42	2020-06-01 06:31:24	997	299414	0	300	0	https://sra-download.ncbi.nlm.nih.gov/traces/sra22/SRR/011609/SRR11888001	SRX8435535	T1108SW	AMPLICON	PCR	METAGENOMIC	SINGLE	0	0
								SAMN15069840	T1108C3			coral																	colony3				SRR11888002	2020-09-13 22:42:42	2020-06-01 06:31:26	5590	1674945	0	299	0	https://sra-download.ncbi.nlm.nih.gov/traces/sra9/SRR/011609/SRR11888002	SRX8435534	T1108C3	AMPLICON	PCR	METAGENOMIC	SINGLE	0	0
								SAMN15069839	T1108C2																				colony2				SRR11888003	2020-09-13 22:42:42	2020-06-01 06:31:27	6661	2051820	0	308	0	https://sra-download.ncbi.nlm.nih.gov/traces/sra49/SRR/011609/SRR11888003	SRX8435533	T1108C2	AMPLICON	PCR	METAGENOMIC	SINGLE	0	0
								SAMN15069838	T1108C1																				colony1				SRR11888004	2020-09-13 22:42:42	2020-06-01 06:31:29	7681	2286990	0	297	1	https://sra-download.ncbi.nlm.nih.gov/traces/sra62/SRR/011609/SRR11888004	SRX8435532	T1108C1	AMPLICON	PCR	METAGENOMIC	SINGLE	0	0
								SAMN15069837	O1209SW			sea water											2012-08-30	Japan: Okinawa			26.69 N 127.87 E		seawater				SRR11888005	2020-09-13 22:42:42	2020-06-01 06:31:26	2905	899985	0	309	0	https://sra-download.ncbi.nlm.nih.gov/traces/sra56/SRR/011609/SRR11888005	SRX8435531	O1209SW	AMPLICON	PCR	METAGENOMIC	SINGLE	0	0
								SAMN15069836	O1209C3			coral																	colony3				SRR11888006	2020-09-13 22:42:42	2020-06-01 06:31:25	3191	983918	0	308	0	https://sra-download.ncbi.nlm.nih.gov/traces/sra70/SRR/011609/SRR11888006	SRX8435530	O1209C3	AMPLICON	PCR	METAGENOMIC	SINGLE	0	0
								SAMN15069835	O1209C2																				colony2				SRR11888007	2020-09-13 22:42:42	2020-06-01 06:31:28	7355	2267227	0	308	1	https://sra-download.ncbi.nlm.nih.gov/traces/sra77/SRR/011609/SRR11888007	SRX8435529	O1209C2	AMPLICON	PCR	METAGENOMIC	SINGLE	0	0
								SAMN15069834	O1209C1																				colony1				SRR11888008	2020-09-13 22:42:41	2020-06-01 06:31:28	8084	2500054	0	309	1	https://sra-download.ncbi.nlm.nih.gov/traces/sra50/SRR/011609/SRR11888008	SRX8435528	O1209C1	AMPLICON	PCR	METAGENOMIC	SINGLE	0	0
								SAMN15069833	O1207SW			sea water											2012-07-26						seawater				SRR11888009	2020-09-13 22:42:42	2020-06-01 06:31:25	602	185348	0	307	0	https://sra-download.ncbi.nlm.nih.gov/traces/sra49/SRR/011609/SRR11888009	SRX8435527	O1207SW	AMPLICON	PCR	METAGENOMIC	SINGLE	0	0
								SAMN15069832	O1207C3			coral																	colony3				SRR11888010	2020-09-13 22:42:42	2020-06-01 06:31:26	4015	1255743	0	312	0	https://sra-download.ncbi.nlm.nih.gov/traces/sra78/SRR/011609/SRR11888010	SRX8435526	O1207C3	AMPLICON	PCR	METAGENOMIC	SINGLE	0	0
								SAMN15069831	O1207C2																				colony2				SRR11888012	2020-09-13 22:42:42	2020-06-01 06:31:26	3305	1050940	0	317	0	https://sra-download.ncbi.nlm.nih.gov/traces/sra63/SRR/011609/SRR11888012	SRX8435524	O1207C2	AMPLICON	PCR	METAGENOMIC	SINGLE	0	0
								SAMN15069830	O1207C1																				colony1				SRR11888013	2020-09-13 22:42:42	2020-06-01 06:31:26	1603	505352	0	315	0	https://sra-download.ncbi.nlm.nih.gov/traces/sra58/SRR/011609/SRR11888013	SRX8435523	O1207C1	AMPLICON	PCR	METAGENOMIC	SINGLE	0	0
								SAMN15069829	O1204SW			sea water											2012-04-24						seawater				SRR11888014	2020-09-13 22:42:42	2020-06-01 06:31:24	508	146409	0	288	0	https://sra-download.ncbi.nlm.nih.gov/traces/sra74/SRR/011609/SRR11888014	SRX8435522	O1204SW	AMPLICON	PCR	METAGENOMIC	SINGLE	0	0
								SAMN15069828	O1204C3			coral																	colony3				SRR11888015	2020-09-13 22:42:42	2020-06-01 06:31:25	2865	893685	0	311	0	https://sra-download.ncbi.nlm.nih.gov/traces/sra70/SRR/011609/SRR11888015	SRX8435521	O1204C3	AMPLICON	PCR	METAGENOMIC	SINGLE	0	0
								SAMN15069827	O1204C2																				colony2				SRR11888016	2020-09-13 22:42:42	2020-06-01 06:31:29	7366	2270647	0	308	1	https://sra-download.ncbi.nlm.nih.gov/traces/sra55/SRR/011609/SRR11888016	SRX8435520	O1204C2	AMPLICON	PCR	METAGENOMIC	SINGLE	0	0
								SAMN15069826	O1204C1																				colony1				SRR11888017	2020-09-13 22:42:42	2020-06-01 06:31:25	2031	638685	0	314	0	https://sra-download.ncbi.nlm.nih.gov/traces/sra17/SRR/011609/SRR11888017	SRX8435519	O1204C1	AMPLICON	PCR	METAGENOMIC	SINGLE	0	0
								SAMN15069825	O1202SW			sea water											2012-02-24						seawater				SRR11888018	2020-09-13 22:42:42	2020-06-01 06:31:25	1160	363994	0	313	0	https://sra-download.ncbi.nlm.nih.gov/traces/sra38/SRR/011609/SRR11888018	SRX8435518	O1202SW	AMPLICON	PCR	METAGENOMIC	SINGLE	0	0
								SAMN15069824	O1202C3			coral																	colony3				SRR11888019	2020-09-13 22:42:42	2020-06-01 06:31:27	3745	1171394	0	312	0	https://sra-download.ncbi.nlm.nih.gov/traces/sra60/SRR/011609/SRR11888019	SRX8435517	O1202C3	AMPLICON	PCR	METAGENOMIC	SINGLE	0	0
								SAMN15069823	O1202C2																				colony2				SRR11888020	2020-09-13 22:42:41	2020-06-01 06:31:29	9416	2915360	0	309	1	https://sra-download.ncbi.nlm.nih.gov/traces/sra76/SRR/011609/SRR11888020	SRX8435516	O1202C2	AMPLICON	PCR	METAGENOMIC	SINGLE	0	0
								SAMN15069822	O1202C1																				colony1				SRR11888021	2020-09-13 22:42:41	2020-06-01 06:31:27	6371	1961515	0	307	0	https://sra-download.ncbi.nlm.nih.gov/traces/sra15/SRR/011609/SRR11888021	SRX8435515	O1202C1	AMPLICON	PCR	METAGENOMIC	SINGLE	0	0
								SAMN15069821	O1112SW			sea water											2011-12-21						seawater				SRR11888023	2020-09-13 22:42:42	2020-06-01 06:31:24	860	266093	0	309	0	https://sra-download.ncbi.nlm.nih.gov/traces/sra38/SRR/011609/SRR11888023	SRX8435513	O1112SW	AMPLICON	PCR	METAGENOMIC	SINGLE	0	0
								SAMN15069820	O1112C3			coral																	colony3				SRR11888024	2020-09-13 22:42:41	2020-06-01 06:31:29	7652	2413073	0	315	1	https://sra-download.ncbi.nlm.nih.gov/traces/sra52/SRR/011609/SRR11888024	SRX8435512	O1112C3	AMPLICON	PCR	METAGENOMIC	SINGLE	0	0
								SAMN15069819	O1112C2																				colony2				SRR11888025	2020-09-13 22:42:41	2020-06-01 06:31:29	3782	1178631	0	311	0	https://sra-download.ncbi.nlm.nih.gov/traces/sra70/SRR/011609/SRR11888025	SRX8435511	O1112C2	AMPLICON	PCR	METAGENOMIC	SINGLE	0	0
								SAMN15069818	O1112C1																				colony1				SRR11888026	2020-09-13 22:42:41	2020-06-01 06:31:27	5210	1605412	0	308	0	https://sra-download.ncbi.nlm.nih.gov/traces/sra52/SRR/011609/SRR11888026	SRX8435510	O1112C1	AMPLICON	PCR	METAGENOMIC	SINGLE	0	0
								SAMN15069817	O1110SW			sea water											2011-10-30						seawater				SRR11888027	2020-09-13 22:42:42	2020-06-01 06:31:24	474	135043	0	284	0	https://sra-download.ncbi.nlm.nih.gov/traces/sra38/SRR/011609/SRR11888027	SRX8435509	O1110SW	AMPLICON	PCR	METAGENOMIC	SINGLE	0	0
								SAMN15069816	O1110C3			coral																	colony3				SRR11888028	2020-09-13 22:42:41	2020-06-01 06:31:29	3610	1128792	0	312	0	https://sra-download.ncbi.nlm.nih.gov/traces/sra62/SRR/011609/SRR11888028	SRX8435508	O1110C3	AMPLICON	PCR	METAGENOMIC	SINGLE	0	0
								SAMN15069815	O1110C2																				colony2				SRR11888029	2020-09-13 22:42:41	2020-06-01 06:31:25	1979	608998	0	307	0	https://sra-download.ncbi.nlm.nih.gov/traces/sra48/SRR/011609/SRR11888029	SRX8435507	O1110C2	AMPLICON	PCR	METAGENOMIC	SINGLE	0	0
								SAMN15069814	O1110C1																				colony1				SRR11888030	2020-09-13 22:42:41	2020-06-01 06:31:34	17309	5242742	0	302	2	https://sra-download.ncbi.nlm.nih.gov/traces/sra48/SRR/011609/SRR11888030	SRX8435506	O1110C1	AMPLICON	PCR	METAGENOMIC	SINGLE	0	0
								SAMN15069813	O1108SW			sea water											2011-08-28						seawater				SRR11888031	2020-09-13 22:42:41	2020-06-01 06:31:24	878	262487	0	298	0	https://sra-download.ncbi.nlm.nih.gov/traces/sra50/SRR/011609/SRR11888031	SRX8435505	O1108SW	AMPLICON	PCR	METAGENOMIC	SINGLE	0	0
								SAMN15069812	O1108C3			coral																	colony3				SRR11888032	2020-09-13 22:42:40	2020-06-01 06:31:28	5786	1818168	0	314	0	https://sra-download.ncbi.nlm.nih.gov/traces/sra58/SRR/011609/SRR11888032	SRX8435504	O1108C3	AMPLICON	PCR	METAGENOMIC	SINGLE	0	0
								SAMN15069811	O1108C2																				colony2				SRR11888034	2020-09-13 22:42:40	2020-06-01 06:31:31	15330	4800511	0	313	2	https://sra-download.ncbi.nlm.nih.gov/traces/sra78/SRR/011609/SRR11888034	SRX8435502	O1108C2	AMPLICON	PCR	METAGENOMIC	SINGLE	0	0
								SAMN15069810	O1108C1																				colony1				SRR11888035	2020-09-13 22:42:41	2020-06-01 06:31:28	4874	1536291	0	315	0	https://sra-download.ncbi.nlm.nih.gov/traces/sra49/SRR/011609/SRR11888035	SRX8435501	O1108C1	AMPLICON	PCR	METAGENOMIC	SINGLE	0	0
								SAMN15069809	K1209SW			sea water											2012-09-06	Japan: Kochi			32.78 N 132.73 E		seawater				SRR11888036	2020-09-13 22:42:40	2020-06-01 06:31:25	1031	303467	0	294	0	https://sra-download.ncbi.nlm.nih.gov/traces/sra53/SRR/011609/SRR11888036	SRX8435500	K1209SW	AMPLICON	PCR	METAGENOMIC	SINGLE	0	0
								SAMN15069808	K1209C3			coral																	colony3				SRR11888037	2020-09-13 22:42:40	2020-06-01 06:31:30	8277	2671912	0	322	1	https://sra-download.ncbi.nlm.nih.gov/traces/sra52/SRR/011609/SRR11888037	SRX8435499	K1209C3	AMPLICON	PCR	METAGENOMIC	SINGLE	0	0
								SAMN15069807	K1209C2																				colony2				SRR11888038	2020-09-13 22:42:40	2020-06-01 06:31:29	11856	3834669	0	323	1	https://sra-download.ncbi.nlm.nih.gov/traces/sra3/SRR/011609/SRR11888038	SRX8435498	K1209C2	AMPLICON	PCR	METAGENOMIC	SINGLE	0	0
								SAMN15069806	K1209C1																				colony1				SRR11888039	2020-09-13 22:42:41	2020-06-01 06:31:28	7051	2279384	0	323	1	https://sra-download.ncbi.nlm.nih.gov/traces/sra70/SRR/011609/SRR11888039	SRX8435497	K1209C1	AMPLICON	PCR	METAGENOMIC	SINGLE	0	0
								SAMN15069805	K1207SW			sea water											2012-07-10						seawater				SRR11888040	2020-09-13 22:42:40	2020-06-01 06:31:27	3315	1030521	0	310	0	https://sra-download.ncbi.nlm.nih.gov/traces/sra35/SRR/011609/SRR11888040	SRX8435496	K1207SW	AMPLICON	PCR	METAGENOMIC	SINGLE	0	0
								SAMN15069804	K1207C3			coral																	colony3				SRR11888041	2020-09-13 22:42:40	2020-06-01 06:31:29	10477	3382357	0	322	1	https://sra-download.ncbi.nlm.nih.gov/traces/sra45/SRR/011609/SRR11888041	SRX8435495	K1207C3	AMPLICON	PCR	METAGENOMIC	SINGLE	0	0
								SAMN15069803	K1207C2																				colony2				SRR11888042	2020-09-13 22:42:41	2020-06-01 06:31:27	6764	2171133	0	320	0	https://sra-download.ncbi.nlm.nih.gov/traces/sra17/SRR/011609/SRR11888042	SRX8435494	K1207C2	AMPLICON	PCR	METAGENOMIC	SINGLE	0	0
								SAMN15069802	K1207C1																				colony1				SRR11888043	2020-09-13 22:42:41	2020-06-01 06:31:27	4942	1587701	0	321	0	https://sra-download.ncbi.nlm.nih.gov/traces/sra4/SRR/011609/SRR11888043	SRX8435493	K1207C1	AMPLICON	PCR	METAGENOMIC	SINGLE	0	0
								SAMN15069801	K1204SW			sea water											2012-04-27						seawater				SRR11888045	2020-09-13 22:42:41	2020-06-01 06:31:27	2948	899138	0	304	0	https://sra-download.ncbi.nlm.nih.gov/traces/sra45/SRR/011609/SRR11888045	SRX8435491	K1204SW	AMPLICON	PCR	METAGENOMIC	SINGLE	0	0
								SAMN15069800	K1204C3			coral																	colony3				SRR11888046	2020-09-13 22:42:41	2020-06-01 06:31:29	7583	2415277	0	318	1	https://sra-download.ncbi.nlm.nih.gov/traces/sra27/SRR/011609/SRR11888046	SRX8435490	K1204C3	AMPLICON	PCR	METAGENOMIC	SINGLE	0	0
								SAMN15069799	K1204C2																				colony2				SRR11888047	2020-09-13 22:42:41	2020-06-01 06:31:42	10227	3271723	0	319	1	https://sra-download.ncbi.nlm.nih.gov/traces/sra34/SRR/011609/SRR11888047	SRX8435489	K1204C2	AMPLICON	PCR	METAGENOMIC	SINGLE	0	0
								SAMN15069798	K1204C1																				colony1				SRR11888048	2020-09-13 22:42:41	2020-06-01 06:31:31	8187	2609530	0	318	1	https://sra-download.ncbi.nlm.nih.gov/traces/sra62/SRR/011609/SRR11888048	SRX8435488	K1204C1	AMPLICON	PCR	METAGENOMIC	SINGLE	0	0
								SAMN15069797	K1202SW			sea water											2012-02-24						seawater				SRR11888049	2020-09-13 22:42:41	2020-06-01 06:31:24	1154	339712	0	294	0	https://sra-download.ncbi.nlm.nih.gov/traces/sra46/SRR/011609/SRR11888049	SRX8435487	K1202SW	AMPLICON	PCR	METAGENOMIC	SINGLE	0	0
								SAMN15069796	K1202C3			coral																	colony3				SRR11888050	2020-09-13 22:42:41	2020-06-01 06:31:29	8148	2593253	0	318	1	https://sra-download.ncbi.nlm.nih.gov/traces/sra70/SRR/011609/SRR11888050	SRX8435486	K1202C3	AMPLICON	PCR	METAGENOMIC	SINGLE	0	0
								SAMN15069795	K1202C2																				colony2				SRR11888051	2020-09-13 22:42:41	2020-06-01 06:31:33	14362	4545279	0	316	2	https://sra-download.ncbi.nlm.nih.gov/traces/sra73/SRR/011609/SRR11888051	SRX8435485	K1202C2	AMPLICON	PCR	METAGENOMIC	SINGLE	0	0
								SAMN15069794	K1202C1																				colony1				SRR11888052	2020-09-13 22:42:41	2020-06-01 06:31:33	12738	3977290	0	312	1	https://sra-download.ncbi.nlm.nih.gov/traces/sra66/SRR/011609/SRR11888052	SRX8435484	K1202C1	AMPLICON	PCR	METAGENOMIC	SINGLE	0	0
								SAMN15069793	K1112SW			sea water											2011-12-20						seawater				SRR11888053	2020-09-13 22:42:41	2020-06-01 06:31:29	1447	415085	0	286	0	https://sra-download.ncbi.nlm.nih.gov/traces/sra65/SRR/011609/SRR11888053	SRX8435483	K1112SW	AMPLICON	PCR	METAGENOMIC	SINGLE	0	0
								SAMN15069792	K1112C3			coral																	colony3				SRR11888054	2020-09-13 22:42:41	2020-06-01 06:31:33	9454	3028641	0	320	1	https://sra-download.ncbi.nlm.nih.gov/traces/sra50/SRR/011609/SRR11888054	SRX8435482	K1112C3	AMPLICON	PCR	METAGENOMIC	SINGLE	0	0
								SAMN15069791	K1112C2																				colony2				SRR11887973	2020-09-13 22:42:42	2020-06-01 06:31:30	15376	4874401	0	317	2	https://sra-download.ncbi.nlm.nih.gov/traces/sra34/SRR/011609/SRR11887973	SRX8435563	K1112C2	AMPLICON	PCR	METAGENOMIC	SINGLE	0	0
								SAMN15069790	K1112C1																				colony1				SRR11887978	2020-09-13 22:42:42	2020-06-01 06:31:31	15781	5033031	0	318	2	https://sra-download.ncbi.nlm.nih.gov/traces/sra62/SRR/011609/SRR11887978	SRX8435558	K1112C1	AMPLICON	PCR	METAGENOMIC	SINGLE	0	0
								SAMN15069789	K1110SW			sea water											2011-10-30						seawater				SRR11887989	2020-09-13 22:42:42	2020-06-01 06:31:25	146	41929	0	287	0	https://sra-download.ncbi.nlm.nih.gov/traces/sra51/SRR/011609/SRR11887989	SRX8435547	K1110SW	AMPLICON	PCR	METAGENOMIC	SINGLE	0	0
								SAMN15069788	K1110C3			coral																	colony3				SRR11888000	2020-09-13 22:42:42	2020-06-01 06:31:25	2097	669592	0	319	0	https://sra-download.ncbi.nlm.nih.gov/traces/sra67/SRR/011609/SRR11888000	SRX8435536	K1110C3	AMPLICON	PCR	METAGENOMIC	SINGLE	0	0
								SAMN15069787	K1110C2																				colony2				SRR11888011	2020-09-13 22:42:42	2020-06-01 06:31:25	3540	1109571	0	313	0	https://sra-download.ncbi.nlm.nih.gov/traces/sra38/SRR/011609/SRR11888011	SRX8435525	K1110C2	AMPLICON	PCR	METAGENOMIC	SINGLE	0	0
								SAMN15069786	K1110C1																				colony1				SRR11888022	2020-09-13 22:42:41	2020-06-01 06:31:26	2587	815752	0	315	0	https://sra-download.ncbi.nlm.nih.gov/traces/sra46/SRR/011609/SRR11888022	SRX8435514	K1110C1	AMPLICON	PCR	METAGENOMIC	SINGLE	0	0
								SAMN15069785	K1108SW			sea water											2011-08-30						seawater				SRR11888033	2020-09-13 22:42:40	2020-06-01 06:31:24	541	162703	0	300	0	https://sra-download.ncbi.nlm.nih.gov/traces/sra36/SRR/011609/SRR11888033	SRX8435503	K1108SW	AMPLICON	PCR	METAGENOMIC	SINGLE	0	0
								SAMN15069784	K1108C3			coral																	colony3				SRR11888044	2020-09-13 22:42:41	2020-06-01 06:31:33	14224	4525775	0	318	1	https://sra-download.ncbi.nlm.nih.gov/traces/sra19/SRR/011609/SRR11888044	SRX8435492	K1108C3	AMPLICON	PCR	METAGENOMIC	SINGLE	0	0
								SAMN15069783	K1108C2																				colony2				SRR11888055	2020-09-13 22:42:41	2020-06-01 06:31:33	14778	4639895	0	313	2	https://sra-download.ncbi.nlm.nih.gov/traces/sra53/SRR/011609/SRR11888055	SRX8435481	K1108C2	AMPLICON	PCR	METAGENOMIC	SINGLE	0	0
								SAMN15069782	K1108C1																				colony1				SRR11888056	2020-09-13 22:42:41	2020-06-01 06:31:33	12620	3945961	0	312	1	https://sra-download.ncbi.nlm.nih.gov/traces/sra30/SRR/011609/SRR11888056	SRX8435480	K1108C1	AMPLICON	PCR	METAGENOMIC	SINGLE	0	0
13	PRJNA379752	Bacterial 16S rRNA amplicon in coral Acropora muricata	/	V6 to V8 region of microbial 16S rRNA amplicon in coral Acropora muricata in Penghu,TaiwanV6 to V8 region of microbial 16S rRNA amplicon in coral Acropora muricata in Penghu,Taiwan	179M	87M	151	SAMN06619680	W433S	coral reef	buttress zone	water	/	/	/	/	/	/	/	/	seawater	/	2013-02	not collected	/	/	23.31 N 119.183 E	/	/	Keywords: GSC:MIxS;MIMS:5.0	Biodiversity Research Center, Academia Sinica, Jia-Ho Shiu; 2017-03-20	151	SRR5359648	2018-03-17 00:00:31	2017-03-20 00:44:30	3544	1571469	0	443	0	https://sra-downloadb.be-md.ncbi.nlm.nih.gov/sos2/sra-pub-run-7/SRR5359648/SRR5359648.1	SRX2655485	W433S	AMPLICON	PCR	METAGENOMIC	PAIRED	0	0
								SAMN06619679	W433c												Acropora muricata						23.31 N 119.182 E						SRR5359649	2018-03-17 00:00:31	2017-03-20 00:44:34	3216	1433476	0	445	0	https://sra-downloadb.be-md.ncbi.nlm.nih.gov/sos2/sra-pub-run-7/SRR5359649/SRR5359649.1	SRX2655486	W433C	AMPLICON	PCR	METAGENOMIC	PAIRED	0	0
								SAMN06619678	W433b												Acropora muricata						23.31 N 119.181 E						SRR5359650	2018-03-17 00:00:32	2017-03-20 00:44:28	307	136729	0	445	0	https://sra-downloadb.be-md.ncbi.nlm.nih.gov/sos2/sra-pub-run-7/SRR5359650/SRR5359650.1	SRX2655487	W433b	AMPLICON	PCR	METAGENOMIC	PAIRED	0	0
								SAMN06619677	W433a												Acropora muricata						23.31 N 119.180 E						SRR5359651	2018-03-17 00:00:32	2017-03-20 00:44:29	1170	516713	0	441	0	https://sra-downloadb.be-md.ncbi.nlm.nih.gov/sos2/sra-pub-run-7/SRR5359651/SRR5359651.1	SRX2655488	W433a	AMPLICON	PCR	METAGENOMIC	PAIRED	0	0
								SAMN06619676	W430S												seawater						23.31 N 119.179 E						SRR5359652	2018-03-17 00:00:32	2017-03-20 00:44:31	3368	1464618	0	434	0	https://sra-downloadb.be-md.ncbi.nlm.nih.gov/sos2/sra-pub-run-7/SRR5359652/SRR5359652.1	SRX2655489	W430S	AMPLICON	PCR	METAGENOMIC	PAIRED	0	0
								SAMN06619675	W430c												Acropora muricata						23.31 N 119.178 E						SRR5359653	2018-03-17 00:00:32	2017-03-20 00:44:29	1570	697017	0	443	0	https://sra-downloadb.be-md.ncbi.nlm.nih.gov/sos2/sra-pub-run-7/SRR5359653/SRR5359653.1	SRX2655490	W430C	AMPLICON	PCR	METAGENOMIC	PAIRED	0	0
								SAMN06619674	W430b												Acropora muricata						23.31 N 119.177 E						SRR5359654	2018-03-17 00:00:32	2017-03-20 00:44:29	819	364903	0	445	0	https://sra-downloadb.be-md.ncbi.nlm.nih.gov/sos2/sra-pub-run-7/SRR5359654/SRR5359654.1	SRX2655491	W430b	AMPLICON	PCR	METAGENOMIC	PAIRED	0	0
								SAMN06619673	W430a												Acropora muricata						23.31 N 119.176 E						SRR5359655	2018-03-17 00:00:32	2017-03-20 00:44:32	2669	1187159	0	444	0	https://sra-downloadb.be-md.ncbi.nlm.nih.gov/sos2/sra-pub-run-7/SRR5359655/SRR5359655.1	SRX2655492	W430a	AMPLICON	PCR	METAGENOMIC	PAIRED	0	0
								SAMN06619672	W425S												seawater						23.31 N 119.175 E						SRR5359656	2018-03-17 00:00:32	2017-03-20 00:44:30	1776	780635	0	439	0	https://sra-downloadb.be-md.ncbi.nlm.nih.gov/sos2/sra-pub-run-7/SRR5359656/SRR5359656.1	SRX2655493	W425S	AMPLICON	PCR	METAGENOMIC	PAIRED	0	0
								SAMN06619671	W425c												Acropora muricata						23.31 N 119.174 E						SRR5359657	2018-03-17 00:00:32	2017-03-20 00:44:32	2601	1145006	0	440	0	https://sra-downloadb.be-md.ncbi.nlm.nih.gov/sos2/sra-pub-run-7/SRR5359657/SRR5359657.1	SRX2655494	W425C	AMPLICON	PCR	METAGENOMIC	PAIRED	0	0
								SAMN06619670	W425b												Acropora muricata						23.31 N 119.173 E						SRR5359658	2018-03-17 00:00:32	2017-03-20 00:44:38	1396	619346	0	443	0	https://sra-downloadb.be-md.ncbi.nlm.nih.gov/sos2/sra-pub-run-7/SRR5359658/SRR5359658.1	SRX2655495	W425b	AMPLICON	PCR	METAGENOMIC	PAIRED	0	0
								SAMN06619669	W425a												Acropora muricata						23.31 N 119.172 E						SRR5359659	2018-03-17 00:00:32	2017-03-20 00:44:39	2361	1043126	0	441	0	https://sra-downloadb.be-md.ncbi.nlm.nih.gov/sos2/sra-pub-run-7/SRR5359659/SRR5359659.1	SRX2655496	W425a	AMPLICON	PCR	METAGENOMIC	PAIRED	0	0
								SAMN06619668	W420S												seawater						23.31 N 119.171 E						SRR5359660	2018-03-17 00:00:32	2017-03-20 00:44:38	1604	703009	0	438	0	https://sra-downloadb.be-md.ncbi.nlm.nih.gov/sos2/sra-pub-run-7/SRR5359660/SRR5359660.1	SRX2655497	W420S	AMPLICON	PCR	METAGENOMIC	PAIRED	0	0
								SAMN06619667	W420c												Acropora muricata						23.31 N 119.170 E						SRR5359661	2018-03-17 00:00:32	2017-03-20 00:44:40	2122	942347	0	444	0	https://sra-downloadb.be-md.ncbi.nlm.nih.gov/sos2/sra-pub-run-7/SRR5359661/SRR5359661.1	SRX2655498	W420C	AMPLICON	PCR	METAGENOMIC	PAIRED	0	0
								SAMN06619666	W420b												Acropora muricata						23.31 N 119.169 E						SRR5359662	2018-03-17 00:00:32	2017-03-20 00:44:39	2256	999270	0	442	0	https://sra-downloadb.be-md.ncbi.nlm.nih.gov/sos2/sra-pub-run-7/SRR5359662/SRR5359662.1	SRX2655499	W420b	AMPLICON	PCR	METAGENOMIC	PAIRED	0	0
								SAMN06619665	W420a												Acropora muricata						23.31 N 119.168 E						SRR5359663	2018-03-17 00:00:32	2017-03-20 00:44:40	3217	1440822	0	447	0	https://sra-downloadb.be-md.ncbi.nlm.nih.gov/sos2/sra-pub-run-7/SRR5359663/SRR5359663.1	SRX2655500	W420a	AMPLICON	PCR	METAGENOMIC	PAIRED	0	0
								SAMN06619664	W415S												seawater						23.31 N 119.167 E						SRR5359664	2018-03-17 00:00:32	2017-03-20 00:44:39	2724	1196251	0	439	0	https://sra-downloadb.be-md.ncbi.nlm.nih.gov/sos2/sra-pub-run-7/SRR5359664/SRR5359664.1	SRX2655501	W415S	AMPLICON	PCR	METAGENOMIC	PAIRED	0	0
								SAMN06619663	W415c												Acropora muricata						23.31 N 119.166 E						SRR5359665	2018-03-17 00:00:33	2017-03-20 00:44:43	3853	1712764	0	444	0	https://sra-downloadb.be-md.ncbi.nlm.nih.gov/sos2/sra-pub-run-7/SRR5359665/SRR5359665.1	SRX2655502	W415C	AMPLICON	PCR	METAGENOMIC	PAIRED	0	0
								SAMN06619662	W415b												Acropora muricata						23.31 N 119.165 E						SRR5359666	2018-03-17 00:00:33	2017-03-20 00:44:39	1944	863147	0	444	0	https://sra-downloadb.be-md.ncbi.nlm.nih.gov/sos2/sra-pub-run-7/SRR5359666/SRR5359666.1	SRX2655503	W415b	AMPLICON	PCR	METAGENOMIC	PAIRED	0	0
								SAMN06619661	W415a												Acropora muricata						23.31 N 119.164 E						SRR5359667	2018-03-17 00:00:33	2017-03-20 00:44:42	6215	2756034	0	443	1	https://sra-downloadb.be-md.ncbi.nlm.nih.gov/sos2/sra-pub-run-7/SRR5359667/SRR5359667.1	SRX2655504	W415a	AMPLICON	PCR	METAGENOMIC	PAIRED	0	0
								SAMN06619660	W410S												seawater						23.31 N 119.163 E						SRR5359668	2018-03-17 00:00:33	2017-03-20 00:44:41	1260	559633	0	444	0	https://sra-downloadb.be-md.ncbi.nlm.nih.gov/sos2/sra-pub-run-7/SRR5359668/SRR5359668.1	SRX2655505	W410S	AMPLICON	PCR	METAGENOMIC	PAIRED	0	0
								SAMN06619659	W410c												Acropora muricata						23.31 N 119.162 E						SRR5359669	2018-03-17 00:00:33	2017-03-20 00:44:42	3539	1577838	0	445	0	https://sra-downloadb.be-md.ncbi.nlm.nih.gov/sos2/sra-pub-run-7/SRR5359669/SRR5359669.1	SRX2655506	W410C	AMPLICON	PCR	METAGENOMIC	PAIRED	0	0
								SAMN06619658	W410b												Acropora muricata						23.31 N 119.161 E						SRR5359670	2018-03-17 00:00:33	2017-03-20 00:44:43	4481	2001183	0	446	0	https://sra-downloadb.be-md.ncbi.nlm.nih.gov/sos2/sra-pub-run-7/SRR5359670/SRR5359670.1	SRX2655507	W410b	AMPLICON	PCR	METAGENOMIC	PAIRED	0	0
								SAMN06619657	W410a												Acropora muricata						23.31 N 119.160 E						SRR5359671	2018-03-17 00:00:33	2017-03-20 00:44:40	344	154353	0	448	0	https://sra-downloadb.be-md.ncbi.nlm.nih.gov/sos2/sra-pub-run-7/SRR5359671/SRR5359671.1	SRX2655508	W410a	AMPLICON	PCR	METAGENOMIC	PAIRED	0	0
								SAMN06619656	S433S												seawater		2012-06				23.31 N 119.159 E						SRR5359724	2018-03-17 00:00:34	2017-03-20 00:46:33	2355	1026249	0	435	0	https://sra-downloadb.be-md.ncbi.nlm.nih.gov/sos2/sra-pub-run-7/SRR5359724/SRR5359724.1	SRX2655561	S433S	AMPLICON	PCR	METAGENOMIC	PAIRED	0	0
								SAMN06619655	S433c												Acropora muricata						23.31 N 119.158 E						SRR5359725	2018-03-17 00:00:34	2017-03-20 00:46:37	2415	1064034	0	440	0	https://sra-downloadb.be-md.ncbi.nlm.nih.gov/sos2/sra-pub-run-7/SRR5359725/SRR5359725.1	SRX2655562	S433C	AMPLICON	PCR	METAGENOMIC	PAIRED	0	0
								SAMN06619654	S433b												Acropora muricata						23.31 N 119.157 E						SRR5359726	2018-03-17 00:00:34	2017-03-20 00:46:41	5447	2403883	0	441	1	https://sra-downloadb.be-md.ncbi.nlm.nih.gov/sos2/sra-pub-run-7/SRR5359726/SRR5359726.1	SRX2655563	S433b	AMPLICON	PCR	METAGENOMIC	PAIRED	0	0
								SAMN06619653	S433a												Acropora muricata						23.31 N 119.156 E						SRR5359727	2018-03-17 00:00:34	2017-03-20 00:49:28	2565	1135491	0	442	0	https://sra-downloadb.be-md.ncbi.nlm.nih.gov/sos2/sra-pub-run-7/SRR5359727/SRR5359727.1	SRX2655564	S433a	AMPLICON	PCR	METAGENOMIC	PAIRED	0	0
[truncated: 376 more rows]
[truncated: 14 more columns]

## Sheet: Montipora foliosa
NO.	BioProject	Title of BioProject	Publications	Description	Data volume bases	Data volume bytes	The number of M.capricornis (Total) BioSample	BioSample	SampleName	isolate	breed	isolation source	collection date	geographic location	tissue	Remarks	Submission	NO. of SRA	Run	ReleaseDate	LoadDate	spots	bases	spots_with_mates	avgLength	size_MB	download_path	Experiment	LibraryName	LibraryStrategy	LibrarySelection	LibrarySource	LibraryLayout	InsertSize	InsertDev	Platform	Model	SRAStudy	ProjectID	Sample	SampleType	TaxID	ScientificName	CenterName	Submission	Consent	RunHash	ReadHash
[truncated: 36 more rows]
