# Supplementary material for: Full-Length Transcriptome Maps of Reef-Building Coral Illuminate the Molecular Basis of Calcification, Symbiosis, and Circadian Genes
Source: Int J Mol Sci. 2022 Sep 22;23(19):11135. doi: 10.3390/ijms231911135 (PMC9570262; doi:10.3390/ijms231911135)
Supplement: Supplementary file 1 [file ijms-23-11135-s001.zip › Table S3.xlsx]

## Sheet: TableS3.1
Table S3.1 Number of sequences annotated with the searched databases in four reef-building corals (excluding Symbiodiniaceae sequences).
Database	Pocillopora damicornis	Pocillopora verrucosa	Acropora muricata	Montipora foliosa
NR	13262	11473	12560	8500
Swiss-Prot	11001	9185	9501	6456
KEGG	12706	10810	11577	7797
KOG	9129	7652	7790	5342
GO	10181	8444	8502	5741
NT	3939	3075	13034	5413
Pfam	10181	8444	8502	5741
At least one database	13520	11833	13479	9208
All seven databases	2948	2258	6019	2852
Total unigenes	14167	12822	13800	10905

## Sheet: TableS3.2
Table S3.2 Detailed annotation results of Pocillopora damicornis
Gene_id	{nr}	{SwissProt}	{KEGG}	{KOG}	{GO}	{nt}	{pfam}
transcript_HQ_P2_transcript0/f8p0/9897	{XP_001637281.1; predicted protein [Nematostella vectensis]}	{sp|O88307|SORL_MOUSE; Sortilin-related receptor OS=Mus musculus GN=Sorl1 PE=1 SV=3}	{nve:NEMVE_v1g240569; - - - - -}	{Hs4507157_1; KOG3511 Sortilin and related receptors R General function prediction only ;}	{GO:0005515; protein binding; molecular_function}	{NA}	{PF01108:Tissue factor PF00041:Fibronectin type III domain PF00057:Low-density lipoprotein receptor domain class A}
transcript_HQ_P2_transcript1/f2p0/9329	{AGG36336.1; hypothetical protein [Stylophora pistillata]}	{sp|P10587|MYH11_CHICK; Myosin-11 OS=Gallus gallus GN=MYH11 PE=1 SV=4}	{adf:107339482; K20478 GOLGB1 golgin subfamily B member 1 - -}	{Hs13124879; KOG0161 Myosin class II heavy chain Z Cytoskeleton ;}	{GO:0070840; dynein complex binding; molecular_function GO:0008092; cytoskeletal protein binding; molecular_function GO:0005882; intermediate filament; cellular_component GO:0006914; autophagy; biological_process GO:0008134; transcription factor binding; molecular_function GO:0005198; NA GO:0042803; protein homodimerization activity; molecular_function GO:0007094; mitotic cell cycle spindle assem…	{KC342190.1; Stylophora pistillata clone g9861 hypothetical protein gene, complete cds}	{PF05557:Mitotic checkpoint protein PF10473:Leucine-rich repeats of kinetochore protein Cenp-F/LEK1 PF04111:Autophagy protein Apg6 PF00769:Ezrin/radixin/moesin family PF00038:Intermediate filament protein}
transcript_HQ_P2_transcript10/f2p0/8399	{XP_015777249.1; PREDICTED: uncharacterized protein LOC107355229 [Acropora digitifera]}	{sp|O35276|NRP2_RAT; Neuropilin-2 OS=Rattus norvegicus GN=Nrp2 PE=2 SV=1}	{adf:107335265; - - - - -}	{NA}	{GO:0004222; metalloendopeptidase activity; molecular_function GO:0006310; DNA recombination; biological_process GO:0003677; DNA binding; molecular_function GO:0005634; nucleus; cellular_component}	{NA}	{PF11857:Domain of unknown function (DUF3377) PF03089:Recombination activating protein 2}
transcript_HQ_P2_transcript100/f5p0/6808	{XP_019636638.1; PREDICTED: echinoderm microtubule-associated protein-like 6 [Branchiostoma belcheri]}	{sp|Q5SQM0|EMAL6_MOUSE; Echinoderm microtubule-associated protein-like 6 OS=Mus musculus GN=Eml6 PE=2 SV=1}	{tad:TRIADDRAFT_51163; K18598 EML6 echinoderm microtubule-associated protein-like 6 - -}	{Hs18597790; KOG2106 Uncharacterized conserved protein, contains HELP and WD40 domains S Function unknown ;}	{GO:0006511; ubiquitin-dependent protein catabolic process; biological_process GO:0019773; proteasome core complex, alpha-subunit complex; cellular_component GO:0006886; intracellular protein transport; biological_process GO:0005515; protein binding; molecular_function GO:0016192; vesicle-mediated transport; biological_process GO:0030117; membrane coat; cellular_component GO:0004175; endopeptidas…	{XM_015895736.1; PREDICTED: Acropora digitifera echinoderm microtubule-associated protein-like 6 (LOC107331182), mRNA}	{PF00400:WD domain, G-beta repeat PF10584:Proteasome subunit A N-terminal signature PF04053:Coatomer WD associated region }
transcript_HQ_P2_transcript1000/f3p0/4849	{XP_015764197.1; PREDICTED: Bloom syndrome protein homolog isoform X3 [Acropora digitifera]}	{sp|O88700|BLM_MOUSE; Bloom syndrome protein homolog OS=Mus musculus GN=Blm PE=1 SV=1}	{spu:575579; K10901 BLM, RECQL3, SGS1 bloom syndrome protein 3.6.4.12 ko03440; Genetic Information Processing; Replication and repair; Homologous recombination | ko03460; Genetic Information Processing; Replication and repair; Fanconi anemia pathway}	{Hs4557365; KOG0351 ATP-dependent DNA helicase L Replication, recombination and repair ;}	{GO:0005524; ATP binding; molecular_function GO:0016787; hydrolase activity; molecular_function GO:0003676; nucleic acid binding; molecular_function GO:0043140; ATP-dependent 3'-5' DNA helicase activity; molecular_function GO:0006281; DNA repair; biological_process GO:0003677; DNA binding; molecular_function GO:0006260; DNA replication; biological_process}	{XM_015908709.1; PREDICTED: Acropora digitifera Bloom syndrome protein homolog (LOC107343144), transcript variant X2, mRNA}	{PF00270:DEAD/DEAH box helicase PF09382:RQC domain PF04851:Type III restriction enzyme, res subunit}
transcript_HQ_P2_transcript10000/f12p0/2537	{KXJ18658.1; hypothetical protein AC249_AIPGENE3779 [Exaiptasia pallida]}	{NA}	{nve:NEMVE_v1g167033; - - - - -}	{NA}	{GO:0003899; DNA-directed RNA polymerase activity; molecular_function GO:0003677; DNA binding; molecular_function GO:0006383; transcription from RNA polymerase III promoter; biological_process GO:0005666; DNA-directed RNA polymerase III complex; cellular_component}	{NA}	{PF05132:RNA polymerase III RPC4}
transcript_HQ_P2_transcript10001/f2p0/2514	{XP_001626045.1; predicted protein [Nematostella vectensis]}	{sp|Q91YJ2|SNX4_MOUSE; Sorting nexin-4 OS=Mus musculus GN=Snx4 PE=1 SV=1}	{nve:NEMVE_v1g246794; K17919 SNX4 sorting nexin-4 - ko04144; Cellular Processes; Transport and catabolism; Endocytosis}	{Hs4507145; KOG2273 Membrane coat complex Retromer, subunit VPS5/SNX1, Sorting nexins, and related PX domain-containing proteins U Intracellular trafficking, secretion, and vesicular transport ;}	{GO:0035091; phosphatidylinositol binding; molecular_function GO:0015031; protein transport; biological_process GO:0000145; exocyst; cellular_component GO:0006904; vesicle docking involved in exocytosis; biological_process}	{NA}	{PF00787:PX domain PF04048:Sec8 exocyst complex component specific domain}
transcript_HQ_P2_transcript10002/f2p0/2470	{XP_015761479.1; PREDICTED: uncharacterized protein LOC107340628 [Acropora digitifera]}	{NA}	{adf:107332133; - - - - -}	{NA}	{NA}	{NA}	{NA}
transcript_HQ_P2_transcript10003/f2p0/2505	{XP_015780827.1; PREDICTED: alpha-dioxygenase 2-like [Acropora digitifera]}	{sp|Q9C9U3|DOX2_ARATH; Alpha-dioxygenase 2 OS=Arabidopsis thaliana GN=DOX2 PE=2 SV=1}	{bfo:BRAFLDRAFT_89035; - - - - -}	{At1g73680; KOG2408 Peroxidase/oxygenase R General function prediction only ;}	{NA}	{NA}	{NA}
transcript_HQ_P2_transcript10005/f7p0/2513	{KXJ18851.1; RUN and FYVE domain-containing protein 2 [Exaiptasia pallida]}	{sp|Q8BIJ7|RUFY1_MOUSE; RUN and FYVE domain-containing protein 1 OS=Mus musculus GN=Rufy1 PE=1 SV=1}	{adf:107346323; K12482 RUFY1, RABIP4 RUN and FYVE domain-containing protein 1 - ko04144; Cellular Processes; Transport and catabolism; Endocytosis}	{7301558_1; KOG4381 RUN domain-containing protein T Signal transduction mechanisms ;}	{GO:0046872; metal ion binding; molecular_function GO:0007030; Golgi organization; biological_process GO:0004017; adenylate kinase activity; molecular_function}	{NA}	{PF01363:FYVE zinc finger PF05191:Adenylate kinase, active site lid PF09787:Golgin subfamily A member 5}
transcript_HQ_P2_transcript10007/f2p0/2509	{ABK78770.1; TIR1 [Acropora millepora]}	{sp|Q9Y2C9|TLR6_HUMAN; Toll-like receptor 6 OS=Homo sapiens GN=TLR6 PE=1 SV=2}	{adf:107341757; - - - - -}	{7296291; KOG0619 FOG: Leucine rich repeat R General function prediction only ;}	{GO:0005515; protein binding; molecular_function GO:0007165; signal transduction; biological_process}	{NA}	{PF01582:TIR domain PF13676:TIR domain}
transcript_HQ_P2_transcript10008/f9p0/2472	{XP_015764424.1; PREDICTED: extended synaptotagmin-2-A-like [Acropora digitifera]}	{NA}	{nve:NEMVE_v1g247335; - - - - -}	{CE18256; KOG1012 Ca2+-dependent lipid-binding protein CLB1/vesicle protein vp115/Granuphilin A, contains C2 domain R General function prediction only ;}	{GO:0008053; mitochondrial fusion; biological_process GO:0008289; lipid binding; molecular_function}	{NA}	{PF10265:Uncharacterized conserved protein (DUF2217) PF17047:Synaptotagmin-like mitochondrial-lipid-binding domain}
transcript_HQ_P2_transcript10009/f2p0/2543	{XP_001631827.1; predicted protein [Nematostella vectensis]}	{sp|Q86PM4|FGFR_HYDVU; Fibroblast growth factor receptor OS=Hydra vulgaris GN=FGFR PE=2 SV=1}	{adf:107338282; - - - - -}	{Hs4503711; KOG0200 Fibroblast/platelet-derived growth factor receptor and related receptor tyrosine kinases T Signal transduction mechanisms ;}	{GO:0004672; protein kinase activity; molecular_function GO:0006468; protein phosphorylation; biological_process GO:0005524; ATP binding; molecular_function}	{NA}	{PF07714:Protein tyrosine kinase PF00069:Protein kinase domain}
transcript_HQ_P2_transcript10010/f2p0/2511	{XP_015752506.1; PREDICTED: tryptophanase-like [Acropora digitifera]}	{sp|Q2S1V4|TNAA_SALRD; Tryptophanase OS=Salinibacter ruber (strain DSM 13855 / M31) GN=tnaA PE=3 SV=1}	{adf:107332293; - - - - -}	{NA}	{GO:0016740; transferase activity; molecular_function GO:0006520; cellular amino acid metabolic process; biological_process GO:0016829; lyase activity; molecular_function}	{XM_015897020.1; PREDICTED: Acropora digitifera tryptophanase-like (LOC107332293), mRNA}	{PF01212:Beta-eliminating lyase PF05889:O-phosphoseryl-tRNA(Sec) selenium transferase, SepSecS}
transcript_HQ_P2_transcript10011/f3p0/2464	{NA}	{NA}	{NA}	{NA}	{NA}	{NA}	{NA}
transcript_HQ_P2_transcript10012/f3p0/2515	{NA}	{NA}	{NA}	{NA}	{NA}	{NA}	{NA}
transcript_HQ_P2_transcript10013/f2p0/2509	{XP_015754614.1; PREDICTED: E3 ubiquitin-protein ligase RFWD3-like [Acropora digitifera]}	{sp|Q8CIK8|RFWD3_MOUSE; E3 ubiquitin-protein ligase RFWD3 OS=Mus musculus GN=Rfwd3 PE=2 SV=1}	{adf:107334200; K15691 RFWD3 E3 ubiquitin-protein ligase RFWD3 2.3.2.27 -}	{Hs19923517; KOG1645 RING-finger-containing E3 ubiquitin ligase O Posttranslational modification, protein turnover, chaperones ;}	{GO:0005515; protein binding; molecular_function GO:0005680; anaphase-promoting complex; cellular_component GO:0004842; ubiquitin-protein ligase activity; molecular_function GO:0046872; metal ion binding; molecular_function GO:0008270; zinc ion binding; molecular_function}	{NA}	{PF14634:zinc-RING finger domain PF00097:Zinc finger, C3HC4 type (RING finger) PF17123:RING-like zinc finger PF11789:Zinc-finger of the MIZ type in Nse subunit PF12678:RING-H2 zinc finger domain PF13639:Ring finger domain PF12861:Anaphase-promoting complex subunit 11 RING-H2 finger PF00400:WD domain, G-beta repeat PF01363:FYVE zinc finger}
transcript_HQ_P2_transcript10014/f6p0/2514	{XP_001631279.1; predicted protein [Nematostella vectensis]}	{sp|Q2KIA6|PRPF3_BOVIN; U4/U6 small nuclear ribonucleoprotein Prp3 OS=Bos taurus GN=PRPF3 PE=2 SV=1}	{acs:100554133; K12843 PRPF3, PRP3 U4/U6 small nuclear ribonucleoprotein PRP3 - ko03040; Genetic Information Processing; Transcription; Spliceosome}	{Hs4758556; KOG2769 Putative u4/u6 small nuclear ribonucleoprotein A RNA processing and modification ;}	{GO:0006397; mRNA processing; biological_process}	{XM_015919041.1; PREDICTED: Acropora digitifera U4/U6 small nuclear ribonucleoprotein Prp3-like (LOC107352735), mRNA}	{PF01480:PWI domain}
transcript_HQ_P2_transcript10018/f21p0/2452	{XP_001637887.1; predicted protein [Nematostella vectensis]}	{sp|P41250|SYG_HUMAN; Glycine--tRNA ligase OS=Homo sapiens GN=GARS PE=1 SV=3}	{hmg:100210444; K01880 GARS, glyS1 glycyl-tRNA synthetase 6.1.1.14 ko00970; Genetic Information Processing; Translation; Aminoacyl-tRNA biosynthesis}	{Hs6996010; KOG2298 Glycyl-tRNA synthetase and related class II tRNA synthetase J Translation, ribosomal structure and biogenesis ;}	{GO:0006418; tRNA aminoacylation for protein translation; biological_process GO:0000166; nucleotide binding; molecular_function GO:0005524; ATP binding; molecular_function GO:0004812; aminoacyl-tRNA ligase activity; molecular_function}	{LK927616.1; Caenorhabditis elegans genome assembly C_elegans_Bristol_N2_v1_5_4 ,scaffold CELN2_contig0000008}	{PF00587:tRNA synthetase class II core domain (G, H, P, S and T) PF00458:WHEP-TRS domain}
transcript_HQ_P2_transcript10019/f3p0/2516	{XP_015769285.1; PREDICTED: ammonium transporter Rh type A-like isoform X1 [Acropora digitifera]}	{sp|Q7T070|RHBG_DANRE; Ammonium transporter Rh type B OS=Danio rerio GN=rhbg PE=2 SV=1}	{adf:107347821; K06580 SLC42A, RHAG, RHBG, RHCG, CD241 ammonium transporter Rh - -}	{Hs9966891; KOG3796 Ammonium transporter RHBG UR Intracellular trafficking, secretion, and vesicular transport ; General function prediction only ;}	{GO:0016021; integral to membrane; cellular_component GO:0017176; phosphatidylinositol N-acetylglucosaminyltransferase activity; molecular_function GO:0016020; membrane; cellular_component GO:0006506; GPI anchor biosynthetic process; biological_process GO:0008519; ammonium transmembrane transporter activity; molecular_function GO:0015696; ammonium transport; biological_process}	{KC342196.1; Stylophora pistillata clone g11702 hypothetical protein gene, partial cds}	{PF00909:Ammonium Transporter Family PF06432:Phosphatidylinositol N-acetylglucosaminyltransferase}
transcript_HQ_P2_transcript1002/f9p0/4832	{XP_015774825.1; PREDICTED: LOW QUALITY PROTEIN: ubiquitin carboxyl-terminal hydrolase 10-like [Acropora digitifera]}	{sp|Q5ZJN4|UBP10_CHICK; Ubiquitin carboxyl-terminal hydrolase 10 OS=Gallus gallus GN=USP10 PE=2 SV=1}	{ola:101174334; K11841 USP10, UBP3 ubiquitin carboxyl-terminal hydrolase 10 3.4.19.12 ko04139; Cellular Processes; Transport and catabolism; Mitophagy - yeast}	{Hs22067085; KOG1871 Ubiquitin-specific protease O Posttranslational modification, protein turnover, chaperones ;}	{GO:0016579; protein deubiquitination; biological_process GO:0036459; NA}	{NA}	{PF00443:Ubiquitin carboxyl-terminal hydrolase}
transcript_HQ_P2_transcript10021/f8p0/2512	{XP_015771271.1; PREDICTED: DNA replication licensing factor mcm5-like [Acropora digitifera]}	{sp|Q561P5|MCM5_XENTR; DNA replication licensing factor mcm5 OS=Xenopus tropicalis GN=mcm5 PE=2 SV=1}	{adf:107349604; K02209 MCM5, CDC46 DNA replication licensing factor MCM5 3.6.4.12 ko03030; Genetic Information Processing; Replication and repair; DNA replication | ko04110; Cellular Processes; Cell growth and death; Cell cycle | ko04111; Cellular Processes; Cell growth and death; Cell cycle - yeast | ko04113; Cellular Processes; Cell growth and death; Meiosis - yeast}	{Hs11418031; KOG0481 DNA replication licensing factor, MCM5 component L Replication, recombination and repair ;}	{GO:0005524; ATP binding; molecular_function GO:0008134; transcription factor binding; molecular_function GO:0006355; regulation of transcription, DNA-dependent; biological_process GO:0006260; DNA replication; biological_process GO:0016887; ATPase activity; molecular_function GO:0003677; DNA binding; molecular_function}	{XM_015915785.1; PREDICTED: Acropora digitifera DNA replication licensing factor mcm5-like (LOC107349604), mRNA}	{PF07726:ATPase family associated with various cellular activities (AAA) PF07728:AAA domain (dynein-related subfamily) PF00493:MCM2/3/5 family PF00158:Sigma-54 interaction domain}
transcript_HQ_P2_transcript10023/f6p0/2510	{NA}	{NA}	{NA}	{NA}	{GO:0005515; protein binding; molecular_function}	{NA}	{PF01392:Fz domain}
transcript_HQ_P2_transcript10025/f13p0/2491	{XP_015761927.1; PREDICTED: conserved oligomeric Golgi complex subunit 8-like [Acropora digitifera]}	{sp|Q96MW5|COG8_HUMAN; Conserved oligomeric Golgi complex subunit 8 OS=Homo sapiens GN=COG8 PE=1 SV=2}	{cmk:103175985; K20295 COG8 conserved oligomeric Golgi complex subunit 8 - -}	{Hs21166361; KOG2069 Golgi transport complex subunit U Intracellular trafficking, secretion, and vesicular transport ;}	{GO:0003684; damaged DNA binding; molecular_function GO:0017119; Golgi transport complex; cellular_component GO:0006289; nucleotide-excision repair; biological_process GO:0043161; proteasomal ubiquitin-dependent protein catabolic process; biological_process}	{NA}	{PF09280:XPC-binding domain PF04124:Dor1-like family }
transcript_HQ_P2_transcript10026/f4p0/2545	{XP_015771934.1; PREDICTED: uncharacterized protein LOC107350223 [Acropora digitifera]}	{sp|F6QEU4|LIN41_XENTR; E3 ubiquitin-protein ligase TRIM71 OS=Xenopus tropicalis GN=trim71 PE=3 SV=1}	{adf:107348888; - - - - -}	{NA}	{GO:0003714; transcription corepressor activity; molecular_function GO:0005515; protein binding; molecular_function}	{NA}	{PF01436:NHL repeat PF06825:Heat shock factor binding protein 1}
transcript_HQ_P2_transcript10027/f2p0/2510	{AGG36337.1; actin-like protein, partial [Stylophora pistillata]}	{sp|P69002|ACT1_HELER; Actin CyI, cytoplasmic OS=Heliocidaris erythrogramma PE=3 SV=1}	{spu:373297; K05692 ACTB_G1 actin beta/gamma 1 - ko04015; Environmental Information Processing; Signal transduction; Rap1 signaling pathway | ko04390; Environmental Information Processing; Signal transduction; Hippo signaling pathway | ko04391; Environmental Information Processing; Signal transduction; Hippo signaling pathway - fly | ko04145; Cellular Processes; Transport and catabolism; Phagosom…	{CE13148B; KOG0676 Actin and related proteins Z Cytoskeleton ;}	{NA}	{AY360081.1; Stylophora pistillata actin (ACT) mRNA, complete cds}	{NA}
transcript_HQ_P2_transcript10028/f4p0/2546	{XP_001630985.1; predicted protein [Nematostella vectensis]}	{sp|O54990|PROM1_MOUSE; Prominin-1 OS=Mus musculus GN=Prom1 PE=1 SV=1}	{nve:NEMVE_v1g209704; K06532 PROM1, CD133 prominin 1 - ko05202; Human Diseases; Cancers: Overview; Transcriptional misregulation in cancer}	{Hs5174387; KOG4331 Polytopic membrane protein Prominin R General function prediction only ;}	{GO:0009055; NA GO:0009405; pathogenesis; biological_process GO:0005576; NA GO:0005737; cytoplasm; cellular_component GO:0006935; chemotaxis; biological_process GO:0016020; membrane; cellular_component GO:0008289; lipid binding; molecular_function GO:0048193; Golgi vesicle transport; biological_process GO:0005102; receptor binding; molecular_function GO:0000155; two-component sensor activity; mol…	{NA}	{PF09177:Syntaxin 6, N-terminal PF03836:RasGAP C-terminus PF13903:PMP-22/EMP/MP20/Claudin tight junction PF00499:NADH-ubiquinone/plastoquinone oxidoreductase chain 6 PF06009:Laminin Domain II PF01292:Prokaryotic cytochrome b561 PF04888:Secretion system effector C (SseC) like family PF11744:Aluminium activated malate transporter PF04479:RTA1 like protein PF02895:Signal transducing histidine kinase…
transcript_HQ_P2_transcript1003/f2p0/4904	{XP_015761190.1; PREDICTED: RNA-directed DNA polymerase from mobile element jockey-like [Acropora digitifera]}	{sp|Q95SX7|RTBS_DROME; Probable RNA-directed DNA polymerase from transposon BS OS=Drosophila melanogaster GN=RTase PE=2 SV=1}	{adf:107333047; - - - - -}	{CE28066_2; KOG1075 FOG: Reverse transcriptase R General function prediction only ;}	{NA}	{NA}	{NA}
transcript_HQ_P2_transcript10030/f2p0/2520	{XP_001627555.1; predicted protein [Nematostella vectensis]}	{sp|Q502K2|SAMH1_DANRE; Deoxynucleoside triphosphate triphosphohydrolase SAMHD1 OS=Danio rerio GN=samhd1 PE=2 SV=2}	{cmy:102929297; - - - - -}	{Hs14770705; KOG2681 Metal-dependent phosphohydrolase S Function unknown ;}	{GO:0007165; signal transduction; biological_process GO:0004114; 3',5'-cyclic-nucleotide phosphodiesterase activity; molecular_function}	{XM_016428220.1; PREDICTED: Monodelphis domestica SAM domain and HD domain 1 (SAMHD1), transcript variant X4, mRNA}	{PF00233:3'5'-cyclic nucleotide phosphodiesterase}
transcript_HQ_P2_transcript10032/f4p0/2517	{XP_015770510.1; PREDICTED: zinc finger protein 226-like [Acropora digitifera]}	{sp|Q02386|ZNF45_HUMAN; Zinc finger protein 45 OS=Homo sapiens GN=ZNF45 PE=2 SV=2}	{nve:NEMVE_v1g27312; - - - - -}	{7301331; KOG1721 FOG: Zn-finger R General function prediction only ;}	{GO:0003677; DNA binding; molecular_function GO:0046872; metal ion binding; molecular_function GO:0009055; NA GO:0020037; heme binding; molecular_function}	{NA}	{PF00096:Zinc finger, C2H2 type PF02892:BED zinc finger PF13465:Zinc-finger double domain PF16622:zinc-finger C2H2-type PF13912:C2H2-type zinc finger PF02085:Class III cytochrome C family}
transcript_HQ_P2_transcript10034/f3p0/2494	{KXJ29091.1; Unconventional myosin-XVIIIa [Exaiptasia pallida]}	{sp|Q9JMH9|MY18A_MOUSE; Unconventional myosin-XVIIIa OS=Mus musculus GN=Myo18a PE=1 SV=2}	{fab:101814902; K10362 MYO18 myosin XVIII - -}	{7300102; KOG0161 Myosin class II heavy chain Z Cytoskeleton ;}	{GO:0003774; motor activity; molecular_function GO:0016459; myosin complex; cellular_component}	{XM_015904805.1; PREDICTED: Acropora digitifera unconventional myosin-XVIIIa-like (LOC107339499), mRNA}	{PF01576:Myosin tail}
transcript_HQ_P2_transcript10035/f2p0/2506	{XP_015773826.1; PREDICTED: probable ATP-dependent RNA helicase DDX59 [Acropora digitifera]}	{sp|Q66HG7|DDX59_RAT; Probable ATP-dependent RNA helicase DDX59 OS=Rattus norvegicus GN=Ddx59 PE=2 SV=1}	{adf:107352035; K19466 DDX59 ATP-dependent RNA helicase DDX59 3.6.4.13 -}	{Hs13775232; KOG0331 ATP-dependent RNA helicase A RNA processing and modification ;}	{GO:0005524; ATP binding; molecular_function GO:0003676; nucleic acid binding; molecular_function}	{NA}	{PF00270:DEAD/DEAH box helicase}
transcript_HQ_P2_transcript10036/f7p0/2518	{XP_015753578.1; PREDICTED: arrestin domain-containing protein 4-like [Acropora digitifera]}	{sp|Q0VCA2|ARRD3_BOVIN; Arrestin domain-containing protein 3 OS=Bos taurus GN=ARRDC3 PE=2 SV=1}	{adf:107333301; - - - - -}	{Hs20543322; KOG3780 Thioredoxin binding protein TBP-2/VDUP1 R General function prediction only ;}	{GO:0004866; endopeptidase inhibitor activity; molecular_function}	{XM_015898092.1; PREDICTED: Acropora digitifera arrestin domain-containing protein 4-like (LOC107333301), mRNA}	{PF01835:MG2 domain}
transcript_HQ_P2_transcript10039/f8p0/2494	{XP_015767760.1; PREDICTED: manganese-dependent ADP-ribose/CDP-alcohol diphosphatase-like [Acropora digitifera]}	{sp|A7YY53|ADPRM_BOVIN; Manganese-dependent ADP-ribose/CDP-alcohol diphosphatase OS=Bos taurus GN=ADPRM PE=2 SV=2}	{phd:102324948; K01517 ADPRM manganese-dependent ADP-ribose/CDP-alcohol diphosphatase [EC:3.6.1.13 3.6.1.16 3.6.1.53] 3.6.1.13,3.6.1.16,3.6.1.53 ko00564; Metabolism; Lipid metabolism; Glycerophospholipid metabolism | ko00230; Metabolism; Nucleotide metabolism; Purine metabolism}	{NA}	{GO:0016787; hydrolase activity; molecular_function}	{NA}	{PF00149:Calcineurin-like phosphoesterase}
transcript_HQ_P2_transcript1004/f15p0/4833	{XP_019625981.1; PREDICTED: methionine synthase-like [Branchiostoma belcheri]}	{sp|Q4JIJ3|METH_BOVIN; Methionine synthase OS=Bos taurus GN=MTR PE=2 SV=1}	{sko:100374464; K00548 metH, MTR 5-methyltetrahydrofolate--homocysteine methyltransferase 2.1.1.13 ko01230; Metabolism; Global and overview maps; Biosynthesis of amino acids | ko00270; Metabolism; Amino acid metabolism; Cysteine and methionine metabolism | ko00450; Metabolism; Metabolism of other amino acids; Selenocompound metabolism | ko00670; Metabolism; Metabolism of cofactors and vitamins; O…	{NA}	{GO:0009086; methionine biosynthetic process; biological_process GO:0008705; methionine synthase activity; molecular_function GO:0005622; intracellular; cellular_component GO:0042558; pteridine-containing compound metabolic process; biological_process GO:0031419; cobalamin binding; molecular_function GO:0046872; metal ion binding; molecular_function}	{XM_013532238.1; PREDICTED: Lingula anatina methionine synthase-like (LOC106156809), mRNA}	{PF02310:B12 binding domain PF00809:Pterin binding enzyme PF02965:Vitamin B12 dependent methionine synthase, activation domain}
transcript_HQ_P2_transcript10040/f3p0/2515	{KXJ06187.1; Serine/arginine-rich splicing factor 4 [Exaiptasia pallida]}	{sp|Q3B7L6|SRSF6_BOVIN; Serine/arginine-rich splicing factor 6 OS=Bos taurus GN=SRSF6 PE=2 SV=1}	{nve:NEMVE_v1g230980; - - - - -}	{Hs20127499; KOG0106 Alternative splicing factor SRp55/B52/SRp75 (RRM superfamily) A RNA processing and modification ;}	{GO:0003723; RNA binding; molecular_function GO:0003676; nucleic acid binding; molecular_function}	{NA}	{PF00076:RNA recognition motif. (a.k.a. RRM, RBD, or RNP domain) PF08777:RNA binding motif}
transcript_HQ_P2_transcript10041/f7p0/2493	{KXJ05498.1; Organic cation transporter-like protein [Exaiptasia pallida]}	{sp|Q95R48|OCTL_DROME; Organic cation transporter-like protein OS=Drosophila melanogaster GN=Orct2 PE=2 SV=2}	{adf:107335402; - - - - -}	{7301137; KOG0255 Synaptic vesicle transporter SVOP and related transporters (major facilitator superfamily) R General function prediction only ;}	{GO:0055085; transmembrane transport; biological_process GO:0022857; transmembrane transporter activity; molecular_function GO:0016021; integral to membrane; cellular_component}	{NA}	{PF00083:Sugar (and other) transporter PF07690:Major Facilitator Superfamily}
transcript_HQ_P2_transcript10042/f2p0/2497	{KXJ29672.1; ATP-binding cassette sub-family G member 4 [Exaiptasia pallida]}	{sp|Q9H172|ABCG4_HUMAN; ATP-binding cassette sub-family G member 4 OS=Homo sapiens GN=ABCG4 PE=1 SV=2}	{nve:NEMVE_v1g168315; K05680 ABCG4 ATP-binding cassette, subfamily G (WHITE), member 4 - ko02010; Environmental Information Processing; Membrane transport; ABC transporters}	{Hs20143975; KOG0061 Transporter, ABC superfamily (Breast cancer resistance protein) Q Secondary metabolites biosynthesis, transport and catabolism ;}	{GO:0016887; ATPase activity; molecular_function GO:0003924; GTPase activity; molecular_function GO:0004127; cytidylate kinase activity; molecular_function GO:0016020; membrane; cellular_component GO:0005524; ATP binding; molecular_function GO:0006139; nucleobase, nucleoside, nucleotide and nucleic acid metabolic process; biological_process GO:0005525; GTP binding; molecular_function}	{XM_016139375.1; PREDICTED: Rousettus aegyptiacus ATP binding cassette subfamily G member 4 (ABCG4), transcript variant X9, mRNA}	{PF01061:ABC-2 type transporter PF02224:Cytidylate kinase PF01926:50S ribosome-binding GTPase PF03193:Protein of unknown function, DUF258 PF00005:ABC transporter PF13304:AAA domain, putative AbiEii toxin, Type IV TA system}
transcript_HQ_P2_transcript10043/f3p0/2503	{KXJ17309.1; Sorting nexin-11 [Exaiptasia pallida]}	{sp|Q2U4K2|SNX3_ASPOR; Sorting nexin-3 OS=Aspergillus oryzae (strain ATCC 42149 / RIB 40) GN=snx3 PE=3 SV=1}	{nve:NEMVE_v1g244990; K17924 SNX10_11 sorting nexin-10/11 - -}	{7299654; KOG2527 Sorting nexin SNX11 U Intracellular trafficking, secretion, and vesicular transport ;}	{GO:0035091; phosphatidylinositol binding; molecular_function}	{NA}	{PF00787:PX domain}
transcript_HQ_P2_transcript10045/f32p0/2488	{XP_015778752.1; PREDICTED: homeobox protein otx5-B-like [Acropora digitifera]}	{sp|Q91981|OTX2_DANRE; Homeobox protein OTX2 OS=Danio rerio GN=otx2 PE=2 SV=1}	{lcm:102359259; K18490 OTX2 homeobox protein OTX2 - -}	{Hs11119420; KOG2251 Homeobox transcription factor K Transcription ;}	{GO:0003677; DNA binding; molecular_function}	{AY738136.1; Artemia franciscana orthodenticle protein mRNA, partial cds}	{PF00046:Homeobox domain}
transcript_HQ_P2_transcript10046/f3p0/2517	{XP_015751470.1; PREDICTED: uncharacterized protein LOC107331411 [Acropora digitifera]}	{NA}	{adf:107331411; - - - - -}	{NA}	{NA}	{NA}	{NA}
transcript_HQ_P2_transcript10047/f5p0/2512	{XP_015774625.1; PREDICTED: CDK5 regulatory subunit-associated protein 2-like isoform X1 [Acropora digitifera]}	{NA}	{NA}	{NA}	{GO:0005815; microtubule organizing center; cellular_component}	{NA}	{PF07989:Centrosomin N-terminal motif 1}
transcript_HQ_P2_transcript10048/f3p0/2505	{XP_015778016.1; PREDICTED: tubulin polyglutamylase TTLL11-like [Acropora digitifera]}	{sp|Q8NHH1|TTL11_HUMAN; Tubulin polyglutamylase TTLL11 OS=Homo sapiens GN=TTLL11 PE=1 SV=2}	{xma:102233484; K16604 TTLL11 tubulin polyglutamylase TTLL11 6.-.-.- -}	{CE29417; KOG2158 Tubulin-tyrosine ligase-related protein O Posttranslational modification, protein turnover, chaperones ;}	{GO:0046872; metal ion binding; molecular_function GO:0006464; protein modification process; biological_process GO:0005524; ATP binding; molecular_function}	{NA}	{PF02655:ATP-grasp domain PF03133:Tubulin-tyrosine ligase family}
transcript_HQ_P2_transcript10050/f2p0/2446	{XP_015761065.1; PREDICTED: uncharacterized protein LOC107340225 [Acropora digitifera]}	{NA}	{NA}	{NA}	{NA}	{NA}	{NA}
transcript_HQ_P2_transcript10051/f3p0/2514	{KXJ25970.1; GRAM domain-containing protein 1B [Exaiptasia pallida]}	{sp|Q80TI0|GRM1B_MOUSE; GRAM domain-containing protein 1B OS=Mus musculus GN=Gramd1b PE=1 SV=2}	{bfo:BRAFLDRAFT_216813; - - - - -}	{Hs22052111; KOG1032 Uncharacterized conserved protein, contains GRAM domain S Function unknown ;}	{NA}	{NA}	{NA}
transcript_HQ_P2_transcript10053/f4p0/2502	{KXJ13545.1; UDP-N-acetylhexosamine pyrophosphorylase [Exaiptasia pallida]}	{sp|Q91YN5|UAP1_MOUSE; UDP-N-acetylhexosamine pyrophosphorylase OS=Mus musculus GN=Uap1 PE=1 SV=1}	{nve:NEMVE_v1g85624; K00972 UAP1 UDP-N-acetylglucosamine/UDP-N-acetylgalactosamine diphosphorylase [EC:2.7.7.23 2.7.7.83] 2.7.7.23,2.7.7.83 ko00520; Metabolism; Carbohydrate metabolism; Amino sugar and nucleotide sugar metabolism}	{Hs19923739; KOG2388 UDP-N-acetylglucosamine pyrophosphorylase M Cell wall/membrane/envelope biogenesis ;}	{GO:0070569; uridylyltransferase activity; molecular_function GO:0008152; NA}	{XM_015916186.1; PREDICTED: Acropora digitifera UDP-N-acetylhexosamine pyrophosphorylase-like (LOC107349990), transcript variant X1, mRNA}	{PF01704:UTP--glucose-1-phosphate uridylyltransferase}
transcript_HQ_P2_transcript10055/f8p0/2527	{NA}	{NA}	{NA}	{NA}	{NA}	{NA}	{NA}
transcript_HQ_P2_transcript10058/f8p0/2508	{XP_015772853.1; PREDICTED: selenoprotein S-like [Acropora digitifera]}	{sp|Q0VFV6|SELS_DANRE; Selenoprotein S OS=Danio rerio GN=vimp PE=2 SV=2}	{bfo:BRAFLDRAFT_265259; K14025 SELS, VIMP selenoprotein S - ko04141; Genetic Information Processing; Folding, sorting and degradation; Protein processing in endoplasmic reticulum}	{NA}	{GO:0006886; intracellular protein transport; biological_process GO:0045667; regulation of osteoblast differentiation; biological_process GO:0030176; integral to endoplasmic reticulum membrane; cellular_component}	{NA}	{PF06936:Selenoprotein S (SelS) PF17085:Unique cartilage matrix associated protein}
transcript_HQ_P2_transcript10059/f6p0/2490	{KXJ10588.1; Polypeptide N-acetylgalactosaminyltransferase 1 [Exaiptasia pallida]}	{sp|O08912|GALT1_MOUSE; Polypeptide N-acetylgalactosaminyltransferase 1 OS=Mus musculus GN=Galnt1 PE=1 SV=1}	{hmg:100209581; K00710 GALNT polypeptide N-acetylgalactosaminyltransferase 2.4.1.41 ko00512; Metabolism; Glycan biosynthesis and metabolism; Mucin type O-glycan biosynthesis}	{Hs13124891; KOG3736 Polypeptide N-acetylgalactosaminyltransferase O Posttranslational modification, protein turnover, chaperones ;}	{NA}	{XM_015920977.1; PREDICTED: Acropora digitifera polypeptide N-acetylgalactosaminyltransferase 1-like (LOC107354490), mRNA}	{NA}
transcript_HQ_P2_transcript1006/f3p0/4845	{XP_015759441.1; PREDICTED: apoptosis regulator R1-like [Acropora digitifera]}	{sp|Q07817|B2CL1_HUMAN; Bcl-2-like protein 1 OS=Homo sapiens GN=BCL2L1 PE=1 SV=1}	{adf:107331338; K02163 BCLW apoptosis regulator BCL-W - ko05206; Human Diseases; Cancers: Overview; MicroRNAs in cancer}	{Hs20336335; KOG4728 Anti-apoptotic Bcl-2 family proteins, prevent opening of mitochondrial porin channel T Signal transduction mechanisms ;}	{GO:0042981; regulation of apoptosis; biological_process}	{NA}	{PF00452:Apoptosis regulator proteins, Bcl-2 family}
transcript_HQ_P2_transcript10060/f3p0/2479	{XP_015766280.1; PREDICTED: BRO1 domain-containing protein BROX-like [Acropora digitifera]}	{sp|Q5VW32|BROX_HUMAN; BRO1 domain-containing protein BROX OS=Homo sapiens GN=BROX PE=1 SV=1}	{nve:NEMVE_v1g183877; - - - - -}	{NA}	{NA}	{XM_015910794.1; PREDICTED: Acropora digitifera BRO1 domain-containing protein BROX-like (LOC107345095), mRNA}	{NA}
transcript_HQ_P2_transcript10061/f13p0/2501	{XP_015756809.1; PREDICTED: uncharacterized protein LOC107336255 [Acropora digitifera]}	{sp|Q60847|COCA1_MOUSE; Collagen alpha-1(XII) chain OS=Mus musculus GN=Col12a1 PE=2 SV=3}	{adf:107336255; - - - - -}	{Hs18201921; KOG3544 Collagens (type IV and type XIII), and related proteins W Extracellular structures ;}	{NA}	{HM469901.1; Cladocora caespitosa clone CcL21 microsatellite sequence}	{NA}
transcript_HQ_P2_transcript10062/f2p0/2503	{XP_015767536.1; PREDICTED: 5'-methylthioadenosine/S-adenosylhomocysteine nucleosidase-like isoform X1 [Acropora digitifera]}	{NA}	{adf:107336751; - - - - -}	{NA}	{GO:0009116; nucleoside metabolic process; biological_process GO:0005515; protein binding; molecular_function GO:0003824; NA GO:0007165; signal transduction; biological_process}	{NA}	{PF01048:Phosphorylase superfamily PF00531:Death domain}
transcript_HQ_P2_transcript10063/f9p0/2439	{XP_015763552.1; PREDICTED: translation initiation factor IF-2, mitochondrial-like isoform X2 [Acropora digitifera]}	{sp|Q91YJ5|IF2M_MOUSE; Translation initiation factor IF-2, mitochondrial OS=Mus musculus GN=Mtif2 PE=1 SV=2}	{spu:752843; K02519 infB, MTIF2 translation initiation factor IF-2 - -}	{Hs4505277; KOG1145 Mitochondrial translation initiation factor 2 (IF-2; GTPase) J Translation, ribosomal structure and biogenesis ;}	{GO:0006576; cellular biogenic amine metabolic process; biological_process GO:0003924; GTPase activity; molecular_function GO:0006729; tetrahydrobiopterin biosynthetic process; biological_process GO:0005524; ATP binding; molecular_function GO:0007264; small GTPase mediated signal transduction; biological_process GO:0008124; 4-alpha-hydroxytetrahydrobiopterin dehydratase activity; molecular_functi…	{XM_015908066.1; PREDICTED: Acropora digitifera translation initiation factor IF-2, mitochondrial-like (LOC107342563), transcript variant X2, mRNA}	{PF03193:Protein of unknown function, DUF258 PF08477:Ras of Complex, Roc, domain of DAPkinase PF01329:Pterin 4 alpha carbinolamine dehydratase PF00025:ADP-ribosylation factor family PF01926:50S ribosome-binding GTPase PF02421:Ferrous iron transport protein B PF10662:Ethanolamine utilisation - propanediol utilisation PF00071:Ras family}
transcript_HQ_P2_transcript10064/f4p0/2494	{XP_015759637.1; PREDICTED: putative N-acetylated-alpha-linked acidic dipeptidase isoform X1 [Acropora digitifera]}	{sp|Q7M758|NALDL_MOUSE; N-acetylated-alpha-linked acidic dipeptidase-like protein OS=Mus musculus GN=Naaladl1 PE=2 SV=1}	{nve:NEMVE_v1g31090; - - - - -}	{Hs4885507; KOG2195 Transferrin receptor and related proteins containing the protease-associated (PA) domain OPR Posttranslational modification, protein turnover, chaperones ; Inorganic ion transport and metabolism ; General function prediction only ;}	{GO:0016787; hydrolase activity; molecular_function GO:0008152; NA}	{NA}	{PF01546:Peptidase family M20/M25/M40}
transcript_HQ_P2_transcript10065/f2p0/2515	{XP_015772357.1; PREDICTED: uncharacterized protein LOC107350637 isoform X1 [Acropora digitifera]}	{sp|C5IAW9|UN5BB_XENLA; Netrin receptor UNC5B-b OS=Xenopus laevis GN=unc5b-b PE=1 SV=1}	{adf:107337409; - - - - -}	{NA}	{GO:0007165; signal transduction; biological_process GO:0005515; protein binding; molecular_function}	{NA}	{PF00531:Death domain}
transcript_HQ_P2_transcript10066/f6p0/2512	{XP_015767271.1; PREDICTED: uncharacterized protein LOC107346020 [Acropora digitifera]}	{sp|Q6PAL0|BEND3_MOUSE; BEN domain-containing protein 3 OS=Mus musculus GN=Bend3 PE=1 SV=1}	{nve:NEMVE_v1g222421; - - - - -}	{NA}	{NA}	{NA}	{NA}
transcript_HQ_P2_transcript10068/f2p0/2496	{XP_015754301.1; PREDICTED: uncharacterized protein LOC107333951 [Acropora digitifera]}	{NA}	{adf:107333951; - - - - -}	{NA}	{NA}	{NA}	{NA}
transcript_HQ_P2_transcript10069/f4p0/2510	{XP_001623425.1; predicted protein [Nematostella vectensis]}	{sp|Q58CZ2|PCMD2_BOVIN; Protein-L-isoaspartate O-methyltransferase domain-containing protein 2 OS=Bos taurus GN=PCMTD2 PE=2 SV=1}	{xma:102217682; - - - - -}	{Hs8922739; KOG1661 Protein-L-isoaspartate(D-aspartate) O-methyltransferase O Posttranslational modification, protein turnover, chaperones ;}	{GO:0031515; tRNA (m1A) methyltransferase complex; cellular_component GO:0008168; methyltransferase activity; molecular_function GO:0018024; histone-lysine N-methyltransferase activity; molecular_function GO:0006364; rRNA processing; biological_process GO:0003723; RNA binding; molecular_function GO:0016429; tRNA (adenine-N1-)-methyltransferase activity; molecular_function GO:0008033; tRNA process…	{NA}	{PF01269:Fibrillarin PF07525:SOCS box PF08123:Histone methylation protein DOT1 PF08704:tRNA methyltransferase complex GCD14 subunit}
transcript_HQ_P2_transcript1007/f3p0/4919	{XP_001626410.1; predicted protein [Nematostella vectensis]}	{sp|P0CI65|NPHP3_DANRE; Nephrocystin-3 OS=Danio rerio GN=nphp3 PE=3 SV=1}	{adf:107335114; - - - - -}	{NA}	{GO:0042802; identical protein binding; molecular_function GO:0030170; pyridoxal phosphate binding; molecular_function GO:0006778; porphyrin metabolic process; biological_process GO:0005524; ATP binding; molecular_function GO:0003870; 5-aminolevulinate synthase activity; molecular_function GO:0005515; protein binding; molecular_function GO:0007165; signal transduction; biological_process GO:00057…	{EU374416.1; Pocillopora meandrina isolate 02Oahu23 calmodulin gene, intron}	{PF08631:Meiosis protein SPO22/ZIP4 like PF00931:NB-ARC domain PF02562:PhoH-like protein PF13374:Tetratricopeptide repeat PF09029:5-aminolevulinate synthase presequence PF13176:Tetratricopeptide repeat PF00515:Tetratricopeptide repeat PF01695:IstB-like ATP binding protein PF00004:ATPase family associated with various cellular activities (AAA) PF13181:Tetratricopeptide repeat PF07721:Tetratricopep…
transcript_HQ_P2_transcript10070/f4p0/2539	{XP_015778697.1; PREDICTED: uncharacterized protein LOC107356608 [Acropora digitifera]}	{sp|Q91ZV7|PLDX1_MOUSE; Plexin domain-containing protein 1 OS=Mus musculus GN=Plxdc1 PE=1 SV=2}	{hro:HELRODRAFT_109381; - - - - -}	{Hs17511213; KOG3848 Extracellular protein TEM7, contains PSI domain (tumor endothelial marker in humans) W Extracellular structures ;}	{GO:0016020; membrane; cellular_component}	{NA}	{PF01437:Plexin repeat}
transcript_HQ_P2_transcript10071/f2p0/2502	{KXJ29323.1; Low-density lipoprotein receptor-related protein 6 [Exaiptasia pallida]}	{sp|O88572|LRP6_MOUSE; Low-density lipoprotein receptor-related protein 6 OS=Mus musculus GN=Lrp6 PE=1 SV=1}	{lgi:LOTGIDRAFT_171958; K03068 LRP5_6 low density lipoprotein receptor-related protein 5/6 - ko04310; Environmental Information Processing; Signal transduction; Wnt signaling pathway | ko04150; Environmental Information Processing; Signal transduction; mTOR signaling pathway | ko05224; Human Diseases; Cancers: Specific types; Breast cancer}	{Hs4505017; KOG1215 Low-density lipoprotein receptors containing Ca2+-binding EGF-like domains T Signal transduction mechanisms ;}	{GO:0007165; signal transduction; biological_process GO:0005515; protein binding; molecular_function}	{NA}	{PF00531:Death domain}
transcript_HQ_P2_transcript10072/f4p0/2464	{XP_015766255.1; PREDICTED: keratin-associated protein 10-6-like [Acropora digitifera]}	{sp|A8MXZ3|KRA91_HUMAN; Keratin-associated protein 9-1 OS=Homo sapiens GN=KRTAP9-1 PE=3 SV=1}	{nve:NEMVE_v1g211071; - - - - -}	{NA}	{NA}	{NA}	{NA}
transcript_HQ_P2_transcript10073/f3p0/2506	{XP_015768434.1; PREDICTED: uncharacterized protein LOC107347080 isoform X2 [Acropora digitifera]}	{NA}	{adf:107336659; - - - - -}	{NA}	{GO:0007165; signal transduction; biological_process GO:0005515; protein binding; molecular_function}	{NA}	{PF00531:Death domain}
transcript_HQ_P2_transcript10074/f6p0/2547	{XP_015763266.1; PREDICTED: uncharacterized protein LOC107342304 [Acropora digitifera]}	{NA}	{NA}	{NA}	{NA}	{NA}	{NA}
transcript_HQ_P2_transcript10075/f36p0/2481	{XP_001640131.1; predicted protein [Nematostella vectensis]}	{sp|Q1JPJ8|THOP1_BOVIN; Thimet oligopeptidase OS=Bos taurus GN=THOP1 PE=2 SV=3}	{nve:NEMVE_v1g178888; K01392 THOP1 thimet oligopeptidase 3.4.24.15 ko04614; Organismal Systems; Endocrine system; Renin-angiotensin system | ko05143; Human Diseases; Infectious diseases: Parasitic; African trypanosomiasis}	{Hs4507491; KOG2089 Metalloendopeptidase family - saccharolysin & thimet oligopeptidase O Posttranslational modification, protein turnover, chaperones ;}	{GO:0006508; proteolysis; biological_process GO:0004222; metalloendopeptidase activity; molecular_function}	{XM_004608486.2; PREDICTED: Sorex araneus neurolysin (metallopeptidase M3 family) (NLN), mRNA}	{PF01432:Peptidase family M3}
transcript_HQ_P2_transcript10077/f2p0/2497	{XP_015753641.1; PREDICTED: apolipoprotein L3-like isoform X1 [Acropora digitifera]}	{NA}	{adf:107333338; K14480 APOL apolipoprotein L - -}	{NA}	{GO:0008289; lipid binding; molecular_function GO:0005783; endoplasmic reticulum; cellular_component GO:0006869; lipid transport; biological_process GO:0005576; NA GO:0004656; procollagen-proline 4-dioxygenase activity; molecular_function GO:0055114; oxidation-reduction process; biological_process GO:0016702; oxidoreductase activity, acting on single donors with incorporation of molecular oxygen,…	{NA}	{PF05461:Apolipoprotein L PF08336:Prolyl 4-Hydroxylase alpha-subunit, N-terminal region}
transcript_HQ_P2_transcript10078/f5p0/2511	{XP_015768867.1; PREDICTED: UDP-glucuronosyltransferase 2B1-like [Acropora digitifera]}	{sp|P19488|UDB37_RAT; UDP-glucuronosyltransferase 2B37 OS=Rattus norvegicus GN=Ugt2b37 PE=2 SV=1}	{adf:107331984; K04628 CGT, UGT8 ceramide galactosyltransferase 2.4.1.47 ko00565; Metabolism; Lipid metabolism; Ether lipid metabolism | ko00600; Metabolism; Lipid metabolism; Sphingolipid metabolism}	{Hs4507827; KOG1192 UDP-glucuronosyl and UDP-glucosyl transferase GC Carbohydrate transport and metabolism ; Energy production and conversion ;}	{GO:0008152; NA GO:0016758; transferase activity, transferring hexosyl groups; molecular_function}	{NA}	{PF00201:UDP-glucoronosyl and UDP-glucosyl transferase PF04101:Glycosyltransferase family 28 C-terminal domain}
transcript_HQ_P2_transcript10079/f2p0/2522	{XP_015761014.1; PREDICTED: MORC family CW-type zinc finger protein 2-like isoform X2 [Acropora digitifera]}	{sp|Q9Y6X9|MORC2_HUMAN; MORC family CW-type zinc finger protein 2 OS=Homo sapiens GN=MORC2 PE=1 SV=2}	{adf:107340079; - - - - -}	{Hs7662340; KOG1845 MORC family ATPases D Cell cycle control, cell division, chromosome partitioning ;}	{NA}	{NA}	{NA}
transcript_HQ_P2_transcript1008/f2p0/4844	{XP_015755398.1; PREDICTED: nucleotide-binding oligomerization domain-containing protein 2-like [Acropora digitifera]}	{sp|Q7RTR2|NLRC3_HUMAN; Protein NLRC3 OS=Homo sapiens GN=NLRC3 PE=2 SV=2}	{adf:107334942; - - - - -}	{At1g10510; KOG4308 LRR-containing protein S Function unknown ;}	{GO:0043531; ADP binding; molecular_function GO:0005524; ATP binding; molecular_function GO:0005515; protein binding; molecular_function}	{NA}	{PF00931:NB-ARC domain PF00004:ATPase family associated with various cellular activities (AAA) PF13516:Leucine Rich repeat PF13855:Leucine rich repeat PF00560:Leucine Rich Repeat}
transcript_HQ_P2_transcript10081/f6p0/2496	{XP_015768565.1; PREDICTED: uncharacterized protein LOC107347197 [Acropora digitifera]}	{NA}	{NA}	{NA}	{NA}	{NA}	{NA}
transcript_HQ_P2_transcript10082/f2p0/2455	{XP_015749866.1; PREDICTED: telomerase Cajal body protein 1-like [Acropora digitifera]}	{sp|Q60525|WAP53_MESAU; Telomerase Cajal body protein 1 OS=Mesocricetus auratus GN=Wrap53 PE=2 SV=1}	{adf:107329709; - - - - -}	{Hs8922396; KOG2919 Guanine nucleotide-binding protein R General function prediction only ;}	{GO:0005515; protein binding; molecular_function}	{XM_002593309.1; Branchiostoma floridae hypothetical protein, mRNA}	{PF00400:WD domain, G-beta repeat}
transcript_HQ_P2_transcript10084/f2p0/2484	{XP_015766376.1; PREDICTED: uncharacterized protein LOC107345185 isoform X1 [Acropora digitifera]}	{NA}	{adf:107331563; - - - - -}	{NA}	{GO:0016020; membrane; cellular_component GO:0055114; oxidation-reduction process; biological_process GO:0008137; NADH dehydrogenase (ubiquinone) activity; molecular_function GO:0006811; ion transport; biological_process GO:0019867; outer membrane; cellular_component}	{NA}	{PF02932:Neurotransmitter-gated ion-channel transmembrane region PF05745:Chlamydia 15 kDa cysteine-rich outer membrane protein (CRPA) PF00499:NADH-ubiquinone/plastoquinone oxidoreductase chain 6}
transcript_HQ_P2_transcript10085/f17p0/2439	{XP_015774820.1; PREDICTED: sialate O-acetylesterase-like [Acropora digitifera]}	{sp|Q9HAT2|SIAE_HUMAN; Sialate O-acetylesterase OS=Homo sapiens GN=SIAE PE=1 SV=1}	{bfo:BRAFLDRAFT_217332; K05970 SIAE sialate O-acetylesterase 3.1.1.53 -}	{NA}	{NA}	{XM_015919334.1; PREDICTED: Acropora digitifera sialate O-acetylesterase-like (LOC107353011), mRNA}	{NA}
transcript_HQ_P2_transcript10088/f2p0/2504	{XP_015754833.1; PREDICTED: uncharacterized protein LOC107334417 [Acropora digitifera]}	{sp|Q8CI17|MB213_MOUSE; Protein mab-21-like 3 OS=Mus musculus GN=Mab21L3 PE=2 SV=2}	{adf:107334417; - - - - -}	{Hs22043920; KOG3963 Mab-21-like cell fate specification proteins T Signal transduction mechanisms ;}	{NA}	{NA}	{NA}
transcript_HQ_P2_transcript10089/f2p0/2499	{KXJ24722.1; 2-acylglycerol O-acyltransferase 2-A [Exaiptasia pallida]}	{sp|Q3SYC2|MOGT2_HUMAN; 2-acylglycerol O-acyltransferase 2 OS=Homo sapiens GN=MOGAT2 PE=1 SV=2}	{nve:NEMVE_v1g234918; K14457 MOGAT2, MGAT2 2-acylglycerol O-acyltransferase 2 2.3.1.22 ko00561; Metabolism; Lipid metabolism; Glycerolipid metabolism | ko04975; Organismal Systems; Digestive system; Fat digestion and absorption}	{Hs17157995; KOG0831 Acyl-CoA:diacylglycerol acyltransferase (DGAT) I Lipid transport and metabolism ;}	{GO:0016747; transferase activity, transferring acyl groups other than amino-acyl groups; molecular_function}	{NA}	{PF03982:Diacylglycerol acyltransferase }
transcript_HQ_P2_transcript1009/f4p0/4837	{XP_019624569.1; PREDICTED: transmembrane protein 145-like [Branchiostoma belcheri]}	{sp|Q5U239|TM145_XENLA; Transmembrane protein 145 OS=Xenopus laevis GN=tmem145 PE=2 SV=1}	{dre:557826; - - - - -}	{CE03022; KOG4290 Predicted membrane protein S Function unknown ;}	{GO:0007186; G-protein coupled receptor protein signaling pathway; biological_process GO:0016021; integral to membrane; cellular_component GO:0006506; GPI anchor biosynthetic process; biological_process GO:0016746; transferase activity, transferring acyl groups; molecular_function GO:0019236; response to pheromone; biological_process}	{NA}	{PF06423:GWT1 PF10192:Rhodopsin-like GPCR transmembrane domain PF06814:Lung seven transmembrane receptor}
transcript_HQ_P2_transcript10090/f9p0/2491	{KXJ24816.1; hypothetical protein AC249_AIPGENE21014 [Exaiptasia pallida]}	{NA}	{hmg:100213807; - - - - -}	{NA}	{NA}	{XM_015899706.1; PREDICTED: Acropora digitifera uncharacterized LOC107334735 (LOC107334735), mRNA}	{NA}
transcript_HQ_P2_transcript10091/f4p0/2484	{KXJ15096.1; Ubiquitin carboxyl-terminal hydrolase 22 [Exaiptasia pallida]}	{sp|A6H8I0|UBP22_DANRE; Ubiquitin carboxyl-terminal hydrolase 22 OS=Danio rerio GN=usp22 PE=2 SV=1}	{sasa:106601966; K11366 USP22_27_51, UBP8 ubiquitin carboxyl-terminal hydrolase 22/27/51 3.4.19.12 -; sasa:106601966; K11366 USP22_27_51, UBP8 ubiquitin carboxyl-terminal hydrolase 22/27/51 3.4.19.12 -}	{Hs22065367; KOG1867 Ubiquitin-specific protease O Posttranslational modification, protein turnover, chaperones ;}	{GO:0016579; protein deubiquitination; biological_process GO:0008270; zinc ion binding; molecular_function GO:0036459; NA}	{XM_008797615.2; PREDICTED: Phoenix dactylifera ubiquitin carboxyl-terminal hydrolase 22-like (LOC103711475), mRNA}	{PF00443:Ubiquitin carboxyl-terminal hydrolase PF02148:Zn-finger in ubiquitin-hydrolases and other protein}
transcript_HQ_P2_transcript10093/f2p0/2506	{NA}	{NA}	{NA}	{NA}	{NA}	{NA}	{NA}
transcript_HQ_P2_transcript10095/f6p0/2519	{KXJ06057.1; Zinc metalloproteinase nas-15, partial [Exaiptasia pallida]}	{sp|Q20191|NAS13_CAEEL; Zinc metalloproteinase nas-13 OS=Caenorhabditis elegans GN=nas-13 PE=2 SV=5}	{hmg:100199496; K08606 MEP1B meprin B 3.4.24.63 ko04974; Organismal Systems; Digestive system; Protein digestion and absorption}	{CE28310; KOG3714 Meprin A metalloprotease O Posttranslational modification, protein turnover, chaperones ;}	{GO:0004222; metalloendopeptidase activity; molecular_function GO:0006508; proteolysis; biological_process GO:0016020; membrane; cellular_component}	{NA}	{PF00629:MAM domain, meprin/A5/mu PF01400:Astacin (Peptidase family M12A)}
transcript_HQ_P2_transcript10098/f4p0/2515	{XP_015773556.1; PREDICTED: F-box/LRR-repeat protein 14-like [Acropora digitifera]}	{sp|Q8N1E6|FXL14_HUMAN; F-box/LRR-repeat protein 14 OS=Homo sapiens GN=FBXL14 PE=1 SV=1}	{nve:NEMVE_v1g140003; - - - - -}	{Hs22061735; KOG1947 Leucine rich repeat proteins, some proteins contain F-box R General function prediction only ;}	{GO:0005515; protein binding; molecular_function}	{NA}	{PF13516:Leucine Rich repeat PF00560:Leucine Rich Repeat PF00646:F-box domain PF13855:Leucine rich repeat PF12937:F-box-like}
transcript_HQ_P2_transcript10099/f5p0/2000	{XP_015752994.1; PREDICTED: uncharacterized protein LOC107332759 [Acropora digitifera]}	{NA}	{adf:107332759; - - - - -}	{NA}	{NA}	{NA}	{NA}
transcript_HQ_P2_transcript101/f2p0/6775	{XP_001639010.1; predicted protein [Nematostella vectensis]}	{sp|Q8BTM8|FLNA_MOUSE; Filamin-A OS=Mus musculus GN=Flna PE=1 SV=5}	{hmg:100206373; K04437 FLNA filamin - ko04010; Environmental Information Processing; Signal transduction; MAPK signaling pathway | ko04510; Cellular Processes; Cellular community - eukaryotes; Focal adhesion | ko05205; Human Diseases; Cancers: Overview; Proteoglycans in cancer | ko05132; Human Diseases; Infectious diseases: Bacterial; Salmonella infection}	{Hs4503745; KOG0518 Actin-binding cytoskeleton protein, filamin Z Cytoskeleton ;}	{NA}	{NA}	{NA}
transcript_HQ_P2_transcript10103/f2p0/2535	{XP_015767432.1; PREDICTED: potassium channel subfamily K member 4-like [Acropora digitifera]}	{sp|Q8R5I0|KCNKF_RAT; Potassium channel subfamily K member 15 OS=Rattus norvegicus GN=Kcnk15 PE=2 SV=1}	{adf:107346171; - - - - -}	{7299176; KOG4404 Tandem pore domain K+ channel TASK3/THIK-1 P Inorganic ion transport and metabolism ;}	{GO:0055085; transmembrane transport; biological_process GO:0006811; ion transport; biological_process GO:0016020; membrane; cellular_component GO:0005216; ion channel activity; molecular_function}	{NA}	{PF00520:Ion transport protein}
transcript_HQ_P2_transcript10104/f2p0/2502	{XP_008104549.1; PREDICTED: potassium voltage-gated channel subfamily A member 4 [Anolis carolinensis]}	{sp|P10499|KCNA1_RAT; Potassium voltage-gated channel subfamily A member 1 OS=Rattus norvegicus GN=Kcna1 PE=1 SV=1}	{nve:NEMVE_v1g189854; - - - - -}	{Hs4557685; KOG1545 Voltage-gated shaker-like K+ channel KCNA P Inorganic ion transport and metabolism ;}	{GO:0016020; membrane; cellular_component GO:0005216; ion channel activity; molecular_function GO:0006811; ion transport; biological_process GO:0051260; protein homooligomerization; biological_process GO:0055085; transmembrane transport; biological_process}	{NA}	{PF02214:BTB/POZ domain PF00520:Ion transport protein}
transcript_HQ_P2_transcript10106/f3p0/2504	{XP_015770778.1; PREDICTED: uncharacterized protein LOC107349185 isoform X2 [Acropora digitifera]}	{NA}	{fbt:D770_13480; - - - - -}	{NA}	{NA}	{NA}	{NA}
transcript_HQ_P2_transcript10107/f2p0/2510	{XP_015771248.1; PREDICTED: uncharacterized protein LOC107349582 [Acropora digitifera]}	{NA}	{NA}	{NA}	{GO:0005515; protein binding; molecular_function GO:0007165; signal transduction; biological_process}	{NA}	{PF13676:TIR domain PF00531:Death domain}
transcript_HQ_P2_transcript1011/f2p0/4867	{XP_015763700.1; PREDICTED: receptor-type tyrosine-protein phosphatase T-like [Acropora digitifera]}	{sp|P16621|LAR_DROME; Tyrosine-protein phosphatase Lar OS=Drosophila melanogaster GN=Lar PE=1 SV=2}	{adf:107340831; K05695 PTPRF, LAR receptor-type tyrosine-protein phosphatase F 3.1.3.48 ko04514; Environmental Information Processing; Signaling molecules and interaction; Cell adhesion molecules (CAMs) | ko04520; Cellular Processes; Cellular community - eukaryotes; Adherens junction | ko04910; Organismal Systems; Endocrine system; Insulin signaling pathway | ko04931; Human Diseases; Endocrine an…	{Hs18860892; KOG4228 Protein tyrosine phosphatase T Signal transduction mechanisms ;}	{GO:0005515; protein binding; molecular_function GO:0003993; acid phosphatase activity; molecular_function GO:0046872; metal ion binding; molecular_function}	{XM_015893924.1; PREDICTED: Acropora digitifera uncharacterized LOC107329188 (LOC107329188), mRNA}	{PF16656:Purple acid Phosphatase, N-terminal domain PF00041:Fibronectin type III domain}
transcript_HQ_P2_transcript10114/f4p0/2513	{XP_015767684.1; PREDICTED: leucine-rich repeat-containing protein 58-like [Acropora digitifera]}	{sp|Q32NT4|LRC58_XENLA; Leucine-rich repeat-containing protein 58 OS=Xenopus laevis GN=lrrc58 PE=2 SV=1}	{nve:NEMVE_v1g247673; - - - - -}	{Hs16158332; KOG0619 FOG: Leucine rich repeat R General function prediction only ;}	{GO:0005515; protein binding; molecular_function}	{NA}	{PF00560:Leucine Rich Repeat PF13855:Leucine rich repeat PF13516:Leucine Rich repeat}
transcript_HQ_P2_transcript10115/f2p0/2507	{XP_001641860.1; predicted protein [Nematostella vectensis]}	{sp|Q60649|CLPB_MOUSE; Caseinolytic peptidase B protein homolog OS=Mus musculus GN=Clpb PE=1 SV=1}	{ipu:108261447; K03695 clpB ATP-dependent Clp protease ATP-binding subunit ClpB - ko04213; Organismal Systems; Aging; Longevity regulating pathway - multiple species}	{Hs13540606; KOG1051 Chaperone HSP104 and related ATP-dependent Clp proteases O Posttranslational modification, protein turnover, chaperones ;}	{GO:0005525; GTP binding; molecular_function GO:0003723; RNA binding; molecular_function GO:0098519; NA GO:0016301; kinase activity; molecular_function GO:0005524; ATP binding; molecular_function GO:0003724; RNA helicase activity; molecular_function GO:0006614; SRP-dependent cotranslational protein targeting to membrane; biological_process GO:0016887; ATPase activity; molecular_function GO:000635…	{XM_014215262.1; PREDICTED: Salmo salar ClpB homolog, mitochondrial AAA ATPase chaperonin (clpb), mRNA}	{PF01637:ATPase domain predominantly from Archaea PF00910:RNA helicase PF06309:Torsin PF02367:Threonylcarbamoyl adenosine biosynthesis protein TsaE PF06414:Zeta toxin PF00448:SRP54-type protein, GTPase domain PF07728:AAA domain (dynein-related subfamily) PF00005:ABC transporter PF07724:AAA domain (Cdc48 subfamily) PF00158:Sigma-54 interaction domain PF03266:NTPase PF00004:ATPase family associated…
transcript_HQ_P2_transcript10117/f4p0/2516	{XP_015780618.1; PREDICTED: ceramide kinase-like, partial [Acropora digitifera]}	{sp|Q8K4Q7|CERK1_MOUSE; Ceramide kinase OS=Mus musculus GN=Cerk PE=2 SV=2}	{nve:NEMVE_v1g241653; - - - - -}	{Hs20336726; KOG1115 Ceramide kinase IT Lipid transport and metabolism ; Signal transduction mechanisms ;}	{GO:0016301; kinase activity; molecular_function}	{NA}	{PF00781:Diacylglycerol kinase catalytic domain}
transcript_HQ_P2_transcript10118/f37p0/2463	{KXJ19661.1; Phosphatidylinositol transfer protein alpha isoform [Exaiptasia pallida]}	{sp|P48738|PIPNA_RABIT; Phosphatidylinositol transfer protein alpha isoform OS=Oryctolagus cuniculus GN=PITPNA PE=3 SV=2}	{nve:NEMVE_v1g183595; - - - - -}	{7300495; KOG3668 Phosphatidylinositol transfer protein IT Lipid transport and metabolism ; Signal transduction mechanisms ;}	{GO:0005622; intracellular; cellular_component GO:0006810; transport; biological_process}	{NA}	{PF02121:Phosphatidylinositol transfer protein}
transcript_HQ_P2_transcript1012/f4p0/4847	{XP_015775702.1; PREDICTED: protein SFI1 homolog [Acropora digitifera]}	{sp|A8K8P3|SFI1_HUMAN; Protein SFI1 homolog OS=Homo sapiens GN=SFI1 PE=1 SV=2}	{sko:100370903; K16489 SFI1 protein SFI1 - -}	{Hs20561551; KOG4775 Uncharacterized protein SFI1 involved in G(2)-M transition D Cell cycle control, cell division, chromosome partitioning ;}	{NA}	{NA}	{NA}
transcript_HQ_P2_transcript10121/f2p0/2493	{XP_015752543.1; PREDICTED: E3 ubiquitin-protein ligase RNF38-like [Acropora digitifera]}	{sp|Q8BI21|RNF38_MOUSE; E3 ubiquitin-protein ligase RNF38 OS=Mus musculus GN=Rnf38 PE=2 SV=1}	{adf:107332330; K19041 RNF38_44 E3 ubiquitin-protein ligase RNF38/44 2.3.2.27 -}	{Hs21918875; KOG0800 FOG: Predicted E3 ubiquitin ligase O Posttranslational modification, protein turnover, chaperones ;}	{GO:0046872; metal ion binding; molecular_function GO:0005515; protein binding; molecular_function GO:0004842; ubiquitin-protein ligase activity; molecular_function GO:0005680; anaphase-promoting complex; cellular_component GO:0008270; zinc ion binding; molecular_function}	{NA}	{PF12906:RING-variant domain PF12678:RING-H2 zinc finger domain PF13639:Ring finger domain PF12861:Anaphase-promoting complex subunit 11 RING-H2 finger PF00097:Zinc finger, C3HC4 type (RING finger) PF14634:zinc-RING finger domain PF17123:RING-like zinc finger PF17122:Zinc-finger}
transcript_HQ_P2_transcript10122/f4p0/2496	{XP_001622301.1; predicted protein [Nematostella vectensis]}	{sp|Q86V88|MGDP1_HUMAN; Magnesium-dependent phosphatase 1 OS=Homo sapiens GN=MDP1 PE=1 SV=1}	{nve:NEMVE_v1g195431; K17619 MDP1 magnesium-dependent phosphatase 1 [EC:3.1.3.48 3.1.3.-] 3.1.3.48,3.1.3.- -}	{SPBP8B7.31; KOG4549 Magnesium-dependent phosphatase R General function prediction only ;}	{GO:0016791; phosphatase activity; molecular_function}	{NA}	{PF12689:Acid Phosphatase}
transcript_HQ_P2_transcript10123/f2p0/2502	{XP_015758365.1; PREDICTED: U4/U6 small nuclear ribonucleoprotein Prp31-like [Acropora digitifera]}	{sp|Q8CCF0|PRP31_MOUSE; U4/U6 small nuclear ribonucleoprotein Prp31 OS=Mus musculus GN=Prpf31 PE=1 SV=3}	{adf:107337667; K12844 PRPF31 U4/U6 small nuclear ribonucleoprotein PRP31 - ko03040; Genetic Information Processing; Transcription; Spliceosome}	{Hs7661654; KOG2574 mRNA splicing factor PRP31 A RNA processing and modification ;}	{NA}	{NA}	{NA}
transcript_HQ_P2_transcript10129/f3p0/2499	{XP_015754642.1; PREDICTED: uncharacterized protein LOC107334228 [Acropora digitifera]}	{NA}	{adf:107334228; - - - - -}	{NA}	{GO:0005694; chromosome; cellular_component GO:0003677; DNA binding; molecular_function GO:0006265; DNA topological change; biological_process GO:0003917; DNA topoisomerase type I activity; molecular_function}	{NA}	{PF02919:Eukaryotic DNA topoisomerase I, DNA binding fragment}
transcript_HQ_P2_transcript1013/f2p0/4827	{XP_015771635.1; PREDICTED: AF4/FMR2 family member 3-like [Acropora digitifera]}	{sp|Q9UHB7|AFF4_HUMAN; AF4/FMR2 family member 4 OS=Homo sapiens GN=AFF4 PE=1 SV=1}	{nve:NEMVE_v1g188910; K15195 AFF3 AF4/FMR2 family member 3 - -}	{NA}	{NA}	{XM_015916149.1; PREDICTED: Acropora digitifera AF4/FMR2 family member 3-like (LOC107349950), mRNA}	{NA}
transcript_HQ_P2_transcript10132/f2p0/2500	{XP_015754230.1; PREDICTED: E3 ubiquitin-protein ligase MARCH2-like [Acropora digitifera]}	{NA}	{adf:107333883; - - - - -}	{NA}	{NA}	{NA}	{NA}
transcript_HQ_P2_transcript10135/f3p0/2513	{KXJ13164.1; Lateral signaling target protein 2 [Exaiptasia pallida]}	{sp|Q07E28|CTTB2_NEONE; Cortactin-binding protein 2 OS=Neofelis nebulosa GN=CTTNBP2 PE=3 SV=1}	{adf:107328765; - - - - -}	{NA}	{GO:0031110; regulation of microtubule polymerization or depolymerization; biological_process GO:0005886; plasma membrane; cellular_component GO:0006914; autophagy; biological_process GO:0008855; exodeoxyribonuclease VII activity; molecular_function GO:0042407; cristae formation; biological_process GO:0009306; protein secretion; biological_process GO:0006810; transport; biological_process GO:0005…	{NA}	{PF02321:Outer membrane efflux protein PF02601:Exonuclease VII, large subunit PF09769:Apolipoprotein O PF01363:FYVE zinc finger PF00836:Stathmin family PF17001:Type III secretion basal body protein I, YscI, HrpB, PscI PF04632:Fusaric acid resistance protein family PF00023:Ankyrin repeat PF04111:Autophagy protein Apg6 PF13606:Ankyrin repeat PF07228:Stage II sporulation protein E (SpoIIE)}
transcript_HQ_P2_transcript10136/f2p0/2469	{NA}	{NA}	{NA}	{NA}	{NA}	{NA}	{NA}
transcript_HQ_P2_transcript10137/f2p0/2462	{XP_015770868.1; PREDICTED: uncharacterized protein LOC107349266 isoform X2 [Acropora digitifera]}	{NA}	{NA}	{NA}	{NA}	{NA}	{NA}
transcript_HQ_P2_transcript10138/f4p0/2492	{XP_015750877.1; PREDICTED: uncharacterized protein LOC107330839 isoform X1 [Acropora digitifera]}	{NA}	{cmy:102945103; K06766 NEO1 neogenin - ko04514; Environmental Information Processing; Signaling molecules and interaction; Cell adhesion molecules (CAMs)}	{NA}	{GO:0005515; protein binding; molecular_function}	{NA}	{PF00041:Fibronectin type III domain PF13895:Immunoglobulin domain}
transcript_HQ_P2_transcript10139/f2p0/2489	{XP_015773367.1; PREDICTED: bromodomain adjacent to zinc finger domain protein 2B-like [Acropora digitifera]}	{sp|Q9UIF8|BAZ2B_HUMAN; Bromodomain adjacent to zinc finger domain protein 2B OS=Homo sapiens GN=BAZ2B PE=1 SV=3}	{tad:TRIADDRAFT_53787; - - - - -}	{Hs7304923; KOG1245 Chromatin remodeling complex WSTF-ISWI, large subunit (contains heterochromatin localization, PHD and BROMO domains) B Chromatin structure and dynamics ;}	{GO:0005634; nucleus; cellular_component GO:0003677; DNA binding; molecular_function}	{XM_015917881.1; PREDICTED: Acropora digitifera bromodomain adjacent to zinc finger domain protein 2B-like (LOC107351591), mRNA}	{PF01429:Methyl-CpG binding domain}
transcript_HQ_P2_transcript1014/f3p0/4851	{XP_015754067.1; PREDICTED: uncharacterized protein LOC107333730 [Acropora digitifera]}	{sp|Q7Z494|NPHP3_HUMAN; Nephrocystin-3 OS=Homo sapiens GN=NPHP3 PE=1 SV=1}	{adf:107333730; - - - - -}	{At4g10840; KOG1840 Kinesin light chain Z Cytoskeleton ;}	{GO:0005524; ATP binding; molecular_function GO:0003724; RNA helicase activity; molecular_function GO:0003723; RNA binding; molecular_function GO:0043531; ADP binding; molecular_function GO:0002949; NA GO:0016887; ATPase activity; molecular_function}	{NA}	{PF02367:Threonylcarbamoyl adenosine biosynthesis protein TsaE PF07728:AAA domain (dynein-related subfamily) PF00004:ATPase family associated with various cellular activities (AAA) PF00910:RNA helicase PF00931:NB-ARC domain}
transcript_HQ_P2_transcript10140/f16p0/2499	{XP_015758117.1; PREDICTED: arginine kinase-like isoform X1 [Acropora digitifera]}	{sp|O15992|KARG_ANTJA; Arginine kinase OS=Anthopleura japonica PE=1 SV=1}	{adf:107337477; K00933 E2.7.3.2 creatine kinase 2.7.3.2 ko00330; Metabolism; Amino acid metabolism; Arginine and proline metabolism}	{CE06583; KOG3581 Creatine kinases C Energy production and conversion ;}	{GO:0016301; kinase activity; molecular_function GO:0016772; transferase activity, transferring phosphorus-containing groups; molecular_function}	{AB665524.1; Nematostella vectensis mRNA for three-domain arginine kinase, complete cds}	{PF00217:ATP:guanido phosphotransferase, C-terminal catalytic domain PF02807:ATP:guanido phosphotransferase, N-terminal domain}
transcript_HQ_P2_transcript10142/f2p0/2506	{KXJ20375.1; Ankyrin repeat domain-containing protein 42 [Exaiptasia pallida]}	{sp|Q3V096|ANR42_MOUSE; Ankyrin repeat domain-containing protein 42 OS=Mus musculus GN=Ankrd42 PE=2 SV=1}	{crg:105336359; K17593 ANKRD42, SARP ankyrin repeat domain-containing protein 42 - -}	{Hs20538133; KOG0504 FOG: Ankyrin repeat R General function prediction only ;}	{GO:0003924; GTPase activity; molecular_function GO:0005515; protein binding; molecular_function GO:0005525; GTP binding; molecular_function}	{NA}	{PF00023:Ankyrin repeat PF13606:Ankyrin repeat PF02841:Guanylate-binding protein, C-terminal domain}
transcript_HQ_P2_transcript10144/f7p0/2490	{XP_015761642.1; PREDICTED: uncharacterized protein LOC107340783 [Acropora digitifera]}	{NA}	{adf:107340783; K18666 ASCC1 activating signal cointegrator complex subunit 1 - -}	{NA}	{NA}	{NA}	{NA}
transcript_HQ_P2_transcript10146/f6p0/2478	{KXJ19566.1; hypothetical protein AC249_AIPGENE11324 [Exaiptasia pallida]}	{NA}	{adf:107341586; - - - - -}	{NA}	{GO:0007165; signal transduction; biological_process GO:0005515; protein binding; molecular_function}	{XR_001561786.1; PREDICTED: Acropora digitifera uncharacterized LOC107332686 (LOC107332686), transcript variant X3, ncRNA}	{PF00531:Death domain}
transcript_HQ_P2_transcript10148/f2p0/2483	{XP_015763861.1; PREDICTED: homeobox protein Meis1-like isoform X3 [Acropora digitifera]}	{sp|O46339|HTH_DROME; Homeobox protein homothorax OS=Drosophila melanogaster GN=hth PE=1 SV=1}	{sko:100329070; K15613 MEIS1 homeobox protein Meis1 - ko04550; Cellular Processes; Cellular community - eukaryotes; Signaling pathways regulating pluripotency of stem cells | ko05202; Human Diseases; Cancers: Overview; Transcriptional misregulation in cancer}	{7299340; KOG0773 Transcription factor MEIS1 and related HOX domain proteins K Transcription ;}	{GO:0003677; DNA binding; molecular_function GO:0006355; regulation of transcription, DNA-dependent; biological_process}	{XM_015908376.1; PREDICTED: Acropora digitifera homeobox protein Meis1-like (LOC107342859), transcript variant X4, mRNA}	{PF00046:Homeobox domain PF05920:Homeobox KN domain}
transcript_HQ_P2_transcript10150/f3p0/2000	{XP_015758070.1; PREDICTED: DNA polymerase eta-like [Acropora digitifera]}	{sp|Q9Y253|POLH_HUMAN; DNA polymerase eta OS=Homo sapiens GN=POLH PE=1 SV=1}	{adf:107337429; K03509 POLH DNA polymerase eta 2.7.7.7 ko03460; Genetic Information Processing; Replication and repair; Fanconi anemia pathway | ko01524; Human Diseases; Drug resistance: Antineoplastic; Platinum drug resistance}	{Hs5729982; KOG2095 DNA polymerase iota/DNA damage inducible protein L Replication, recombination and repair ;}	{GO:0006281; DNA repair; biological_process GO:0003684; damaged DNA binding; molecular_function}	{XM_010685986.2; PREDICTED: Beta vulgaris subsp. vulgaris DNA polymerase eta (LOC104898859), transcript variant X5, mRNA}	{PF00817:impB/mucB/samB family PF11799:impB/mucB/samB family C-terminal domain}
transcript_HQ_P2_transcript10151/f2p0/2494	{XP_015767647.1; PREDICTED: integrin alpha-X-like [Acropora digitifera]}	{sp|Q60847|COCA1_MOUSE; Collagen alpha-1(XII) chain OS=Mus musculus GN=Col12a1 PE=2 SV=3}	{obi:106875424; K06238 COL6A collagen, type VI, alpha - ko04151; Environmental Information Processing; Signal transduction; PI3K-Akt signaling pathway | ko04512; Environmental Information Processing; Signaling molecules and interaction; ECM-receptor interaction | ko04510; Cellular Processes; Cellular community - eukaryotes; Focal adhesion | ko04974; Organismal Systems; Digestive system; Protein d…	{Hs18201923; KOG3544 Collagens (type IV and type XIII), and related proteins W Extracellular structures ;}	{NA}	{NA}	{NA}
transcript_HQ_P2_transcript10154/f2p0/2529	{XP_015776055.1; PREDICTED: uncharacterized protein LOC107354137 isoform X2 [Acropora digitifera]}	{sp|B1VEI4|MSHA_CORU7; D-inositol 3-phosphate glycosyltransferase OS=Corynebacterium urealyticum (strain ATCC 43042 / DSM 7109) GN=mshA PE=3 SV=1}	{adf:107337230; - - - - -}	{NA}	{NA}	{XM_015894574.1; PREDICTED: Acropora digitifera D-inositol 3-phosphate glycosyltransferase 1-like (LOC107329915), transcript variant X3, mRNA}	{NA}
transcript_HQ_P2_transcript10157/f14p0/2497	{XP_015762707.1; PREDICTED: uncharacterized protein LOC107341760 [Acropora digitifera]}	{sp|D3ZR10|DCDC2_RAT; Doublecortin domain-containing protein 2 OS=Rattus norvegicus GN=Dcdc2 PE=1 SV=1}	{nve:NEMVE_v1g200495; - - - - -}	{Hs7706691_1; KOG3757 Microtubule assembly protein Doublecortin and related proteins, contain DCX domain DZ Cell cycle control, cell division, chromosome partitioning ; Cytoskeleton ;}	{GO:0035556; intracellular signal transduction; biological_process}	{NA}	{PF03607:Doublecortin}
transcript_HQ_P2_transcript10159/f2p0/1999	{XP_015765715.1; PREDICTED: LIM domain-containing protein pin-2-like isoform X2 [Acropora digitifera]}	{sp|Q14192|FHL2_HUMAN; Four and a half LIM domains protein 2 OS=Homo sapiens GN=FHL2 PE=1 SV=3}	{adf:107344548; - - - - -}	{CE15895; KOG1704 FOG: LIM domain TZR Signal transduction mechanisms ; Cytoskeleton ; General function prediction only ;}	{GO:0008270; zinc ion binding; molecular_function GO:0020037; heme binding; molecular_function GO:0005515; protein binding; molecular_function GO:0009055; NA}	{NA}	{PF00412:LIM domain PF13442:Cytochrome C oxidase, cbb3-type, subunit III PF06297:PET Domain PF00020:TNFR/NGFR cysteine-rich region}
transcript_HQ_P2_transcript10163/f2p0/2496	{XP_015776589.1; PREDICTED: poly(A)-specific ribonuclease PARN-like, partial [Acropora digitifera]}	{sp|Q90ZA1|PARN_XENLA; Poly(A)-specific ribonuclease PARN OS=Xenopus laevis GN=parn PE=1 SV=1}	{nve:NEMVE_v1g205373; K01148 PARN poly(A)-specific ribonuclease 3.1.13.4 ko03018; Genetic Information Processing; Folding, sorting and degradation; RNA degradation}	{Hs4505611; KOG1990 Poly(A)-specific exoribonuclease PARN L Replication, recombination and repair ;}	{GO:0005634; nucleus; cellular_component GO:0000289; nuclear-transcribed mRNA poly(A) tail shortening; biological_process GO:0004535; poly(A)-specific ribonuclease activity; molecular_function GO:0003723; RNA binding; molecular_function GO:0003676; nucleic acid binding; molecular_function GO:0006402; mRNA catabolic process; biological_process GO:0046872; metal ion binding; molecular_function GO:0…	{NA}	{PF00076:RNA recognition motif. (a.k.a. RRM, RBD, or RNP domain) PF01424:R3H domain PF04857:CAF1 family ribonuclease PF08675:RNA binding domain}
transcript_HQ_P2_transcript10165/f4p0/2499	{XP_015759277.1; PREDICTED: alkaline ceramidase 3-like isoform X1 [Acropora digitifera]}	{sp|Q9NUN7|ACER3_HUMAN; Alkaline ceramidase 3 OS=Homo sapiens GN=ACER3 PE=1 SV=3}	{adf:107338549; K04711 ACER3, YDC1 dihydroceramidase 3.5.1.- ko00600; Metabolism; Lipid metabolism; Sphingolipid metabolism}	{Hs19923527; KOG2329 Alkaline ceramidase I Lipid transport and metabolism ;}	{GO:0006672; ceramide metabolic process; biological_process GO:0016811; hydrolase activity, acting on carbon-nitrogen (but not peptide) bonds, in linear amides; molecular_function GO:0016021; integral to membrane; cellular_component}	{NA}	{PF05875:Ceramidase}
transcript_HQ_P2_transcript10166/f24p0/2472	{KXJ27826.1; Serine/threonine-protein kinase Sgk3 [Exaiptasia pallida]}	{sp|Q96BR1|SGK3_HUMAN; Serine/threonine-protein kinase Sgk3 OS=Homo sapiens GN=SGK3 PE=1 SV=1}	{sko:100367908; K13304 SGK3 serum/glucocorticoid-regulated kinase 3 2.7.11.1 ko04068; Environmental Information Processing; Signal transduction; FoxO signaling pathway | ko04151; Environmental Information Processing; Signal transduction; PI3K-Akt signaling pathway}	{Hs5032091; KOG0598 Ribosomal protein S6 kinase and related proteins RT General function prediction only ; Signal transduction mechanisms ;}	{GO:0006468; protein phosphorylation; biological_process GO:0035091; phosphatidylinositol binding; molecular_function GO:0005524; ATP binding; molecular_function GO:0016020; membrane; cellular_component GO:0016773; phosphotransferase activity, alcohol group as acceptor; molecular_function GO:0004672; protein kinase activity; molecular_function GO:0004674; protein serine/threonine kinase activity;…	{XM_015894248.1; PREDICTED: Acropora digitifera serine/threonine-protein kinase Sgk1-like (LOC107329569), mRNA}	{PF00069:Protein kinase domain PF00787:PX domain PF07714:Protein tyrosine kinase PF00433:Protein kinase C terminal domain PF06293:Lipopolysaccharide kinase (Kdo/WaaP) family}
transcript_HQ_P2_transcript10167/f3p0/2483	{XP_015758905.1; PREDICTED: protein MEMO1-like [Acropora digitifera]}	{sp|Q4R6D9|MEMO1_MACFA; Protein MEMO1 OS=Macaca fascicularis GN=MEMO1 PE=2 SV=1}	{adf:107338186; K06990 MEMO1 MEMO1 family protein - -}	{7299707; KOG3086 Predicted dioxygenase R General function prediction only ;}	{GO:0005840; ribosome; cellular_component GO:0003735; structural constituent of ribosome; molecular_function GO:0006412; translation; biological_process}	{NA}	{PF01599:Ribosomal protein S27a}
transcript_HQ_P2_transcript10169/f4p0/2492	{XP_015751228.1; PREDICTED: tubulin polyglutamylase TTLL6-like, partial [Acropora digitifera]}	{sp|Q6EEF3|TTLL5_CHLAE; Tubulin polyglutamylase TTLL5 OS=Chlorocebus aethiops GN=TTLL5 PE=2 SV=2}	{adf:107331188; K16610 TTLL15 tubulin monoglycylase TTLL15 - -}	{7299369; KOG2156 Tubulin-tyrosine ligase-related protein O Posttranslational modification, protein turnover, chaperones ;}	{GO:0006464; protein modification process; biological_process GO:0008716; D-alanine-D-alanine ligase activity; molecular_function}	{XM_014393990.1; PREDICTED: Cimex lectularius tubulin polyglutamylase TTLL6 (LOC106666651), mRNA}	{PF03133:Tubulin-tyrosine ligase family PF07478:D-ala D-ala ligase C-terminus}
transcript_HQ_P2_transcript1017/f2p0/4845	{XP_014669126.1; PREDICTED: vacuolar protein sorting-associated protein 54-like [Priapulus caudatus]}	{sp|Q9VLC0|VPS54_DROME; Vacuolar protein sorting-associated protein 54 OS=Drosophila melanogaster GN=scat PE=1 SV=1}	{spu:585773; K17600 VPS54 vacuolar protein sorting-associated protein 54 - -}	{7297518; KOG2115 Vacuolar sorting protein VPS45 U Intracellular trafficking, secretion, and vesicular transport ;}	{GO:0042147; retrograde transport, endosome to Golgi; biological_process}	{NA}	{PF07928:Vps54-like protein}
transcript_HQ_P2_transcript10172/f3p0/2494	{XP_015753117.1; PREDICTED: uncharacterized protein LOC107332877 [Acropora digitifera]}	{sp|Q5R7T9|MTF2_PONAB; Metal-response element-binding transcription factor 2 OS=Pongo abelii GN=MTF2 PE=2 SV=1}	{adf:107332877; - - - - -}	{Hs6678764; KOG4323 Polycomb-like PHD Zn-finger protein R General function prediction only ;}	{GO:0006351; transcription, DNA-dependent; biological_process GO:0003677; DNA binding; molecular_function GO:0035556; intracellular signal transduction; biological_process GO:0005515; protein binding; molecular_function GO:0003899; DNA-directed RNA polymerase activity; molecular_function}	{NA}	{PF03604:DNA directed RNA polymerase, 7 kDa subunit PF00628:PHD-finger PF00130:Phorbol esters/diacylglycerol binding domain (C1 domain)}
transcript_HQ_P2_transcript10173/f8p0/2456	{KXJ17986.1; Serine/arginine-rich splicing factor 4 [Exaiptasia pallida]}	{sp|Q13247|SRSF6_HUMAN; Serine/arginine-rich splicing factor 6 OS=Homo sapiens GN=SRSF6 PE=1 SV=2}	{nve:NEMVE_v1g108976; - - - - -}	{Hs20127499; KOG0106 Alternative splicing factor SRp55/B52/SRp75 (RRM superfamily) A RNA processing and modification ;}	{GO:0007010; cytoskeleton organization; biological_process GO:0008017; microtubule binding; molecular_function}	{XM_015814091.1; PREDICTED: Protobothrops mucrosquamatus serine/arginine-rich splicing factor 5-like (LOC107285833), mRNA}	{PF07058:Microtubule-associated protein 70}
transcript_HQ_P2_transcript10175/f2p0/2500	{XP_015753655.1; PREDICTED: heat shock cognate 71 kDa protein-like [Acropora digitifera]}	{sp|P63018|HSP7C_RAT; Heat shock cognate 71 kDa protein OS=Rattus norvegicus GN=Hspa8 PE=1 SV=1}	{adf:107333345; K03283 HSPA1_8 heat shock 70kDa protein 1/8 - ko03040; Genetic Information Processing; Transcription; Spliceosome | ko04141; Genetic Information Processing; Folding, sorting and degradation; Protein processing in endoplasmic reticulum | ko04010; Environmental Information Processing; Signal transduction; MAPK signaling pathway | ko04144; Cellular Processes; Transport and catabolism…	{Hs5729877; KOG0101 Molecular chaperones HSP70/HSC70, HSP70 superfamily O Posttranslational modification, protein turnover, chaperones ;}	{GO:0000902; cell morphogenesis; biological_process}	{XM_013113016.1; PREDICTED: Mesocricetus auratus heat shock 70kDa protein 8 (Hspa8), mRNA}	{PF06723:MreB/Mbl protein}
transcript_HQ_P2_transcript10176/f2p0/2494	{XP_015753658.1; PREDICTED: dual adapter for phosphotyrosine and 3-phosphotyrosine and 3-phosphoinositide-like [Acropora digitifera]}	{sp|Q9UN19|DAPP1_HUMAN; Dual adapter for phosphotyrosine and 3-phosphotyrosine and 3-phosphoinositide OS=Homo sapiens GN=DAPP1 PE=1 SV=1}	{adf:107333348; K12229 DAPP1, BAM32 dual adapter for phosphotyrosine and 3-phosphotyrosine and 3-phosphoinositide - ko04662; Organismal Systems; Immune system; B cell receptor signaling pathway}	{NA}	{GO:0003847; 1-alkyl-2-acetylglycerophosphocholine esterase activity; molecular_function GO:0016042; lipid catabolic process; biological_process}	{NA}	{PF03403:Platelet-activating factor acetylhydrolase, isoform II}
transcript_HQ_P2_transcript10177/f2p0/2495	{XP_015750826.1; PREDICTED: uncharacterized protein LOC107330780 [Acropora digitifera]}	{NA}	{adf:107338490; - - - - -}	{NA}	{NA}	{XM_015915804.1; PREDICTED: Acropora digitifera uncharacterized LOC107349627 (LOC107349627), transcript variant X2, mRNA}	{NA}
transcript_HQ_P2_transcript10178/f2p0/2490	{XP_006811375.1; PREDICTED: uncharacterized protein LOC102801576 [Saccoglossus kowalevskii]}	{sp|Q5ZIJ9|MIB2_CHICK; E3 ubiquitin-protein ligase MIB2 OS=Gallus gallus GN=MIB2 PE=2 SV=1}	{sko:102801576; - - - - -}	{Hs21264330_1; KOG4582 Uncharacterized conserved protein, contains ZZ-type Zn-finger R General function prediction only ;}	{GO:0016567; protein ubiquitination; biological_process GO:0046872; metal ion binding; molecular_function GO:0004842; ubiquitin-protein ligase activity; molecular_function}	{NA}	{PF06701:Mib_herc2}
transcript_HQ_P2_transcript10179/f2p0/2539	{XP_015755141.1; PREDICTED: limulus clotting factor C-like [Acropora digitifera]}	{sp|P28175|LFC_TACTR; Limulus clotting factor C OS=Tachypleus tridentatus PE=1 SV=1}	{adf:107334686; K03992 MASP1 mannan-binding lectin serine protease 1 3.4.21.- ko04610; Organismal Systems; Immune system; Complement and coagulation cascades | ko05150; Human Diseases; Infectious diseases: Bacterial; Staphylococcus aureus infection}	{NA}	{GO:0016020; membrane; cellular_component GO:0006508; proteolysis; biological_process GO:0004252; serine-type endopeptidase activity; molecular_function GO:0004930; G-protein coupled receptor activity; molecular_function}	{NA}	{PF02793:Hormone receptor domain PF00089:Trypsin}
transcript_HQ_P2_transcript1018/f2p0/4863	{XP_015765192.1; PREDICTED: uncharacterized protein LOC107344097 [Acropora digitifera]}	{NA}	{nve:NEMVE_v1g248115; - - - - -}	{NA}	{GO:0004930; G-protein coupled receptor activity; molecular_function GO:0007186; G-protein coupled receptor protein signaling pathway; biological_process GO:0016021; integral to membrane; cellular_component}	{NA}	{PF00002:7 transmembrane receptor (Secretin family)}
transcript_HQ_P2_transcript10180/f2p0/2493	{KXJ27386.1; Radial spoke head protein 4-like A [Exaiptasia pallida]}	{sp|Q8BYM7|RSH4A_MOUSE; Radial spoke head protein 4 homolog A OS=Mus musculus GN=Rsph4a PE=1 SV=2}	{adf:107356759; K19756 RSPH4A radial spoke head protein 4A - -}	{NA}	{NA}	{NA}	{NA}
transcript_HQ_P2_transcript10181/f35p0/2484	{XP_015770572.1; PREDICTED: dnaJ homolog subfamily A member 2-like [Acropora digitifera]}	{sp|Q2HJ94|DNJA2_BOVIN; DnaJ homolog subfamily A member 2 OS=Bos taurus GN=DNAJA2 PE=2 SV=1}	{mdo:100012950; K09503 DNAJA2 DnaJ homolog subfamily A member 2 - ko04141; Genetic Information Processing; Folding, sorting and degradation; Protein processing in endoplasmic reticulum}	{Hs5031741; KOG0712 Molecular chaperone (DnaJ superfamily) O Posttranslational modification, protein turnover, chaperones ;}	{GO:0031072; heat shock protein binding; molecular_function GO:0051082; unfolded protein binding; molecular_function GO:0016151; nickel ion binding; molecular_function GO:0006464; protein modification process; biological_process}	{XM_009906688.1; PREDICTED: Picoides pubescens DnaJ (Hsp40) homolog, subfamily A, member 2 (DNAJA2), mRNA}	{PF00684:DnaJ central domain PF01155:Hydrogenase/urease nickel incorporation, metallochaperone, hypA}
transcript_HQ_P2_transcript10182/f3p0/2484	{KXJ28493.1; Vacuolar amino acid transporter 4 [Exaiptasia pallida]}	{sp|Q9SVG0|ANTL2_ARATH; Amino acid transporter ANTL2 OS=Arabidopsis thaliana GN=At4g38250 PE=1 SV=1}	{nve:NEMVE_v1g118574; - - - - -}	{At4g38250; KOG1304 Amino acid transporters E Amino acid transport and metabolism ;}	{GO:0015979; photosynthesis; biological_process GO:0009523; photosystem II; cellular_component GO:0019684; photosynthesis, light reaction; biological_process GO:0016021; integral to membrane; cellular_component GO:0009055; NA GO:0008121; ubiquinol-cytochrome-c reductase activity; molecular_function}	{NA}	{PF08997:Ubiquinol-cytochrome C reductase complex, 6.4kD protein PF05151:Photosystem II reaction centre M protein (PsbM)}
transcript_HQ_P2_transcript10184/f3p0/2489	{XP_015753188.1; PREDICTED: uncharacterized protein LOC107332947 [Acropora digitifera]}	{sp|P16112|PGCA_HUMAN; Aggrecan core protein OS=Homo sapiens GN=ACAN PE=1 SV=2}	{adf:107332947; - - - - -}	{NA}	{NA}	{NA}	{NA}
transcript_HQ_P2_transcript10187/f2p0/2499	{NA}	{NA}	{NA}	{NA}	{NA}	{NA}	{NA}
transcript_HQ_P2_transcript10188/f4p0/2489	{XP_019644949.1; PREDICTED: THAP domain-containing protein 4-like isoform X1 [Branchiostoma belcheri]}	{sp|Q642B6|THAP4_RAT; THAP domain-containing protein 4 OS=Rattus norvegicus GN=Thap4 PE=2 SV=1}	{nve:NEMVE_v1g186309; - - - - -}	{Hs19923447; KOG3371 Uncharacterized conserved protein S Function unknown ;}	{NA}	{NA}	{NA}
transcript_HQ_P2_transcript10189/f2p0/2495	{XP_015771201.1; PREDICTED: uncharacterized protein LOC107349530 [Acropora digitifera]}	{sp|B8VIU6|USOM5_ACRMI; Uncharacterized skeletal organic matrix protein 5 OS=Acropora millepora PE=1 SV=1}	{adf:107349530; - - - - -}	{NA}	{GO:0005515; protein binding; molecular_function}	{NA}	{PF00008:EGF-like domain}
transcript_HQ_P2_transcript1019/f5p0/4869	{KXJ13881.1; Unconventional myosin-Ic [Exaiptasia pallida]}	{sp|Q5ZLA6|MYO1C_CHICK; Unconventional myosin-Ic OS=Gallus gallus GN=MYO1C PE=2 SV=1}	{bfo:BRAFLDRAFT_280254; K10356 MYO1 myosin I - -}	{Hs22065493; KOG0164 Myosin class I heavy chain Z Cytoskeleton ;}	{GO:0007015; actin filament organization; biological_process GO:0003785; actin monomer binding; molecular_function GO:0005524; ATP binding; molecular_function GO:0016459; myosin complex; cellular_component GO:0003774; motor activity; molecular_function GO:0005515; protein binding; molecular_function}	{XM_015903249.1; PREDICTED: Acropora digitifera myosin-IB-like (LOC107338000), transcript variant X2, mRNA}	{PF00063:Myosin head (motor domain) PF00612:IQ calmodulin-binding motif PF06017:Unconventional myosin tail, actin- and lipid-binding PF01290:Thymosin beta-4 family}
transcript_HQ_P2_transcript10192/f2p0/2504	{XP_019622270.1; PREDICTED: uncharacterized protein LOC109468467 [Branchiostoma belcheri]}	{sp|Q10126|YSM6_CAEEL; Putative uncharacterized transposon-derived protein F52C9.6 OS=Caenorhabditis elegans GN=F52C9.6 PE=5 SV=1}	{dre:100537186; - - - - -}	{CE17100; KOG1075 FOG: Reverse transcriptase R General function prediction only ;}	{NA}	{NA}	{NA}
transcript_HQ_P2_transcript10193/f3p0/2495	{ANJ59764.1; alpha carbonic anhydrase 4, partial [Stylophora pistillata]}	{sp|Q8UWA5|CAH2_TRIHK; Carbonic anhydrase 2 OS=Tribolodon hakonensis GN=ca2 PE=2 SV=3}	{adf:107349406; K01672 CA carbonic anhydrase 4.2.1.1 ko00910; Metabolism; Energy metabolism; Nitrogen metabolism}	{Hs4557395; KOG0382 Carbonic anhydrase R General function prediction only ;}	{NA}	{KU557751.1; Stylophora pistillata alpha carbonic anhydrase 4 (CA4) mRNA, partial cds}	{NA}
transcript_HQ_P2_transcript10195/f2p0/2485	{YP_001456705.1; cytochrome b [Pocillopora damicornis]}	{sp|O47499|CYB_METSE; Cytochrome b OS=Metridium senile GN=MT-CYB PE=3 SV=1}	{uma:UsmafMp12; K00412 CYTB, petB ubiquinol-cytochrome c reductase cytochrome b subunit - ko00190; Metabolism; Energy metabolism; Oxidative phosphorylation | ko02020; Environmental Information Processing; Signal transduction; Two-component system | ko04260; Organismal Systems; Circulatory system; Cardiac muscle contraction | ko05010; Human Diseases; Neurodegenerative diseases; Alzheimer's disease…	{HsMi013; KOG4663 Cytochrome b C Energy production and conversion ;}	{NA}	{EF526302.1; Pocillopora damicornis mitochondrion, complete genome}	{NA}
transcript_HQ_P2_transcript10196/f52p0/2442	{XP_001630670.1; predicted protein [Nematostella vectensis]}	{sp|Q5HYM0|ZC12B_HUMAN; Probable ribonuclease ZC3H12B OS=Homo sapiens GN=ZC3H12B PE=2 SV=3}	{nve:NEMVE_v1g24917; K18668 ZC3H12, MCPIP ribonuclease ZC3H12 3.1.-.- -}	{Hs17461153; KOG3777 Uncharacterized conserved protein S Function unknown ;}	{GO:0046872; metal ion binding; molecular_function}	{XM_009071922.1; PREDICTED: Acanthisitta chloris zinc finger CCCH-type containing 12D (ZC3H12D), mRNA}	{PF00642:Zinc finger C-x8-C-x5-C-x3-H type (and similar)}
transcript_HQ_P2_transcript10197/f17p0/2480	{XP_015771768.1; PREDICTED: alpha-L-fucosidase-like isoform X3 [Acropora digitifera]}	{sp|C3YWU0|FUCO_BRAFL; Alpha-L-fucosidase OS=Branchiostoma floridae GN=BRAFLDRAFT_56888 PE=3 SV=2}	{nve:NEMVE_v1g198796; K01206 FUCA alpha-L-fucosidase 3.2.1.51 ko00511; Metabolism; Glycan biosynthesis and metabolism; Other glycan degradation}	{Hs14042931; KOG3340 Alpha-L-fucosidase G Carbohydrate transport and metabolism ;}	{GO:0004560; alpha-L-fucosidase activity; molecular_function GO:0005975; carbohydrate metabolic process; biological_process}	{XM_001639595.1; Nematostella vectensis predicted protein (NEMVEDRAFT_v1g198796) mRNA, complete cds}	{PF01120:Alpha-L-fucosidase}
transcript_HQ_P2_transcript10199/f2p0/2495	{XP_015769544.1; PREDICTED: probable global transcription activator SNF2L1 [Acropora digitifera]}	{sp|O60264|SMCA5_HUMAN; SWI/SNF-related matrix-associated actin-dependent regulator of chromatin subfamily A member 5 OS=Homo sapiens GN=SMARCA5 PE=1 SV=1}	{spu:583705; K11654 SMARCA5, SNF2H, ISWI SWI/SNF-related matrix-associated actin-dependent regulator of chromatin subfamily A member 5 3.6.4.- -}	{Hs21071058; KOG0385 Chromatin remodeling complex WSTF-ISWI, small subunit K Transcription ;}	{NA}	{XM_015914058.1; PREDICTED: Acropora digitifera probable global transcription activator SNF2L1 (LOC107348059), mRNA}	{NA}
transcript_HQ_P2_transcript102/f5p0/6725	{KXJ12713.1; E3 ubiquitin-protein ligase HUWE1 [Exaiptasia pallida]}	{sp|Q7Z6Z7|HUWE1_HUMAN; E3 ubiquitin-protein ligase HUWE1 OS=Homo sapiens GN=HUWE1 PE=1 SV=3}	{pbi:103056552; K10592 HUWE1, MULE, ARF-BP1 E3 ubiquitin-protein ligase HUWE1 2.3.2.26 ko04120; Genetic Information Processing; Folding, sorting and degradation; Ubiquitin mediated proteolysis}	{7293111; KOG0939 E3 ubiquitin-protein ligase/Putative upstream regulatory element binding protein OK Posttranslational modification, protein turnover, chaperones ; Transcription ;}	{NA}	{XM_006822120.1; PREDICTED: Saccoglossus kowalevskii E3 ubiquitin-protein ligase HUWE1-like (LOC100371483), mRNA}	{NA}
transcript_HQ_P2_transcript10201/f20p0/2442	{XP_015752543.1; PREDICTED: E3 ubiquitin-protein ligase RNF38-like [Acropora digitifera]}	{sp|Q8BI21|RNF38_MOUSE; E3 ubiquitin-protein ligase RNF38 OS=Mus musculus GN=Rnf38 PE=2 SV=1}	{adf:107332330; K19041 RNF38_44 E3 ubiquitin-protein ligase RNF38/44 2.3.2.27 -}	{Hs21918875; KOG0800 FOG: Predicted E3 ubiquitin ligase O Posttranslational modification, protein turnover, chaperones ;}	{GO:0005680; anaphase-promoting complex; cellular_component GO:0004842; ubiquitin-protein ligase activity; molecular_function GO:0005515; protein binding; molecular_function GO:0046872; metal ion binding; molecular_function GO:0008270; zinc ion binding; molecular_function}	{NA}	{PF17122:Zinc-finger PF00097:Zinc finger, C3HC4 type (RING finger) PF14634:zinc-RING finger domain PF17123:RING-like zinc finger PF13639:Ring finger domain PF12678:RING-H2 zinc finger domain PF12861:Anaphase-promoting complex subunit 11 RING-H2 finger PF12906:RING-variant domain}
transcript_HQ_P2_transcript10202/f4p0/2483	{XP_015772521.1; PREDICTED: centrosomal protein of 112 kDa-like [Acropora digitifera]}	{sp|Q8N8E3|CE112_HUMAN; Centrosomal protein of 112 kDa OS=Homo sapiens GN=CEP112 PE=1 SV=2}	{sko:102801779; K16767 CEP112 centrosomal protein CEP112 - -}	{NA}	{NA}	{NA}	{NA}
transcript_HQ_P2_transcript10203/f2p0/2495	{XP_015780158.1; PREDICTED: uncharacterized protein LOC107358044 [Acropora digitifera]}	{NA}	{NA}	{NA}	{GO:0005615; extracellular space; cellular_component}	{NA}	{PF07678:A-macroglobulin complement component}
transcript_HQ_P2_transcript10208/f2p0/2487	{XP_015775803.1; PREDICTED: calponin homology domain-containing protein DDB_G0272472-like isoform X2 [Acropora digitifera]}	{sp|Q4R3S3|ANKR7_MACFA; Ankyrin repeat domain-containing protein 7 OS=Macaca fascicularis GN=ANKRD7 PE=2 SV=1}	{cmk:103179366; - - - - -}	{Hs22056002; KOG0676 Actin and related proteins Z Cytoskeleton ;}	{GO:0005515; protein binding; molecular_function}	{NA}	{PF00023:Ankyrin repeat PF13606:Ankyrin repeat}
transcript_HQ_P2_transcript10209/f2p0/2488	{XP_015761642.1; PREDICTED: uncharacterized protein LOC107340783 [Acropora digitifera]}	{NA}	{adf:107340783; K18666 ASCC1 activating signal cointegrator complex subunit 1 - -}	{NA}	{NA}	{NA}	{NA}
transcript_HQ_P2_transcript1021/f3p0/4834	{AGG36338.1; hypothetical protein, partial [Stylophora pistillata]}	{sp|P19615|MYP_STRPU; Major yolk protein OS=Strongylocentrotus purpuratus PE=1 SV=2}	{adf:107331360; K06569 MFI2, CD228 melanoma-associated antigen p97 - -}	{NA}	{NA}	{KC342192.1; Stylophora pistillata clone g9654 hypothetical protein gene, partial cds}	{NA}
transcript_HQ_P2_transcript10210/f9p0/2483	{XP_015764003.1; PREDICTED: frizzled-4-like [Acropora digitifera]}	{sp|Q61088|FZD4_MOUSE; Frizzled-4 OS=Mus musculus GN=Fzd4 PE=1 SV=1}	{nve:NEMVE_v1g139208; K02354 FZD4, fz4, CD344 frizzled 4 - ko04310; Environmental Information Processing; Signal transduction; Wnt signaling pathway | ko04390; Environmental Information Processing; Signal transduction; Hippo signaling pathway | ko04150; Environmental Information Processing; Signal transduction; mTOR signaling pathway | ko04550; Cellular Processes; Cellular community - eukaryotes;…	{Hs6912384; KOG3577 Smoothened and related G-protein-coupled receptors T Signal transduction mechanisms ;}	{GO:0005515; protein binding; molecular_function GO:0016020; membrane; cellular_component GO:0007166; cell surface receptor linked signaling pathway; biological_process}	{NA}	{PF01392:Fz domain PF01534:Frizzled/Smoothened family membrane region}
transcript_HQ_P2_transcript10211/f3p0/2482	{XP_015756729.1; PREDICTED: glutaredoxin domain-containing cysteine-rich protein 1-like [Acropora digitifera]}	{sp|Q50H32|GRCR1_MOUSE; Glutaredoxin domain-containing cysteine-rich protein 1 OS=Mus musculus GN=Grxcr1 PE=1 SV=1}	{adf:107336182; K17479 GRXCR1 glutaredoxin domain-containing cysteine-rich protein 1 - -}	{At2g41330; KOG2824 Glutaredoxin-related protein O Posttranslational modification, protein turnover, chaperones ;}	{GO:0009055; NA GO:0015035; protein disulfide oxidoreductase activity; molecular_function GO:0045454; cell redox homeostasis; biological_process}	{NA}	{PF00462:Glutaredoxin}
transcript_HQ_P2_transcript10213/f2p0/2487	{XP_015766890.1; PREDICTED: uncharacterized protein KIAA0355-like [Acropora digitifera]}	{NA}	{tad:TRIADDRAFT_52600; - - - - -}	{NA}	{GO:0005737; cytoplasm; cellular_component GO:0031514; motile cilium; cellular_component GO:0048870; cell motility; biological_process GO:0005515; protein binding; molecular_function}	{XM_015914962.1; PREDICTED: Acropora digitifera uncharacterized LOC107348879 (LOC107348879), mRNA}	{PF13851:Growth-arrest specific micro-tubule binding PF03114:BAR domain}
transcript_HQ_P2_transcript10217/f2p0/2483	{XP_019635885.1; PREDICTED: uncharacterized protein LOC109478661 [Branchiostoma belcheri]}	{sp|Q8C1B2|PARPT_MOUSE; TCDD-inducible poly [ADP-ribose] polymerase OS=Mus musculus GN=Tiparp PE=2 SV=1}	{adf:107331366; K15259 PARP7S poly [ADP-ribose] polymerase 7/11/12/13 2.4.2.30 -}	{NA}	{GO:0003950; NAD+ ADP-ribosyltransferase activity; molecular_function}	{NA}	{PF00644:Poly(ADP-ribose) polymerase catalytic domain}
transcript_HQ_P2_transcript10218/f2p0/2497	{XP_015774514.1; PREDICTED: uncharacterized protein LOC107352721 [Acropora digitifera]}	{NA}	{hmg:105843968; - - - - -}	{NA}	{GO:0046872; metal ion binding; molecular_function GO:0000166; nucleotide binding; molecular_function}	{NA}	{PF00122:E1-E2 ATPase}
transcript_HQ_P2_transcript10219/f4p0/2492	{KXJ25199.1; Presenilins-associated rhomboid-like protein, mitochondrial [Exaiptasia pallida]}	{sp|Q2KHV4|PARL_BOVIN; Presenilins-associated rhomboid-like protein, mitochondrial OS=Bos taurus GN=PARL PE=2 SV=1}	{adf:107333131; K09650 PARL, PSARL, PCP1 rhomboid-like protein 3.4.21.105 -}	{7303544; KOG2980 Integral membrane protease of the rhomboid family involved in different forms of regulated intramembrane proteolysis T Signal transduction mechanisms ;}	{GO:0006890; retrograde vesicle-mediated transport, Golgi to ER; biological_process GO:0004252; serine-type endopeptidase activity; molecular_function GO:0016021; integral to membrane; cellular_component}	{NA}	{PF08551:Eukaryotic integral membrane protein (DUF1751) PF01694:Rhomboid family}
transcript_HQ_P2_transcript1022/f2p0/4768	{XP_002742157.1; PREDICTED: DNA-directed RNA polymerase I subunit RPA2-like [Saccoglossus kowalevskii]}	{sp|Q9H9Y6|RPA2_HUMAN; DNA-directed RNA polymerase I subunit RPA2 OS=Homo sapiens GN=POLR1B PE=1 SV=2}	{bfo:BRAFLDRAFT_223894; K03002 RPA2, POLR1B DNA-directed RNA polymerase I subunit RPA2 2.7.7.6 ko00230; Metabolism; Nucleotide metabolism; Purine metabolism | ko00240; Metabolism; Nucleotide metabolism; Pyrimidine metabolism | ko03020; Genetic Information Processing; Transcription; RNA polymerase}	{SPBP23A10.07; KOG0216 RNA polymerase I, second largest subunit K Transcription ;}	{GO:0006886; intracellular protein transport; biological_process GO:0005634; nucleus; cellular_component GO:0003677; DNA binding; molecular_function GO:0006351; transcription, DNA-dependent; biological_process GO:0008270; zinc ion binding; molecular_function GO:0030127; COPII vesicle coat; cellular_component GO:0003899; DNA-directed RNA polymerase activity; molecular_function GO:0006888; ER to Go…	{XM_015915948.1; PREDICTED: Acropora digitifera DNA-directed RNA polymerase I subunit RPA2-like (LOC107349752), mRNA}	{PF06883:RNA polymerase I, Rpa2 specific domain PF04810:Sec23/Sec24 zinc finger PF04561:RNA polymerase Rpb2, domain 2 PF00562:RNA polymerase Rpb2, domain 6 PF04565:RNA polymerase Rpb2, domain 3 PF04560:RNA polymerase Rpb2, domain 7 PF04563:RNA polymerase beta subunit}
transcript_HQ_P2_transcript10221/f5p0/2471	{KXJ18622.1; Astrocytic phosphoprotein PEA-15 [Exaiptasia pallida]}	{sp|Q9JHX4|CASP8_RAT; Caspase-8 OS=Rattus norvegicus GN=Casp8 PE=1 SV=1}	{adf:107332373; - - - - -}	{NA}	{GO:0005515; protein binding; molecular_function GO:0042981; regulation of apoptosis; biological_process}	{NA}	{PF01335:Death effector domain}
transcript_HQ_P2_transcript10222/f2p0/2408	{XP_015760703.1; PREDICTED: synaptotagmin-7-like [Acropora digitifera]}	{sp|P24507|SY63_DIPOM; Synaptotagmin-C OS=Diplobatis ommata GN=P65-C PE=2 SV=1}	{cmk:103175052; K19909 SYT9 synaptotagmin-9 - -}	{Hs18543827; KOG1028 Ca2+-dependent phospholipid-binding protein Synaptotagmin, required for synaptic vesicle and secretory granule exocytosis TU Signal transduction mechanisms ; Intracellular trafficking, secretion, and vesicular transport ;}	{GO:0005515; protein binding; molecular_function}	{NA}	{PF00168:C2 domain}
transcript_HQ_P2_transcript10223/f8p0/2445	{XP_015767707.1; PREDICTED: G2/mitotic-specific cyclin-B3-like isoform X1 [Acropora digitifera]}	{sp|P39963|CCNB3_CHICK; G2/mitotic-specific cyclin-B3 OS=Gallus gallus GN=CCNB3 PE=2 SV=1}	{tad:TRIADDRAFT_56083; K05868 CCNB cyclin B - ko04068; Environmental Information Processing; Signal transduction; FoxO signaling pathway | ko04110; Cellular Processes; Cell growth and death; Cell cycle | ko04115; Cellular Processes; Cell growth and death; p53 signaling pathway | ko04914; Organismal Systems; Endocrine system; Progesterone-mediated oocyte maturation}	{Hs14719420_2; KOG0653 Cyclin B and related kinase-activating proteins D Cell cycle control, cell division, chromosome partitioning ;}	{GO:0005634; nucleus; cellular_component}	{NA}	{PF02984:Cyclin, C-terminal domain}
transcript_HQ_P2_transcript10226/f13p0/2487	{KXJ11718.1; Caspase-7 [Exaiptasia pallida]}	{sp|Q8MJC3|CASP3_RABIT; Caspase-3 OS=Oryctolagus cuniculus GN=CASP3 PE=2 SV=1}	{adf:107333405; K02187 CASP3 caspase 3 3.4.22.56 ko04010; Environmental Information Processing; Signal transduction; MAPK signaling pathway | ko04668; Environmental Information Processing; Signal transduction; TNF signaling pathway | ko04210; Cellular Processes; Cell growth and death; Apoptosis | ko04215; Cellular Processes; Cell growth and death; Apoptosis - multiple species | ko04115; Cellular …	{Hs14790115; KOG3573 Caspase, apoptotic cysteine protease D Cell cycle control, cell division, chromosome partitioning ;}	{NA}	{NA}	{NA}
transcript_HQ_P2_transcript10227/f2p0/2486	{XP_001628069.1; predicted protein [Nematostella vectensis]}	{sp|Q28479|IDH3B_MACFA; Isocitrate dehydrogenase [NAD] subunit beta, mitochondrial OS=Macaca fascicularis GN=IDH3B PE=2 SV=2}	{bfo:BRAFLDRAFT_280706; K00030 IDH3 isocitrate dehydrogenase (NAD+) 1.1.1.41 ko01200; Metabolism; Global and overview maps; Carbon metabolism | ko01210; Metabolism; Global and overview maps; 2-Oxocarboxylic acid metabolism | ko01230; Metabolism; Global and overview maps; Biosynthesis of amino acids | ko00020; Metabolism; Carbohydrate metabolism; Citrate cycle (TCA cycle)}	{Hs5901982; KOG0784 Isocitrate dehydrogenase, gamma subunit E Amino acid transport and metabolism ;}	{GO:0055114; oxidation-reduction process; biological_process GO:0016616; oxidoreductase activity, acting on the CH-OH group of donors, NAD or NADP as acceptor; molecular_function}	{XM_019770836.1; PREDICTED: Branchiostoma belcheri isocitrate dehydrogenase [NAD] subunit gamma, mitochondrial-like (LOC109471498), mRNA}	{PF00180:Isocitrate/isopropylmalate dehydrogenase}
transcript_HQ_P2_transcript10228/f16p0/2478	{KXJ28585.1; TBC1 domain family member 16 [Exaiptasia pallida]}	{sp|Q8TBP0|TBC16_HUMAN; TBC1 domain family member 16 OS=Homo sapiens GN=TBC1D16 PE=2 SV=1}	{hmg:100204980; - - - - -}	{Hs22062664; KOG2224 Uncharacterized conserved protein, contains TBC domain TR Signal transduction mechanisms ; General function prediction only ;}	{NA}	{XM_001640027.1; Nematostella vectensis predicted protein (NEMVEDRAFT_v1g60482) partial mRNA}	{NA}
transcript_HQ_P2_transcript10229/f5p0/2494	{KXJ11525.1; hypothetical protein AC249_AIPGENE22752 [Exaiptasia pallida]}	{NA}	{adf:107340514; - - - - -}	{NA}	{GO:0070652; HAUS complex; cellular_component GO:0006260; DNA replication; biological_process GO:0007049; cell cycle; biological_process GO:0009401; phosphoenolpyruvate-dependent sugar phosphotransferase system; biological_process GO:0007059; chromosome segregation; biological_process GO:0043093; cytokinesis by binary fission; biological_process GO:0008017; microtubule binding; molecular_function…	{NA}	{PF06005:Protein of unknown function (DUF904) PF06156:Protein of unknown function (DUF972) PF07160:Protein of unknown function (DUF1395) PF14817:HAUS augmin-like complex subunit 5 PF04977:Septum formation initiator PF05524:PEP-utilising enzyme, N-terminal}
transcript_HQ_P2_transcript1023/f3p0/4848	{XP_015763867.1; PREDICTED: uncharacterized protein LOC107342865 [Acropora digitifera]}	{NA}	{nve:NEMVE_v1g239703; - - - - -}	{NA}	{GO:0003677; DNA binding; molecular_function GO:0015074; DNA integration; biological_process}	{NA}	{PF02899:Phage integrase, N-terminal SAM-like domain}
transcript_HQ_P2_transcript10231/f15p0/2472	{XP_015762977.1; PREDICTED: serine/threonine-protein phosphatase 2A 55 kDa regulatory subunit B beta isoform-like isoform X1 [Acropora digitifera]}	{sp|Q5ZIY5|2ABD_CHICK; Serine/threonine-protein phosphatase 2A 55 kDa regulatory subunit B delta isoform OS=Gallus gallus GN=PPP2R2D PE=2 SV=1}	{cjo:107316269; K04354 PPP2R2 serine/threonine-protein phosphatase 2A regulatory subunit B - ko03015; Genetic Information Processing; Translation; mRNA surveillance pathway | ko04390; Environmental Information Processing; Signal transduction; Hippo signaling pathway | ko04391; Environmental Information Processing; Signal transduction; Hippo signaling pathway - fly | ko04071; Environmental Informa…	{Hs4506019; KOG1354 Serine/threonine protein phosphatase 2A, regulatory subunit T Signal transduction mechanisms ;}	{GO:0005515; protein binding; molecular_function}	{XM_015907491.1; PREDICTED: Acropora digitifera serine/threonine-protein phosphatase 2A 55 kDa regulatory subunit B beta isoform-like (LOC107342034), transcript variant X1, mRNA}	{PF00400:WD domain, G-beta repeat}
transcript_HQ_P2_transcript10232/f2p0/2392	{XP_015776868.1; PREDICTED: peroxidasin homolog [Acropora digitifera]}	{sp|O54991|CNTP1_MOUSE; Contactin-associated protein 1 OS=Mus musculus GN=Cntnap1 PE=1 SV=2}	{adf:107356025; - - - - -}	{Hs4505463; KOG3516 Neurexin IV T Signal transduction mechanisms ;}	{GO:0005201; extracellular matrix structural constituent; molecular_function GO:0005515; protein binding; molecular_function GO:0016020; membrane; cellular_component}	{NA}	{PF13895:Immunoglobulin domain PF02480:Alphaherpesvirus glycoprotein E PF01410:Fibrillar collagen C-terminal domain}
transcript_HQ_P2_transcript10233/f2p0/2497	{BAV53109.1; Tcf/Lef transcription factor [Acropora digitifera]}	{sp|Q9NQB0|TF7L2_HUMAN; Transcription factor 7-like 2 OS=Homo sapiens GN=TCF7L2 PE=1 SV=2}	{bfo:BRAFLDRAFT_66125; K04491 TCF7L2 transcription factor 7-like 2 - ko04310; Environmental Information Processing; Signal transduction; Wnt signaling pathway | ko04390; Environmental Information Processing; Signal transduction; Hippo signaling pathway | ko04520; Cellular Processes; Cellular community - eukaryotes; Adherens junction | ko04916; Organismal Systems; Endocrine system; Melanogenesis |…	{Hs4507403; KOG3248 Transcription factor TCF-4 K Transcription ;}	{NA}	{LC126316.1; Acropora digitifera tcf mRNA for Tcf/Lef transcription factor, complete cds}	{NA}
transcript_HQ_P2_transcript10234/f2p0/2470	{XP_015766889.1; PREDICTED: uncharacterized protein LOC107345663 [Acropora digitifera]}	{sp|Q5HYK7|SH319_HUMAN; SH3 domain-containing protein 19 OS=Homo sapiens GN=SH3D19 PE=1 SV=2}	{adf:107345663; K20705 DNMBP, ARHGEF36, TUBA dynamin-binding protein - -}	{Hs22043851; KOG4225 Sorbin and SH3 domain-containing protein T Signal transduction mechanisms ;}	{GO:0005515; protein binding; molecular_function}	{NA}	{PF14604:Variant SH3 domain PF00018:SH3 domain}
transcript_HQ_P2_transcript10238/f3p0/2485	{KXJ09037.1; Glutaredoxin-1 [Exaiptasia pallida]}	{sp|Q9HU55|GLRX_PSEAE; Glutaredoxin OS=Pseudomonas aeruginosa (strain ATCC 15692 / DSM 22644 / CIP 104116 / JCM 14847 / LMG 12228 / 1C / PRS 101 / PAO1) GN=grx PE=3 SV=1}	{sko:102804375; - - - - -}	{NA}	{GO:0009055; NA GO:0045454; cell redox homeostasis; biological_process GO:0015035; protein disulfide oxidoreductase activity; molecular_function GO:0035556; intracellular signal transduction; biological_process GO:0005515; protein binding; molecular_function}	{XM_015916700.1; PREDICTED: Acropora digitifera uncharacterized LOC107350475 (LOC107350475), mRNA}	{PF00462:Glutaredoxin PF00610:Domain found in Dishevelled, Egl-10, and Pleckstrin (DEP) PF13417:Glutathione S-transferase, N-terminal domain}
transcript_HQ_P2_transcript10239/f13p0/2470	{KXJ17374.1; Rap1 GTPase-GDP dissociation stimulator 1 [Exaiptasia pallida]}	{sp|P52306|GDS1_HUMAN; Rap1 GTPase-GDP dissociation stimulator 1 OS=Homo sapiens GN=RAP1GDS1 PE=1 SV=3}	{nve:NEMVE_v1g238452; - - - - -}	{Hs20070314; KOG4500 Rho/Rac GTPase guanine nucleotide exchange factor smgGDS/Vimar T Signal transduction mechanisms ;}	{GO:0005515; protein binding; molecular_function GO:0000774; adenyl-nucleotide exchange factor activity; molecular_function GO:0005783; endoplasmic reticulum; cellular_component}	{NA}	{PF02985:HEAT repeat PF16782:Nucleotide exchange factor SIL1 PF00514:Armadillo/beta-catenin-like repeat}
transcript_HQ_P2_transcript10240/f7p0/2471	{XP_015747306.1; PREDICTED: actin-binding protein IPP-like isoform X3 [Acropora digitifera]}	{sp|Q96PQ7|KLHL5_HUMAN; Kelch-like protein 5 OS=Homo sapiens GN=KLHL5 PE=2 SV=3}	{adf:107334338; - - - - -}	{Hs21361515; KOG4441 Proteins containing BTB/POZ and Kelch domains, involved in regulatory/signal transduction processes TR Signal transduction mechanisms ; General function prediction only ;}	{GO:0005515; protein binding; molecular_function}	{NA}	{PF07646:Kelch motif PF00651:BTB/POZ domain PF01344:Kelch motif}
transcript_HQ_P2_transcript10241/f2p0/2490	{XP_001632060.1; predicted protein [Nematostella vectensis]}	{NA}	{sko:102805477; - - - - -}	{NA}	{NA}	{NA}	{NA}
transcript_HQ_P2_transcript10242/f3p0/2493	{XP_015751164.1; PREDICTED: transcription factor GATA-3-like isoform X4 [Acropora digitifera]}	{sp|Q91428|GATA3_DANRE; Transcription factor GATA-3 OS=Danio rerio GN=gata3 PE=2 SV=1}	{adf:107331130; K17894 GATA2 GATA-binding protein 2 - -}	{Hs4503929; KOG1601 GATA-4/5/6 transcription factors K Transcription ;}	{GO:0008270; zinc ion binding; molecular_function GO:0043565; sequence-specific DNA binding; molecular_function GO:0003743; translation initiation factor activity; molecular_function GO:0006355; regulation of transcription, DNA-dependent; biological_process GO:0004386; helicase activity; molecular_function GO:0003896; DNA primase activity; molecular_function GO:0003700; sequence-specific DNA bind…	{XM_015895681.1; PREDICTED: Acropora digitifera transcription factor GATA-3-like (LOC107331130), transcript variant X12, mRNA}	{PF08273:Zinc-binding domain of primase-helicase PF01873:Domain found in IF2B/IF5 PF00320:GATA zinc finger}
transcript_HQ_P2_transcript10243/f2p0/2473	{NA}	{NA}	{NA}	{NA}	{NA}	{NA}	{NA}
transcript_HQ_P2_transcript10246/f2p0/2488	{XP_015768245.1; PREDICTED: proton-coupled amino acid transporter 1-like [Acropora digitifera]}	{sp|Q8K4D3|S36A1_MOUSE; Proton-coupled amino acid transporter 1 OS=Mus musculus GN=Slc36a1 PE=2 SV=1}	{nve:NEMVE_v1g118574; - - - - -}	{7297404; KOG1304 Amino acid transporters E Amino acid transport and metabolism ;}	{NA}	{XM_015912759.1; PREDICTED: Acropora digitifera proton-coupled amino acid transporter 1-like (LOC107346903), mRNA}	{NA}
transcript_HQ_P2_transcript10247/f2p0/2485	{NA}	{NA}	{NA}	{NA}	{GO:0070072; vacuolar proton-transporting V-type ATPase complex assembly; biological_process}	{NA}	{PF08636:ER protein Pkr1}
transcript_HQ_P2_transcript10248/f18p0/2460	{XP_001625034.1; predicted protein [Nematostella vectensis]}	{sp|P34275|IVD_CAEEL; Probable acyl-CoA dehydrogenase 6 OS=Caenorhabditis elegans GN=acdh-6 PE=3 SV=2}	{nve:NEMVE_v1g247336; K11731 atuD citronellyl-CoA dehydrogenase 1.3.99.- ko00281; Metabolism; Metabolism of terpenoids and polyketides; Geraniol degradation}	{CE24778; KOG0139 Short-chain acyl-CoA dehydrogenase I Lipid transport and metabolism ;}	{GO:0016627; oxidoreductase activity, acting on the CH-CH group of donors; molecular_function GO:0055114; oxidation-reduction process; biological_process GO:0003995; acyl-CoA dehydrogenase activity; molecular_function GO:0050660; flavin adenine dinucleotide binding; molecular_function GO:0008152; NA}	{XM_015899726.1; PREDICTED: Acropora digitifera uncharacterized LOC107334753 (LOC107334753), mRNA}	{PF02771:Acyl-CoA dehydrogenase, N-terminal domain PF00441:Acyl-CoA dehydrogenase, C-terminal domain PF02770:Acyl-CoA dehydrogenase, middle domain}
transcript_HQ_P2_transcript10250/f2p0/2478	{XP_015760020.1; PREDICTED: pre-mRNA-processing factor 17-like [Acropora digitifera]}	{sp|Q9DC48|PRP17_MOUSE; Pre-mRNA-processing factor 17 OS=Mus musculus GN=Cdc40 PE=2 SV=1}	{tad:TRIADDRAFT_26041; K12816 CDC40, PRP17 pre-mRNA-processing factor 17 - ko03040; Genetic Information Processing; Transcription; Spliceosome}	{Hs7706657; KOG0282 mRNA splicing factor S Function unknown ;}	{GO:0005515; protein binding; molecular_function GO:0003677; DNA binding; molecular_function}	{XM_015904534.1; PREDICTED: Acropora digitifera pre-mRNA-processing factor 17-like (LOC107339269), mRNA}	{PF02864:STAT protein, DNA binding domain PF00400:WD domain, G-beta repeat}
transcript_HQ_P2_transcript10251/f6p0/2448	{KXJ08164.1; UPF0764 protein C16orf89 [Exaiptasia pallida]}	{sp|Q6UX73|CP089_HUMAN; UPF0764 protein C16orf89 OS=Homo sapiens GN=C16orf89 PE=1 SV=2}	{nve:NEMVE_v1g241819; - - - - -}	{NA}	{NA}	{NA}	{NA}
transcript_HQ_P2_transcript10254/f58p0/2408	{XP_015778211.1; PREDICTED: von Willebrand factor A domain-containing protein 7-like [Acropora digitifera]}	{sp|Q9JHA8|VWA7_MOUSE; von Willebrand factor A domain-containing protein 7 OS=Mus musculus GN=Vwa7 PE=2 SV=1}	{nve:NEMVE_v1g246930; - - - - -}	{Hs13376862; KOG4475 FOG: Immunoglobin and related proteins RP General function prediction only ; Inorganic ion transport and metabolism ;}	{NA}	{NA}	{NA}
transcript_HQ_P2_transcript10256/f4p0/2487	{XP_001630098.1; predicted protein [Nematostella vectensis]}	{sp|Q86YS3|RFIP4_HUMAN; Rab11 family-interacting protein 4 OS=Homo sapiens GN=RAB11FIP4 PE=1 SV=1}	{adf:107332698; K12485 RAB11FIP3_4 Rab11 family-interacting protein 3/4 - ko04144; Cellular Processes; Transport and catabolism; Endocytosis}	{Hs14773804; KOG0982 Centrosomal protein Nuf DZ Cell cycle control, cell division, chromosome partitioning ; Cytoskeleton ;}	{GO:0051382; kinetochore assembly; biological_process GO:0019028; viral capsid; cellular_component GO:0033179; proton-transporting V-type ATPase, V0 domain; cellular_component GO:0007165; signal transduction; biological_process GO:0006260; DNA replication; biological_process GO:0005102; receptor binding; molecular_function GO:0030674; protein binding, bridging; molecular_function GO:0005577; fibr…	{NA}	{PF08702:Fibrinogen alpha/beta chain family PF01496:V-type ATPase 116kDa subunit family PF05531:Nucleopolyhedrovirus P10 protein PF05837:Centromere protein H (CENP-H) PF06156:Protein of unknown function (DUF972)}
transcript_HQ_P2_transcript10257/f3p0/2490	{XP_015753323.1; PREDICTED: myosin-10-like [Acropora digitifera]}	{sp|Q5KR48|TPM2_BOVIN; Tropomyosin beta chain OS=Bos taurus GN=TPM2 PE=2 SV=1}	{adf:107333076; K09290 TPM3 tropomyosin 3 - ko04260; Organismal Systems; Circulatory system; Cardiac muscle contraction | ko04261; Organismal Systems; Circulatory system; Adrenergic signaling in cardiomyocytes | ko05200; Human Diseases; Cancers: Overview; Pathways in cancer | ko05216; Human Diseases; Cancers: Specific types; Thyroid cancer | ko05410; Human Diseases; Cardiovascular diseases; Hyper…	{Hs20539050; KOG1003 Actin filament-coating protein tropomyosin Z Cytoskeleton ;}	{GO:0008092; cytoskeletal protein binding; molecular_function GO:0003824; NA GO:0006606; protein import into nucleus; biological_process GO:0009288; bacterial-type flagellum; cellular_component GO:0005940; septin ring; cellular_component GO:0006914; autophagy; biological_process GO:0008565; protein transporter activity; molecular_function GO:0042407; cristae formation; biological_process GO:00057…	{NA}	{PF05557:Mitotic checkpoint protein PF09769:Apolipoprotein O PF00769:Ezrin/radixin/moesin family PF07926:TPR/MLP1/MLP2-like protein PF04344:Chemotaxis phosphatase, CheZ PF04111:Autophagy protein Apg6 PF06160:Septation ring formation regulator, EzrA PF01105:emp24/gp25L/p24 family/GOLD PF04871:Uso1 / p115 like vesicle tethering protein, C terminal region}
transcript_HQ_P2_transcript10259/f4p0/2429	{XP_019635283.1; PREDICTED: uncharacterized protein LOC109478268 isoform X1 [Branchiostoma belcheri]}	{NA}	{NA}	{NA}	{NA}	{NA}	{NA}
transcript_HQ_P2_transcript1026/f7p0/4829	{JAS97990.1; hypothetical protein g.22313 [Homalodisca liturata]}	{sp|O60344|ECE2_HUMAN; Endothelin-converting enzyme 2 OS=Homo sapiens GN=ECE2 PE=1 SV=4}	{ipu:108277812; - - - - -}	{Hs7662200; KOG3624 M13 family peptidase E Amino acid transport and metabolism ;}	{GO:0006508; proteolysis; biological_process GO:0004222; metalloendopeptidase activity; molecular_function}	{XM_015921012.1; PREDICTED: Acropora digitifera uncharacterized LOC107354530 (LOC107354530), mRNA}	{PF05649:Peptidase family M13 PF01431:Peptidase family M13 PF01435:Peptidase family M48}
transcript_HQ_P2_transcript10260/f6p0/2479	{XP_015772745.1; PREDICTED: transmembrane protein 39A-B-like [Acropora digitifera]}	{sp|Q9NV64|TM39A_HUMAN; Transmembrane protein 39A OS=Homo sapiens GN=TMEM39A PE=2 SV=1}	{adf:107350981; - - - - -}	{Hs8922756; KOG3828 Uncharacterized conserved protein S Function unknown ;}	{NA}	{NA}	{NA}
transcript_HQ_P2_transcript10261/f2p0/2459	{KXJ16187.1; Proton-coupled folate transporter [Exaiptasia pallida]}	{sp|Q7ZWG6|PCFT_DANRE; Proton-coupled folate transporter OS=Danio rerio GN=slc46a1 PE=2 SV=1}	{nve:NEMVE_v1g99988; K14613 SLC46A1 MFS transporter, PCFT/HCP family, solute carrier family 46 (folate transporter), member 1 - ko01523; Human Diseases; Drug resistance: Antineoplastic; Antifolate resistance}	{Hs18087847; KOG2816 Predicted transporter ADD1 (major facilitator superfamily) R General function prediction only ;}	{GO:0016021; integral to membrane; cellular_component GO:0055085; transmembrane transport; biological_process}	{NA}	{PF07690:Major Facilitator Superfamily}
transcript_HQ_P2_transcript10264/f3p0/2474	{XP_015780626.1; PREDICTED: cytochrome P450 27C1-like isoform X1 [Acropora digitifera]}	{sp|P48416|CP10_LYMST; Cytochrome P450 10 OS=Lymnaea stagnalis GN=CYP10 PE=2 SV=1}	{tad:TRIADDRAFT_25545; - - - - -}	{7300481; KOG0159 Cytochrome P450 CYP11/CYP12/CYP24/CYP27 subfamilies Q Secondary metabolites biosynthesis, transport and catabolism ;}	{GO:0016705; oxidoreductase activity, acting on paired donors, with incorporation or reduction of molecular oxygen; molecular_function GO:0005506; iron ion binding; molecular_function GO:0055114; oxidation-reduction process; biological_process GO:0020037; heme binding; molecular_function}	{NA}	{PF00067:Cytochrome P450}
transcript_HQ_P2_transcript10266/f4p0/2471	{XP_019637134.1; PREDICTED: uncharacterized protein LOC109479587 [Branchiostoma belcheri]}	{NA}	{tad:TRIADDRAFT_57187; - - - - -}	{NA}	{GO:0016021; integral to membrane; cellular_component GO:0016020; membrane; cellular_component}	{NA}	{PF00892:EamA-like transporter family}
transcript_HQ_P2_transcript10267/f49p0/2434	{XP_015769756.1; PREDICTED: protein ABHD17B-like [Acropora digitifera]}	{sp|Q7ZVZ7|AB17C_DANRE; Protein ABHD17C OS=Danio rerio GN=abhd17c PE=2 SV=1}	{hmg:100209061; - - - - -}	{Hs7705781; KOG1552 Predicted alpha/beta hydrolase R General function prediction only ;}	{GO:0006508; proteolysis; biological_process GO:0015031; protein transport; biological_process GO:0008236; serine-type peptidase activity; molecular_function GO:0016787; hydrolase activity; molecular_function}	{XM_002162048.3; PREDICTED: Hydra vulgaris alpha/beta hydrolase domain-containing protein 17B-like (LOC100209061), mRNA}	{PF16929:Accessory Sec system GspB-transporter PF01738:Dienelactone hydrolase family PF02230:Phospholipase/Carboxylesterase PF00326:Prolyl oligopeptidase family}
transcript_HQ_P2_transcript10268/f2p0/2480	{KXJ06451.1; hypothetical protein AC249_AIPGENE13330, partial [Exaiptasia pallida]}	{sp|P05205|HP1_DROME; Heterochromatin protein 1 OS=Drosophila melanogaster GN=Su(var)205 PE=1 SV=2}	{nve:NEMVE_v1g245597; - - - - -}	{7297358; KOG1911 Heterochromatin-associated protein HP1 and related CHROMO domain proteins B Chromatin structure and dynamics ;}	{NA}	{NA}	{NA}
transcript_HQ_P2_transcript10269/f2p0/2493	{XP_015756574.1; PREDICTED: transmembrane protein 98-like [Acropora digitifera]}	{sp|Q9Y2Y6|TMM98_HUMAN; Transmembrane protein 98 OS=Homo sapiens GN=TMEM98 PE=1 SV=1}	{adf:107336030; - - - - -}	{NA}	{NA}	{XM_015915452.1; PREDICTED: Acropora digitifera diacylglycerol kinase zeta-like (LOC107349317), mRNA}	{NA}
transcript_HQ_P2_transcript1027/f3p0/4836	{XP_015774603.1; PREDICTED: SLIT-ROBO Rho GTPase-activating protein 1-like [Acropora digitifera]}	{sp|Q7Z6B7|SRGP1_HUMAN; SLIT-ROBO Rho GTPase-activating protein 1 OS=Homo sapiens GN=SRGAP1 PE=1 SV=1}	{lgi:LOTGIDRAFT_141691; K07526 SRGAP SLIT-ROBO Rho GTPase activating protein - ko04360; Organismal Systems; Development; Axon guidance}	{Hs16163690; KOG3565 Cdc42-interacting protein CIP4 Z Cytoskeleton ;}	{GO:0007165; signal transduction; biological_process GO:0005515; protein binding; molecular_function}	{XM_015919117.1; PREDICTED: Acropora digitifera SLIT-ROBO Rho GTPase-activating protein 1-like (LOC107352804), mRNA}	{PF14604:Variant SH3 domain PF00018:SH3 domain PF00620:RhoGAP domain}
transcript_HQ_P2_transcript10271/f2p0/2496	{XP_015776212.1; PREDICTED: uncharacterized protein LOC107354273 [Acropora digitifera]}	{sp|P55067|NCAN_RAT; Neurocan core protein OS=Rattus norvegicus GN=Ncan PE=1 SV=1}	{adf:107339932; K06560 MRC, CD206, CD280 mannose receptor, C type - ko04145; Cellular Processes; Transport and catabolism; Phagosome | ko05152; Human Diseases; Infectious diseases: Bacterial; Tuberculosis}	{NA}	{NA}	{NA}	{NA}
transcript_HQ_P2_transcript10272/f3p0/2478	{XP_015753478.1; PREDICTED: stimulator of interferon genes protein-like [Acropora digitifera]}	{sp|A7SLZ2|STING_NEMVE; Stimulator of interferon genes protein OS=Nematostella vectensis GN=v1g246111 PE=1 SV=1}	{adf:107333219; K12654 TMEM173, MITA transmembrane protein 173 - ko04621; Organismal Systems; Immune system; NOD-like receptor signaling pathway | ko04622; Organismal Systems; Immune system; RIG-I-like receptor signaling pathway | ko04623; Organismal Systems; Immune system; Cytosolic DNA-sensing pathway}	{NA}	{GO:0002218; activation of innate immune response; biological_process GO:0032481; positive regulation of type I interferon production; biological_process}	{NA}	{PF15009:Transmembrane protein 173}
transcript_HQ_P2_transcript10273/f46p0/2450	{XP_015766803.1; PREDICTED: transcription factor ETV6-like [Acropora digitifera]}	{sp|P97360|ETV6_MOUSE; Transcription factor ETV6 OS=Mus musculus GN=Etv6 PE=1 SV=1}	{adf:107328997; K20232 EDL ETS-domain lacking - ko04013; Environmental Information Processing; Signal transduction; MAPK signaling pathway - fly}	{Hs4503611; KOG3804 Transcription factor NERF and related proteins, contain ETS domain K Transcription ;}	{GO:0005515; protein binding; molecular_function GO:0043565; sequence-specific DNA binding; molecular_function GO:0005634; nucleus; cellular_component}	{NA}	{PF02198:Sterile alpha motif (SAM)/Pointed domain PF00240:Ubiquitin family}
transcript_HQ_P2_transcript10274/f12p0/2462	{KXJ29794.1; Glycogenin-2 [Exaiptasia pallida]}	{sp|O08730|GLYG_RAT; Glycogenin-1 OS=Rattus norvegicus GN=Gyg1 PE=2 SV=4}	{lco:104935259; K00750 GYG1, GYG2 glycogenin 2.4.1.186 ko00500; Metabolism; Carbohydrate metabolism; Starch and sucrose metabolism}	{Hs20127457; KOG1950 Glycosyl transferase, family 8 - glycogenin G Carbohydrate transport and metabolism ;}	{GO:0016757; transferase activity, transferring glycosyl groups; molecular_function GO:0006486; protein glycosylation; biological_process}	{XM_015910949.1; PREDICTED: Acropora digitifera glycogenin-2-like (LOC107345247), mRNA}	{PF01501:Glycosyl transferase family 8 PF11051:Mannosyltransferase putative}
transcript_HQ_P2_transcript10275/f2p0/2477	{XP_001638258.1; predicted protein [Nematostella vectensis]}	{sp|Q7ZW86|CWC27_DANRE; Peptidyl-prolyl cis-trans isomerase CWC27 homolog OS=Danio rerio GN=cwc27 PE=2 SV=1}	{bfo:BRAFLDRAFT_89748; K12737 SDCCAG10 peptidyl-prolyl cis-trans isomerase SDCCAG10 5.2.1.8 -}	{7294671; KOG0885 Peptidyl-prolyl cis-trans isomerase O Posttranslational modification, protein turnover, chaperones ;}	{GO:0003755; peptidyl-prolyl cis-trans isomerase activity; molecular_function GO:0000413; protein peptidyl-prolyl isomerization; biological_process GO:0006457; protein folding; biological_process}	{XM_013137028.2; PREDICTED: Esox lucius CWC27 spliceosome associated protein homolog (cwc27), mRNA}	{PF00160:Cyclophilin type peptidyl-prolyl cis-trans isomerase/CLD}
transcript_HQ_P2_transcript10276/f8p0/2440	{XP_015759584.1; PREDICTED: E3 ubiquitin-protein ligase TRIM71-like [Acropora digitifera]}	{sp|Q03601|NHL1_CAEEL; RING finger protein nhl-1 OS=Caenorhabditis elegans GN=nhl-1 PE=1 SV=2}	{aag:AaeL_AAEL003104; K12035 TRIM71 tripartite motif-containing protein 71 2.3.2.27 ko05206; Human Diseases; Cancers: Overview; MicroRNAs in cancer}	{CE05942_2; KOG2177 Predicted E3 ubiquitin ligase O Posttranslational modification, protein turnover, chaperones ;}	{GO:0005515; protein binding; molecular_function}	{NA}	{PF01436:NHL repeat}
transcript_HQ_P2_transcript10277/f18p0/2492	{XP_015747225.1; PREDICTED: uncharacterized protein C1orf21 homolog [Acropora digitifera]}	{NA}	{NA}	{NA}	{NA}	{NA}	{NA}
transcript_HQ_P2_transcript10279/f2p0/2472	{XP_015771650.1; PREDICTED: uncharacterized skeletal organic matrix protein 5-like [Acropora digitifera]}	{sp|B8VIU6|USOM5_ACRMI; Uncharacterized skeletal organic matrix protein 5 OS=Acropora millepora PE=1 SV=1}	{adf:107337070; - - - - -}	{NA}	{GO:0005102; receptor binding; molecular_function GO:0019028; viral capsid; cellular_component GO:0031514; motile cilium; cellular_component GO:0004871; signal transducer activity; molecular_function GO:0009055; NA GO:0015991; ATP hydrolysis coupled proton transport; biological_process GO:0016881; acid-amino acid ligase activity; molecular_function GO:0009405; pathogenesis; biological_process GO:…	{NA}	{PF00015:Methyl-accepting chemotaxis protein (MCP) signalling domain PF00038:Intermediate filament protein PF09177:Syntaxin 6, N-terminal PF05791:Bacillus haemolytic enterotoxin (HBL) PF08650:DASH complex subunit Dad4 PF05615:Tho complex subunit 7 PF13851:Growth-arrest specific micro-tubule binding PF03114:BAR domain PF07926:TPR/MLP1/MLP2-like protein PF06810:Phage minor structural protein GP20 P…
transcript_HQ_P2_transcript1028/f3p0/4828	{KXJ20151.1; Protein NLRC5 [Exaiptasia pallida]}	{sp|Q86W24|NAL14_HUMAN; NACHT, LRR and PYD domains-containing protein 14 OS=Homo sapiens GN=NLRP14 PE=1 SV=1}	{adf:107338627; - - - - -}	{NA}	{GO:0003724; RNA helicase activity; molecular_function GO:0003723; RNA binding; molecular_function GO:0003824; NA GO:0009116; nucleoside metabolic process; biological_process GO:0005515; protein binding; molecular_function}	{NA}	{PF01048:Phosphorylase superfamily PF13516:Leucine Rich repeat PF00910:RNA helicase}
transcript_HQ_P2_transcript10280/f3p0/2479	{SEG69546.1; agmatinase [Marinobacterium lutimaris]}	{sp|Q9I3S3|GBUA_PSEAE; Guanidinobutyrase OS=Pseudomonas aeruginosa (strain ATCC 15692 / DSM 22644 / CIP 104116 / JCM 14847 / LMG 12228 / 1C / PRS 101 / PAO1) GN=gbuA PE=1 SV=1}	{mme:Marme_2696; K12255 gbuA guanidinobutyrase 3.5.3.7 ko00330; Metabolism; Amino acid metabolism; Arginine and proline metabolism}	{Hs13376095; KOG2964 Arginase family protein E Amino acid transport and metabolism ;}	{GO:0046872; metal ion binding; molecular_function}	{XM_001629790.1; Nematostella vectensis predicted protein (NEMVEDRAFT_v1g211198) partial mRNA}	{PF00491:Arginase family}
transcript_HQ_P2_transcript10284/f2p0/2486	{XP_015760052.1; PREDICTED: uncharacterized protein CXorf65 homolog [Acropora digitifera]}	{NA}	{adf:107339299; - - - - -}	{NA}	{NA}	{NA}	{NA}
transcript_HQ_P2_transcript10285/f2p0/2472	{XP_015779792.1; PREDICTED: uncharacterized protein LOC107357667 [Acropora digitifera]}	{NA}	{adf:107334298; - - - - -}	{NA}	{NA}	{NA}	{NA}
transcript_HQ_P2_transcript10286/f2p0/2480	{XP_015756794.1; PREDICTED: neuropeptide FF receptor 2-like isoform X1 [Acropora digitifera]}	{sp|Q96P65|QRFPR_HUMAN; Pyroglutamylated RFamide peptide receptor OS=Homo sapiens GN=QRFPR PE=2 SV=2}	{adf:107336246; - - - - -}	{Hs4505447; KOG3656 FOG: 7 transmembrane receptor R General function prediction only ;}	{GO:0004930; G-protein coupled receptor activity; molecular_function GO:0016021; integral to membrane; cellular_component GO:0007186; G-protein coupled receptor protein signaling pathway; biological_process}	{NA}	{PF00001:7 transmembrane receptor (rhodopsin family)}
transcript_HQ_P2_transcript10287/f7p0/2452	{XP_015763745.1; PREDICTED: tumor necrosis factor receptor superfamily member 16-like [Acropora digitifera]}	{NA}	{adf:107337409; - - - - -}	{NA}	{GO:0005515; protein binding; molecular_function}	{NA}	{PF00020:TNFR/NGFR cysteine-rich region}
transcript_HQ_P2_transcript10288/f4p0/2360	{KXJ10700.1; Transmembrane 7 superfamily member 3 [Exaiptasia pallida]}	{sp|Q9NS93|TM7S3_HUMAN; Transmembrane 7 superfamily member 3 OS=Homo sapiens GN=TM7SF3 PE=2 SV=1}	{myd:102758240; - - - - -}	{NA}	{NA}	{NA}	{NA}
transcript_HQ_P2_transcript10289/f5p0/2472	{XP_015772485.1; PREDICTED: thioredoxin domain-containing protein 15-like isoform X1 [Acropora digitifera]}	{sp|Q96J42|TXD15_HUMAN; Thioredoxin domain-containing protein 15 OS=Homo sapiens GN=TXNDC15 PE=1 SV=1}	{nve:NEMVE_v1g246779; - - - - -}	{Hs21362012; KOG2640 Thioredoxin S Function unknown ;}	{GO:0045454; cell redox homeostasis; biological_process}	{NA}	{PF00085:Thioredoxin}
transcript_HQ_P2_transcript1029/f7p0/4849	{XP_001630823.1; predicted protein [Nematostella vectensis]}	{sp|Q6IFT4|RHG20_MOUSE; Rho GTPase-activating protein 20 OS=Mus musculus GN=Arhgap20 PE=1 SV=1}	{bfo:BRAFLDRAFT_125910; K20641 ARHGAP20 Rho GTPase-activating protein 20 - -}	{Hs22065906; KOG4724 Predicted Rho GTPase-activating protein T Signal transduction mechanisms ;}	{GO:0005057; receptor signaling protein activity; molecular_function GO:0035023; regulation of Rho protein signal transduction; biological_process GO:0007165; signal transduction; biological_process GO:0005089; Rho guanyl-nucleotide exchange factor activity; molecular_function}	{NA}	{PF00788:Ras association (RalGDS/AF-6) domain PF00620:RhoGAP domain PF00621:RhoGEF domain PF02196:Raf-like Ras-binding domain}
transcript_HQ_P2_transcript10290/f4p0/2473	{XP_015771339.1; PREDICTED: kazrin-like isoform X1 [Acropora digitifera]}	{sp|Q5FWS6|KAZRN_RAT; Kazrin OS=Rattus norvegicus GN=Kazn PE=2 SV=2}	{sko:102808460; - - - - -}	{7291408; KOG0249 LAR-interacting protein and related proteins R General function prediction only ;}	{GO:0007165; signal transduction; biological_process GO:0005634; nucleus; cellular_component GO:0006606; protein import into nucleus; biological_process GO:0030674; protein binding, bridging; molecular_function GO:0005102; receptor binding; molecular_function GO:0005515; protein binding; molecular_function GO:0043565; sequence-specific DNA binding; molecular_function GO:0005577; fibrinogen comple…	{NA}	{PF02198:Sterile alpha motif (SAM)/Pointed domain PF08702:Fibrinogen alpha/beta chain family PF07926:TPR/MLP1/MLP2-like protein PF07647:SAM domain (Sterile alpha motif) PF06810:Phage minor structural protein GP20 PF00536:SAM domain (Sterile alpha motif)}
transcript_HQ_P2_transcript10291/f32p0/2417	{KXJ10692.1; hypothetical protein AC249_AIPGENE11684 [Exaiptasia pallida]}	{NA}	{NA}	{NA}	{NA}	{NA}	{NA}
transcript_HQ_P2_transcript10294/f3p0/2497	{XP_015780946.1; PREDICTED: translin-associated factor X-interacting protein 1-like [Acropora digitifera]}	{sp|Q2TAA8|TXIP1_HUMAN; Translin-associated factor X-interacting protein 1 OS=Homo sapiens GN=TSNAXIP1 PE=2 SV=1}	{adf:107358884; - - - - -}	{NA}	{GO:0043565; sequence-specific DNA binding; molecular_function GO:0006606; protein import into nucleus; biological_process GO:0003700; sequence-specific DNA binding transcription factor activity; molecular_function GO:0006355; regulation of transcription, DNA-dependent; biological_process}	{NA}	{PF02183:Homeobox associated leucine zipper PF07926:TPR/MLP1/MLP2-like protein}
transcript_HQ_P2_transcript10295/f2p0/2488	{XP_015754601.1; PREDICTED: putative ammonium transporter 3 [Acropora digitifera]}	{sp|Q21565|AMT3_CAEEL; Putative ammonium transporter 3 OS=Caenorhabditis elegans GN=amt-3 PE=3 SV=2}	{adf:107334187; - - - - -}	{7299979; KOG0682 Ammonia permease P Inorganic ion transport and metabolism ;}	{GO:0016020; membrane; cellular_component GO:0015696; ammonium transport; biological_process GO:0008519; ammonium transmembrane transporter activity; molecular_function}	{NA}	{PF00909:Ammonium Transporter Family}
transcript_HQ_P2_transcript10297/f3p0/2470	{KXJ21958.1; hypothetical protein AC249_AIPGENE520 [Exaiptasia pallida]}	{NA}	{adf:107338274; - - - - -}	{NA}	{GO:0008080; N-acetyltransferase activity; molecular_function GO:0003950; NAD+ ADP-ribosyltransferase activity; molecular_function}	{NA}	{PF00644:Poly(ADP-ribose) polymerase catalytic domain PF00583:Acetyltransferase (GNAT) family PF13673:Acetyltransferase (GNAT) domain PF13508:Acetyltransferase (GNAT) domain}
transcript_HQ_P2_transcript10298/f35p0/2454	{XP_015773924.1; PREDICTED: rho GTPase-activating protein 24-like [Acropora digitifera]}	{sp|Q8N264|RHG24_HUMAN; Rho GTPase-activating protein 24 OS=Homo sapiens GN=ARHGAP24 PE=1 SV=2}	{fpg:101917443; K20642 ARHGAP22_24_25 Rho GTPase-activating protein 22/24/25 - -}	{Hs7661882; KOG4270 GTPase-activator protein T Signal transduction mechanisms ;}	{GO:0007165; signal transduction; biological_process GO:0006468; protein phosphorylation; biological_process GO:0016021; integral to membrane; cellular_component GO:0005096; GTPase activator activity; molecular_function GO:0005823; central plaque of spindle pole body; cellular_component GO:0004674; protein serine/threonine kinase activity; molecular_function GO:0005200; structural constituent of …	{NA}	{PF17082:Spindle Pole Component 29 PF09036:Bcr-Abl oncoprotein oligomerisation domain PF00620:RhoGAP domain PF09726:Transmembrane protein}
transcript_HQ_P2_transcript10299/f2p0/2470	{KXJ14256.1; hypothetical protein AC249_AIPGENE13338 [Exaiptasia pallida]}	{NA}	{adf:107336857; - - - - -}	{CE17969; KOG1471 Phosphatidylinositol transfer protein SEC14 and related proteins I Lipid transport and metabolism ;}	{GO:0008289; lipid binding; molecular_function GO:0016021; integral to membrane; cellular_component GO:0006810; transport; biological_process}	{NA}	{PF01852:START domain PF13897:Golgi-dynamics membrane-trafficking}
transcript_HQ_P2_transcript10302/f2p0/2464	{XP_015755523.1; PREDICTED: tetraspanin-9-like [Acropora digitifera]}	{sp|P19397|CD53_HUMAN; Leukocyte surface antigen CD53 OS=Homo sapiens GN=CD53 PE=1 SV=1}	{adf:107335062; K17350 TSPAN9 tetraspanin-9 - -}	{Hs10834972; KOG3882 Tetraspanin family integral membrane protein R General function prediction only ;}	{GO:0016021; integral to membrane; cellular_component}	{NA}	{PF00335:Tetraspanin family}
transcript_HQ_P2_transcript10304/f10p0/2467	{XP_009297610.1; PREDICTED: dnaJ homolog subfamily C member 7 isoform X1 [Danio rerio]}	{sp|Q9QYI3|DNJC7_MOUSE; DnaJ homolog subfamily C member 7 OS=Mus musculus GN=Dnajc7 PE=1 SV=2}	{lco:104926044; K09527 DNAJC7 DnaJ homolog subfamily C member 7 - -}	{Hs4507713; KOG0550 Molecular chaperone (DnaJ superfamily) O Posttranslational modification, protein turnover, chaperones ;}	{GO:0005515; protein binding; molecular_function GO:0004334; fumarylacetoacetase activity; molecular_function GO:0046983; protein dimerization activity; molecular_function GO:0009072; aromatic amino acid family metabolic process; biological_process}	{XM_001629573.1; Nematostella vectensis predicted protein (NEMVEDRAFT_v1g58482) partial mRNA}	{PF13181:Tetratricopeptide repeat PF13414:TPR repeat PF09298:Fumarylacetoacetase N-terminal PF14863:Alkyl sulfatase dimerisation PF13374:Tetratricopeptide repeat PF13371:Tetratricopeptide repeat PF00515:Tetratricopeptide repeat PF13176:Tetratricopeptide repeat PF13174:Tetratricopeptide repeat}
transcript_HQ_P2_transcript10305/f2p0/2477	{KXJ25822.1; Lysosome membrane protein 2 [Exaiptasia pallida]}	{sp|P27615|SCRB2_RAT; Lysosome membrane protein 2 OS=Rattus norvegicus GN=Scarb2 PE=1 SV=2}	{tad:TRIADDRAFT_56450; K12384 SCARB2, LIMP2, CD36L2 lysosome membrane protein 2 - ko04142; Cellular Processes; Transport and catabolism; Lysosome}	{Hs5031631; KOG3776 Plasma membrane glycoprotein CD36 and related membrane receptors T Signal transduction mechanisms ;}	{GO:0016020; membrane; cellular_component}	{NA}	{PF01130:CD36 family}
transcript_HQ_P2_transcript10306/f2p0/2491	{KXJ16627.1; 6-hydroxy-D-nicotine oxidase [Exaiptasia pallida]}	{sp|Q54H55|Y8969_DICDI; FAD-linked oxidoreductase DDB_G0289697 OS=Dictyostelium discoideum GN=DDB_G0289697 PE=2 SV=1}	{nat:NJ7G_3312; - - - - -}	{NA}	{GO:0055114; oxidation-reduction process; biological_process GO:0016491; oxidoreductase activity; molecular_function GO:0050660; flavin adenine dinucleotide binding; molecular_function}	{NA}	{PF01565:FAD binding domain PF08031:Berberine and berberine like }
transcript_HQ_P2_transcript10307/f2p0/2486	{KXJ20686.1; C-type mannose receptor 2 [Exaiptasia pallida]}	{sp|P22897|MRC1_HUMAN; Macrophage mannose receptor 1 OS=Homo sapiens GN=MRC1 PE=1 SV=1}	{mze:101477536; - - - - -}	{Hs4505245; KOG4297 C-type lectin TV Signal transduction mechanisms ; Defense mechanisms ;}	{GO:0016020; membrane; cellular_component GO:0042600; chorion; cellular_component GO:0007304; chorion-containing eggshell formation; biological_process GO:0005576; NA GO:0005213; structural constituent of chorion; molecular_function}	{NA}	{PF04625:DEC-1 protein, N-terminal region PF05887:Procyclic acidic repetitive protein (PARP)}
transcript_HQ_P2_transcript10308/f7p0/2471	{XP_001636333.1; predicted protein [Nematostella vectensis]}	{sp|Q9V3A4|CSUP_DROME; Protein catecholamines up OS=Drosophila melanogaster GN=Catsup PE=2 SV=1}	{nve:NEMVE_v1g241132; K14713 SLC39A7, KE4, ZIP7 solute carrier family 39 (zinc transporter), member 7 - -}	{7298525; KOG2693 Putative zinc transporter P Inorganic ion transport and metabolism ;}	{GO:0030001; metal ion transport; biological_process GO:0016020; membrane; cellular_component GO:0046873; metal ion transmembrane transporter activity; molecular_function GO:0055085; transmembrane transport; biological_process}	{XM_009028251.1; Helobdella robusta hypothetical protein mRNA}	{PF02535:ZIP Zinc transporter}
transcript_HQ_P2_transcript10309/f9p0/2464	{XP_001638857.1; predicted protein [Nematostella vectensis]}	{sp|P31684|4CL1_SOLTU; 4-coumarate--CoA ligase 1 OS=Solanum tuberosum GN=4CL1 PE=3 SV=1}	{nve:NEMVE_v1g234286; - - - - -}	{At4g05160; KOG1176 Acyl-CoA synthetase I Lipid transport and metabolism ;}	{GO:0008152; NA GO:0003824; NA}	{NA}	{PF00501:AMP-binding enzyme}
transcript_HQ_P2_transcript1031/f2p0/4858	{XP_015759348.1; PREDICTED: protein NLRC3-like isoform X2 [Acropora digitifera]}	{sp|F1MHT9|NLRC4_BOVIN; NLR family CARD domain-containing protein 4 OS=Bos taurus GN=NLRC4 PE=3 SV=3}	{adf:107338626; - - - - -}	{NA}	{GO:0016887; ATPase activity; molecular_function GO:0005524; ATP binding; molecular_function}	{NA}	{PF07728:AAA domain (dynein-related subfamily) PF00004:ATPase family associated with various cellular activities (AAA)}
transcript_HQ_P2_transcript10310/f5p0/2478	{XP_001630365.1; predicted protein [Nematostella vectensis]}	{sp|Q8TBN0|R3GEF_HUMAN; Guanine nucleotide exchange factor for Rab-3A OS=Homo sapiens GN=RAB3IL1 PE=1 SV=1}	{ipu:108274990; K16779 RAB3IP, RABIN8 Rab-3A-interacting protein - -}	{Hs21361440; KOG4324 Guanine nucleotide exchange factor U Intracellular trafficking, secretion, and vesicular transport ;}	{GO:0019898; extrinsic to membrane; cellular_component GO:0031514; motile cilium; cellular_component GO:0005737; cytoplasm; cellular_component GO:0008855; exodeoxyribonuclease VII activity; molecular_function GO:0006914; autophagy; biological_process GO:0048870; cell motility; biological_process GO:0008092; cytoskeletal protein binding; molecular_function}	{XM_015907095.1; PREDICTED: Acropora digitifera rab-3A-interacting protein-like (LOC107341650), mRNA}	{PF04111:Autophagy protein Apg6 PF00769:Ezrin/radixin/moesin family PF13851:Growth-arrest specific micro-tubule binding PF02601:Exonuclease VII, large subunit}
transcript_HQ_P2_transcript10311/f11p0/2475	{XP_015755313.1; PREDICTED: uncharacterized protein LOC107334866 [Acropora digitifera]}	{sp|Q9CYL5|GAPR1_MOUSE; Golgi-associated plant pathogenesis-related protein 1 OS=Mus musculus GN=Glipr2 PE=1 SV=3}	{adf:107334866; - - - - -}	{7295977; KOG3017 Defense-related protein containing SCP domain S Function unknown ;}	{NA}	{NA}	{NA}
transcript_HQ_P2_transcript10312/f2p0/2470	{XP_015770952.1; PREDICTED: uncharacterized protein LOC107349329 isoform X1 [Acropora digitifera]}	{NA}	{NA}	{NA}	{GO:0015450; P-P-bond-hydrolysis-driven protein transmembrane transporter activity; molecular_function GO:0009306; protein secretion; biological_process GO:0019028; viral capsid; cellular_component GO:0016021; integral to membrane; cellular_component GO:0016817; hydrolase activity, acting on acid anhydrides; molecular_function}	{NA}	{PF12300:Protein of unknown function (DUF3628) PF06112:Gammaherpesvirus capsid protein PF03840:Preprotein translocase SecG subunit}
transcript_HQ_P2_transcript10313/f242p0/2280	{AGG36346.1; zona pellucida-like protein, partial [Stylophora pistillata]}	{sp|G8HTB6|ZPP_ACRMI; ZP domain-containing protein OS=Acropora millepora PE=1 SV=1}	{adf:107336838; - - - - -}	{NA}	{NA}	{KC479163.1; Stylophora pistillata clone g18277 zona pellucida-like protein gene, partial cds}	{NA}
transcript_HQ_P2_transcript10314/f2p0/2473	{XP_001639945.1; predicted protein [Nematostella vectensis]}	{sp|Q12794|HYAL1_HUMAN; Hyaluronidase-1 OS=Homo sapiens GN=HYAL1 PE=1 SV=2}	{nve:NEMVE_v1g33467; K01197 hya hyaluronoglucosaminidase 3.2.1.35 ko00531; Metabolism; Glycan biosynthesis and metabolism; Glycosaminoglycan degradation}	{NA}	{GO:0004415; hyalurononglucosaminidase activity; molecular_function GO:0005975; carbohydrate metabolic process; biological_process}	{NA}	{PF01630:Hyaluronidase}
transcript_HQ_P2_transcript10315/f5p0/2480	{XP_015775599.1; PREDICTED: E3 ubiquitin-protein ligase TRIM71-like isoform X1 [Acropora digitifera]}	{sp|E1BJS7|LIN41_BOVIN; E3 ubiquitin-protein ligase TRIM71 OS=Bos taurus GN=TRIM71 PE=3 SV=2}	{adf:107343613; K12035 TRIM71 tripartite motif-containing protein 71 2.3.2.27 ko05206; Human Diseases; Cancers: Overview; MicroRNAs in cancer}	{CE27063; KOG2177 Predicted E3 ubiquitin ligase O Posttranslational modification, protein turnover, chaperones ;}	{GO:0008270; zinc ion binding; molecular_function GO:0005622; intracellular; cellular_component GO:0051082; unfolded protein binding; molecular_function GO:0005515; protein binding; molecular_function GO:0046872; metal ion binding; molecular_function}	{NA}	{PF00097:Zinc finger, C3HC4 type (RING finger) PF14634:zinc-RING finger domain PF00643:B-box zinc finger PF13639:Ring finger domain PF01436:NHL repeat PF03938:Outer membrane protein (OmpH-like)}
transcript_HQ_P2_transcript10317/f5p0/2460	{KXJ17773.1; hypothetical protein AC249_AIPGENE23843 [Exaiptasia pallida]}	{NA}	{hyb:Q5W_04000; - - - - -}	{NA}	{GO:0005515; protein binding; molecular_function}	{NA}	{PF00041:Fibronectin type III domain}
transcript_HQ_P2_transcript10318/f17p0/2284	{XP_019635283.1; PREDICTED: uncharacterized protein LOC109478268 isoform X1 [Branchiostoma belcheri]}	{NA}	{NA}	{NA}	{NA}	{NA}	{NA}
transcript_HQ_P2_transcript10319/f15p0/2450	{XP_015755173.1; PREDICTED: sushi, von Willebrand factor type A, EGF and pentraxin domain-containing protein 1-like [Acropora digitifera]}	{sp|Q9DBI0|TMPS6_MOUSE; Transmembrane protease serine 6 OS=Mus musculus GN=Tmprss6 PE=1 SV=4}	{adf:107334715; - - - - -}	{Hs21264359; KOG3627 Trypsin E Amino acid transport and metabolism ;}	{GO:0006508; proteolysis; biological_process GO:0005515; protein binding; molecular_function GO:0005509; calcium ion binding; molecular_function GO:0004252; serine-type endopeptidase activity; molecular_function}	{NA}	{PF00089:Trypsin PF00008:EGF-like domain PF07645:Calcium-binding EGF domain}
transcript_HQ_P2_transcript1032/f5p0/4841	{XP_001622043.1; predicted protein [Nematostella vectensis]}	{sp|Q3U2P1|SC24A_MOUSE; Protein transport protein Sec24A OS=Mus musculus GN=Sec24a PE=1 SV=1}	{cmk:103183747; K14007 SEC24 protein transport protein SEC24 - ko04141; Genetic Information Processing; Folding, sorting and degradation; Protein processing in endoplasmic reticulum}	{Hs22049400; KOG1985 Vesicle coat complex COPII, subunit SEC24/subunit SFB2 U Intracellular trafficking, secretion, and vesicular transport ;}	{GO:0006886; intracellular protein transport; biological_process GO:0008270; zinc ion binding; molecular_function GO:0030127; COPII vesicle coat; cellular_component GO:0006888; ER to Golgi vesicle-mediated transport; biological_process}	{NA}	{PF04815:Sec23/Sec24 helical domain PF04811:Sec23/Sec24 trunk domain PF04810:Sec23/Sec24 zinc finger}
transcript_HQ_P2_transcript10320/f3p0/2467	{XP_015757367.1; PREDICTED: probable ATP-dependent RNA helicase DHX35 [Acropora digitifera]}	{sp|Q9H5Z1|DHX35_HUMAN; Probable ATP-dependent RNA helicase DHX35 OS=Homo sapiens GN=DHX35 PE=1 SV=2}	{adf:107336816; K13117 DHX35 ATP-dependent RNA helicase DDX35 3.6.4.13 -}	{Hs20544129; KOG0922 DEAH-box RNA helicase A RNA processing and modification ;}	{GO:0003676; nucleic acid binding; molecular_function GO:0005524; ATP binding; molecular_function GO:0016887; ATPase activity; molecular_function GO:0004386; helicase activity; molecular_function}	{XM_018679355.1; PREDICTED: Lates calcarifer ATP-dependent RNA helicase DHX8 (LOC108885154), mRNA}	{PF00005:ABC transporter PF00270:DEAD/DEAH box helicase PF04408:Helicase associated domain (HA2)}
transcript_HQ_P2_transcript10321/f2p0/2472	{XP_015770004.1; PREDICTED: uncharacterized protein LOC107348474 [Acropora digitifera]}	{NA}	{adf:107348474; - - - - -}	{NA}	{NA}	{NA}	{NA}
transcript_HQ_P2_transcript10322/f5p0/2476	{XP_015767536.1; PREDICTED: 5'-methylthioadenosine/S-adenosylhomocysteine nucleosidase-like isoform X1 [Acropora digitifera]}	{NA}	{adf:107336732; - - - - -}	{NA}	{GO:0009116; nucleoside metabolic process; biological_process GO:0003824; NA}	{NA}	{PF01048:Phosphorylase superfamily}
transcript_HQ_P2_transcript10323/f3p0/2474	{XP_001622301.1; predicted protein [Nematostella vectensis]}	{sp|Q86V88|MGDP1_HUMAN; Magnesium-dependent phosphatase 1 OS=Homo sapiens GN=MDP1 PE=1 SV=1}	{nve:NEMVE_v1g195431; K17619 MDP1 magnesium-dependent phosphatase 1 [EC:3.1.3.48 3.1.3.-] 3.1.3.48,3.1.3.- -}	{SPBP8B7.31; KOG4549 Magnesium-dependent phosphatase R General function prediction only ;}	{GO:0016791; phosphatase activity; molecular_function}	{NA}	{PF12689:Acid Phosphatase}
transcript_HQ_P2_transcript10327/f10p0/2461	{KXJ22659.1; ATP-binding cassette sub-family D member 4 [Exaiptasia pallida]}	{sp|O89016|ABCD4_MOUSE; ATP-binding cassette sub-family D member 4 OS=Mus musculus GN=Abcd4 PE=1 SV=2}	{bfo:BRAFLDRAFT_275826; K05678 ABCD4, PXMP1L ATP-binding cassette, subfamily D (ALD), member 4 - ko02010; Environmental Information Processing; Membrane transport; ABC transporters | ko04146; Cellular Processes; Transport and catabolism; Peroxisome}	{Hs4826958; KOG0060 Long-chain acyl-CoA transporter, ABC superfamily (involved in peroxisome organization and biogenesis) IR Lipid transport and metabolism ; General function prediction only ;}	{GO:0000145; exocyst; cellular_component GO:0003677; DNA binding; molecular_function GO:0016021; integral to membrane; cellular_component GO:0003676; nucleic acid binding; molecular_function GO:0005525; GTP binding; molecular_function GO:0000166; nucleotide binding; molecular_function GO:0016887; ATPase activity; molecular_function GO:0042626; ATPase activity, coupled to transmembrane movement of…	{NA}	{PF01926:50S ribosome-binding GTPase PF00005:ABC transporter PF01580:FtsK/SpoIIIE family PF00437:Type II/IV secretion system protein PF00270:DEAD/DEAH box helicase PF06472:ABC transporter transmembrane region 2 PF13304:AAA domain, putative AbiEii toxin, Type IV TA system PF00528:Binding-protein-dependent transport system inner membrane component PF06046:Exocyst complex component Sec6}
transcript_HQ_P2_transcript10328/f2p0/2468	{XP_015763858.1; PREDICTED: homeobox protein Meis1-like isoform X1 [Acropora digitifera]}	{sp|P97367|MEIS2_MOUSE; Homeobox protein Meis2 OS=Mus musculus GN=Meis2 PE=1 SV=2}	{sko:100329070; K15613 MEIS1 homeobox protein Meis1 - ko04550; Cellular Processes; Cellular community - eukaryotes; Signaling pathways regulating pluripotency of stem cells | ko05202; Human Diseases; Cancers: Overview; Transcriptional misregulation in cancer}	{Hs4505151; KOG0773 Transcription factor MEIS1 and related HOX domain proteins K Transcription ;}	{GO:0006355; regulation of transcription, DNA-dependent; biological_process GO:0003677; DNA binding; molecular_function}	{XM_015908376.1; PREDICTED: Acropora digitifera homeobox protein Meis1-like (LOC107342859), transcript variant X4, mRNA}	{PF05920:Homeobox KN domain PF00046:Homeobox domain}
transcript_HQ_P2_transcript10330/f5p0/2471	{XP_004766310.1; PREDICTED: protein SDA1 homolog isoform X1 [Mustela putorius furo]}	{sp|Q9NVU7|SDA1_HUMAN; Protein SDA1 homolog OS=Homo sapiens GN=SDAD1 PE=1 SV=3}	{ngi:103742444; K14856 SDA1, SDAD1 protein SDA1 - -}	{Hs8922467; KOG2229 Protein required for actin cytoskeleton organization and cell cycle progression DZ Cell cycle control, cell division, chromosome partitioning ; Cytoskeleton ;}	{NA}	{XM_015911277.1; PREDICTED: Acropora digitifera protein SDA1 homolog (LOC107345556), mRNA}	{NA}
transcript_HQ_P2_transcript10331/f2p0/2477	{XP_015757716.1; PREDICTED: tribbles homolog 2-like [Acropora digitifera]}	{sp|Q28283|TRIB2_CANLF; Tribbles homolog 2 OS=Canis lupus familiaris GN=TRIB2 PE=2 SV=1}	{adf:107337106; K08814 TRIB1_2 tribbles homolog 1/2 - -}	{Hs11056054; KOG0583 Serine/threonine protein kinase T Signal transduction mechanisms ;}	{GO:0005524; ATP binding; molecular_function GO:0006468; protein phosphorylation; biological_process GO:0004672; protein kinase activity; molecular_function}	{XM_015902230.1; PREDICTED: Acropora digitifera tribbles homolog 2-like (LOC107337106), mRNA}	{PF00069:Protein kinase domain}
transcript_HQ_P2_transcript10332/f2p0/2487	{XP_015747799.1; PREDICTED: putative beta-lactamase-like 1 [Acropora digitifera]}	{sp|A8MY62|BLML_HUMAN; Putative beta-lactamase-like 1 OS=Homo sapiens GN=LACTBL1 PE=2 SV=2}	{aqu:100637838; - - - - -}	{NA}	{NA}	{NA}	{NA}
transcript_HQ_P2_transcript10333/f2p0/2479	{XP_015764354.1; PREDICTED: uncharacterized protein LOC107343298 [Acropora digitifera]}	{NA}	{adf:107342941; - - - - -}	{NA}	{NA}	{NA}	{NA}
transcript_HQ_P2_transcript10336/f15p0/2491	{XP_001635532.1; predicted protein [Nematostella vectensis]}	{sp|P35520|CBS_HUMAN; Cystathionine beta-synthase OS=Homo sapiens GN=CBS PE=1 SV=2}	{nve:NEMVE_v1g204029; K01697 E4.2.1.22, CBS cystathionine beta-synthase 4.2.1.22 ko01230; Metabolism; Global and overview maps; Biosynthesis of amino acids | ko00260; Metabolism; Amino acid metabolism; Glycine, serine and threonine metabolism | ko00270; Metabolism; Amino acid metabolism; Cysteine and methionine metabolism}	{Hs4557415; KOG1252 Cystathionine beta-synthase and related enzymes E Amino acid transport and metabolism ;}	{NA}	{XM_013934060.1; PREDICTED: Limulus polyphemus cystathionine beta-synthase-like (LOC106473377), mRNA}	{NA}
transcript_HQ_P2_transcript10337/f4p0/2475	{KXJ08624.1; Dynein regulatory complex protein 1 [Exaiptasia pallida]}	{sp|Q96MC2|DRC1_HUMAN; Dynein regulatory complex protein 1 OS=Homo sapiens GN=DRC1 PE=2 SV=2}	{lcm:102358568; K19754 DRC1 dynein regulatry complex protein 1 - -}	{NA}	{NA}	{NA}	{NA}
transcript_HQ_P2_transcript10338/f2p0/2476	{XP_015747601.1; PREDICTED: LOW QUALITY PROTEIN: uncharacterized protein LOC107327373 [Acropora digitifera]}	{NA}	{adf:107331847; - - - - -}	{NA}	{NA}	{XM_015892115.1; PREDICTED: Acropora digitifera uncharacterized LOC107327373 (LOC107327373), mRNA}	{NA}
transcript_HQ_P2_transcript10339/f2p0/2486	{XP_015757893.1; PREDICTED: T-box transcription factor TBX1-like isoform X1 [Acropora digitifera]}	{NA}	{adf:107337252; K10175 TBX1 T-box protein 1 - -}	{NA}	{GO:0006355; regulation of transcription, DNA-dependent; biological_process GO:0003700; sequence-specific DNA binding transcription factor activity; molecular_function GO:0005634; nucleus; cellular_component}	{NA}	{PF00907:T-box}
transcript_HQ_P2_transcript1034/f2p0/4834	{XP_015769095.1; PREDICTED: vitellogenin-like isoform X2 [Acropora digitifera]}	{sp|Q90243|VIT_ACITR; Vitellogenin (Fragment) OS=Acipenser transmontanus PE=2 SV=1}	{adf:107347640; - - - - -}	{CE28594; KOG4338 Predicted lipoprotein I Lipid transport and metabolism ;}	{GO:0005319; lipid transporter activity; molecular_function GO:0006869; lipid transport; biological_process}	{KC479164.1; Stylophora pistillata clone g15888 vitellogenin-like protein gene, partial cds}	{PF09172:Domain of unknown function (DUF1943) PF01347:Lipoprotein amino terminal region PF09175:Domain of unknown function (DUF1944)}
transcript_HQ_P2_transcript10340/f2p0/2494	{XP_001639999.1; predicted protein [Nematostella vectensis]}	{sp|Q74FW6|TSAL_GEOSL; L-threonine ammonia-lyase OS=Geobacter sulfurreducens (strain ATCC 51573 / DSM 12127 / PCA) GN=tdcB PE=1 SV=1}	{hmg:100211796; K01754 E4.3.1.19, ilvA, tdcB threonine dehydratase 4.3.1.19 ko01200; Metabolism; Global and overview maps; Carbon metabolism | ko01230; Metabolism; Global and overview maps; Biosynthesis of amino acids | ko00260; Metabolism; Amino acid metabolism; Glycine, serine and threonine metabolism | ko00290; Metabolism; Amino acid metabolism; Valine, leucine and isoleucine biosynthesis}	{7299166; KOG1250 Threonine/serine dehydratases E Amino acid transport and metabolism ;}	{GO:0008152; NA GO:0016597; amino acid binding; molecular_function}	{NA}	{PF13291:ACT domain PF01842:ACT domain}
transcript_HQ_P2_transcript10341/f2p0/2473	{KXJ10537.1; hypothetical protein AC249_AIPGENE18734, partial [Exaiptasia pallida]}	{NA}	{adf:107336602; - - - - -}	{NA}	{NA}	{NA}	{NA}
transcript_HQ_P2_transcript10342/f3p0/2477	{XP_015747112.1; PREDICTED: E3 ubiquitin-protein ligase TRAIP-like [Acropora digitifera]}	{sp|Q8VIG6|TRAIP_MOUSE; E3 ubiquitin-protein ligase TRAIP OS=Mus musculus GN=Traip PE=1 SV=2}	{hgl:101719854; K11985 TRAIP, TRIP TRAF-interacting protein 2.3.2.27 -}	{Hs5032195; KOG0827 Predicted E3 ubiquitin ligase O Posttranslational modification, protein turnover, chaperones ;}	{GO:0008270; zinc ion binding; molecular_function GO:0006355; regulation of transcription, DNA-dependent; biological_process GO:0005680; anaphase-promoting complex; cellular_component GO:0035556; intracellular signal transduction; biological_process GO:0004842; ubiquitin-protein ligase activity; molecular_function GO:0005515; protein binding; molecular_function GO:0003700; sequence-specific DNA b…	{NA}	{PF17123:RING-like zinc finger PF14634:zinc-RING finger domain PF00097:Zinc finger, C3HC4 type (RING finger) PF12861:Anaphase-promoting complex subunit 11 RING-H2 finger PF13639:Ring finger domain PF12678:RING-H2 zinc finger domain PF00130:Phorbol esters/diacylglycerol binding domain (C1 domain) PF01166:TSC-22/dip/bun family}
transcript_HQ_P2_transcript10345/f4p0/2491	{XP_001639344.1; predicted protein [Nematostella vectensis]}	{sp|Q9H444|CHM4B_HUMAN; Charged multivesicular body protein 4b OS=Homo sapiens GN=CHMP4B PE=1 SV=1}	{nve:NEMVE_v1g239385; K12194 CHMP4, SNF7, VPS32 charged multivesicular body protein 4 - ko04144; Cellular Processes; Transport and catabolism; Endocytosis}	{Hs20560209; KOG1656 Protein involved in glucose derepression and pre-vacuolar endosome protein sorting U Intracellular trafficking, secretion, and vesicular transport ;}	{GO:0006357; regulation of transcription from RNA polymerase II promoter; biological_process GO:0001104; RNA polymerase II transcription cofactor activity; molecular_function GO:0005198; NA GO:0006355; regulation of transcription, DNA-dependent; biological_process GO:0007155; cell adhesion; biological_process GO:0016592; mediator complex; cellular_component GO:0046872; metal ion binding; molecula…	{NA}	{PF03357:Snf7 PF07544:RNA polymerase II transcription mediator complex subunit 9 PF00540:gag gene protein p17 (matrix protein) PF02583:Metal-sensitive transcriptional repressor PF06009:Laminin Domain II}
transcript_HQ_P2_transcript10346/f2p0/2469	{XP_015768656.1; PREDICTED: tetratricopeptide repeat protein 23-like isoform X2 [Acropora digitifera]}	{sp|Q2KHY7|TTC23_BOVIN; Tetratricopeptide repeat protein 23 OS=Bos taurus GN=TTC23 PE=2 SV=1}	{sko:100374212; - - - - -}	{NA}	{GO:0055114; oxidation-reduction process; biological_process GO:0016020; membrane; cellular_component GO:0005515; protein binding; molecular_function GO:0048193; Golgi vesicle transport; biological_process GO:0016972; thiol oxidase activity; molecular_function}	{NA}	{PF04777:Erv1 / Alr family PF13181:Tetratricopeptide repeat PF13374:Tetratricopeptide repeat PF09177:Syntaxin 6, N-terminal PF13176:Tetratricopeptide repeat PF00515:Tetratricopeptide repeat}
transcript_HQ_P2_transcript10348/f3p0/2463	{KXJ14853.1; Prolyl endopeptidase-like [Exaiptasia pallida]}	{sp|Q5ZKL5|PPCEL_CHICK; Prolyl endopeptidase-like OS=Gallus gallus GN=PREPL PE=2 SV=1}	{fis:FIS3754_08360; K01354 ptrB oligopeptidase B 3.4.21.83 ko05142; Human Diseases; Infectious diseases: Parasitic; Chagas disease (American trypanosomiasis) | ko05143; Human Diseases; Infectious diseases: Parasitic; African trypanosomiasis}	{At1g50380; KOG2237 Predicted serine protease O Posttranslational modification, protein turnover, chaperones ;}	{GO:0070008; serine-type exopeptidase activity; molecular_function GO:0004252; serine-type endopeptidase activity; molecular_function GO:0008236; serine-type peptidase activity; molecular_function GO:0006508; proteolysis; biological_process}	{NA}	{PF00326:Prolyl oligopeptidase family PF02897:Prolyl oligopeptidase, N-terminal beta-propeller domain}
transcript_HQ_P2_transcript10349/f2p0/2472	{XP_015765085.1; PREDICTED: octopamine receptor beta-3R-like [Acropora digitifera]}	{sp|Q16950|5HTB1_APLCA; 5-hydroxytryptamine receptor 1 OS=Aplysia californica GN=5HTB1 PE=2 SV=1}	{adf:107335766; K04136 ADRA1B adrenergic receptor alpha-1B - ko04020; Environmental Information Processing; Signal transduction; Calcium signaling pathway | ko04022; Environmental Information Processing; Signal transduction; cGMP-PKG signaling pathway | ko04080; Environmental Information Processing; Signaling molecules and interaction; Neuroactive ligand-receptor interaction | ko04261; Organismal…	{Hs13435405; KOG3656 FOG: 7 transmembrane receptor R General function prediction only ;}	{GO:0007186; G-protein coupled receptor protein signaling pathway; biological_process GO:0016021; integral to membrane; cellular_component GO:0008528; peptide receptor activity, G-protein coupled; molecular_function GO:0004930; G-protein coupled receptor activity; molecular_function}	{NA}	{PF00001:7 transmembrane receptor (rhodopsin family) PF10324:Serpentine type 7TM GPCR chemoreceptor Srw}
transcript_HQ_P2_transcript1035/f8p0/4827	{XP_015771949.1; PREDICTED: flocculation protein FLO11-like [Acropora digitifera]}	{sp|Q8IZD2|KMT2E_HUMAN; Histone-lysine N-methyltransferase 2E OS=Homo sapiens GN=KMT2E PE=1 SV=1}	{cmk:103176975; K09189 MLL5 histone-lysine N-methyltransferase MLL5 2.1.1.43 ko00310; Metabolism; Amino acid metabolism; Lysine degradation}	{Hs20543055; KOG1844 PHD Zn-finger proteins R General function prediction only ;}	{GO:0005515; protein binding; molecular_function}	{XM_013933290.1; PREDICTED: Limulus polyphemus histone-lysine N-methyltransferase 2E-like (LOC106472635), partial mRNA}	{PF00628:PHD-finger PF00856:SET domain}
transcript_HQ_P2_transcript10350/f2p0/2491	{XP_015776727.1; PREDICTED: L-gulonolactone oxidase-like [Acropora digitifera]}	{sp|P9WIT2|GULDH_MYCTO; L-gulono-1,4-lactone dehydrogenase OS=Mycobacterium tuberculosis (strain CDC 1551 / Oshkosh) GN=MT1821 PE=3 SV=1}	{tad:TRIADDRAFT_63871; - - - - -}	{SPAPB1A10.12c; KOG4730 D-arabinono-1, 4-lactone oxidase V Defense mechanisms ;}	{GO:0055114; oxidation-reduction process; biological_process GO:0016020; membrane; cellular_component GO:0003885; D-arabinono-1,4-lactone oxidase activity; molecular_function GO:0050660; flavin adenine dinucleotide binding; molecular_function GO:0016491; oxidoreductase activity; molecular_function}	{NA}	{PF01565:FAD binding domain PF04030:D-arabinono-1,4-lactone oxidase }
transcript_HQ_P2_transcript10352/f2p0/2478	{XP_015775866.1; PREDICTED: adenosine 3'-phospho 5'-phosphosulfate transporter 1-like [Acropora digitifera]}	{sp|Q91ZN5|S35B2_MOUSE; Adenosine 3'-phospho 5'-phosphosulfate transporter 1 OS=Mus musculus GN=Slc35b2 PE=1 SV=1}	{dre:402931; K15276 SLC35B2, PAPST1 solute carrier family 35 (adenosine 3'-phospho 5'-phosphosulfate transporter), member B2 - -}	{Hs20555079; KOG1581 UDP-galactose transporter related protein G Carbohydrate transport and metabolism ;}	{GO:0016021; integral to membrane; cellular_component GO:0016020; membrane; cellular_component GO:0055085; transmembrane transport; biological_process}	{NA}	{PF08449:UAA transporter family PF00892:EamA-like transporter family}
transcript_HQ_P2_transcript10353/f3p0/2467	{KXJ21143.1; PHD finger protein 14 [Exaiptasia pallida]}	{sp|Q9D4H9|PHF14_MOUSE; PHD finger protein 14 OS=Mus musculus GN=Phf14 PE=1 SV=1}	{fca:101080518; - - - - -}	{Hs7662304; KOG0957 PHD finger protein R General function prediction only ;}	{GO:0035556; intracellular signal transduction; biological_process GO:0005515; protein binding; molecular_function}	{XM_015896729.1; PREDICTED: Acropora digitifera PHD finger protein 14-like (LOC107332011), mRNA}	{PF00628:PHD-finger PF00130:Phorbol esters/diacylglycerol binding domain (C1 domain)}
transcript_HQ_P2_transcript10356/f12p0/2456	{XP_015768265.1; PREDICTED: indoleamine 2,3-dioxygenase 2-like [Acropora digitifera]}	{sp|Q8R0V5|I23O2_MOUSE; Indoleamine 2,3-dioxygenase 2 OS=Mus musculus GN=Ido2 PE=1 SV=3}	{bfo:BRAFLDRAFT_126354; K00463 IDO, INDO indoleamine 2,3-dioxygenase 1.13.11.52 ko00380; Metabolism; Amino acid metabolism; Tryptophan metabolism | ko05143; Human Diseases; Infectious diseases: Parasitic; African trypanosomiasis}	{NA}	{GO:0020037; heme binding; molecular_function}	{XM_015912779.1; PREDICTED: Acropora digitifera indoleamine 2,3-dioxygenase 2-like (LOC107346918), mRNA}	{PF01231:Indoleamine 2,3-dioxygenase}
transcript_HQ_P2_transcript10357/f30p0/2370	{XP_015779001.1; PREDICTED: acid trehalase-like protein 1 [Acropora digitifera]}	{sp|Q32M88|ATHL1_HUMAN; Acid trehalase-like protein 1 OS=Homo sapiens GN=ATHL1 PE=1 SV=2}	{nve:NEMVE_v1g245466; - - - - -}	{7297891; KOG4125 Acid trehalase G Carbohydrate transport and metabolism ;}	{GO:0005975; carbohydrate metabolic process; biological_process GO:0003824; NA}	{NA}	{PF03636:Glycosyl hydrolase family 65, N-terminal domain PF03632:Glycosyl hydrolase family 65 central catalytic domain}
transcript_HQ_P2_transcript10358/f2p0/2487	{XP_015779663.1; PREDICTED: nucleotide-binding oligomerization domain-containing protein 2-like [Acropora digitifera]}	{sp|Q8K3Z0|NOD2_MOUSE; Nucleotide-binding oligomerization domain-containing protein 2 OS=Mus musculus GN=Nod2 PE=1 SV=1}	{adf:107334754; - - - - -}	{Hs11545912; KOG4308 LRR-containing protein S Function unknown ;}	{GO:0019069; viral capsid assembly; biological_process GO:0007155; cell adhesion; biological_process GO:0006406; mRNA export from nucleus; biological_process GO:0005615; extracellular space; cellular_component GO:0001104; RNA polymerase II transcription cofactor activity; molecular_function GO:0000446; nucleoplasmic THO complex; cellular_component GO:0048870; cell motility; biological_process GO:…	{NA}	{PF07851:TMPIT-like protein PF11365:Protein of unknown function (DUF3166) PF00004:ATPase family associated with various cellular activities (AAA) PF04513:Baculovirus polyhedron envelope protein, PEP, C terminus PF03266:NTPase PF04111:Autophagy protein Apg6 PF15898:cGMP-dependent protein kinase interacting domain PF05008:Vesicle transport v-SNARE protein N-terminus PF06009:Laminin Domain II PF0093…
transcript_HQ_P2_transcript10359/f9p0/2476	{XP_001628324.1; predicted protein [Nematostella vectensis]}	{sp|Q60715|P4HA1_MOUSE; Prolyl 4-hydroxylase subunit alpha-1 OS=Mus musculus GN=P4ha1 PE=1 SV=2}	{aag:AaeL_AAEL007038; K00472 P4HA prolyl 4-hydroxylase 1.14.11.2 ko00330; Metabolism; Amino acid metabolism; Arginine and proline metabolism}	{Hs4505565; KOG1591 Prolyl 4-hydroxylase alpha subunit E Amino acid transport and metabolism ;}	{GO:0005515; protein binding; molecular_function GO:0016491; oxidoreductase activity; molecular_function GO:0016702; oxidoreductase activity, acting on single donors with incorporation of molecular oxygen, incorporation of two atoms of oxygen; molecular_function GO:0005783; endoplasmic reticulum; cellular_component GO:0004656; procollagen-proline 4-dioxygenase activity; molecular_function GO:0055…	{XM_015961418.1; PREDICTED: Nothobranchius furzeri prolyl 4-hydroxylase subunit alpha 2 (p4ha2), transcript variant X3, mRNA}	{PF08336:Prolyl 4-Hydroxylase alpha-subunit, N-terminal region PF03171:2OG-Fe(II) oxygenase superfamily PF13640:2OG-Fe(II) oxygenase superfamily PF13181:Tetratricopeptide repeat}
transcript_HQ_P2_transcript1036/f2p0/4787	{XP_015758412.1; PREDICTED: tumor necrosis factor receptor superfamily member 16-like [Acropora digitifera]}	{sp|P07174|TNR16_RAT; Tumor necrosis factor receptor superfamily member 16 OS=Rattus norvegicus GN=Ngfr PE=1 SV=1}	{adf:107337705; K02583 NGFR, CD271 nerve growth factor receptor (TNFR superfamily member 16) - ko04014; Environmental Information Processing; Signal transduction; Ras signaling pathway | ko04015; Environmental Information Processing; Signal transduction; Rap1 signaling pathway | ko04151; Environmental Information Processing; Signal transduction; PI3K-Akt signaling pathway | ko04060; Environmental…	{NA}	{GO:0007165; signal transduction; biological_process GO:0005515; protein binding; molecular_function}	{XR_001561635.1; PREDICTED: Acropora digitifera uncharacterized LOC107331861 (LOC107331861), ncRNA}	{PF00531:Death domain PF00020:TNFR/NGFR cysteine-rich region}
transcript_HQ_P2_transcript10360/f12p0/2462	{XP_001630078.1; predicted protein [Nematostella vectensis]}	{sp|Q32LT7|TTYH3_DANRE; Protein tweety homolog 3 OS=Danio rerio GN=ttyh3 PE=2 SV=1}	{sko:100371914; - - - - -}	{7295518; KOG4433 Tweety transmembrane/cell surface protein R General function prediction only ;}	{NA}	{NA}	{NA}
transcript_HQ_P2_transcript10362/f2p0/2468	{KXJ14600.1; NEDD8-conjugating enzyme Ubc12 [Exaiptasia pallida]}	{sp|P61081|UBC12_HUMAN; NEDD8-conjugating enzyme Ubc12 OS=Homo sapiens GN=UBE2M PE=1 SV=1}	{sko:100378022; K10579 UBE2M, UBC12 ubiquitin-conjugating enzyme E2 M - ko04120; Genetic Information Processing; Folding, sorting and degradation; Ubiquitin mediated proteolysis}	{Hs4507791; KOG0420 Ubiquitin-protein ligase O Posttranslational modification, protein turnover, chaperones ;}	{GO:0005515; protein binding; molecular_function}	{NA}	{PF05773:RWD domain}
transcript_HQ_P2_transcript10364/f9p0/2387	{XP_015766954.1; PREDICTED: 25-hydroxyvitamin D-1 alpha hydroxylase, mitochondrial-like [Acropora digitifera]}	{sp|P48416|CP10_LYMST; Cytochrome P450 10 OS=Lymnaea stagnalis GN=CYP10 PE=2 SV=1}	{tad:TRIADDRAFT_25487; - - - - -}	{Hs4503213; KOG0159 Cytochrome P450 CYP11/CYP12/CYP24/CYP27 subfamilies Q Secondary metabolites biosynthesis, transport and catabolism ;}	{GO:0020037; heme binding; molecular_function GO:0055114; oxidation-reduction process; biological_process GO:0005506; iron ion binding; molecular_function GO:0016705; oxidoreductase activity, acting on paired donors, with incorporation or reduction of molecular oxygen; molecular_function}	{NA}	{PF00067:Cytochrome P450}
transcript_HQ_P2_transcript10365/f5p0/2465	{XP_015775852.1; PREDICTED: uncharacterized protein LOC107353970 [Acropora digitifera]}	{NA}	{hmg:100207705; - - - - -}	{NA}	{GO:0006629; lipid metabolic process; biological_process}	{XM_015920366.1; PREDICTED: Acropora digitifera uncharacterized LOC107353970 (LOC107353970), mRNA}	{PF05184:Saposin-like type B, region 1}
transcript_HQ_P2_transcript10366/f16p0/2447	{XP_015776515.1; PREDICTED: CTD nuclear envelope phosphatase 1A-like [Acropora digitifera]}	{sp|Q5U395|CNEPA_DANRE; CTD nuclear envelope phosphatase 1A OS=Danio rerio GN=ctdnep1a PE=2 SV=1}	{isc:IscW_ISCW008600; K17617 CTDNEP1, DULLARD, NEM1 CTD nuclear envelope phosphatase 1 3.1.3.16 -}	{Hs7661722; KOG1605 TFIIF-interacting CTD phosphatase, including NLI-interacting factor (involved in RNA polymerase II regulation) K Transcription ;}	{NA}	{XM_015921029.1; PREDICTED: Acropora digitifera CTD nuclear envelope phosphatase 1A-like (LOC107354547), mRNA}	{NA}
transcript_HQ_P2_transcript10368/f3p0/2432	{XP_015217115.1; PREDICTED: uncharacterized protein LOC107075374 [Lepisosteus oculatus]}	{NA}	{xtr:100495238; - - - - -}	{NA}	{NA}	{NA}	{NA}
transcript_HQ_P2_transcript10369/f2p0/2470	{XP_015775599.1; PREDICTED: E3 ubiquitin-protein ligase TRIM71-like isoform X1 [Acropora digitifera]}	{sp|E7FAM5|LIN41_DANRE; E3 ubiquitin-protein ligase TRIM71 OS=Danio rerio GN=trim71 PE=2 SV=1}	{adf:107343613; K12035 TRIM71 tripartite motif-containing protein 71 2.3.2.27 ko05206; Human Diseases; Cancers: Overview; MicroRNAs in cancer}	{Hs17436705; KOG2177 Predicted E3 ubiquitin ligase O Posttranslational modification, protein turnover, chaperones ;}	{GO:0006974; response to DNA damage stimulus; biological_process GO:0046872; metal ion binding; molecular_function GO:0005515; protein binding; molecular_function GO:0006281; DNA repair; biological_process GO:0005096; GTPase activator activity; molecular_function GO:0031297; replication fork processing; biological_process GO:0005634; nucleus; cellular_component GO:0005622; intracellular; cellular…	{NA}	{PF09462:Mus7/MMS22 family PF13639:Ring finger domain PF14634:zinc-RING finger domain PF00097:Zinc finger, C3HC4 type (RING finger) PF02601:Exonuclease VII, large subunit PF01436:NHL repeat PF01412:Putative GTPase activating protein for Arf PF00643:B-box zinc finger}
transcript_HQ_P2_transcript1037/f3p0/4842	{XP_015754067.1; PREDICTED: uncharacterized protein LOC107333730 [Acropora digitifera]}	{sp|P0CI65|NPHP3_DANRE; Nephrocystin-3 OS=Danio rerio GN=nphp3 PE=3 SV=1}	{adf:107333730; - - - - -}	{At3g04240; KOG4626 O-linked N-acetylglucosamine transferase OGT GOT Carbohydrate transport and metabolism ; Posttranslational modification, protein turnover, chaperones ; Signal transduction mechanisms ;}	{GO:0070840; dynein complex binding; molecular_function GO:0005515; protein binding; molecular_function GO:0043531; ADP binding; molecular_function GO:0008134; transcription factor binding; molecular_function GO:0042802; identical protein binding; molecular_function GO:0042803; protein homodimerization activity; molecular_function GO:0016887; ATPase activity; molecular_function GO:0007030; Golgi …	{NA}	{PF13181:Tetratricopeptide repeat PF07721:Tetratricopeptide repeat PF07728:AAA domain (dynein-related subfamily) PF13414:TPR repeat PF00931:NB-ARC domain PF10473:Leucine-rich repeats of kinetochore protein Cenp-F/LEK1 PF13176:Tetratricopeptide repeat PF13174:Tetratricopeptide repeat PF00515:Tetratricopeptide repeat PF13374:Tetratricopeptide repeat PF09787:Golgin subfamily A member 5}
transcript_HQ_P2_transcript10370/f2p0/2469	{KXJ05855.1; hypothetical protein AC249_AIPGENE2806, partial [Exaiptasia pallida]}	{NA}	{adf:107331895; - - - - -}	{NA}	{NA}	{NA}	{NA}
transcript_HQ_P2_transcript10372/f2p0/2474	{XP_001637570.1; predicted protein [Nematostella vectensis]}	{sp|Q5TZ51|MPV17_DANRE; Protein Mpv17 OS=Danio rerio GN=mpv17 PE=2 SV=1}	{xtr:100125162; K13348 MPV17 protein Mpv17 - ko04146; Cellular Processes; Transport and catabolism; Peroxisome}	{Hs4505241; KOG1944 Peroxisomal membrane protein MPV17 and related proteins R General function prediction only ;}	{GO:0016021; integral to membrane; cellular_component}	{NA}	{PF04117:Mpv17 / PMP22 family }
transcript_HQ_P2_transcript10373/f2p0/2519	{XP_015755530.1; PREDICTED: peroxidase-like [Acropora digitifera]}	{sp|Q92626|PXDN_HUMAN; Peroxidasin homolog OS=Homo sapiens GN=PXDN PE=1 SV=2}	{adf:107335070; - - - - -}	{CE18882_2; KOG2408 Peroxidase/oxygenase R General function prediction only ;}	{NA}	{NA}	{NA}
transcript_HQ_P2_transcript10374/f3p0/2415	{NA}	{NA}	{NA}	{NA}	{NA}	{KC342196.1; Stylophora pistillata clone g11702 hypothetical protein gene, partial cds}	{NA}
transcript_HQ_P2_transcript10376/f2p0/2470	{XP_015761659.1; PREDICTED: short-chain specific acyl-CoA dehydrogenase, mitochondrial-like [Acropora digitifera]}	{sp|P15651|ACADS_RAT; Short-chain specific acyl-CoA dehydrogenase, mitochondrial OS=Rattus norvegicus GN=Acads PE=1 SV=2}	{sko:100372351; K00248 ACADS, bcd butyryl-CoA dehydrogenase 1.3.8.1 ko01200; Metabolism; Global and overview maps; Carbon metabolism | ko01212; Metabolism; Global and overview maps; Fatty acid metabolism | ko00650; Metabolism; Carbohydrate metabolism; Butanoate metabolism | ko00071; Metabolism; Lipid metabolism; Fatty acid degradation | ko00280; Metabolism; Amino acid metabolism; Valine, leucine …	{7300557; KOG0139 Short-chain acyl-CoA dehydrogenase I Lipid transport and metabolism ;}	{GO:0003995; acyl-CoA dehydrogenase activity; molecular_function GO:0050660; flavin adenine dinucleotide binding; molecular_function GO:0008152; NA GO:0016627; oxidoreductase activity, acting on the CH-CH group of donors; molecular_function GO:0055114; oxidation-reduction process; biological_process}	{XM_011682888.1; PREDICTED: Strongylocentrotus purpuratus short-chain specific acyl-CoA dehydrogenase, mitochondrial (LOC579817), transcript variant X6, mRNA}	{PF02770:Acyl-CoA dehydrogenase, middle domain PF00441:Acyl-CoA dehydrogenase, C-terminal domain PF02771:Acyl-CoA dehydrogenase, N-terminal domain}
transcript_HQ_P2_transcript10378/f3p0/2474	{XP_015753181.1; PREDICTED: uncharacterized protein LOC107332945 [Acropora digitifera]}	{NA}	{adf:107332945; - - - - -}	{NA}	{NA}	{XM_015897657.1; PREDICTED: Acropora digitifera uncharacterized LOC107332906 (LOC107332906), mRNA}	{NA}
transcript_HQ_P2_transcript10379/f2p0/2476	{XP_015775243.1; PREDICTED: arf-GAP with coiled-coil, ANK repeat and PH domain-containing protein 1-like [Acropora digitifera]}	{sp|Q5FVC7|ACAP2_RAT; Arf-GAP with coiled-coil, ANK repeat and PH domain-containing protein 2 OS=Rattus norvegicus GN=Acap2 PE=1 SV=1}	{adf:107332102; K12489 ACAP Arf-GAP with coiled-coil, ANK repeat and PH domain-containing protein - ko04144; Cellular Processes; Transport and catabolism; Endocytosis}	{Hs17977656; KOG0521 Putative GTPase activating proteins (GAPs) T Signal transduction mechanisms ;}	{NA}	{NA}	{NA}
transcript_HQ_P2_transcript1038/f7p0/4795	{KXJ28322.1; Transmembrane protein 87A [Exaiptasia pallida]}	{sp|Q28EW0|TM87A_XENTR; Transmembrane protein 87A OS=Xenopus tropicalis GN=tmem87a PE=2 SV=1}	{adf:107333393; - - - - -}	{Hs13794265; KOG2568 Predicted membrane protein S Function unknown ;}	{GO:0016021; integral to membrane; cellular_component GO:0007186; G-protein coupled receptor protein signaling pathway; biological_process GO:0019236; response to pheromone; biological_process GO:0005634; nucleus; cellular_component}	{NA}	{PF05053:Menin PF10192:Rhodopsin-like GPCR transmembrane domain PF06814:Lung seven transmembrane receptor PF09726:Transmembrane protein}
transcript_HQ_P2_transcript10380/f15p0/2455	{XP_015762391.1; PREDICTED: probable ATP-dependent RNA helicase DDX5 isoform X2 [Acropora digitifera]}	{sp|P17844|DDX5_HUMAN; Probable ATP-dependent RNA helicase DDX5 OS=Homo sapiens GN=DDX5 PE=1 SV=1}	{nve:NEMVE_v1g114611; K12823 DDX5, DBP2 ATP-dependent RNA helicase DDX5/DBP2 3.6.4.13 ko03040; Genetic Information Processing; Transcription; Spliceosome | ko05202; Human Diseases; Cancers: Overview; Transcriptional misregulation in cancer | ko05205; Human Diseases; Cancers: Overview; Proteoglycans in cancer}	{Hs4758138; KOG0331 ATP-dependent RNA helicase A RNA processing and modification ;}	{GO:0003677; DNA binding; molecular_function GO:0007010; cytoskeleton organization; biological_process GO:0005524; ATP binding; molecular_function GO:0016787; hydrolase activity; molecular_function GO:0003779; actin binding; molecular_function GO:0003676; nucleic acid binding; molecular_function}	{NM_212612.2; Danio rerio DEAD (Asp-Glu-Ala-Asp) box helicase 5 (ddx5), transcript variant 1, mRNA}	{PF00270:DEAD/DEAH box helicase PF01213:Adenylate cyclase associated (CAP) N terminal PF04851:Type III restriction enzyme, res subunit}
transcript_HQ_P2_transcript10382/f3p0/2462	{XP_019641778.1; PREDICTED: pachytene checkpoint protein 2 homolog [Branchiostoma belcheri]}	{sp|Q6P4W8|PCH2_XENTR; Pachytene checkpoint protein 2 homolog OS=Xenopus tropicalis GN=trip13 PE=2 SV=1}	{crg:105330138; - - - - -}	{Hs11321607; KOG0744 AAA+-type ATPase O Posttranslational modification, protein turnover, chaperones ;}	{GO:0009378; four-way junction helicase activity; molecular_function GO:0006281; DNA repair; biological_process GO:0005525; GTP binding; molecular_function GO:0098519; NA GO:0003723; RNA binding; molecular_function GO:0016740; transferase activity; molecular_function GO:0004127; cytidylate kinase activity; molecular_function GO:0016887; ATPase activity; molecular_function GO:0003678; DNA helicase…	{XM_015917886.1; PREDICTED: Acropora digitifera pachytene checkpoint protein 2 homolog (LOC107351595), mRNA}	{PF01443:Viral (Superfamily 1) RNA helicase PF10662:Ethanolamine utilisation - propanediol utilisation PF02562:PhoH-like protein PF07726:ATPase family associated with various cellular activities (AAA) PF01695:IstB-like ATP binding protein PF00004:ATPase family associated with various cellular activities (AAA) PF03266:NTPase PF00910:RNA helicase PF01637:ATPase domain predominantly from Archaea PF0…
transcript_HQ_P2_transcript10383/f3p0/2457	{XP_015757775.1; PREDICTED: general transcription factor IIE subunit 1-like [Acropora digitifera]}	{sp|A6QLI8|T2EA_BOVIN; General transcription factor IIE subunit 1 OS=Bos taurus GN=GTF2E1 PE=2 SV=1}	{adf:107337171; K03136 TFIIE1, GTF2E1, TFA1, tfe transcription initiation factor TFIIE subunit alpha - ko03022; Genetic Information Processing; Transcription; Basal transcription factors | ko05203; Human Diseases; Cancers: Overview; Viral carcinogenesis | ko05169; Human Diseases; Infectious diseases: Viral; Epstein-Barr virus infection}	{7294692; KOG2593 Transcription initiation factor IIE, alpha subunit K Transcription ;}	{NA}	{NA}	{NA}
transcript_HQ_P2_transcript10384/f15p0/2467	{XP_015774625.1; PREDICTED: CDK5 regulatory subunit-associated protein 2-like isoform X1 [Acropora digitifera]}	{NA}	{NA}	{NA}	{GO:0005815; microtubule organizing center; cellular_component}	{NA}	{PF07989:Centrosomin N-terminal motif 1}
transcript_HQ_P2_transcript10386/f2p0/2489	{XP_019615954.1; PREDICTED: uncharacterized protein LOC109463554 [Branchiostoma belcheri]}	{NA}	{NA}	{NA}	{GO:0044780; NA}	{NA}	{PF02561:Flagellar protein FliS}
transcript_HQ_P2_transcript10387/f2p0/2478	{XP_015751170.1; PREDICTED: MBT domain-containing protein 1-like isoform X2 [Acropora digitifera]}	{sp|Q6P5G3|MBTD1_MOUSE; MBT domain-containing protein 1 OS=Mus musculus GN=Mbtd1 PE=1 SV=1}	{adf:107331134; - - - - -}	{Hs20149698; KOG3766 Polycomb group protein SCM/L(3)MBT (tumor-supressor in Drosophila and humans) K Transcription ;}	{GO:0006355; regulation of transcription, DNA-dependent; biological_process GO:0008168; methyltransferase activity; molecular_function GO:0005634; nucleus; cellular_component}	{XM_015895684.1; PREDICTED: Acropora digitifera MBT domain-containing protein 1-like (LOC107331134), transcript variant X2, mRNA}	{PF11722:CCCH zinc finger in TRM13 protein PF02820:mbt repeat}
transcript_HQ_P2_transcript10388/f7p0/2474	{XP_015760999.1; PREDICTED: protein brambleberry-like isoform X1 [Acropora digitifera]}	{sp|I6V1W0|BMBL_DANRE; Protein brambleberry OS=Danio rerio GN=bmb PE=2 SV=1}	{sko:100369928; - - - - -}	{NA}	{GO:0042157; lipoprotein metabolic process; biological_process GO:0012511; monolayer-surrounded lipid storage body; cellular_component GO:0016021; integral to membrane; cellular_component GO:0019028; viral capsid; cellular_component GO:0019031; viral envelope; cellular_component GO:0005198; NA GO:0005576; NA GO:0030983; mismatched DNA binding; molecular_function GO:0006298; mismatch repair; biolo…	{NA}	{PF01277:Oleosin PF05190:MutS family domain IV PF04513:Baculovirus polyhedron envelope protein, PEP, C terminus PF04691:Apolipoprotein C-I (ApoC-1)}
transcript_HQ_P2_transcript10389/f2p0/2482	{XP_015753029.1; PREDICTED: uncharacterized protein LOC107332798 [Acropora digitifera]}	{NA}	{adf:107332798; - - - - -}	{NA}	{NA}	{NA}	{NA}
transcript_HQ_P2_transcript10390/f2p0/2445	{XP_015751767.1; PREDICTED: neuropeptide Y receptor type 2-like isoform X2 [Acropora digitifera]}	{sp|Q9DDN6|NPY2R_CHICK; Neuropeptide Y receptor type 2 OS=Gallus gallus GN=NPY2R PE=3 SV=1}	{adf:107331668; - - - - -}	{Hs4505447; KOG3656 FOG: 7 transmembrane receptor R General function prediction only ;}	{GO:0004930; G-protein coupled receptor activity; molecular_function GO:0016021; integral to membrane; cellular_component GO:0007186; G-protein coupled receptor protein signaling pathway; biological_process}	{NA}	{PF00001:7 transmembrane receptor (rhodopsin family)}
transcript_HQ_P2_transcript10391/f2p0/2461	{XP_015767090.1; PREDICTED: uncharacterized protein LOC107345850 isoform X3 [Acropora digitifera]}	{sp|P41969|ELK1_MOUSE; ETS domain-containing protein Elk-1 OS=Mus musculus GN=Elk1 PE=2 SV=3}	{bfo:BRAFLDRAFT_92543; K09428 ELF1_2_4 E74-like factor 1/2/4 - ko04214; Cellular Processes; Cell growth and death; Apoptosis - fly}	{Hs4885201; KOG3806 Predicted transcription factor K Transcription ;}	{GO:0043565; sequence-specific DNA binding; molecular_function GO:0003700; sequence-specific DNA binding transcription factor activity; molecular_function GO:0006355; regulation of transcription, DNA-dependent; biological_process}	{NA}	{PF00178:Ets-domain}
transcript_HQ_P2_transcript10392/f4p0/2460	{KXJ21202.1; hypothetical protein AC249_AIPGENE1483 [Exaiptasia pallida]}	{NA}	{nve:NEMVE_v1g159560; - - - - -}	{NA}	{GO:0008484; sulfuric ester hydrolase activity; molecular_function GO:0008152; NA GO:0003824; NA}	{NA}	{PF00884:Sulfatase PF01663:Type I phosphodiesterase / nucleotide pyrophosphatase}
transcript_HQ_P2_transcript10393/f4p0/2468	{KXJ23716.1; GTP-binding protein YPTM2 [Exaiptasia pallida]}	{sp|P01123|YPT1_YEAST; GTP-binding protein YPT1 OS=Saccharomyces cerevisiae (strain ATCC 204508 / S288c) GN=YPT1 PE=1 SV=2}	{ndi:NDAI_0G03050; K07874 RAB1A Ras-related protein Rab-1A - ko05134; Human Diseases; Infectious diseases: Bacterial; Legionellosis}	{YFL038c; KOG0084 GTPase Rab1/YPT1, small G protein superfamily, and related GTP-binding proteins TU Signal transduction mechanisms ; Intracellular trafficking, secretion, and vesicular transport ;}	{GO:0007264; small GTPase mediated signal transduction; biological_process GO:0005525; GTP binding; molecular_function GO:0003924; GTPase activity; molecular_function}	{XM_015909462.1; PREDICTED: Acropora digitifera uncharacterized LOC107343872 (LOC107343872), mRNA}	{PF00025:ADP-ribosylation factor family PF00071:Ras family PF01926:50S ribosome-binding GTPase PF00735:Septin PF03193:Protein of unknown function, DUF258 PF04670:Gtr1/RagA G protein conserved region PF08477:Ras of Complex, Roc, domain of DAPkinase}
transcript_HQ_P2_transcript10394/f3p0/2470	{XP_015767090.1; PREDICTED: uncharacterized protein LOC107345850 isoform X3 [Acropora digitifera]}	{sp|P41969|ELK1_MOUSE; ETS domain-containing protein Elk-1 OS=Mus musculus GN=Elk1 PE=2 SV=3}	{bfo:BRAFLDRAFT_92543; K09428 ELF1_2_4 E74-like factor 1/2/4 - ko04214; Cellular Processes; Cell growth and death; Apoptosis - fly}	{Hs4885201; KOG3806 Predicted transcription factor K Transcription ;}	{GO:0043565; sequence-specific DNA binding; molecular_function GO:0006355; regulation of transcription, DNA-dependent; biological_process GO:0003700; sequence-specific DNA binding transcription factor activity; molecular_function}	{NA}	{PF00178:Ets-domain}
transcript_HQ_P2_transcript10395/f5p0/2472	{XP_015774825.1; PREDICTED: LOW QUALITY PROTEIN: ubiquitin carboxyl-terminal hydrolase 10-like [Acropora digitifera]}	{sp|Q5ZJN4|UBP10_CHICK; Ubiquitin carboxyl-terminal hydrolase 10 OS=Gallus gallus GN=USP10 PE=2 SV=1}	{crg:105332310; K11841 USP10, UBP3 ubiquitin carboxyl-terminal hydrolase 10 3.4.19.12 ko04139; Cellular Processes; Transport and catabolism; Mitophagy - yeast}	{Hs22067085; KOG1871 Ubiquitin-specific protease O Posttranslational modification, protein turnover, chaperones ;}	{GO:0016579; protein deubiquitination; biological_process GO:0036459; NA}	{NA}	{PF00443:Ubiquitin carboxyl-terminal hydrolase}
transcript_HQ_P2_transcript10397/f2p0/2472	{XP_001633116.1; predicted protein [Nematostella vectensis]}	{NA}	{NA}	{NA}	{NA}	{NA}	{NA}
transcript_HQ_P2_transcript10399/f4p0/2475	{XP_015759507.1; PREDICTED: substance-K receptor-like [Acropora digitifera]}	{sp|Q8IN35|SIFAR_DROME; Neuropeptide SIFamide receptor OS=Drosophila melanogaster GN=SIFaR PE=2 SV=2}	{adf:107334388; - - - - -}	{7299352; KOG4219 G protein-coupled receptor T Signal transduction mechanisms ;}	{GO:0007186; G-protein coupled receptor protein signaling pathway; biological_process GO:0016021; integral to membrane; cellular_component GO:0008528; peptide receptor activity, G-protein coupled; molecular_function GO:0004930; G-protein coupled receptor activity; molecular_function}	{NA}	{PF10324:Serpentine type 7TM GPCR chemoreceptor Srw PF00001:7 transmembrane receptor (rhodopsin family)}
transcript_HQ_P2_transcript104/f2p0/6781	{XP_015763700.1; PREDICTED: receptor-type tyrosine-protein phosphatase T-like [Acropora digitifera]}	{sp|A2A8L5|PTPRF_MOUSE; Receptor-type tyrosine-protein phosphatase F OS=Mus musculus GN=Ptprf PE=1 SV=1}	{adf:107340831; K05695 PTPRF, LAR receptor-type tyrosine-protein phosphatase F 3.1.3.48 ko04514; Environmental Information Processing; Signaling molecules and interaction; Cell adhesion molecules (CAMs) | ko04520; Cellular Processes; Cellular community - eukaryotes; Adherens junction | ko04910; Organismal Systems; Endocrine system; Insulin signaling pathway | ko04931; Human Diseases; Endocrine an…	{Hs18860896; KOG4228 Protein tyrosine phosphatase T Signal transduction mechanisms ;}	{GO:0008138; protein tyrosine/serine/threonine phosphatase activity; molecular_function GO:0005515; protein binding; molecular_function GO:0006470; protein dephosphorylation; biological_process GO:0004725; protein tyrosine phosphatase activity; molecular_function}	{NA}	{PF00041:Fibronectin type III domain PF00102:Protein-tyrosine phosphatase PF00782:Dual specificity phosphatase, catalytic domain}
transcript_HQ_P2_transcript1040/f2p0/4819	{XP_015749329.1; PREDICTED: protein CROWDED NUCLEI 3-like [Acropora digitifera]}	{NA}	{adf:107338074; - - - - -}	{NA}	{NA}	{NA}	{NA}
transcript_HQ_P2_transcript10400/f4p0/2461	{XP_015754594.1; PREDICTED: protein Wnt-4-like [Acropora digitifera]}	{sp|P56705|WNT4_HUMAN; Protein Wnt-4 OS=Homo sapiens GN=WNT4 PE=1 SV=4}	{adf:107334184; K00408 WNT4 wingless-type MMTV integration site family, member 4 - ko04310; Environmental Information Processing; Signal transduction; Wnt signaling pathway | ko04390; Environmental Information Processing; Signal transduction; Hippo signaling pathway | ko04150; Environmental Information Processing; Signal transduction; mTOR signaling pathway | ko04550; Cellular Processes; Cellular…	{Hs17402922; KOG3913 Wnt family of developmental regulators T Signal transduction mechanisms ;}	{GO:0016055; Wnt receptor signaling pathway; biological_process GO:0005576; NA GO:0007275; multicellular organismal development; biological_process GO:0005102; receptor binding; molecular_function}	{NA}	{PF00110:wnt family}
transcript_HQ_P2_transcript10403/f2p0/2458	{NA}	{NA}	{NA}	{NA}	{NA}	{NA}	{NA}
transcript_HQ_P2_transcript10404/f3p0/2453	{XP_015775174.1; PREDICTED: LOW QUALITY PROTEIN: stomatin-like protein 2, mitochondrial, partial [Acropora digitifera]}	{sp|Q9UJZ1|STML2_HUMAN; Stomatin-like protein 2, mitochondrial OS=Homo sapiens GN=STOML2 PE=1 SV=1}	{tad:TRIADDRAFT_54715; - - - - -}	{Hs7305503; KOG2620 Prohibitins and stomatins of the PID superfamily C Energy production and conversion ;}	{NA}	{NA}	{NA}
transcript_HQ_P2_transcript10406/f2p0/2463	{NA}	{NA}	{NA}	{NA}	{GO:0009522; photosystem I; cellular_component GO:0043231; intracellular membrane-bounded organelle; cellular_component GO:0051537; 2 iron, 2 sulfur cluster binding; molecular_function GO:0016021; integral to membrane; cellular_component GO:0015979; photosynthesis; biological_process}	{NA}	{PF00796:Photosystem I reaction centre subunit VIII PF10660:Iron-containing outer mitochondrial membrane protein N-terminus PF03073:TspO/MBR family}
transcript_HQ_P2_transcript10407/f2p0/2468	{KXJ16930.1; 3-hydroxyacyl-CoA dehydrogenase type-2 [Exaiptasia pallida]}	{sp|O08756|HCD2_MOUSE; 3-hydroxyacyl-CoA dehydrogenase type-2 OS=Mus musculus GN=Hsd17b10 PE=1 SV=4}	{nve:NEMVE_v1g163220; K08683 HSD17B10 3-hydroxyacyl-CoA dehydrogenase / 3-hydroxy-2-methylbutyryl-CoA dehydrogenase [EC:1.1.1.35 1.1.1.178] 1.1.1.35,1.1.1.178 ko00280; Metabolism; Amino acid metabolism; Valine, leucine and isoleucine degradation | ko05010; Human Diseases; Neurodegenerative diseases; Alzheimer's disease}	{7293420; KOG1199 Short-chain alcohol dehydrogenase/3-hydroxyacyl-CoA dehydrogenase Q Secondary metabolites biosynthesis, transport and catabolism ;}	{GO:0016020; membrane; cellular_component GO:0005975; carbohydrate metabolic process; biological_process GO:0015018; galactosylgalactosylxylosylprotein 3-beta-glucuronosyltransferase activity; molecular_function GO:0050662; coenzyme binding; molecular_function GO:0003824; NA}	{NA}	{PF02879:Phosphoglucomutase/phosphomannomutase, alpha/beta/alpha domain II PF01370:NAD dependent epimerase/dehydratase family PF03360:Glycosyltransferase family 43}
transcript_HQ_P2_transcript10408/f5p0/2486	{XP_015753893.1; PREDICTED: uncharacterized protein LOC107333575 [Acropora digitifera]}	{NA}	{adf:107333575; - - - - -}	{NA}	{NA}	{NA}	{NA}
transcript_HQ_P2_transcript10409/f2p0/2467	{KXJ12279.1; Zinc finger with UFM1-specific peptidase domain protein [Exaiptasia pallida]}	{sp|Q5U2S3|ZUFSP_RAT; Zinc finger with UFM1-specific peptidase domain protein OS=Rattus norvegicus GN=Zufsp PE=2 SV=1}	{nve:NEMVE_v1g133495; - - - - -}	{Hs21450836; KOG4696 Uncharacterized conserved protein S Function unknown ;}	{NA}	{NA}	{NA}
transcript_HQ_P2_transcript10410/f2p0/2469	{XP_015753029.1; PREDICTED: uncharacterized protein LOC107332798 [Acropora digitifera]}	{NA}	{adf:107332798; - - - - -}	{NA}	{NA}	{NA}	{NA}
transcript_HQ_P2_transcript10414/f15p0/2441	{XP_001636333.1; predicted protein [Nematostella vectensis]}	{sp|Q9V3A4|CSUP_DROME; Protein catecholamines up OS=Drosophila melanogaster GN=Catsup PE=2 SV=1}	{nve:NEMVE_v1g241132; K14713 SLC39A7, KE4, ZIP7 solute carrier family 39 (zinc transporter), member 7 - -}	{7298525; KOG2693 Putative zinc transporter P Inorganic ion transport and metabolism ;}	{GO:0046873; metal ion transmembrane transporter activity; molecular_function GO:0055085; transmembrane transport; biological_process GO:0030001; metal ion transport; biological_process GO:0016020; membrane; cellular_component}	{XM_009028251.1; Helobdella robusta hypothetical protein mRNA}	{PF02535:ZIP Zinc transporter}
transcript_HQ_P2_transcript10415/f2p0/2460	{KXJ28911.1; putative acyl-CoA dehydrogenase AidB [Exaiptasia pallida]}	{sp|Q9XWZ2|ACD11_CAEEL; Acyl-CoA dehydrogenase family member 11 OS=Caenorhabditis elegans GN=acdh-11 PE=1 SV=1}	{bfo:BRAFLDRAFT_122038; - - - - -}	{CE19166; KOG0137 Very-long-chain acyl-CoA dehydrogenase I Lipid transport and metabolism ;}	{GO:0055114; oxidation-reduction process; biological_process GO:0016627; oxidoreductase activity, acting on the CH-CH group of donors; molecular_function GO:0003995; acyl-CoA dehydrogenase activity; molecular_function}	{XM_013922509.1; PREDICTED: Limulus polyphemus putative acyl-CoA dehydrogenase AidB (LOC106462575), mRNA}	{PF00441:Acyl-CoA dehydrogenase, C-terminal domain PF02770:Acyl-CoA dehydrogenase, middle domain}
transcript_HQ_P2_transcript10417/f4p0/2465	{XP_015776557.1; PREDICTED: uncharacterized protein LOC107354585 isoform X1 [Acropora digitifera]}	{NA}	{adf:107335486; - - - - -}	{NA}	{GO:0016020; membrane; cellular_component}	{NA}	{PF05887:Procyclic acidic repetitive protein (PARP)}
transcript_HQ_P2_transcript10418/f5p0/2439	{XP_011432047.2; PREDICTED: NFU1 iron-sulfur cluster scaffold homolog, mitochondrial [Crassostrea gigas]}	{sp|Q9UMS0|NFU1_HUMAN; NFU1 iron-sulfur cluster scaffold homolog, mitochondrial OS=Homo sapiens GN=NFU1 PE=1 SV=2}	{crg:105331517; - - - - -}	{Hs7661720; KOG2358 NifU-like domain-containing proteins O Posttranslational modification, protein turnover, chaperones ;}	{GO:0016226; iron-sulfur cluster assembly; biological_process GO:0051536; iron-sulfur cluster binding; molecular_function GO:0005506; iron ion binding; molecular_function}	{XM_016277988.1; PREDICTED: Sinocyclocheilus grahami NFU1 iron-sulfur cluster scaffold homolog, mitochondrial-like (LOC107589524), transcript variant X2, mRNA}	{PF01106:NifU-like domain}
transcript_HQ_P2_transcript10419/f2p0/2469	{XP_015754933.1; PREDICTED: sphingomyelin phosphodiesterase-like [Acropora digitifera]}	{sp|Q0VD19|ASM_BOVIN; Sphingomyelin phosphodiesterase OS=Bos taurus GN=SMPD1 PE=2 SV=1}	{adf:107334511; K12350 SMPD1, ASM sphingomyelin phosphodiesterase 3.1.4.12 ko00600; Metabolism; Lipid metabolism; Sphingolipid metabolism | ko04071; Environmental Information Processing; Signal transduction; Sphingolipid signaling pathway | ko04142; Cellular Processes; Transport and catabolism; Lysosome}	{7291768; KOG3770 Acid sphingomyelinase and PHM5 phosphate metabolism protein I Lipid transport and metabolism ;}	{GO:0016787; hydrolase activity; molecular_function}	{XM_015899447.1; PREDICTED: Acropora digitifera sphingomyelin phosphodiesterase-like (LOC107334511), mRNA}	{PF00149:Calcineurin-like phosphoesterase}
transcript_HQ_P2_transcript1042/f2p0/4850	{XP_015766087.1; PREDICTED: cartilage intermediate layer protein 2-like isoform X1 [Acropora digitifera]}	{sp|O75339|CILP1_HUMAN; Cartilage intermediate layer protein 1 OS=Homo sapiens GN=CILP PE=1 SV=4}	{bfo:BRAFLDRAFT_104104; - - - - -}	{NA}	{GO:0005515; protein binding; molecular_function}	{NA}	{PF13895:Immunoglobulin domain PF05739:SNARE domain}
transcript_HQ_P2_transcript10420/f2p0/2473	{KXJ14306.1; Nucleolar complex protein 2-like [Exaiptasia pallida]}	{sp|Q3SYU1|NOC2L_BOVIN; Nucleolar complex protein 2 homolog OS=Bos taurus GN=NOC2L PE=2 SV=1}	{nve:NEMVE_v1g247088; K14833 NOC2 nucleolar complex protein 2 - -}	{Hs22044319; KOG2256 Predicted protein involved in nuclear export of pre-ribosomes J Translation, ribosomal structure and biogenesis ;}	{GO:0032040; small-subunit processome; cellular_component GO:0006351; transcription, DNA-dependent; biological_process GO:0003887; DNA-directed DNA polymerase activity; molecular_function GO:0003677; DNA binding; molecular_function}	{NA}	{PF04147:Nop14-like family PF04931:DNA polymerase phi}
transcript_HQ_P2_transcript10421/f2p0/2477	{XP_015759971.1; PREDICTED: uncharacterized protein LOC107339222 [Acropora digitifera]}	{sp|Q9X9Q7|NSAD_SPHXE; 2-hydroxychromene-2-carboxylate isomerase OS=Sphingobium xenophagum GN=nsaD PE=1 SV=1}	{adf:107339222; - - - - -}	{NA}	{GO:0015035; protein disulfide oxidoreductase activity; molecular_function}	{XM_015904485.1; PREDICTED: Acropora digitifera uncharacterized LOC107339222 (LOC107339222), mRNA}	{PF01323:DSBA-like thioredoxin domain}
transcript_HQ_P2_transcript10422/f7p0/2462	{XP_015777953.1; PREDICTED: arginine/serine-rich protein PNISR-like [Acropora digitifera]}	{NA}	{nve:NEMVE_v1g232621; - - - - -}	{NA}	{NA}	{XM_015922467.1; PREDICTED: Acropora digitifera arginine/serine-rich protein PNISR-like (LOC107355845), mRNA}	{NA}
transcript_HQ_P2_transcript10423/f7p0/2463	{KXJ22011.1; 3-phosphoinositide-dependent protein kinase 1 [Exaiptasia pallida]}	{sp|O55173|PDPK1_RAT; 3-phosphoinositide-dependent protein kinase 1 OS=Rattus norvegicus GN=Pdpk1 PE=1 SV=2}	{cfa:479875; K06276 PDPK1 3-phosphoinositide dependent protein kinase-1 2.7.11.1 ko04011; Environmental Information Processing; Signal transduction; MAPK signaling pathway - yeast | ko04068; Environmental Information Processing; Signal transduction; FoxO signaling pathway | ko04071; Environmental Information Processing; Signal transduction; Sphingolipid signaling pathway | ko04151; Environmental …	{Hs4505695; KOG0592 3-phosphoinositide-dependent protein kinase (PDK1) T Signal transduction mechanisms ;}	{GO:0004672; protein kinase activity; molecular_function GO:0006468; protein phosphorylation; biological_process GO:0005524; ATP binding; molecular_function GO:0016020; membrane; cellular_component GO:0016773; phosphotransferase activity, alcohol group as acceptor; molecular_function}	{XM_015922557.1; PREDICTED: Acropora digitifera 3-phosphoinositide-dependent protein kinase 1-like (LOC107355943), mRNA}	{PF06293:Lipopolysaccharide kinase (Kdo/WaaP) family PF00069:Protein kinase domain PF07714:Protein tyrosine kinase}
transcript_HQ_P2_transcript10424/f2p0/2467	{KXJ09381.1; Protein-L-isoaspartate(D-aspartate) O-methyltransferase [Exaiptasia pallida]}	{sp|Q92047|PIMT_DANRE; Protein-L-isoaspartate(D-aspartate) O-methyltransferase OS=Danio rerio GN=pcmt PE=2 SV=3}	{phu:Phum_PHUM349660; K00573 E2.1.1.77, pcm protein-L-isoaspartate(D-aspartate) O-methyltransferase 2.1.1.77 -}	{Hs4885539; KOG1661 Protein-L-isoaspartate(D-aspartate) O-methyltransferase O Posttranslational modification, protein turnover, chaperones ;}	{GO:0008171; O-methyltransferase activity; molecular_function GO:0003723; RNA binding; molecular_function GO:0030488; tRNA methylation; biological_process GO:0008152; NA GO:0005509; calcium ion binding; molecular_function GO:0016429; tRNA (adenine-N1-)-methyltransferase activity; molecular_function GO:0008033; tRNA processing; biological_process GO:0006364; rRNA processing; biological_process GO:…	{XM_015907612.1; PREDICTED: Acropora digitifera protein-L-isoaspartate(D-aspartate) O-methyltransferase-like (LOC107342124), mRNA}	{PF05175:Methyltransferase small domain PF01269:Fibrillarin PF08241:Methyltransferase domain PF01728:FtsJ-like methyltransferase PF08704:tRNA methyltransferase complex GCD14 subunit PF01209:ubiE/COQ5 methyltransferase family PF13202:EF hand PF01596:O-methyltransferase}
transcript_HQ_P2_transcript10426/f2p0/2167	{KXJ16087.1; Non-specific lipid-transfer protein [Exaiptasia pallida]}	{sp|O62742|NLTP_RABIT; Non-specific lipid-transfer protein OS=Oryctolagus cuniculus GN=SCP2 PE=1 SV=1}	{cpic:101937963; K08764 SCP2, SCPX sterol carrier protein 2 2.3.1.176 ko00120; Metabolism; Lipid metabolism; Primary bile acid biosynthesis | ko04146; Cellular Processes; Transport and catabolism; Peroxisome | ko03320; Organismal Systems; Endocrine system; PPAR signaling pathway; cpic:101937963; K08764 SCP2, SCPX sterol carrier protein 2 2.3.1.176 ko00120; Metabolism; Lipid metabolism; Primary bi…	{Hs19923233_1; KOG1406 Peroxisomal 3-ketoacyl-CoA-thiolase P-44/SCP2 I Lipid transport and metabolism ;}	{GO:0006633; fatty acid biosynthetic process; biological_process GO:0004315; 3-oxoacyl-[acyl-carrier-protein] synthase activity; molecular_function GO:0016747; transferase activity, transferring acyl groups other than amino-acyl groups; molecular_function GO:0015035; protein disulfide oxidoreductase activity; molecular_function GO:0008152; NA}	{NA}	{PF08545:3-Oxoacyl-[acyl-carrier-protein (ACP)] synthase III PF01323:DSBA-like thioredoxin domain PF02803:Thiolase, C-terminal domain PF00108:Thiolase, N-terminal domain}
transcript_HQ_P2_transcript10428/f2p0/2462	{XP_001640962.1; predicted protein [Nematostella vectensis]}	{sp|Q05707|COEA1_HUMAN; Collagen alpha-1(XIV) chain OS=Homo sapiens GN=COL14A1 PE=1 SV=3}	{adf:107336341; - - - - -}	{Hs18201923; KOG3544 Collagens (type IV and type XIII), and related proteins W Extracellular structures ;}	{NA}	{NA}	{NA}
transcript_HQ_P2_transcript10429/f4p0/2467	{XP_015773903.1; PREDICTED: solute carrier family 35 member F5-like isoform X1 [Acropora digitifera]}	{sp|Q8WV83|S35F5_HUMAN; Solute carrier family 35 member F5 OS=Homo sapiens GN=SLC35F5 PE=1 SV=1}	{sko:100376872; K15289 SLC35F5 solute carrier family 35, member F5 - -}	{Hs21361959; KOG2765 Predicted membrane protein S Function unknown ;}	{GO:0016021; integral to membrane; cellular_component GO:0016020; membrane; cellular_component}	{NA}	{PF00892:EamA-like transporter family}
transcript_HQ_P2_transcript1043/f6p0/4807	{XP_001626278.1; predicted protein [Nematostella vectensis]}	{sp|O97902|ASAP1_BOVIN; Arf-GAP with SH3 domain, ANK repeat and PH domain-containing protein 1 OS=Bos taurus GN=ASAP1 PE=1 SV=1}	{bfo:BRAFLDRAFT_199108; K12488 ASAP Arf-GAP with SH3 domain, ANK repeat and PH domain-containing protein - ko04144; Cellular Processes; Transport and catabolism; Endocytosis | ko04666; Organismal Systems; Immune system; Fc gamma R-mediated phagocytosis}	{Hs4502249; KOG0521 Putative GTPase activating proteins (GAPs) T Signal transduction mechanisms ;}	{GO:0000166; nucleotide binding; molecular_function GO:0005096; GTPase activator activity; molecular_function GO:0005515; protein binding; molecular_function GO:0004826; phenylalanine-tRNA ligase activity; molecular_function GO:0007009; plasma membrane organization; biological_process GO:0005737; cytoplasm; cellular_component GO:0005524; ATP binding; molecular_function GO:0006432; phenylalanyl-tR…	{XM_015901319.1; PREDICTED: Acropora digitifera arf-GAP with SH3 domain, ANK repeat and PH domain-containing protein 1-like (LOC107336249), mRNA}	{PF00023:Ankyrin repeat PF14604:Variant SH3 domain PF03114:BAR domain PF00018:SH3 domain PF13606:Ankyrin repeat PF02912:Aminoacyl tRNA synthetase class II, N-terminal domain PF08397:IRSp53/MIM homology domain PF01412:Putative GTPase activating protein for Arf}
transcript_HQ_P2_transcript10430/f2p0/2317	{KXJ09143.1; EF-hand domain-containing protein D2 [Exaiptasia pallida]}	{sp|Q9D8Y0|EFHD2_MOUSE; EF-hand domain-containing protein D2 OS=Mus musculus GN=Efhd2 PE=1 SV=1}	{tng:GSTEN00003424G001; - - - - -}	{Hs20149675; KOG0041 Predicted Ca2+-binding protein, EF-Hand protein superfamily R General function prediction only ;}	{GO:0005578; proteinaceous extracellular matrix; cellular_component GO:0007165; signal transduction; biological_process GO:0005509; calcium ion binding; molecular_function}	{NA}	{PF13833:EF-hand domain pair PF13202:EF hand PF13405:EF-hand domain PF00036:EF hand PF13499:EF-hand domain pair PF10591:Secreted protein acidic and rich in cysteine Ca binding region}
transcript_HQ_P2_transcript10431/f3p0/2452	{XP_015779645.1; PREDICTED: allene oxide synthase-lipoxygenase protein-like [Acropora digitifera]}	{sp|P12527|LOX5_RAT; Arachidonate 5-lipoxygenase OS=Rattus norvegicus GN=Alox5 PE=1 SV=3}	{adf:107343080; - - - - -}	{NA}	{GO:0046872; metal ion binding; molecular_function GO:0016702; oxidoreductase activity, acting on single donors with incorporation of molecular oxygen, incorporation of two atoms of oxygen; molecular_function GO:0055114; oxidation-reduction process; biological_process}	{NA}	{PF00305:Lipoxygenase}
transcript_HQ_P2_transcript10432/f2p0/2465	{XP_015768966.1; PREDICTED: uncharacterized protein LOC107347517 isoform X2 [Acropora digitifera]}	{sp|Q0KIA2|Y9801_DROME; PP2C-like domain-containing protein CG9801 OS=Drosophila melanogaster GN=CG9801 PE=2 SV=1}	{adf:107347517; - - - - -}	{NA}	{GO:0030158; protein xylosyltransferase activity; molecular_function GO:0006024; glycosaminoglycan biosynthetic process; biological_process GO:0003824; NA}	{NA}	{PF12529:Xylosyltransferase C terminal PF07228:Stage II sporulation protein E (SpoIIE)}
transcript_HQ_P2_transcript10433/f4p0/2463	{XP_019629959.1; PREDICTED: uncharacterized protein LOC109474159 [Branchiostoma belcheri]}	{NA}	{crg:105347521; - - - - -}	{NA}	{NA}	{NA}	{NA}
transcript_HQ_P2_transcript10434/f2p0/2468	{XP_015779001.1; PREDICTED: acid trehalase-like protein 1 [Acropora digitifera]}	{sp|Q8BP56|ATHL1_MOUSE; Acid trehalase-like protein 1 OS=Mus musculus GN=Athl1 PE=1 SV=1}	{nve:NEMVE_v1g31786; - - - - -}	{7297891; KOG4125 Acid trehalase G Carbohydrate transport and metabolism ;}	{GO:0005975; carbohydrate metabolic process; biological_process GO:0003824; NA}	{NA}	{PF03632:Glycosyl hydrolase family 65 central catalytic domain}
transcript_HQ_P2_transcript10435/f2p0/2468	{XP_015764956.1; PREDICTED: cathepsin L1-like [Acropora digitifera]}	{sp|P07711|CATL1_HUMAN; Cathepsin L1 OS=Homo sapiens GN=CTSL PE=1 SV=2}	{adf:107337195; K01365 CTSL cathepsin L 3.4.22.15 ko04145; Cellular Processes; Transport and catabolism; Phagosome | ko04142; Cellular Processes; Transport and catabolism; Lysosome | ko04140; Cellular Processes; Transport and catabolism; Autophagy - animal | ko04210; Cellular Processes; Cell growth and death; Apoptosis | ko04612; Organismal Systems; Immune system; Antigen processing and presentat…	{Hs4503155; KOG1543 Cysteine proteinase Cathepsin L O Posttranslational modification, protein turnover, chaperones ;}	{GO:0006508; proteolysis; biological_process GO:0008234; cysteine-type peptidase activity; molecular_function}	{XM_010311743.1; PREDICTED: Balearica regulorum gibbericeps cathepsin L1 (LOC104642690), mRNA}	{PF00112:Papain family cysteine protease}
transcript_HQ_P2_transcript10436/f3p0/2479	{XP_015759332.1; PREDICTED: LOW QUALITY PROTEIN: cytosolic 5'-nucleotidase 3A-like [Acropora digitifera]}	{sp|Q5ZID6|5NT3A_CHICK; Cytosolic 5'-nucleotidase 3A OS=Gallus gallus GN=NT5C3A PE=1 SV=3}	{adf:107338608; K01081 E3.1.3.5 5'-nucleotidase 3.1.3.5 ko00230; Metabolism; Nucleotide metabolism; Purine metabolism | ko00240; Metabolism; Nucleotide metabolism; Pyrimidine metabolism | ko00760; Metabolism; Metabolism of cofactors and vitamins; Nicotinate and nicotinamide metabolism}	{Hs7706031; KOG3128 Uncharacterized conserved protein S Function unknown ;}	{GO:0000287; magnesium ion binding; molecular_function GO:0008253; 5'-nucleotidase activity; molecular_function GO:0005737; cytoplasm; cellular_component}	{NA}	{PF05822:Pyrimidine 5'-nucleotidase (UMPH-1)}
transcript_HQ_P2_transcript10437/f3p0/2493	{XP_015764654.1; PREDICTED: uncharacterized protein LOC107343583 isoform X3 [Acropora digitifera]}	{NA}	{adf:107335333; - - - - -}	{NA}	{NA}	{NA}	{NA}
transcript_HQ_P2_transcript1044/f10p0/4815	{XP_015773256.1; PREDICTED: rho GTPase-activating protein 15-like [Acropora digitifera]}	{sp|Q53QZ3|RHG15_HUMAN; Rho GTPase-activating protein 15 OS=Homo sapiens GN=ARHGAP15 PE=1 SV=2}	{lcm:102351107; K20634 ARHGAP9 Rho GTPase-activating protein 9 - -}	{Hs19923546; KOG1450 Predicted Rho GTPase-activating protein T Signal transduction mechanisms ;}	{GO:0007165; signal transduction; biological_process GO:0004867; serine-type endopeptidase inhibitor activity; molecular_function GO:0005515; protein binding; molecular_function}	{NA}	{PF00620:RhoGAP domain PF16850:Peptidase inhibitor I66 PF00018:SH3 domain PF00397:WW domain PF14604:Variant SH3 domain}
transcript_HQ_P2_transcript10440/f21p0/2412	{XP_015762616.1; PREDICTED: E3 ubiquitin-protein ligase MYLIP-like [Acropora digitifera]}	{sp|Q8WY64|MYLIP_HUMAN; E3 ubiquitin-protein ligase MYLIP OS=Homo sapiens GN=MYLIP PE=1 SV=2}	{adf:107336685; K10637 MYLIP, MIR E3 ubiquitin-protein ligase MYLIP 2.3.2.27 -}	{NA}	{GO:0000062; fatty-acyl-CoA binding; molecular_function GO:0005515; protein binding; molecular_function GO:0008270; zinc ion binding; molecular_function}	{NA}	{PF00887:Acyl CoA binding protein PF14634:zinc-RING finger domain}
transcript_HQ_P2_transcript10448/f8p0/2455	{XP_015762826.1; PREDICTED: ras-related protein Rab-11A-like [Acropora digitifera]}	{sp|Q39572|YPTC6_CHLRE; Ras-related protein YPTC6 OS=Chlamydomonas reinhardtii GN=YPTC6 PE=3 SV=1}	{cvr:CHLNCDRAFT_33302; K07904 RAB11A Ras-related protein Rab-11A - ko04144; Cellular Processes; Transport and catabolism; Endocytosis | ko04972; Organismal Systems; Digestive system; Pancreatic secretion | ko04962; Organismal Systems; Excretory system; Vasopressin-regulated water reabsorption | ko04961; Organismal Systems; Excretory system; Endocrine and other factor-regulated calcium reabsorptio…	{Hs4758984; KOG0087 GTPase Rab11/YPT3, small G protein superfamily U Intracellular trafficking, secretion, and vesicular transport ;}	{GO:0007264; small GTPase mediated signal transduction; biological_process GO:0005524; ATP binding; molecular_function GO:0005525; GTP binding; molecular_function GO:0006576; cellular biogenic amine metabolic process; biological_process GO:0016887; ATPase activity; molecular_function GO:0003924; GTPase activity; molecular_function}	{NA}	{PF03193:Protein of unknown function, DUF258 PF08477:Ras of Complex, Roc, domain of DAPkinase PF04670:Gtr1/RagA G protein conserved region PF00025:ADP-ribosylation factor family PF01926:50S ribosome-binding GTPase PF00005:ABC transporter PF02421:Ferrous iron transport protein B PF00071:Ras family PF10662:Ethanolamine utilisation - propanediol utilisation}
transcript_HQ_P2_transcript10450/f6p0/2460	{XP_015780944.1; PREDICTED: high-affinity choline transporter 1-like [Acropora digitifera]}	{sp|Q9VE46|SC5A7_DROME; High-affinity choline transporter 1 OS=Drosophila melanogaster GN=CG7708 PE=2 SV=2}	{nve:NEMVE_v1g95565; K14387 SLC5A7, CHT1 solute carrier family 5 (high affinity choline transporter), member 7 - ko04725; Organismal Systems; Nervous system; Cholinergic synapse | ko05231; Human Diseases; Cancers: Overview; Choline metabolism in cancer}	{Hs11141885; KOG3761 Choline transporter I Lipid transport and metabolism ;}	{GO:0055085; transmembrane transport; biological_process GO:0006810; transport; biological_process GO:0005215; NA GO:0016020; membrane; cellular_component}	{NA}	{PF00474:Sodium:solute symporter family}
transcript_HQ_P2_transcript10452/f8p0/2462	{XP_015761352.1; PREDICTED: uncharacterized protein LOC107340514 [Acropora digitifera]}	{NA}	{adf:107340514; - - - - -}	{NA}	{NA}	{NA}	{NA}
transcript_HQ_P2_transcript10454/f12p0/2466	{XP_015767088.1; PREDICTED: uncharacterized protein LOC107345850 isoform X1 [Acropora digitifera]}	{sp|P41969|ELK1_MOUSE; ETS domain-containing protein Elk-1 OS=Mus musculus GN=Elk1 PE=2 SV=3}	{bfo:BRAFLDRAFT_92543; K09428 ELF1_2_4 E74-like factor 1/2/4 - ko04214; Cellular Processes; Cell growth and death; Apoptosis - fly}	{Hs4885201; KOG3806 Predicted transcription factor K Transcription ;}	{GO:0006355; regulation of transcription, DNA-dependent; biological_process GO:0003700; sequence-specific DNA binding transcription factor activity; molecular_function GO:0043565; sequence-specific DNA binding; molecular_function}	{NA}	{PF00178:Ets-domain}
transcript_HQ_P2_transcript10455/f27p0/2372	{NA}	{NA}	{NA}	{NA}	{NA}	{NA}	{NA}
transcript_HQ_P2_transcript10456/f5p0/2461	{XP_015757441.1; PREDICTED: apoptosis-inducing factor 3-like isoform X1 [Acropora digitifera]}	{sp|Q96NN9|AIFM3_HUMAN; Apoptosis-inducing factor 3 OS=Homo sapiens GN=AIFM3 PE=1 SV=1}	{adf:107336877; - - - - -}	{Hs21389617; KOG1336 Monodehydroascorbate/ferredoxin reductase R General function prediction only ;}	{GO:0006779; porphyrin biosynthetic process; biological_process GO:0043115; precorrin-2 dehydrogenase activity; molecular_function GO:0071949; FAD binding; molecular_function GO:0016491; oxidoreductase activity; molecular_function GO:0055114; oxidation-reduction process; biological_process GO:0042128; nitrate assimilation; biological_process GO:0008942; nitrite reductase [NAD(P)H] activity; molec…	{XM_020065375.1; PREDICTED: Crassostrea gigas apoptosis-inducing factor 3 (LOC105323732), transcript variant X5, mRNA}	{PF01494:FAD binding domain PF13241:Putative NAD(P)-binding PF07992:Pyridine nucleotide-disulphide oxidoreductase PF13806:Rieske-like [2Fe-2S] domain PF00070:Pyridine nucleotide-disulphide oxidoreductase PF00355:Rieske [2Fe-2S] domain}
transcript_HQ_P2_transcript10457/f2p0/2458	{XP_015778211.1; PREDICTED: von Willebrand factor A domain-containing protein 7-like [Acropora digitifera]}	{sp|Q0V8J4|VWA7_BOVIN; von Willebrand factor A domain-containing protein 7 OS=Bos taurus GN=VWA7 PE=2 SV=1}	{nve:NEMVE_v1g246930; - - - - -}	{CE18595; KOG4475 FOG: Immunoglobin and related proteins RP General function prediction only ; Inorganic ion transport and metabolism ;}	{NA}	{NA}	{NA}
transcript_HQ_P2_transcript10458/f5p0/2471	{XP_015752394.1; PREDICTED: aspartate aminotransferase, mitochondrial-like [Acropora digitifera]}	{sp|P05202|AATM_MOUSE; Aspartate aminotransferase, mitochondrial OS=Mus musculus GN=Got2 PE=1 SV=1}	{adf:107332188; K14455 GOT2 aspartate aminotransferase, mitochondrial 2.6.1.1 ko01200; Metabolism; Global and overview maps; Carbon metabolism | ko01210; Metabolism; Global and overview maps; 2-Oxocarboxylic acid metabolism | ko01230; Metabolism; Global and overview maps; Biosynthesis of amino acids | ko00710; Metabolism; Energy metabolism; Carbon fixation in photosynthetic organisms | ko00250; M…	{Hs4504069; KOG1411 Aspartate aminotransferase/Glutamic oxaloacetic transaminase AAT1/GOT2 E Amino acid transport and metabolism ;}	{GO:0009058; biosynthetic process; biological_process GO:0030170; pyridoxal phosphate binding; molecular_function}	{XM_015896908.1; PREDICTED: Acropora digitifera aspartate aminotransferase, mitochondrial-like (LOC107332188), mRNA}	{PF00155:Aminotransferase class I and II}
transcript_HQ_P2_transcript10459/f7p0/2427	{KXJ25577.1; Flavin-containing monooxygenase FMO GS-OX3 [Exaiptasia pallida]}	{sp|Q9SXE1|GSOX3_ARATH; Flavin-containing monooxygenase FMO GS-OX3 OS=Arabidopsis thaliana GN=FMOGS-OX3 PE=2 SV=1}	{adf:107335802; - - - - -}	{7302273; KOG1399 Flavin-containing monooxygenase Q Secondary metabolites biosynthesis, transport and catabolism ;}	{GO:0055114; oxidation-reduction process; biological_process GO:0050660; flavin adenine dinucleotide binding; molecular_function GO:0016491; oxidoreductase activity; molecular_function GO:0004499; flavin-containing monooxygenase activity; molecular_function GO:0050661; NADP binding; molecular_function}	{NA}	{PF01266:FAD dependent oxidoreductase PF00743:Flavin-binding monooxygenase-like PF01593:Flavin containing amine oxidoreductase PF07992:Pyridine nucleotide-disulphide oxidoreductase}
transcript_HQ_P2_transcript10460/f10p0/2472	{XP_015750909.1; PREDICTED: LOW QUALITY PROTEIN: probable C-mannosyltransferase DPY19L1 [Acropora digitifera]}	{sp|A6X919|D19L1_MOUSE; Probable C-mannosyltransferase DPY19L1 OS=Mus musculus GN=Dpy19l1 PE=1 SV=1}	{adf:107330878; - - - - -}	{CE26462; KOG4587 Predicted membrane protein S Function unknown ;}	{GO:0016021; integral to membrane; cellular_component}	{XM_014916629.1; PREDICTED: Octopus bimaculoides probable C-mannosyltransferase DPY19L1 (LOC106870513), mRNA}	{PF10034:Q-cell neuroblast polarisation}
transcript_HQ_P2_transcript10462/f2p0/2474	{NA}	{NA}	{NA}	{NA}	{NA}	{NA}	{NA}
transcript_HQ_P2_transcript10463/f2p0/2461	{KXJ09232.1; BTB/POZ domain-containing protein 19 [Exaiptasia pallida]}	{sp|A6QPA3|BTBDJ_BOVIN; BTB/POZ domain-containing protein 19 OS=Bos taurus GN=BTBD19 PE=2 SV=1}	{tad:TRIADDRAFT_58027; - - - - -}	{7291183; KOG4350 Uncharacterized conserved protein, contains BTB/POZ domain R General function prediction only ;}	{GO:0005515; protein binding; molecular_function}	{NA}	{PF00651:BTB/POZ domain}
transcript_HQ_P2_transcript10464/f2p0/2467	{XP_015768651.1; PREDICTED: uncharacterized protein LOC107347268 isoform X1 [Acropora digitifera]}	{NA}	{NA}	{NA}	{GO:0005515; protein binding; molecular_function}	{NA}	{PF13181:Tetratricopeptide repeat PF00515:Tetratricopeptide repeat}
transcript_HQ_P2_transcript10466/f7p0/2458	{KXJ23799.1; Ras-related protein Rab-18 [Exaiptasia pallida]}	{sp|P28188|RAD2A_ARATH; Ras-related protein RABD2a OS=Arabidopsis thaliana GN=RABD2A PE=1 SV=3}	{nve:NEMVE_v1g117826; - - - - -}	{CE16905; KOG0084 GTPase Rab1/YPT1, small G protein superfamily, and related GTP-binding proteins TU Signal transduction mechanisms ; Intracellular trafficking, secretion, and vesicular transport ;}	{GO:0005525; GTP binding; molecular_function GO:0005524; ATP binding; molecular_function GO:0007264; small GTPase mediated signal transduction; biological_process GO:0003924; GTPase activity; molecular_function GO:0016887; ATPase activity; molecular_function}	{NA}	{PF01926:50S ribosome-binding GTPase PF03193:Protein of unknown function, DUF258 PF04670:Gtr1/RagA G protein conserved region PF08477:Ras of Complex, Roc, domain of DAPkinase PF00025:ADP-ribosylation factor family PF00071:Ras family PF07728:AAA domain (dynein-related subfamily)}
transcript_HQ_P2_transcript10468/f2p0/2469	{XP_015761038.1; PREDICTED: uncharacterized protein LOC107340189 [Acropora digitifera]}	{NA}	{NA}	{NA}	{NA}	{NA}	{NA}
transcript_HQ_P2_transcript10469/f2p0/2490	{KXJ18607.1; Zinc finger CCCH domain-containing protein 15 [Exaiptasia pallida]}	{sp|Q8WU90|ZC3HF_HUMAN; Zinc finger CCCH domain-containing protein 15 OS=Homo sapiens GN=ZC3H15 PE=1 SV=1}	{nve:NEMVE_v1g99499; - - - - -}	{Hs8923808; KOG1763 Uncharacterized conserved protein, contains CCCH-type Zn-finger R General function prediction only ;}	{GO:0046872; metal ion binding; molecular_function}	{XM_001894213.1; Brugia malayi AT31705p partial mRNA}	{PF00642:Zinc finger C-x8-C-x5-C-x3-H type (and similar)}
transcript_HQ_P2_transcript1047/f3p0/4803	{XP_015771342.1; PREDICTED: rap1 GTPase-activating protein 1-like [Acropora digitifera]}	{sp|Q5ZMV8|RPGP2_CHICK; Rap1 GTPase-activating protein 2 OS=Gallus gallus GN=RAP1GAP2 PE=2 SV=2}	{lcm:102351456; K17700 RAP1GAP, RAPGAP RAP1 GTPase activating protein 1 - ko04015; Environmental Information Processing; Signal transduction; Rap1 signaling pathway}	{7297262; KOG3686 Rap1-GTPase-activating protein (Rap1GAP) T Signal transduction mechanisms ;}	{GO:0051056; regulation of small GTPase mediated signal transduction; biological_process GO:0005096; GTPase activator activity; molecular_function}	{XM_015915856.1; PREDICTED: Acropora digitifera rap1 GTPase-activating protein 1-like (LOC107349677), mRNA}	{PF02145:Rap/ran-GAP}
transcript_HQ_P2_transcript10470/f6p0/2462	{XP_015769215.1; PREDICTED: uncharacterized protein LOC107347771 isoform X1 [Acropora digitifera]}	{sp|Q3KP44|ANR55_HUMAN; Ankyrin repeat domain-containing protein 55 OS=Homo sapiens GN=ANKRD55 PE=1 SV=3}	{obi:106871370; - - - - -}	{Hs7657238; KOG0504 FOG: Ankyrin repeat R General function prediction only ;}	{GO:0005515; protein binding; molecular_function}	{NA}	{PF13606:Ankyrin repeat PF00023:Ankyrin repeat}
transcript_HQ_P2_transcript10471/f2p0/2464	{NA}	{NA}	{NA}	{NA}	{NA}	{NA}	{NA}
transcript_HQ_P2_transcript10472/f3p0/2456	{XP_015751242.1; PREDICTED: adipocyte plasma membrane-associated protein-like [Acropora digitifera]}	{sp|Q5ZIF1|APMAP_CHICK; Adipocyte plasma membrane-associated protein OS=Gallus gallus GN=APMAP PE=2 SV=1}	{adf:107331206; K21407 - - - -}	{Hs14772303; KOG1520 Predicted alkaloid synthase/Surface mucin Hemomucin R General function prediction only ;}	{GO:0004064; arylesterase activity; molecular_function GO:0005515; protein binding; molecular_function GO:0016844; strictosidine synthase activity; molecular_function GO:0009058; biosynthetic process; biological_process}	{NA}	{PF03088:Strictosidine synthase PF01436:NHL repeat PF01731:Arylesterase}
transcript_HQ_P2_transcript10474/f3p0/2460	{XP_015754112.1; PREDICTED: solute carrier family 15 member 4-like [Acropora digitifera]}	{sp|Q8N697|S15A4_HUMAN; Solute carrier family 15 member 4 OS=Homo sapiens GN=SLC15A4 PE=1 SV=1}	{adf:107333769; K14638 SLC15A3_4, PHT solute carrier family 15 (peptide/histidine transporter), member 3/4 - -}	{Hs21717816; KOG1237 H+/oligopeptide symporter E Amino acid transport and metabolism ;}	{NA}	{NA}	{NA}
transcript_HQ_P2_transcript10475/f2p0/2468	{KXJ28573.1; Epsin-2 [Exaiptasia pallida]}	{sp|Q9Z1Z3|EPN2_RAT; Epsin-2 OS=Rattus norvegicus GN=Epn2 PE=1 SV=1}	{adf:107331966; K12471 EPN epsin - ko04144; Cellular Processes; Transport and catabolism; Endocytosis}	{Hs7662468; KOG2056 Equilibrative nucleoside transporter protein F Nucleotide transport and metabolism ;}	{GO:0006886; intracellular protein transport; biological_process GO:0005543; phospholipid binding; molecular_function}	{NA}	{PF00790:VHS domain PF07651:ANTH domain}
transcript_HQ_P2_transcript10476/f3p0/2456	{XP_001628256.1; predicted protein [Nematostella vectensis]}	{sp|Q9N281|COHA1_CANLF; Collagen alpha-1(XVII) chain OS=Canis lupus familiaris GN=COL17A1 PE=2 SV=2}	{gen:GM3709_1037; - - - - -}	{Hs18780273; KOG3544 Collagens (type IV and type XIII), and related proteins W Extracellular structures ;}	{NA}	{NA}	{NA}
transcript_HQ_P2_transcript10477/f4p0/2465	{XP_015755448.1; PREDICTED: histone-lysine N-methyltransferase setd3-like [Acropora digitifera]}	{sp|B1MTJ4|SETD3_PLEMO; Histone-lysine N-methyltransferase setd3 OS=Plecturocebus moloch GN=SETD3 PE=3 SV=2}	{adf:107334989; K19199 SETD3 histone-lysine N-methyltransferase SETD3 2.1.1.43 ko00310; Metabolism; Amino acid metabolism; Lysine degradation}	{Hs14149938; KOG1337 N-methyltransferase R General function prediction only ;}	{GO:0005515; protein binding; molecular_function}	{NA}	{PF00856:SET domain}
transcript_HQ_P2_transcript10478/f3p0/2459	{KXJ25281.1; Interferon-inducible GTPase 5 [Exaiptasia pallida]}	{sp|Q3T9E4|TGTP2_MOUSE; T-cell-specific guanine nucleotide triphosphate-binding protein 2 OS=Mus musculus GN=Tgtp2 PE=1 SV=2}	{adf:107357568; - - - - -}	{NA}	{GO:0005524; ATP binding; molecular_function GO:0016020; membrane; cellular_component GO:0007264; small GTPase mediated signal transduction; biological_process GO:0005525; GTP binding; molecular_function GO:0003924; GTPase activity; molecular_function GO:0016887; ATPase activity; molecular_function}	{NA}	{PF02421:Ferrous iron transport protein B PF05049:Interferon-inducible GTPase (IIGP) PF04548:AIG1 family PF03193:Protein of unknown function, DUF258 PF00005:ABC transporter PF01926:50S ribosome-binding GTPase PF08477:Ras of Complex, Roc, domain of DAPkinase}
transcript_HQ_P2_transcript10479/f5p0/2422	{XP_015750015.1; PREDICTED: uncharacterized protein LOC107329875 [Acropora digitifera]}	{NA}	{adf:107335165; - - - - -}	{NA}	{NA}	{NA}	{NA}
transcript_HQ_P2_transcript10480/f51p0/2439	{KXJ26688.1; Ankyrin repeat and SOCS box protein 7 [Exaiptasia pallida]}	{sp|Q6UB98|ANR12_HUMAN; Ankyrin repeat domain-containing protein 12 OS=Homo sapiens GN=ANKRD12 PE=1 SV=3}	{crg:105340347; K21436 - - - -}	{NA}	{GO:0005515; protein binding; molecular_function}	{NA}	{PF00023:Ankyrin repeat PF13606:Ankyrin repeat}
transcript_HQ_P2_transcript10481/f7p0/2422	{XP_015774946.1; PREDICTED: serine/threonine-protein kinase 17A-like [Acropora digitifera]}	{sp|Q9GM70|ST17A_RABIT; Serine/threonine-protein kinase 17A OS=Oryctolagus cuniculus GN=STK17A PE=2 SV=1}	{ocu:100008622; K08804 STK17 serine/threonine kinase 17 2.7.11.1 -}	{Hs4758192; KOG0032 Ca2+/calmodulin-dependent protein kinase, EF-Hand protein superfamily T Signal transduction mechanisms ;}	{GO:0006468; protein phosphorylation; biological_process GO:0016020; membrane; cellular_component GO:0016773; phosphotransferase activity, alcohol group as acceptor; molecular_function GO:0005524; ATP binding; molecular_function GO:0004672; protein kinase activity; molecular_function}	{NA}	{PF00069:Protein kinase domain PF07714:Protein tyrosine kinase PF05445:Poxvirus serine/threonine protein kinase PF06293:Lipopolysaccharide kinase (Kdo/WaaP) family}
transcript_HQ_P2_transcript10483/f8p0/2451	{XP_015780626.1; PREDICTED: cytochrome P450 27C1-like isoform X1 [Acropora digitifera]}	{sp|P48416|CP10_LYMST; Cytochrome P450 10 OS=Lymnaea stagnalis GN=CYP10 PE=2 SV=1}	{aqu:100633349; - - - - -}	{Hs22043571; KOG0159 Cytochrome P450 CYP11/CYP12/CYP24/CYP27 subfamilies Q Secondary metabolites biosynthesis, transport and catabolism ;}	{GO:0000281; cytokinesis after mitosis; biological_process GO:0020037; heme binding; molecular_function GO:0040001; establishment of mitotic spindle localization; biological_process GO:0005506; iron ion binding; molecular_function GO:0000226; microtubule cytoskeleton organization; biological_process GO:0055114; oxidation-reduction process; biological_process GO:0005819; spindle; cellular_componen…	{NA}	{PF00067:Cytochrome P450 PF16006:Nucleolar and spindle-associated protein}
transcript_HQ_P2_transcript10484/f2p0/2472	{XP_019635467.1; PREDICTED: uncharacterized protein LOC109478380 isoform X1 [Branchiostoma belcheri]}	{NA}	{NA}	{NA}	{GO:0005515; protein binding; molecular_function}	{XM_015900324.1; PREDICTED: Acropora digitifera uncharacterized LOC107335320 (LOC107335320), mRNA}	{PF13181:Tetratricopeptide repeat PF13374:Tetratricopeptide repeat}
transcript_HQ_P2_transcript10487/f24p0/2381	{NA}	{NA}	{NA}	{NA}	{GO:0007165; signal transduction; biological_process GO:0004871; signal transducer activity; molecular_function GO:0016021; integral to membrane; cellular_component}	{NA}	{PF00672:HAMP domain}
transcript_HQ_P2_transcript10488/f3p0/2481	{XP_015766110.1; PREDICTED: tyrosine-protein kinase BAZ1B-like [Acropora digitifera]}	{sp|Q9UIG0|BAZ1B_HUMAN; Tyrosine-protein kinase BAZ1B OS=Homo sapiens GN=BAZ1B PE=1 SV=2}	{adf:107344935; K11658 BAZ1B, WSTF bromodomain adjacent to zinc finger domain protein 1B - -}	{Hs14670390; KOG1245 Chromatin remodeling complex WSTF-ISWI, large subunit (contains heterochromatin localization, PHD and BROMO domains) B Chromatin structure and dynamics ;}	{NA}	{NA}	{NA}
transcript_HQ_P2_transcript10491/f2p0/2468	{XP_015780626.1; PREDICTED: cytochrome P450 27C1-like isoform X1 [Acropora digitifera]}	{sp|P0DOX0|C27C1_LITCT; Cytochrome P450 27C1 OS=Lithobates catesbeiana GN=cyp27c1 PE=1 SV=1}	{tad:TRIADDRAFT_19239; - - - - -}	{Hs22043571; KOG0159 Cytochrome P450 CYP11/CYP12/CYP24/CYP27 subfamilies Q Secondary metabolites biosynthesis, transport and catabolism ;}	{GO:0020037; heme binding; molecular_function GO:0055114; oxidation-reduction process; biological_process GO:0016705; oxidoreductase activity, acting on paired donors, with incorporation or reduction of molecular oxygen; molecular_function GO:0005506; iron ion binding; molecular_function}	{NA}	{PF00067:Cytochrome P450}
transcript_HQ_P2_transcript10492/f4p0/2456	{XP_015777722.1; PREDICTED: uncharacterized protein LOC107355653 [Acropora digitifera]}	{NA}	{adf:107337005; - - - - -}	{NA}	{NA}	{XM_015900324.1; PREDICTED: Acropora digitifera uncharacterized LOC107335320 (LOC107335320), mRNA}	{NA}
transcript_HQ_P2_transcript10493/f3p0/2438	{XP_015766006.1; PREDICTED: uncharacterized protein LOC107344830 isoform X7 [Acropora digitifera]}	{NA}	{NA}	{NA}	{NA}	{NA}	{NA}
transcript_HQ_P2_transcript10494/f3p0/2454	{KXJ29494.1; Meckel syndrome type 1 protein [Exaiptasia pallida]}	{sp|Q9NXB0|MKS1_HUMAN; Meckel syndrome type 1 protein OS=Homo sapiens GN=MKS1 PE=1 SV=2}	{bfo:BRAFLDRAFT_279949; K19332 MKS1 Meckel syndrome type 1 protein - -}	{Hs8923324; KOG4446 Uncharacterized conserved protein S Function unknown ;}	{NA}	{NA}	{NA}
transcript_HQ_P2_transcript10495/f26p0/2354	{XP_015757565.1; PREDICTED: guanylate-binding protein 4-like [Acropora digitifera]}	{sp|Q8N8V2|GBP7_HUMAN; Guanylate-binding protein 7 OS=Homo sapiens GN=GBP7 PE=2 SV=2}	{adf:107336974; - - - - -}	{Hs16418423; KOG2037 Guanylate-binding protein R General function prediction only ;}	{GO:0000176; nuclear exosome (RNase complex); cellular_component GO:0016020; membrane; cellular_component GO:0006396; RNA processing; biological_process GO:0005525; GTP binding; molecular_function GO:0009405; pathogenesis; biological_process GO:0003924; GTPase activity; molecular_function}	{XM_015902078.1; PREDICTED: Acropora digitifera guanylate-binding protein 7-like (LOC107336973), mRNA}	{PF08066:PMC2NT (NUC016) domain PF02841:Guanylate-binding protein, C-terminal domain PF05791:Bacillus haemolytic enterotoxin (HBL) PF02263:Guanylate-binding protein, N-terminal domain}
transcript_HQ_P2_transcript10496/f4p0/2441	{XP_015774504.1; PREDICTED: Krueppel-like factor 11 isoform X1 [Acropora digitifera]}	{sp|O14901|KLF11_HUMAN; Krueppel-like factor 11 OS=Homo sapiens GN=KLF11 PE=1 SV=2}	{pss:102457365; K09209 KLF10_11, TIEG krueppel-like factor 10/11 - -}	{Hs4507503; KOG1721 FOG: Zn-finger R General function prediction only ;}	{GO:0046872; metal ion binding; molecular_function}	{XM_016493302.1; PREDICTED: Sinocyclocheilus anshuiensis Krueppel-like factor 11 (LOC107693793), transcript variant X2, mRNA}	{PF13465:Zinc-finger double domain PF00096:Zinc finger, C2H2 type PF13912:C2H2-type zinc finger}
transcript_HQ_P2_transcript10497/f12p0/2453	{XP_012398519.1; PREDICTED: N-alpha-acetyltransferase 35, NatC auxiliary subunit [Sarcophilus harrisii]}	{sp|Q5RBT3|NAA35_PONAB; N-alpha-acetyltransferase 35, NatC auxiliary subunit OS=Pongo abelii GN=NAA35 PE=2 SV=1}	{shr:100924199; K20823 NAA35, MAK10 N-alpha-acetyltransferase 35, NatC auxiliary subunit - -}	{Hs11345464; KOG2343 Glucose-repressible protein and related proteins R General function prediction only ;}	{GO:0006260; DNA replication; biological_process}	{XM_013339197.1; PREDICTED: Amyelois transitella N-alpha-acetyltransferase 35, NatC auxiliary subunit-like (LOC106138143), mRNA}	{PF06156:Protein of unknown function (DUF972)}
transcript_HQ_P2_transcript10498/f2p0/2456	{XP_015758625.1; PREDICTED: putative L-cysteine desulfhydrase 2 [Acropora digitifera]}	{sp|A7UX13|EGT2_NEUCR; Hercynylcysteine sulfoxide lyase OS=Neurospora crassa (strain ATCC 24698 / 74-OR23-1A / CBS 708.71 / DSM 1257 / FGSC 987) GN=egt-2 PE=1 SV=1}	{adf:107337900; - - - - -}	{SPBC660.12c; KOG1549 Cysteine desulfurase NFS1 E Amino acid transport and metabolism ;}	{GO:0016740; transferase activity; molecular_function GO:0009058; biosynthetic process; biological_process GO:0030170; pyridoxal phosphate binding; molecular_function}	{NA}	{PF00155:Aminotransferase class I and II PF00464:Serine hydroxymethyltransferase PF01053:Cys/Met metabolism PLP-dependent enzyme}
transcript_HQ_P2_transcript1050/f2p0/4808	{XP_015776787.1; PREDICTED: glutamate receptor ionotropic, NMDA 1-like [Acropora digitifera]}	{sp|Q05586|NMDZ1_HUMAN; Glutamate receptor ionotropic, NMDA 1 OS=Homo sapiens GN=GRIN1 PE=1 SV=1}	{nve:NEMVE_v1g171792; K05208 GRIN1 glutamate receptor ionotropic, NMDA 1 - ko04014; Environmental Information Processing; Signal transduction; Ras signaling pathway | ko04015; Environmental Information Processing; Signal transduction; Rap1 signaling pathway | ko04020; Environmental Information Processing; Signal transduction; Calcium signaling pathway | ko04024; Environmental Information Processi…	{Hs11038637; KOG4440 NMDA selective glutamate-gated ion channel receptor subunit GRIN1 PET Inorganic ion transport and metabolism ; Amino acid transport and metabolism ; Signal transduction mechanisms ;}	{GO:0030234; NA GO:0016020; membrane; cellular_component GO:0050790; regulation of catalytic activity; biological_process GO:0004970; ionotropic glutamate receptor activity; molecular_function GO:0005234; extracellular-glutamate-gated ion channel activity; molecular_function}	{XM_012301130.1; PREDICTED: Ceratitis capitata glutamate [NMDA] receptor subunit 1 (LOC101454040), transcript variant X3, mRNA}	{PF10613:Ligated ion channel L-glutamate- and glycine-binding site PF00060:Ligand-gated ion channel PF08114:ATPase proteolipid family}
transcript_HQ_P2_transcript10500/f4p0/2446	{KXJ18671.1; BRO1 domain-containing protein BROX [Exaiptasia pallida]}	{sp|A3KQV2|BROX_DANRE; BRO1 domain-containing protein BROX OS=Danio rerio GN=brox PE=2 SV=1}	{adf:107333008; - - - - -}	{NA}	{NA}	{NA}	{NA}
transcript_HQ_P2_transcript10501/f2p0/2466	{XP_015775820.1; PREDICTED: protein O-linked-mannose beta-1,2-N-acetylglucosaminyltransferase 1-like [Acropora digitifera]}	{sp|Q8WZA1|PMGT1_HUMAN; Protein O-linked-mannose beta-1,2-N-acetylglucosaminyltransferase 1 OS=Homo sapiens GN=POMGNT1 PE=1 SV=2}	{nve:NEMVE_v1g181253; - - - - -}	{NA}	{GO:0009312; oligosaccharide biosynthetic process; biological_process GO:0005795; Golgi stack; cellular_component GO:0006486; protein glycosylation; biological_process GO:0016021; integral to membrane; cellular_component GO:0008375; acetylglucosaminyltransferase activity; molecular_function GO:0008455; alpha-1,6-mannosylglycoprotein 2-beta-N-acetylglucosaminyltransferase activity; molecular_funct…	{XM_015920334.1; PREDICTED: Acropora digitifera protein O-linked-mannose beta-1,2-N-acetylglucosaminyltransferase 1-like (LOC107353944), mRNA}	{PF05060:N-acetylglucosaminyltransferase II (MGAT2) PF03071:GNT-I family}
transcript_HQ_P2_transcript10502/f7p0/2386	{KXJ24298.1; putative palmitoyltransferase ZDHHC1 [Exaiptasia pallida]}	{sp|Q8R0N9|ZDHC1_MOUSE; Probable palmitoyltransferase ZDHHC1 OS=Mus musculus GN=Zdhhc1 PE=2 SV=2}	{hmg:100209787; K20027 ZDHHC1_11 palmitoyltransferase ZDHHC1/11 2.3.1.225 -}	{Hs20561728; KOG1311 DHHC-type Zn-finger proteins R General function prediction only ;}	{NA}	{NA}	{NA}
transcript_HQ_P2_transcript10503/f3p0/2462	{XP_015769285.1; PREDICTED: ammonium transporter Rh type A-like isoform X1 [Acropora digitifera]}	{sp|Q7T070|RHBG_DANRE; Ammonium transporter Rh type B OS=Danio rerio GN=rhbg PE=2 SV=1}	{adf:107347821; K06580 SLC42A, RHAG, RHBG, RHCG, CD241 ammonium transporter Rh - -}	{Hs9966891; KOG3796 Ammonium transporter RHBG UR Intracellular trafficking, secretion, and vesicular transport ; General function prediction only ;}	{GO:0016020; membrane; cellular_component GO:0006506; GPI anchor biosynthetic process; biological_process GO:0017176; phosphatidylinositol N-acetylglucosaminyltransferase activity; molecular_function GO:0016021; integral to membrane; cellular_component GO:0008519; ammonium transmembrane transporter activity; molecular_function GO:0015696; ammonium transport; biological_process}	{KC342196.1; Stylophora pistillata clone g11702 hypothetical protein gene, partial cds}	{PF00909:Ammonium Transporter Family PF06432:Phosphatidylinositol N-acetylglucosaminyltransferase}
transcript_HQ_P2_transcript10504/f2p0/2460	{KXJ10313.1; Mitochondrial import inner membrane translocase subunit TIM44 [Exaiptasia pallida]}	{sp|O35094|TIM44_RAT; Mitochondrial import inner membrane translocase subunit TIM44 OS=Rattus norvegicus GN=Timm44 PE=1 SV=1}	{hmg:100212434; K17804 TIM44 mitochondrial import inner membrane translocase subunit TIM44 - -}	{Hs5454124; KOG2580 Mitochondrial import inner membrane translocase, subunit TIM44 U Intracellular trafficking, secretion, and vesicular transport ;}	{GO:0004843; ubiquitin-specific protease activity; molecular_function}	{NA}	{PF06337:DUSP domain}
transcript_HQ_P2_transcript10505/f4p0/2466	{XP_015761933.1; PREDICTED: uncharacterized protein LOC107341031 [Acropora digitifera]}	{NA}	{NA}	{NA}	{NA}	{NA}	{NA}
transcript_HQ_P2_transcript10507/f3p0/2462	{XP_015764313.1; PREDICTED: growth/differentiation factor 6-A-like [Acropora digitifera]}	{sp|A8E7N9|GDF6B_DANRE; Growth/differentiation factor 6-B OS=Danio rerio GN=gdf6b PE=2 SV=1}	{cmk:103175362; K20012 GDF6 growth differentiation factor 6 - ko04350; Environmental Information Processing; Signal transduction; TGF-beta signaling pathway | ko04390; Environmental Information Processing; Signal transduction; Hippo signaling pathway}	{Hs4503969; KOG3900 Transforming growth factor beta, bone morphogenetic protein and related proteins T Signal transduction mechanisms ;}	{GO:0008083; growth factor activity; molecular_function}	{NA}	{PF00019:Transforming growth factor beta like domain}
transcript_HQ_P2_transcript10508/f2p0/2461	{XP_015752250.1; PREDICTED: probable cysteine desulfurase [Acropora digitifera]}	{sp|Q9K7A0|CSD_BACHD; Probable cysteine desulfurase OS=Bacillus halodurans (strain ATCC BAA-125 / DSM 18197 / FERM 7344 / JCM 9153 / C-125) GN=csd PE=3 SV=2}	{adf:107332041; - - - - -}	{CE29003; KOG2840 Uncharacterized conserved protein with similarity to predicted ATPase of the PP-loop superfamily R General function prediction only ;}	{GO:0009058; biosynthetic process; biological_process GO:0030170; pyridoxal phosphate binding; molecular_function}	{NA}	{PF00155:Aminotransferase class I and II}
transcript_HQ_P2_transcript10509/f3p0/2464	{NA}	{NA}	{NA}	{NA}	{NA}	{NA}	{NA}
transcript_HQ_P2_transcript1051/f4p0/4811	{XP_015763007.1; PREDICTED: cohesin subunit SA-1-like [Acropora digitifera]}	{sp|Q8WVM7|STAG1_HUMAN; Cohesin subunit SA-1 OS=Homo sapiens GN=STAG1 PE=1 SV=3}	{bacu:102997564; K06671 STAG1_2, SCC3, IRR1 cohesin complex subunit SA-1/2 - ko04110; Cellular Processes; Cell growth and death; Cell cycle | ko04111; Cellular Processes; Cell growth and death; Cell cycle - yeast | ko04113; Cellular Processes; Cell growth and death; Meiosis - yeast; bacu:102997564; K06671 STAG1_2, SCC3, IRR1 cohesin complex subunit SA-1/2 - ko04110; Cellular Processes; Cell growt…	{Hs5032063; KOG2011 Sister chromatid cohesion complex Cohesin, subunit STAG/IRR1/SCC3 D Cell cycle control, cell division, chromosome partitioning ;}	{NA}	{NA}	{NA}
transcript_HQ_P2_transcript10510/f5p0/2454	{XP_015766605.1; PREDICTED: uncharacterized protein LOC107345416 [Acropora digitifera]}	{sp|Q08473|SQD_DROME; RNA-binding protein squid OS=Drosophila melanogaster GN=sqd PE=1 SV=3}	{nvi:100119193; K03102 SQD squid - ko04320; Organismal Systems; Development; Dorso-ventral axis formation}	{At2g33410; KOG4205 RNA-binding protein musashi/mRNA cleavage and polyadenylation factor I complex, subunit HRP1 A RNA processing and modification ;}	{GO:0000340; RNA 7-methylguanosine cap binding; molecular_function GO:0003723; RNA binding; molecular_function GO:0003729; mRNA binding; molecular_function GO:0003676; nucleic acid binding; molecular_function}	{NA}	{PF10309:Protein of unknown function (DUF2414) PF00076:RNA recognition motif. (a.k.a. RRM, RBD, or RNP domain) PF08777:RNA binding motif PF16367:RNA recognition motif}
transcript_HQ_P2_transcript10511/f7p0/2456	{KXJ12334.1; Protein XRP2 [Exaiptasia pallida]}	{sp|F1QC45|XRP2_DANRE; Protein XRP2 OS=Danio rerio GN=rp2 PE=1 SV=1}	{cjo:107307672; K18272 RP2 protein XRP2 - -}	{Hs5902060; KOG2512 Beta-tubulin folding cofactor C O Posttranslational modification, protein turnover, chaperones ;}	{GO:0003779; actin binding; molecular_function GO:0007010; cytoskeleton organization; biological_process}	{NA}	{PF08603:Adenylate cyclase associated (CAP) C terminal}
transcript_HQ_P2_transcript10512/f2p0/2462	{ANJ59764.1; alpha carbonic anhydrase 4, partial [Stylophora pistillata]}	{sp|Q8UWA5|CAH2_TRIHK; Carbonic anhydrase 2 OS=Tribolodon hakonensis GN=ca2 PE=2 SV=3}	{adf:107349406; K01672 CA carbonic anhydrase 4.2.1.1 ko00910; Metabolism; Energy metabolism; Nitrogen metabolism}	{Hs4557395; KOG0382 Carbonic anhydrase R General function prediction only ;}	{NA}	{KU557751.1; Stylophora pistillata alpha carbonic anhydrase 4 (CA4) mRNA, partial cds}	{NA}
transcript_HQ_P2_transcript10514/f2p0/2455	{XP_015751563.1; PREDICTED: protein argonaute-2-like isoform X1 [Acropora digitifera]}	{sp|Q8CJG0|AGO2_MOUSE; Protein argonaute-2 OS=Mus musculus GN=Ago2 PE=1 SV=3}	{adf:107331488; K11593 ELF2C, AGO eukaryotic translation initiation factor 2C - -}	{Hs22049428; KOG1041 Translation initiation factor 2C (eIF-2C) and related proteins J Translation, ribosomal structure and biogenesis ;}	{GO:0003676; nucleic acid binding; molecular_function}	{NA}	{PF02171:Piwi domain}
transcript_HQ_P2_transcript10516/f6p0/2446	{XP_015748964.1; PREDICTED: TNF receptor-associated factor 6-like, partial [Acropora digitifera]}	{sp|Q9BUZ4|TRAF4_HUMAN; TNF receptor-associated factor 4 OS=Homo sapiens GN=TRAF4 PE=1 SV=1}	{adf:107328755; - - - - -}	{7295719; KOG0297 TNF receptor-associated factor T Signal transduction mechanisms ;}	{GO:0007275; multicellular organismal development; biological_process GO:0008270; zinc ion binding; molecular_function GO:0046872; metal ion binding; molecular_function GO:0004842; ubiquitin-protein ligase activity; molecular_function GO:0005515; protein binding; molecular_function GO:0016567; protein ubiquitination; biological_process GO:0006511; ubiquitin-dependent protein catabolic process; bi…	{XM_015893478.1; PREDICTED: Acropora digitifera TNF receptor-associated factor 6-like (LOC107328755), partial mRNA}	{PF11789:Zinc-finger of the MIZ type in Nse subunit PF02176:TRAF-type zinc finger PF00097:Zinc finger, C3HC4 type (RING finger) PF17121:Zinc finger, C3HC4 type (RING finger) PF14634:zinc-RING finger domain PF04564:U-box domain PF15965:TRAF-like zinc-finger PF03145:Seven in absentia protein family PF00917:MATH domain PF13639:Ring finger domain PF12678:RING-H2 zinc finger domain PF01363:FYVE zinc f…
transcript_HQ_P2_transcript10518/f2p0/2464	{XP_015764480.1; PREDICTED: cytochrome P450 3A29-like [Acropora digitifera]}	{sp|Q64417|CP3AE_CAVPO; Cytochrome P450 3A14 OS=Cavia porcellus GN=CYP3A14 PE=2 SV=2}	{adf:107334409; - - - - -}	{Hs13435386; KOG0158 Cytochrome P450 CYP3/CYP5/CYP6/CYP9 subfamilies Q Secondary metabolites biosynthesis, transport and catabolism ;}	{GO:0016705; oxidoreductase activity, acting on paired donors, with incorporation or reduction of molecular oxygen; molecular_function GO:0005506; iron ion binding; molecular_function GO:0020037; heme binding; molecular_function GO:0055114; oxidation-reduction process; biological_process}	{NA}	{PF00067:Cytochrome P450}
transcript_HQ_P2_transcript10519/f4p0/2450	{KXJ26496.1; Protease Do-like 10, mitochondrial [Exaiptasia pallida]}	{sp|Q9FIV6|DGP10_ARATH; Protease Do-like 10, mitochondrial OS=Arabidopsis thaliana GN=DEGP10 PE=2 SV=1}	{hmg:100210718; - - - - -}	{At5g36950; KOG1320 Serine protease O Posttranslational modification, protein turnover, chaperones ;}	{GO:0004252; serine-type endopeptidase activity; molecular_function GO:0006508; proteolysis; biological_process GO:0005515; protein binding; molecular_function}	{NA}	{PF00089:Trypsin PF00595:PDZ domain (Also known as DHR or GLGF) PF13180:PDZ domain}
transcript_HQ_P2_transcript1052/f3p0/4811	{AGG36338.1; hypothetical protein, partial [Stylophora pistillata]}	{sp|P19615|MYP_STRPU; Major yolk protein OS=Strongylocentrotus purpuratus PE=1 SV=2}	{adf:107331360; K06569 MFI2, CD228 melanoma-associated antigen p97 - -}	{NA}	{NA}	{KC342192.1; Stylophora pistillata clone g9654 hypothetical protein gene, partial cds}	{NA}
transcript_HQ_P2_transcript10521/f6p0/2451	{KXJ20159.1; Cytochrome P450 4F5 [Exaiptasia pallida]}	{sp|Q3MID2|CP4F3_RAT; Leukotriene-B(4) omega-hydroxylase 2 OS=Rattus norvegicus GN=Cyp4f3 PE=2 SV=1}	{adf:107333739; - - - - -}	{Hs13184046; KOG0157 Cytochrome P450 CYP4/CYP19/CYP26 subfamilies QI Secondary metabolites biosynthesis, transport and catabolism ; Lipid transport and metabolism ;}	{GO:0055114; oxidation-reduction process; biological_process GO:0020037; heme binding; molecular_function GO:0005506; iron ion binding; molecular_function GO:0016705; oxidoreductase activity, acting on paired donors, with incorporation or reduction of molecular oxygen; molecular_function}	{NA}	{PF00067:Cytochrome P450}
transcript_HQ_P2_transcript10523/f4p0/2458	{KXJ17400.1; D-threo-3-hydroxyaspartate dehydratase [Exaiptasia pallida]}	{sp|B2DFG5|DTHAD_DELSH; D-threo-3-hydroxyaspartate dehydratase OS=Delftia sp. (strain HT23) GN=dthadh PE=1 SV=1}	{ipu:108271324; - - - - -}	{NA}	{NA}	{XM_015910342.1; PREDICTED: Acropora digitifera uncharacterized LOC107344641 (LOC107344641), transcript variant X2, mRNA}	{NA}
transcript_HQ_P2_transcript10524/f4p0/2456	{NA}	{NA}	{NA}	{NA}	{NA}	{NA}	{NA}
transcript_HQ_P2_transcript10525/f3p0/2450	{XP_015768869.1; PREDICTED: uncharacterized protein LOC107347456 [Acropora digitifera]}	{NA}	{tad:TRIADDRAFT_60437; - - - - -}	{NA}	{NA}	{NA}	{NA}
transcript_HQ_P2_transcript10528/f189p0/2322	{ALG00087.1; Rho GTPase [Azumapecten farreri]}	{sp|P62999|RAC1_CANLF; Ras-related C3 botulinum toxin substrate 1 OS=Canis lupus familiaris GN=RAC1 PE=2 SV=1}	{aqu:100637794; K04392 RAC1 Ras-related C3 botulinum toxin substrate 1 - ko04014; Environmental Information Processing; Signal transduction; Ras signaling pathway | ko04015; Environmental Information Processing; Signal transduction; Rap1 signaling pathway | ko04010; Environmental Information Processing; Signal transduction; MAPK signaling pathway | ko04013; Environmental Information Processing; S…	{Hs9845511; KOG0393 Ras-related small GTPase, Rho type R General function prediction only ;}	{GO:0007264; small GTPase mediated signal transduction; biological_process GO:0005525; GTP binding; molecular_function}	{NM_001204603.1; Aplysia californica Rac (LOC100533305), mRNA}	{PF00025:ADP-ribosylation factor family PF00071:Ras family PF08477:Ras of Complex, Roc, domain of DAPkinase}
transcript_HQ_P2_transcript1053/f2p0/4795	{XP_015773555.1; PREDICTED: tonsoku-like protein [Acropora digitifera]}	{sp|A9JR78|TONSL_DANRE; Tonsoku-like protein OS=Danio rerio GN=tonsl PE=2 SV=1}	{nve:NEMVE_v1g212101; - - - - -}	{Hs15718772_2; KOG4308 LRR-containing protein S Function unknown ;}	{GO:0008152; NA GO:0005515; protein binding; molecular_function GO:0016491; oxidoreductase activity; molecular_function GO:0006260; DNA replication; biological_process GO:0003896; DNA primase activity; molecular_function GO:0006269; DNA replication, synthesis of RNA primer; biological_process}	{NA}	{PF13606:Ankyrin repeat PF00023:Ankyrin repeat PF00264:Common central domain of tyrosinase PF00515:Tetratricopeptide repeat PF13176:Tetratricopeptide repeat PF13516:Leucine Rich repeat PF08278:DNA primase DnaG DnaB-binding PF04492:Bacteriophage replication protein O PF13181:Tetratricopeptide repeat}
transcript_HQ_P2_transcript10530/f3p0/2420	{XP_015767876.1; PREDICTED: ribokinase-like [Acropora digitifera]}	{sp|Q9H477|RBSK_HUMAN; Ribokinase OS=Homo sapiens GN=RBKS PE=1 SV=1}	{nve:NEMVE_v1g199933; K00852 rbsK, RBKS ribokinase 2.7.1.15 ko00030; Metabolism; Carbohydrate metabolism; Pentose phosphate pathway}	{Hs11545855; KOG2855 Ribokinase G Carbohydrate transport and metabolism ;}	{NA}	{NA}	{NA}
transcript_HQ_P2_transcript10531/f2p0/2453	{NA}	{NA}	{NA}	{NA}	{NA}	{NA}	{NA}
transcript_HQ_P2_transcript10534/f2p0/2465	{XP_015747989.1; PREDICTED: electron transfer flavoprotein-ubiquinone oxidoreductase, mitochondrial-like [Acropora digitifera]}	{sp|Q921G7|ETFD_MOUSE; Electron transfer flavoprotein-ubiquinone oxidoreductase, mitochondrial OS=Mus musculus GN=Etfdh PE=1 SV=1}	{nve:NEMVE_v1g228390; K00311 ETFDH electron-transferring-flavoprotein dehydrogenase 1.5.5.1 -}	{Hs4758312; KOG2415 Electron transfer flavoprotein ubiquinone oxidoreductase C Energy production and conversion ;}	{GO:0050660; flavin adenine dinucleotide binding; molecular_function GO:0008033; tRNA processing; biological_process GO:0016491; oxidoreductase activity; molecular_function GO:0071949; FAD binding; molecular_function GO:0055114; oxidation-reduction process; biological_process}	{XM_012381038.1; PREDICTED: Bombus impatiens electron transfer flavoprotein-ubiquinone oxidoreductase, mitochondrial (LOC100743489), transcript variant X3, mRNA}	{PF01134:Glucose inhibited division protein A PF01266:FAD dependent oxidoreductase PF00070:Pyridine nucleotide-disulphide oxidoreductase PF12831:FAD dependent oxidoreductase PF01494:FAD binding domain PF07992:Pyridine nucleotide-disulphide oxidoreductase}
transcript_HQ_P2_transcript10535/f5p0/2457	{XP_015758296.1; PREDICTED: Golgi reassembly-stacking protein 2-like [Acropora digitifera]}	{sp|Q9R064|GORS2_RAT; Golgi reassembly-stacking protein 2 OS=Rattus norvegicus GN=Gorasp2 PE=1 SV=3}	{adf:107337604; - - - - -}	{Hs20127539; KOG3834 Golgi reassembly stacking protein GRASP65, contains PDZ domain U Intracellular trafficking, secretion, and vesicular transport ;}	{GO:0005515; protein binding; molecular_function}	{XM_009808132.1; PREDICTED: Gavia stellata golgi reassembly stacking protein 2, 55kDa (GORASP2), mRNA}	{PF00595:PDZ domain (Also known as DHR or GLGF) PF13180:PDZ domain}
transcript_HQ_P2_transcript10538/f22p0/2440	{KXJ10366.1; Apoptosis inhibitor 5 [Exaiptasia pallida]}	{sp|Q5ZMW3|API5_CHICK; Apoptosis inhibitor 5 OS=Gallus gallus GN=API5 PE=2 SV=1}	{gja:107110540; - - - - -}	{Hs5729730; KOG2213 Apoptosis inhibitor 5/fibroblast growth factor 2-interacting factor 2, and related proteins T Signal transduction mechanisms ;}	{GO:0030117; membrane coat; cellular_component GO:0005737; cytoplasm; cellular_component GO:0005576; NA GO:0005133; interferon-gamma receptor binding; molecular_function GO:0006886; intracellular protein transport; biological_process GO:0005515; protein binding; molecular_function GO:0006955; immune response; biological_process GO:0016192; vesicle-mediated transport; biological_process}	{XM_015897456.1; PREDICTED: Acropora digitifera apoptosis inhibitor 5-like (LOC107332711), mRNA}	{PF01602:Adaptin N terminal region PF04216:Protein involved in formate dehydrogenase formation PF00714:Interferon gamma PF02985:HEAT repeat}
transcript_HQ_P2_transcript1054/f3p0/4807	{XP_015762740.1; PREDICTED: myosin-14-like [Acropora digitifera]}	{sp|Q03001|DYST_HUMAN; Dystonin OS=Homo sapiens GN=DST PE=1 SV=4}	{tad:TRIADDRAFT_55836; - - - - -}	{Hs15011904; KOG0516 Dystonin, GAS (Growth-arrest-specific protein), and related proteins Z Cytoskeleton ;}	{GO:0008134; transcription factor binding; molecular_function GO:0070840; dynein complex binding; molecular_function GO:0042803; protein homodimerization activity; molecular_function GO:0005515; protein binding; molecular_function}	{NA}	{PF10473:Leucine-rich repeats of kinetochore protein Cenp-F/LEK1 PF00307:Calponin homology (CH) domain}
transcript_HQ_P2_transcript10540/f19p0/2448	{XP_015766178.1; PREDICTED: transcription cofactor vestigial-like protein 4 [Acropora digitifera]}	{sp|Q14135|VGLL4_HUMAN; Transcription cofactor vestigial-like protein 4 OS=Homo sapiens GN=VGLL4 PE=1 SV=4}	{fca:101093673; - - - - -}	{NA}	{GO:0005634; nucleus; cellular_component GO:0006355; regulation of transcription, DNA-dependent; biological_process}	{NA}	{PF15245:Transcription cofactor vestigial-like protein 4 PF07545:Vestigial/Tondu family}
transcript_HQ_P2_transcript10541/f10p0/2451	{XP_001640598.1; predicted protein [Nematostella vectensis]}	{sp|P63099|CANB1_BOVIN; Calcineurin subunit B type 1 OS=Bos taurus GN=PPP3R1 PE=1 SV=2}	{mdo:100033302; K06268 PPP3R, CNB serine/threonine-protein phosphatase 2B regulatory subunit - ko04010; Environmental Information Processing; Signal transduction; MAPK signaling pathway | ko04310; Environmental Information Processing; Signal transduction; Wnt signaling pathway | ko04370; Environmental Information Processing; Signal transduction; VEGF signaling pathway | ko04020; Environmental Inf…	{Hs4506025; KOG0034 Ca2+/calmodulin-dependent protein phosphatase (calcineurin subunit B), EF-Hand superfamily protein T Signal transduction mechanisms ;}	{GO:0007165; signal transduction; biological_process GO:0005578; proteinaceous extracellular matrix; cellular_component GO:0005509; calcium ion binding; molecular_function GO:0005515; protein binding; molecular_function}	{KX801409.1; Synthetic construct clone BS14079 CanB2-RA (CanB2) gene, complete cds}	{PF13833:EF-hand domain pair PF12763:Cytoskeletal-regulatory complex EF hand PF00036:EF hand PF13202:EF hand PF13405:EF-hand domain PF13499:EF-hand domain pair PF10591:Secreted protein acidic and rich in cysteine Ca binding region}
transcript_HQ_P2_transcript10542/f3p0/2446	{XP_015754111.1; PREDICTED: solute carrier family 15 member 4-like [Acropora digitifera]}	{sp|Q68F72|S15A4_XENLA; Solute carrier family 15 member 4 OS=Xenopus laevis GN=slc15a4 PE=2 SV=1}	{adf:107333768; K14638 SLC15A3_4, PHT solute carrier family 15 (peptide/histidine transporter), member 3/4 - -}	{Hs21717816; KOG1237 H+/oligopeptide symporter E Amino acid transport and metabolism ;}	{GO:0016020; membrane; cellular_component GO:0005215; NA GO:0006810; transport; biological_process}	{NA}	{PF00854:POT family}
transcript_HQ_P2_transcript10543/f5p0/2456	{XP_015760606.1; PREDICTED: uncharacterized protein LOC107339807 [Acropora digitifera]}	{NA}	{adf:107346222; - - - - -}	{NA}	{GO:0003677; DNA binding; molecular_function GO:0003676; nucleic acid binding; molecular_function GO:0016787; hydrolase activity; molecular_function GO:0005524; ATP binding; molecular_function}	{NA}	{PF01443:Viral (Superfamily 1) RNA helicase PF04851:Type III restriction enzyme, res subunit PF00270:DEAD/DEAH box helicase}
transcript_HQ_P2_transcript10544/f2p0/2453	{XP_015763956.1; PREDICTED: putative glucose-6-phosphate 1-epimerase [Acropora digitifera]}	{sp|Q40784|AAPC_CENCI; Putative glucose-6-phosphate 1-epimerase OS=Cenchrus ciliaris PE=2 SV=1}	{bfo:BRAFLDRAFT_113534; K01792 E5.1.3.15 glucose-6-phosphate 1-epimerase 5.1.3.15 ko00010; Metabolism; Carbohydrate metabolism; Glycolysis / Gluconeogenesis}	{7298086; KOG1594 Uncharacterized enzymes related to aldose 1-epimerase G Carbohydrate transport and metabolism ;}	{GO:0016853; isomerase activity; molecular_function GO:0005975; carbohydrate metabolic process; biological_process}	{XM_011014685.1; PREDICTED: Populus euphratica putative glucose-6-phosphate 1-epimerase (LOC105117129), mRNA}	{PF01263:Aldose 1-epimerase}
transcript_HQ_P2_transcript10546/f9p0/2442	{XP_001632819.1; predicted protein [Nematostella vectensis]}	{sp|Q6P1S4|SYRC_XENTR; Arginine--tRNA ligase, cytoplasmic OS=Xenopus tropicalis GN=rars PE=2 SV=1}	{ipu:108279246; K01887 RARS, argS arginyl-tRNA synthetase 6.1.1.19 ko00970; Genetic Information Processing; Translation; Aminoacyl-tRNA biosynthesis}	{Hs15149476; KOG4426 Arginyl-tRNA synthetase J Translation, ribosomal structure and biogenesis ;}	{GO:0004814; arginine-tRNA ligase activity; molecular_function GO:0000166; nucleotide binding; molecular_function GO:0007059; chromosome segregation; biological_process GO:0005815; microtubule organizing center; cellular_component GO:0006886; intracellular protein transport; biological_process GO:0006420; arginyl-tRNA aminoacylation; biological_process GO:0005737; cytoplasm; cellular_component GO…	{XM_015920926.1; PREDICTED: Acropora digitifera arginine--tRNA ligase, cytoplasmic-like (LOC107354442), mRNA}	{PF03485:Arginyl tRNA synthetase N terminal domain PF07160:Protein of unknown function (DUF1395) PF07989:Centrosomin N-terminal motif 1 PF05746:DALR anticodon binding domain PF00750:tRNA synthetases class I (R) PF04871:Uso1 / p115 like vesicle tethering protein, C terminal region}
transcript_HQ_P2_transcript10548/f2p0/2453	{XP_001636333.1; predicted protein [Nematostella vectensis]}	{sp|Q9V3A4|CSUP_DROME; Protein catecholamines up OS=Drosophila melanogaster GN=Catsup PE=2 SV=1}	{nve:NEMVE_v1g241132; K14713 SLC39A7, KE4, ZIP7 solute carrier family 39 (zinc transporter), member 7 - -}	{7298525; KOG2693 Putative zinc transporter P Inorganic ion transport and metabolism ;}	{GO:0016020; membrane; cellular_component GO:0030001; metal ion transport; biological_process GO:0046873; metal ion transmembrane transporter activity; molecular_function GO:0055085; transmembrane transport; biological_process}	{XM_009028251.1; Helobdella robusta hypothetical protein mRNA}	{PF02535:ZIP Zinc transporter}
transcript_HQ_P2_transcript10549/f6p0/2431	{XP_015752991.1; PREDICTED: uncharacterized protein LOC107332755 [Acropora digitifera]}	{sp|Q9QXV8|SPY2_MOUSE; Protein sprouty homolog 2 OS=Mus musculus GN=Spry2 PE=2 SV=1}	{adf:107332755; - - - - -}	{NA}	{GO:0016020; membrane; cellular_component GO:0009966; regulation of signal transduction; biological_process GO:0007275; multicellular organismal development; biological_process}	{NA}	{PF05210:Sprouty protein (Spry)}
transcript_HQ_P2_transcript1055/f3p0/4822	{XP_015773081.1; PREDICTED: NACHT, LRR and PYD domains-containing protein 7-like [Acropora digitifera]}	{sp|Q7RTR2|NLRC3_HUMAN; Protein NLRC3 OS=Homo sapiens GN=NLRC3 PE=2 SV=2}	{adf:107338626; - - - - -}	{At1g10510; KOG4308 LRR-containing protein S Function unknown ;}	{GO:0009058; biosynthetic process; biological_process GO:0005515; protein binding; molecular_function GO:0004674; protein serine/threonine kinase activity; molecular_function GO:0003723; RNA binding; molecular_function GO:0006468; protein phosphorylation; biological_process GO:0019028; viral capsid; cellular_component GO:0019031; viral envelope; cellular_component GO:0043531; ADP binding; molecul…	{NA}	{PF02514:CobN/Magnesium Chelatase PF08826:DMPK coiled coil domain like PF00910:RNA helicase PF07728:AAA domain (dynein-related subfamily) PF00931:NB-ARC domain PF06825:Heat shock factor binding protein 1 PF04513:Baculovirus polyhedron envelope protein, PEP, C terminus PF00004:ATPase family associated with various cellular activities (AAA) PF13516:Leucine Rich repeat PF13855:Leucine rich repeat}
transcript_HQ_P2_transcript10550/f2p0/2448	{XP_015756687.1; PREDICTED: dnaJ homolog subfamily C member 21-like [Acropora digitifera]}	{sp|E9Q8D0|DJC21_MOUSE; DnaJ homolog subfamily C member 21 OS=Mus musculus GN=Dnajc21 PE=1 SV=1}	{adf:107336139; K09506 DNAJA5 DnaJ homolog subfamily A member 5 - -}	{7291882; KOG0717 Molecular chaperone (DnaJ superfamily) O Posttranslational modification, protein turnover, chaperones ;}	{GO:0006351; transcription, DNA-dependent; biological_process GO:0008270; zinc ion binding; molecular_function GO:0003676; nucleic acid binding; molecular_function GO:0046872; metal ion binding; molecular_function}	{NA}	{PF01096:Transcription factor S-II (TFIIS) PF13912:C2H2-type zinc finger PF00096:Zinc finger, C2H2 type}
transcript_HQ_P2_transcript10551/f3p0/2479	{XP_015780832.1; PREDICTED: polyribonucleotide nucleotidyltransferase 1, mitochondrial-like [Acropora digitifera]}	{sp|Q8TCS8|PNPT1_HUMAN; Polyribonucleotide nucleotidyltransferase 1, mitochondrial OS=Homo sapiens GN=PNPT1 PE=1 SV=2}	{nve:NEMVE_v1g30443; K00962 pnp, PNPT1 polyribonucleotide nucleotidyltransferase 2.7.7.8 ko00230; Metabolism; Nucleotide metabolism; Purine metabolism | ko00240; Metabolism; Nucleotide metabolism; Pyrimidine metabolism | ko03018; Genetic Information Processing; Folding, sorting and degradation; RNA degradation}	{Hs20534397; KOG1067 Predicted RNA-binding polyribonucleotide nucleotidyltransferase R General function prediction only ;}	{GO:0003723; RNA binding; molecular_function GO:0006396; RNA processing; biological_process GO:0003676; nucleic acid binding; molecular_function GO:0000175; 3'-5'-exoribonuclease activity; molecular_function}	{NA}	{PF03726:Polyribonucleotide nucleotidyltransferase, RNA binding domain PF00575:S1 RNA binding domain PF00013:KH domain}
transcript_HQ_P2_transcript10552/f6p0/2547	{KXJ18456.1; Fibronectin type 3 and ankyrin repeat domains protein 1 [Exaiptasia pallida]}	{sp|Q9DAM9|FANK1_MOUSE; Fibronectin type 3 and ankyrin repeat domains 1 protein OS=Mus musculus GN=Fank1 PE=1 SV=1}	{cpic:101934273; - - - - -; cpic:101934273; - - - - -}	{Hs20543919; KOG0504 FOG: Ankyrin repeat R General function prediction only ;}	{GO:0006412; translation; biological_process GO:0003993; acid phosphatase activity; molecular_function GO:0005840; ribosome; cellular_component GO:0003735; structural constituent of ribosome; molecular_function GO:0046872; metal ion binding; molecular_function GO:0005515; protein binding; molecular_function GO:0019069; viral capsid assembly; biological_process GO:0019843; rRNA binding; molecular_…	{XM_015915783.1; PREDICTED: Acropora digitifera uncharacterized LOC107349606 (LOC107349606), transcript variant X2, mRNA}	{PF00023:Ankyrin repeat PF05396:Phage T7 capsid assembly protein PF16656:Purple acid Phosphatase, N-terminal domain PF01250:Ribosomal protein S6 PF13606:Ankyrin repeat}
transcript_HQ_P2_transcript10553/f2p0/2450	{XP_015763099.1; PREDICTED: glucosylceramidase-like, partial [Acropora digitifera]}	{sp|P17439|GLCM_MOUSE; Glucosylceramidase OS=Mus musculus GN=Gba PE=1 SV=1}	{adf:107342154; K01201 GBA, srfJ glucosylceramidase 3.2.1.45 ko00600; Metabolism; Lipid metabolism; Sphingolipid metabolism | ko00511; Metabolism; Glycan biosynthesis and metabolism; Other glycan degradation | ko04142; Cellular Processes; Transport and catabolism; Lysosome}	{Hs22046400; KOG2566 Beta-glucocerebrosidase G Carbohydrate transport and metabolism ;}	{NA}	{XM_013535455.1; PREDICTED: Lingula anatina glucosylceramidase-like (LOC106159240), mRNA}	{NA}
transcript_HQ_P2_transcript10554/f5p0/2450	{KXJ08270.1; Pre-mRNA-processing factor 40-like B [Exaiptasia pallida]}	{sp|Q9R1C7|PR40A_MOUSE; Pre-mRNA-processing factor 40 homolog A OS=Mus musculus GN=Prpf40a PE=1 SV=1}	{tgu:100227796; K12821 PRPF40, PRP40 pre-mRNA-processing factor 40 - ko03040; Genetic Information Processing; Transcription; Spliceosome}	{Hs17473939; KOG0152 Spliceosomal protein FBP11/Splicing factor PRP40 A RNA processing and modification ;}	{GO:0005515; protein binding; molecular_function}	{XM_015905781.1; PREDICTED: Acropora digitifera pre-mRNA-processing factor 40 homolog A-like (LOC107340432), transcript variant X1, mRNA}	{PF00397:WW domain}
transcript_HQ_P2_transcript10555/f8p0/2451	{KXJ11289.1; Palmitoyltransferase ZDHHC5 [Exaiptasia pallida]}	{sp|Q5Y5T5|ZDHC8_MOUSE; Probable palmitoyltransferase ZDHHC8 OS=Mus musculus GN=Zdhhc8 PE=1 SV=1}	{nve:NEMVE_v1g22365; K20030 ZDHHC5_8 palmitoyltransferase ZDHHC5/8 2.3.1.225 -}	{Hs20482198; KOG1311 DHHC-type Zn-finger proteins R General function prediction only ;}	{GO:0019867; outer membrane; cellular_component}	{NA}	{PF05745:Chlamydia 15 kDa cysteine-rich outer membrane protein (CRPA)}
transcript_HQ_P2_transcript10556/f8p0/2439	{XP_015754761.1; PREDICTED: uncharacterized skeletal organic matrix protein 7-like [Acropora digitifera]}	{sp|B8WI85|USOM7_ACRMI; Uncharacterized skeletal organic matrix protein 7 OS=Acropora millepora PE=1 SV=1}	{adf:107334343; - - - - -}	{NA}	{GO:0046872; metal ion binding; molecular_function GO:0003993; acid phosphatase activity; molecular_function}	{NA}	{PF16656:Purple acid Phosphatase, N-terminal domain}
transcript_HQ_P2_transcript10559/f4p0/2434	{XP_015768624.1; PREDICTED: carnosine N-methyltransferase-like [Acropora digitifera]}	{sp|Q8N4J0|CARME_HUMAN; Carnosine N-methyltransferase OS=Homo sapiens GN=CARNMT1 PE=1 SV=1}	{nve:NEMVE_v1g124563; K19787 CARNMT1 carnosine N-methyltransferase 2.1.1.22 ko00340; Metabolism; Amino acid metabolism; Histidine metabolism}	{Hs20540987; KOG2798 Putative trehalase G Carbohydrate transport and metabolism ;}	{GO:0008168; methyltransferase activity; molecular_function GO:0008152; NA GO:0005730; nucleolus; cellular_component}	{XM_011288284.2; PREDICTED: Felis catus carnosine N-methyltransferase 1 (CARNMT1), transcript variant X2, mRNA}	{PF08241:Methyltransferase domain PF05148:Hypothetical methyltransferase}
transcript_HQ_P2_transcript1056/f18p0/4812	{KXJ13073.1; Peripheral plasma membrane protein CASK [Exaiptasia pallida]}	{sp|Q62915|CSKP_RAT; Peripheral plasma membrane protein CASK OS=Rattus norvegicus GN=Cask PE=1 SV=1}	{phi:102103503; K06103 CASK calcium/calmodulin-dependent serine protein kinase 2.7.11.1 -}	{7300776; KOG0609 Calcium/calmodulin-dependent serine protein kinase/membrane-associated guanylate kinase T Signal transduction mechanisms ;}	{GO:0016020; membrane; cellular_component GO:0016773; phosphotransferase activity, alcohol group as acceptor; molecular_function GO:0005524; ATP binding; molecular_function GO:0006468; protein phosphorylation; biological_process GO:0005515; protein binding; molecular_function GO:0004672; protein kinase activity; molecular_function}	{XM_019876908.1; PREDICTED: Hippocampus comes calcium/calmodulin dependent serine protein kinase (cask), transcript variant X3, mRNA}	{PF06293:Lipopolysaccharide kinase (Kdo/WaaP) family PF00595:PDZ domain (Also known as DHR or GLGF) PF07714:Protein tyrosine kinase PF14604:Variant SH3 domain PF00018:SH3 domain PF13180:PDZ domain PF00069:Protein kinase domain}
transcript_HQ_P2_transcript10560/f4p0/2454	{XP_015755329.1; PREDICTED: uncharacterized protein LOC107334876 [Acropora digitifera]}	{NA}	{adf:107334876; - - - - -}	{NA}	{GO:0017004; cytochrome complex assembly; biological_process GO:0016021; integral to membrane; cellular_component GO:0006858; extracellular transport; biological_process GO:0009523; photosystem II; cellular_component GO:0009539; photosystem II reaction center; cellular_component GO:0016020; membrane; cellular_component GO:0015979; photosynthesis; biological_process GO:0015886; heme transport; bio…	{NA}	{PF04995:Heme exporter protein D (CcmD) PF01788:PsbJ PF04612:Type II secretion system (T2SS), protein M}
transcript_HQ_P2_transcript10561/f3p0/2472	{XP_015770801.1; PREDICTED: monocarboxylate transporter 10-like [Acropora digitifera]}	{sp|A1L1W9|MOT10_DANRE; Monocarboxylate transporter 10 OS=Danio rerio GN=slc16a10 PE=2 SV=1}	{adf:107337692; K08187 SLC16A10 MFS transporter, MCP family, solute carrier family 16 (monocarboxylic acid transporters), member 10 - ko04919; Organismal Systems; Endocrine system; Thyroid hormone signaling pathway | ko04974; Organismal Systems; Digestive system; Protein digestion and absorption}	{Hs18699730; KOG2504 Monocarboxylate transporter G Carbohydrate transport and metabolism ;}	{GO:0055085; transmembrane transport; biological_process GO:0016021; integral to membrane; cellular_component}	{NA}	{PF07690:Major Facilitator Superfamily}
transcript_HQ_P2_transcript10562/f8p0/2452	{XP_001625137.1; predicted protein [Nematostella vectensis]}	{sp|Q6DHU1|CLP1L_DANRE; Cleft lip and palate transmembrane protein 1-like protein OS=Danio rerio GN=clptm1l PE=2 SV=1}	{cmk:103176215; - - - - -}	{Hs21359965; KOG2489 Transmembrane protein R General function prediction only ;}	{GO:0016021; integral to membrane; cellular_component}	{XM_012206290.1; PREDICTED: Atta cephalotes cleft lip and palate transmembrane protein 1-like protein (LOC105624948), mRNA}	{PF05602:Cleft lip and palate transmembrane protein 1 (CLPTM1)}
transcript_HQ_P2_transcript10563/f6p0/2433	{XP_015772215.1; PREDICTED: serine/threonine-protein kinase mos-like [Acropora digitifera]}	{sp|Q9GRC0|MOS_PATPE; Serine/threonine-protein kinase mos OS=Patiria pectinifera GN=mos PE=1 SV=1}	{nve:NEMVE_v1g220344; - - - - -}	{Hs4885489; KOG0192 Tyrosine kinase specific for activated (GTP-bound) p21cdc42Hs T Signal transduction mechanisms ;}	{GO:0004672; protein kinase activity; molecular_function GO:0006468; protein phosphorylation; biological_process GO:0016020; membrane; cellular_component GO:0016773; phosphotransferase activity, alcohol group as acceptor; molecular_function GO:0005524; ATP binding; molecular_function}	{NA}	{PF00069:Protein kinase domain PF07714:Protein tyrosine kinase PF06293:Lipopolysaccharide kinase (Kdo/WaaP) family}
transcript_HQ_P2_transcript10564/f5p0/2443	{XP_001630264.1; predicted protein [Nematostella vectensis]}	{sp|Q5ZIR1|SHLB1_CHICK; Endophilin-B1 OS=Gallus gallus GN=SH3GLB1 PE=2 SV=1}	{sko:100372076; K11248 SH3GLB1 endophilin-B1 - ko04144; Cellular Processes; Transport and catabolism; Endocytosis | ko04140; Cellular Processes; Transport and catabolism; Autophagy - animal}	{Hs7705773; KOG3725 SH3 domain protein SH3GLB T Signal transduction mechanisms ;}	{GO:0005737; cytoplasm; cellular_component GO:0005515; protein binding; molecular_function}	{NA}	{PF00018:SH3 domain PF14604:Variant SH3 domain PF03114:BAR domain}
transcript_HQ_P2_transcript10565/f3p0/2454	{XP_001629693.1; predicted protein [Nematostella vectensis]}	{sp|Q810V0|MPP10_MOUSE; U3 small nucleolar ribonucleoprotein protein MPP10 OS=Mus musculus GN=Mphosph10 PE=1 SV=2}	{nve:NEMVE_v1g14347; K14559 MPP10 U3 small nucleolar RNA-associated protein MPP10 - ko03008; Genetic Information Processing; Translation; Ribosome biogenesis in eukaryotes}	{Hs17462242; KOG2600 U3 small nucleolar ribonucleoprotein (snoRNP) subunit - Mpp10p A RNA processing and modification ;}	{GO:0006364; rRNA processing; biological_process GO:0005732; small nucleolar ribonucleoprotein complex; cellular_component GO:0005634; nucleus; cellular_component GO:0034457; Mpp10 complex; cellular_component}	{NA}	{PF04006:Mpp10 protein}
transcript_HQ_P2_transcript10569/f2p0/2461	{XP_015751164.1; PREDICTED: transcription factor GATA-3-like isoform X4 [Acropora digitifera]}	{sp|Q91428|GATA3_DANRE; Transcription factor GATA-3 OS=Danio rerio GN=gata3 PE=2 SV=1}	{adf:107331130; K17894 GATA2 GATA-binding protein 2 - -}	{Hs4503929; KOG1601 GATA-4/5/6 transcription factors K Transcription ;}	{GO:0008270; zinc ion binding; molecular_function GO:0003743; translation initiation factor activity; molecular_function GO:0043565; sequence-specific DNA binding; molecular_function GO:0006355; regulation of transcription, DNA-dependent; biological_process GO:0004386; helicase activity; molecular_function GO:0003896; DNA primase activity; molecular_function GO:0003700; sequence-specific DNA bind…	{XM_015895681.1; PREDICTED: Acropora digitifera transcription factor GATA-3-like (LOC107331130), transcript variant X12, mRNA}	{PF00320:GATA zinc finger PF08273:Zinc-binding domain of primase-helicase PF01873:Domain found in IF2B/IF5}
transcript_HQ_P2_transcript1057/f8p0/4805	{XP_015769470.1; PREDICTED: uncharacterized protein LOC107347986 [Acropora digitifera]}	{sp|A0JPN4|ZC12A_RAT; Endoribonuclease ZC3H12A OS=Rattus norvegicus GN=Zc3h12a PE=2 SV=1}	{ptr:456757; K18668 ZC3H12, MCPIP ribonuclease ZC3H12 3.1.-.- -}	{Hs13376632; KOG3777 Uncharacterized conserved protein S Function unknown ;}	{GO:0046872; metal ion binding; molecular_function}	{XM_020106690.1; PREDICTED: Paralichthys olivaceus endoribonuclease ZC3H12A-like (LOC109642049), transcript variant X3, mRNA}	{PF00642:Zinc finger C-x8-C-x5-C-x3-H type (and similar)}
transcript_HQ_P2_transcript10570/f5p0/2450	{XP_015767131.1; PREDICTED: poly(A) RNA polymerase GLD2-B-like [Acropora digitifera]}	{sp|Q641A1|GLD2A_XENLA; Poly(A) RNA polymerase GLD2-A OS=Xenopus laevis GN=papd4-a PE=1 SV=1}	{hmg:100203346; K14079 PAPD4, GLD2 poly(A) RNA polymerase GLD2 2.7.7.19 -}	{Hs22052008; KOG2277 S-M checkpoint control protein CID1 and related nucleotidyltransferases D Cell cycle control, cell division, chromosome partitioning ;}	{GO:0016779; nucleotidyltransferase activity; molecular_function}	{NA}	{PF01909:Nucleotidyltransferase domain}
transcript_HQ_P2_transcript10571/f4p0/2436	{XP_015752635.1; PREDICTED: intraflagellar transport protein 46 homolog [Acropora digitifera]}	{sp|A7MBP4|IFT46_DANRE; Intraflagellar transport protein 46 homolog OS=Danio rerio GN=ift46 PE=2 SV=2}	{adf:107332414; K19682 IFT46 intraflagellar transport protein 46 - -}	{NA}	{GO:0008270; zinc ion binding; molecular_function GO:0003887; DNA-directed DNA polymerase activity; molecular_function GO:0006351; transcription, DNA-dependent; biological_process GO:0042073; intraflagellar transport; biological_process GO:0005634; nucleus; cellular_component GO:0032040; small-subunit processome; cellular_component GO:0003677; DNA binding; molecular_function}	{XM_015897149.1; PREDICTED: Acropora digitifera intraflagellar transport protein 46 homolog (LOC107332414), mRNA}	{PF04147:Nop14-like family PF06524:NOA36 protein PF12317:Intraflagellar transport complex B protein 46 C terminal PF04931:DNA polymerase phi}
transcript_HQ_P2_transcript10572/f4p0/2448	{XP_015764236.1; PREDICTED: synaptonemal complex protein 1-like [Acropora digitifera]}	{NA}	{bfo:BRAFLDRAFT_91512; - - - - -}	{NA}	{GO:0007030; Golgi organization; biological_process GO:0005198; NA GO:0042803; protein homodimerization activity; molecular_function GO:0008134; transcription factor binding; molecular_function GO:0005940; septin ring; cellular_component GO:0006914; autophagy; biological_process GO:0043565; sequence-specific DNA binding; molecular_function GO:0070840; dynein complex binding; molecular_function GO…	{NA}	{PF07926:TPR/MLP1/MLP2-like protein PF10473:Leucine-rich repeats of kinetochore protein Cenp-F/LEK1 PF06160:Septation ring formation regulator, EzrA PF04513:Baculovirus polyhedron envelope protein, PEP, C terminus PF13851:Growth-arrest specific micro-tubule binding PF04111:Autophagy protein Apg6 PF09787:Golgin subfamily A member 5 PF06009:Laminin Domain II PF02183:Homeobox associated leucine zipp…
transcript_HQ_P2_transcript10577/f2p0/2443	{KXJ08773.1; NEDD8 ultimate buster 1 [Exaiptasia pallida]}	{sp|Q9Y5A7|NUB1_HUMAN; NEDD8 ultimate buster 1 OS=Homo sapiens GN=NUB1 PE=1 SV=2}	{lgi:LOTGIDRAFT_224600; - - - - -}	{Hs19923477; KOG2561 Adaptor protein NUB1, contains UBA domain OT Posttranslational modification, protein turnover, chaperones ; Signal transduction mechanisms ;}	{GO:0005515; protein binding; molecular_function}	{XR_001567163.1; PREDICTED: Acropora digitifera uncharacterized LOC107355878 (LOC107355878), ncRNA}	{PF02845:CUE domain PF00240:Ubiquitin family}
transcript_HQ_P2_transcript10578/f3p0/2448	{XP_015760560.1; PREDICTED: uncharacterized protein LOC107339765 [Acropora digitifera]}	{NA}	{NA}	{NA}	{GO:0005622; intracellular; cellular_component GO:0005840; ribosome; cellular_component GO:0003735; structural constituent of ribosome; molecular_function GO:0006412; translation; biological_process GO:0016020; membrane; cellular_component GO:0004675; transmembrane receptor protein serine/threonine kinase activity; molecular_function}	{NA}	{PF01157:Ribosomal protein L21e PF01064:Activin types I and II receptor domain}
transcript_HQ_P2_transcript10579/f4p0/2450	{XP_015766376.1; PREDICTED: uncharacterized protein LOC107345185 isoform X1 [Acropora digitifera]}	{NA}	{adf:107331563; - - - - -}	{NA}	{GO:0055114; oxidation-reduction process; biological_process GO:0016020; membrane; cellular_component GO:0008137; NADH dehydrogenase (ubiquinone) activity; molecular_function GO:0019867; outer membrane; cellular_component GO:0006811; ion transport; biological_process}	{NA}	{PF05745:Chlamydia 15 kDa cysteine-rich outer membrane protein (CRPA) PF02932:Neurotransmitter-gated ion-channel transmembrane region PF00499:NADH-ubiquinone/plastoquinone oxidoreductase chain 6}
transcript_HQ_P2_transcript10580/f6p0/2460	{XP_015756240.1; PREDICTED: probable RNA methyltransferase Y17G7B.18 [Acropora digitifera]}	{sp|Q8K3A9|MEPCE_MOUSE; 7SK snRNA methylphosphate capping enzyme OS=Mus musculus GN=Mepce PE=1 SV=2}	{adf:107335718; K15190 MEPCE, BCDIN3 7SK snRNA methylphosphate capping enzyme 2.1.1.- -}	{CE19052; KOG2899 Predicted methyltransferase R General function prediction only ;}	{GO:0005622; intracellular; cellular_component GO:0018024; histone-lysine N-methyltransferase activity; molecular_function GO:0008168; methyltransferase activity; molecular_function GO:0008176; tRNA (guanine-N7-)-methyltransferase activity; molecular_function GO:0006412; translation; biological_process GO:0006400; tRNA modification; biological_process GO:0008152; NA GO:0005840; ribosome; cellular…	{NA}	{PF02390:Putative methyltransferase PF06859:Bicoid-interacting protein 3 (Bin3) PF08241:Methyltransferase domain PF05175:Methyltransferase small domain PF00935:Ribosomal protein L44 PF08123:Histone methylation protein DOT1 }
transcript_HQ_P2_transcript10582/f2p0/2450	{XP_002601688.1; hypothetical protein BRAFLDRAFT_94568 [Branchiostoma floridae]}	{sp|P95896|AMID_SULSO; Amidase OS=Sulfolobus solfataricus (strain ATCC 35092 / DSM 1617 / JCM 11322 / P2) GN=SSO2122 PE=1 SV=1}	{ptl:AOT13_14335; K01426 E3.5.1.4, amiE amidase 3.5.1.4 ko00330; Metabolism; Amino acid metabolism; Arginine and proline metabolism | ko00360; Metabolism; Amino acid metabolism; Phenylalanine metabolism | ko00380; Metabolism; Amino acid metabolism; Tryptophan metabolism | ko00627; Metabolism; Xenobiotics biodegradation and metabolism; Aminobenzoate degradation | ko00643; Metabolism; Xenobiotics b…	{At3g25660; KOG1211 Amidases J Translation, ribosomal structure and biogenesis ;}	{NA}	{NA}	{NA}
transcript_HQ_P2_transcript10583/f3p0/2433	{XP_015767870.1; PREDICTED: neuropeptide FF receptor 2-like [Acropora digitifera]}	{sp|Q8IN35|SIFAR_DROME; Neuropeptide SIFamide receptor OS=Drosophila melanogaster GN=SIFaR PE=2 SV=2}	{adf:107334991; K08375 NPFFR2 neuropeptide FF receptor 2 - ko04080; Environmental Information Processing; Signaling molecules and interaction; Neuroactive ligand-receptor interaction}	{Hs4758820; KOG3656 FOG: 7 transmembrane receptor R General function prediction only ;}	{GO:0007186; G-protein coupled receptor protein signaling pathway; biological_process GO:0016021; integral to membrane; cellular_component GO:0004930; G-protein coupled receptor activity; molecular_function}	{NA}	{PF00001:7 transmembrane receptor (rhodopsin family)}
transcript_HQ_P2_transcript10585/f13p0/2456	{XP_015760352.1; PREDICTED: gametogenetin-binding protein 2-like isoform X1 [Acropora digitifera]}	{sp|Q6GVH4|GGNB2_CHICK; Gametogenetin-binding protein 2 OS=Gallus gallus GN=GGNBP2 PE=2 SV=1}	{hmg:100206786; - - - - -}	{NA}	{NA}	{XM_010206775.1; PREDICTED: Colius striatus gametogenetin binding protein 2 (GGNBP2), transcript variant X2, mRNA}	{NA}
transcript_HQ_P2_transcript10587/f7p0/2445	{XP_015758905.1; PREDICTED: protein MEMO1-like [Acropora digitifera]}	{sp|Q4R6D9|MEMO1_MACFA; Protein MEMO1 OS=Macaca fascicularis GN=MEMO1 PE=2 SV=1}	{adf:107338186; K06990 MEMO1 MEMO1 family protein - -}	{7299707; KOG3086 Predicted dioxygenase R General function prediction only ;}	{GO:0006412; translation; biological_process GO:0005840; ribosome; cellular_component GO:0003735; structural constituent of ribosome; molecular_function}	{NA}	{PF01599:Ribosomal protein S27a}
transcript_HQ_P2_transcript10588/f2p0/2442	{XP_015753799.1; PREDICTED: AP-4 complex accessory subunit tepsin-like [Acropora digitifera]}	{sp|Q96N21|AP4AT_HUMAN; AP-4 complex accessory subunit Tepsin OS=Homo sapiens GN=TEPSIN PE=1 SV=1}	{adf:107333489; - - - - -}	{NA}	{NA}	{NA}	{NA}
transcript_HQ_P2_transcript10589/f4p0/2462	{NA}	{NA}	{NA}	{NA}	{NA}	{NA}	{NA}
transcript_HQ_P2_transcript1059/f3p0/4833	{XP_015765090.1; PREDICTED: synergin gamma-like [Acropora digitifera]}	{sp|Q9UMZ2|SYNRG_HUMAN; Synergin gamma OS=Homo sapiens GN=SYNRG PE=1 SV=2}	{nve:NEMVE_v1g241115; - - - - -}	{Hs18105000; KOG0998 Synaptic vesicle protein EHS-1 and related EH domain proteins TU Signal transduction mechanisms ; Intracellular trafficking, secretion, and vesicular transport ;}	{GO:0015078; hydrogen ion transmembrane transporter activity; molecular_function GO:0000276; mitochondrial proton-transporting ATP synthase complex, coupling factor F(o); cellular_component GO:0015986; ATP synthesis coupled proton transport; biological_process GO:0005515; protein binding; molecular_function}	{XM_015909604.1; PREDICTED: Acropora digitifera synergin gamma-like (LOC107344004), mRNA}	{PF12763:Cytoskeletal-regulatory complex EF hand PF05680:ATP synthase E chain}
transcript_HQ_P2_transcript10590/f4p0/2446	{XP_001622592.1; predicted protein [Nematostella vectensis]}	{NA}	{NA}	{NA}	{NA}	{NA}	{NA}
transcript_HQ_P2_transcript10591/f4p0/2440	{KXJ29342.1; hypothetical protein AC249_AIPGENE29050 [Exaiptasia pallida]}	{sp|Q8IYB1|M21D2_HUMAN; Protein MB21D2 OS=Homo sapiens GN=MB21D2 PE=1 SV=3}	{adf:107332049; - - - - -}	{Hs22043920; KOG3963 Mab-21-like cell fate specification proteins T Signal transduction mechanisms ;}	{NA}	{NA}	{NA}
transcript_HQ_P2_transcript10592/f2p0/2452	{XP_015757922.1; PREDICTED: protein PRRC2C-like [Acropora digitifera]}	{NA}	{adf:107337303; - - - - -}	{NA}	{GO:0000166; nucleotide binding; molecular_function GO:0005737; cytoplasm; cellular_component GO:0005524; ATP binding; molecular_function GO:0006432; phenylalanyl-tRNA aminoacylation; biological_process GO:0004826; phenylalanine-tRNA ligase activity; molecular_function}	{NA}	{PF02912:Aminoacyl tRNA synthetase class II, N-terminal domain}
transcript_HQ_P2_transcript10593/f2p0/2451	{KXJ16055.1; Organic cation transporter protein [Exaiptasia pallida]}	{sp|Q9VCA2|ORCT_DROME; Organic cation transporter protein OS=Drosophila melanogaster GN=Orct PE=1 SV=1}	{nve:NEMVE_v1g165851; - - - - -}	{7301138; KOG0255 Synaptic vesicle transporter SVOP and related transporters (major facilitator superfamily) R General function prediction only ;}	{GO:0030150; protein import into mitochondrial matrix; biological_process GO:0016021; integral to membrane; cellular_component GO:0022857; transmembrane transporter activity; molecular_function GO:0055085; transmembrane transport; biological_process GO:0005744; mitochondrial inner membrane presequence translocase complex; cellular_component}	{XM_015906929.1; PREDICTED: Acropora digitifera organic cation transporter protein-like (LOC107341503), partial mRNA}	{PF08294:TIM21 PF00083:Sugar (and other) transporter PF07690:Major Facilitator Superfamily}
transcript_HQ_P2_transcript10595/f4p0/2452	{XP_015753887.1; PREDICTED: acyl-coenzyme A thioesterase 11-like [Acropora digitifera]}	{sp|Q8VHQ9|ACO11_MOUSE; Acyl-coenzyme A thioesterase 11 OS=Mus musculus GN=Acot11 PE=1 SV=1}	{adf:107333569; K12417 ACOT11 acyl-CoA thioesteraes 11 3.1.2.- -}	{Hs18640736; KOG2763 Acyl-CoA thioesterase I Lipid transport and metabolism ;}	{GO:0008289; lipid binding; molecular_function}	{NA}	{PF01852:START domain}
transcript_HQ_P2_transcript10597/f5p0/2451	{XP_009297610.1; PREDICTED: dnaJ homolog subfamily C member 7 isoform X1 [Danio rerio]}	{sp|Q9QYI3|DNJC7_MOUSE; DnaJ homolog subfamily C member 7 OS=Mus musculus GN=Dnajc7 PE=1 SV=2}	{lco:104926044; K09527 DNAJC7 DnaJ homolog subfamily C member 7 - -}	{Hs4507713; KOG0550 Molecular chaperone (DnaJ superfamily) O Posttranslational modification, protein turnover, chaperones ;}	{GO:0005515; protein binding; molecular_function GO:0009072; aromatic amino acid family metabolic process; biological_process GO:0046983; protein dimerization activity; molecular_function GO:0004334; fumarylacetoacetase activity; molecular_function}	{XM_001629573.1; Nematostella vectensis predicted protein (NEMVEDRAFT_v1g58482) partial mRNA}	{PF14863:Alkyl sulfatase dimerisation PF13374:Tetratricopeptide repeat PF00515:Tetratricopeptide repeat PF13174:Tetratricopeptide repeat PF13176:Tetratricopeptide repeat PF13371:Tetratricopeptide repeat PF13181:Tetratricopeptide repeat PF09298:Fumarylacetoacetase N-terminal PF13414:TPR repeat}
transcript_HQ_P2_transcript10598/f3p0/2455	{XP_015764103.1; PREDICTED: D-inositol 3-phosphate glycosyltransferase-like [Acropora digitifera]}	{sp|B1VEI4|MSHA_CORU7; D-inositol 3-phosphate glycosyltransferase OS=Corynebacterium urealyticum (strain ATCC 43042 / DSM 7109) GN=mshA PE=3 SV=1}	{adf:107333922; - - - - -}	{NA}	{GO:0007165; signal transduction; biological_process GO:0005515; protein binding; molecular_function}	{NA}	{PF00531:Death domain}
transcript_HQ_P2_transcript10599/f2p0/2440	{XP_015766796.1; PREDICTED: putative beta-lactamase-like 1 isoform X1 [Acropora digitifera]}	{sp|A8MY62|BLML_HUMAN; Putative beta-lactamase-like 1 OS=Homo sapiens GN=LACTBL1 PE=2 SV=2}	{aqu:100637838; - - - - -}	{NA}	{GO:0009002; serine-type D-Ala-D-Ala carboxypeptidase activity; molecular_function GO:0006508; proteolysis; biological_process}	{NA}	{PF00768:D-alanyl-D-alanine carboxypeptidase}
transcript_HQ_P2_transcript106/f2p0/6745	{XP_001632039.1; predicted protein [Nematostella vectensis]}	{sp|P24928|RPB1_HUMAN; DNA-directed RNA polymerase II subunit RPB1 OS=Homo sapiens GN=POLR2A PE=1 SV=2}	{nve:NEMVE_v1g229643; K03006 RPB1, POLR2A DNA-directed RNA polymerase II subunit RPB1 2.7.7.6 ko00230; Metabolism; Nucleotide metabolism; Purine metabolism | ko00240; Metabolism; Nucleotide metabolism; Pyrimidine metabolism | ko03020; Genetic Information Processing; Transcription; RNA polymerase | ko05016; Human Diseases; Neurodegenerative diseases; Huntington's disease | ko05168; Human Diseases;…	{Hs4505939; KOG0260 RNA polymerase II, large subunit K Transcription ;}	{GO:0006351; transcription, DNA-dependent; biological_process GO:0006366; transcription from RNA polymerase II promoter; biological_process GO:0005665; DNA-directed RNA polymerase II, core complex; cellular_component GO:0003899; DNA-directed RNA polymerase activity; molecular_function GO:0003677; DNA binding; molecular_function}	{XM_001631989.1; Nematostella vectensis predicted protein (NEMVEDRAFT_v1g229643) partial mRNA}	{PF04998:RNA polymerase Rpb1, domain 5 PF05001:RNA polymerase Rpb1 C-terminal repeat PF04992:RNA polymerase Rpb1, domain 6 PF00623:RNA polymerase Rpb1, domain 2 PF04997:RNA polymerase Rpb1, domain 1 PF04990:RNA polymerase Rpb1, domain 7 PF05000:RNA polymerase Rpb1, domain 4 PF04983:RNA polymerase Rpb1, domain 3}
transcript_HQ_P2_transcript10600/f13p0/2419	{KXJ20762.1; Integrator complex subunit 11 [Exaiptasia pallida]}	{sp|Q5ZIH0|INT11_CHICK; Integrator complex subunit 11 OS=Gallus gallus GN=CPSF3L PE=2 SV=1}	{nve:NEMVE_v1g179209; K13148 CPSF3L, INTS11 integrator complex subunit 11 3.1.27.- -}	{7301822; KOG1136 Predicted cleavage and polyadenylation specificity factor (CPSF subunit) A RNA processing and modification ;}	{NA}	{XM_001639879.1; Nematostella vectensis predicted protein (NEMVEDRAFT_v1g179209) mRNA, complete cds}	{NA}
transcript_HQ_P2_transcript10603/f4p0/2441	{XP_015757455.1; PREDICTED: uncharacterized GTP-binding protein C428.15-like [Acropora digitifera]}	{sp|Q84JE8|ZDP_ARATH; Polynucleotide 3'-phosphatase ZDP OS=Arabidopsis thaliana GN=ZDP PE=1 SV=1}	{adf:107336891; K06942 ychF ribosome-binding ATPase - -}	{At3g14890_2; KOG2134 Polynucleotide kinase 3' phosphatase L Replication, recombination and repair ;}	{NA}	{NA}	{NA}
transcript_HQ_P2_transcript10604/f2p0/2438	{NA}	{NA}	{NA}	{NA}	{GO:0043165; Gram-negative-bacterium-type cell outer membrane assembly; biological_process GO:0019867; outer membrane; cellular_component}	{NA}	{PF04390:Lipopolysaccharide-assembly}
transcript_HQ_P2_transcript10609/f2p0/2447	{XP_001625137.1; predicted protein [Nematostella vectensis]}	{sp|Q6DHU1|CLP1L_DANRE; Cleft lip and palate transmembrane protein 1-like protein OS=Danio rerio GN=clptm1l PE=2 SV=1}	{cmk:103176215; - - - - -}	{Hs21359965; KOG2489 Transmembrane protein R General function prediction only ;}	{GO:0016021; integral to membrane; cellular_component}	{XM_012206290.1; PREDICTED: Atta cephalotes cleft lip and palate transmembrane protein 1-like protein (LOC105624948), mRNA}	{PF05602:Cleft lip and palate transmembrane protein 1 (CLPTM1)}
transcript_HQ_P2_transcript1061/f3p0/4807	{XP_015771112.1; PREDICTED: hemicentin-2-like isoform X13 [Acropora digitifera]}	{sp|P35546|RET_MOUSE; Proto-oncogene tyrosine-protein kinase receptor Ret OS=Mus musculus GN=Ret PE=1 SV=2}	{adf:107331816; - - - - -}	{Hs10862701; KOG0200 Fibroblast/platelet-derived growth factor receptor and related receptor tyrosine kinases T Signal transduction mechanisms ;}	{GO:0005515; protein binding; molecular_function GO:0046872; metal ion binding; molecular_function GO:0004672; protein kinase activity; molecular_function GO:0003993; acid phosphatase activity; molecular_function GO:0005524; ATP binding; molecular_function GO:0006468; protein phosphorylation; biological_process}	{XM_015914403.1; PREDICTED: Acropora digitifera fibroblast growth factor receptor 3-like (LOC107348368), transcript variant X9, mRNA}	{PF00069:Protein kinase domain PF07714:Protein tyrosine kinase PF00041:Fibronectin type III domain PF13895:Immunoglobulin domain PF16656:Purple acid Phosphatase, N-terminal domain}
transcript_HQ_P2_transcript10610/f2p0/2440	{XP_015765478.1; PREDICTED: UBX domain-containing protein 11-like [Acropora digitifera]}	{sp|Q8R512|UBX11_RAT; UBX domain-containing protein 11 OS=Rattus norvegicus GN=Ubxn11 PE=1 SV=1}	{lcm:102362219; - - - - -}	{Hs21703362; KOG2086 Protein tyrosine phosphatase SHP1/Cofactor for p97 ATPase-mediated vesicle membrane fusion Y Nuclear structure ;}	{GO:0003887; DNA-directed DNA polymerase activity; molecular_function GO:0019898; extrinsic to membrane; cellular_component GO:0005200; structural constituent of cytoskeleton; molecular_function GO:0005737; cytoplasm; cellular_component GO:0006270; DNA-dependent DNA replication initiation; biological_process GO:0030474; spindle pole body duplication; biological_process GO:0005823; central plaque …	{NA}	{PF00789:UBX domain PF07851:TMPIT-like protein PF09728:Myosin-like coiled-coil protein PF00769:Ezrin/radixin/moesin family PF01051:Initiator Replication protein PF00240:Ubiquitin family PF17082:Spindle Pole Component 29}
transcript_HQ_P2_transcript10617/f3p0/2447	{NA}	{NA}	{NA}	{NA}	{NA}	{NA}	{NA}
transcript_HQ_P2_transcript10618/f3p0/2386	{XP_015759790.1; PREDICTED: centromere-associated protein E-like [Acropora digitifera]}	{NA}	{adf:107339061; K20478 GOLGB1 golgin subfamily B member 1 - -}	{NA}	{GO:0000921; septin ring assembly; biological_process GO:0070840; dynein complex binding; molecular_function GO:0048870; cell motility; biological_process GO:0005882; intermediate filament; cellular_component GO:0031514; motile cilium; cellular_component GO:0016021; integral to membrane; cellular_component GO:0006914; autophagy; biological_process GO:0005940; septin ring; cellular_component GO:00…	{NA}	{PF06160:Septation ring formation regulator, EzrA PF04111:Autophagy protein Apg6 PF13851:Growth-arrest specific micro-tubule binding PF09787:Golgin subfamily A member 5 PF06005:Protein of unknown function (DUF904) PF00038:Intermediate filament protein PF10473:Leucine-rich repeats of kinetochore protein Cenp-F/LEK1}
transcript_HQ_P2_transcript10619/f83p0/2421	{XP_015763209.1; PREDICTED: type 2 phosphatidylinositol 4,5-bisphosphate 4-phosphatase-like [Acropora digitifera]}	{sp|Q4V888|TM55A_RAT; Type 2 phosphatidylinositol 4,5-bisphosphate 4-phosphatase OS=Rattus norvegicus GN=Tmem55a PE=1 SV=1}	{sko:100368816; K13084 TMEM55 phosphatidylinositol-4,5-bisphosphate 4-phosphatase 3.1.3.78 ko04070; Environmental Information Processing; Signal transduction; Phosphatidylinositol signaling system}	{7294854; KOG4684 Uncharacterized conserved protein, contains C4-type Zn-finger R General function prediction only ;}	{GO:0006351; transcription, DNA-dependent; biological_process GO:0046856; phosphatidylinositol dephosphorylation; biological_process GO:0034597; phosphatidylinositol-4,5-bisphosphate 4-phosphatase activity; molecular_function}	{NA}	{PF02150:RNA polymerases M/15 Kd subunit PF09788:Transmembrane protein 55A}
transcript_HQ_P2_transcript10622/f4p0/2433	{XP_015765657.1; PREDICTED: uncharacterized protein LOC107344502 isoform X1 [Acropora digitifera]}	{NA}	{NA}	{NA}	{GO:0004867; serine-type endopeptidase inhibitor activity; molecular_function}	{NA}	{PF02822:Antistasin family}
transcript_HQ_P2_transcript10625/f9p0/2410	{XP_001641503.1; predicted protein [Nematostella vectensis]}	{sp|Q8VEE0|RPE_MOUSE; Ribulose-phosphate 3-epimerase OS=Mus musculus GN=Rpe PE=1 SV=1}	{aqu:100640659; K01783 rpe, RPE ribulose-phosphate 3-epimerase 5.1.3.1 ko01200; Metabolism; Global and overview maps; Carbon metabolism | ko01230; Metabolism; Global and overview maps; Biosynthesis of amino acids | ko00030; Metabolism; Carbohydrate metabolism; Pentose phosphate pathway | ko00040; Metabolism; Carbohydrate metabolism; Pentose and glucuronate interconversions | ko00710; Metabolism; …	{Hs14746517; KOG3111 D-ribulose-5-phosphate 3-epimerase G Carbohydrate transport and metabolism ;}	{GO:0006207; 'de novo' pyrimidine base biosynthetic process; biological_process GO:0005975; carbohydrate metabolic process; biological_process GO:0016857; racemase and epimerase activity, acting on carbohydrates and derivatives; molecular_function GO:0006568; tryptophan metabolic process; biological_process GO:0004590; orotidine-5'-phosphate decarboxylase activity; molecular_function GO:0004834; …	{XM_015889843.1; PREDICTED: Python bivittatus ribulose-5-phosphate-3-epimerase (RPE), transcript variant X2, mRNA}	{PF00215:Orotidine 5'-phosphate decarboxylase / HUMPS family PF00834:Ribulose-phosphate 3 epimerase family PF00290:Tryptophan synthase alpha chain}
transcript_HQ_P2_transcript10626/f2p0/2472	{XP_001638219.1; predicted protein [Nematostella vectensis]}	{sp|Q9TTT5|KCND3_RABIT; Potassium voltage-gated channel subfamily D member 3 OS=Oryctolagus cuniculus GN=KCND3 PE=2 SV=1}	{pbi:103049970; K04891 KCND1 potassium voltage-gated channel Shal-related subfamily D member 1 - -}	{CE27528; KOG4390 Voltage-gated A-type K+ channel KCND P Inorganic ion transport and metabolism ;}	{GO:0016020; membrane; cellular_component GO:0005216; ion channel activity; molecular_function GO:0051260; protein homooligomerization; biological_process GO:0006811; ion transport; biological_process GO:0055085; transmembrane transport; biological_process}	{XR_001563968.1; PREDICTED: Acropora digitifera potassium voltage-gated channel subfamily D member 3 pseudogene (LOC107342305), misc_RNA}	{PF00520:Ion transport protein PF02214:BTB/POZ domain}
transcript_HQ_P2_transcript10627/f2p0/2449	{KXJ14832.1; Citrate synthase, mitochondrial [Exaiptasia pallida]}	{sp|Q4S5X1|CISY_TETNG; Citrate synthase, mitochondrial OS=Tetraodon nigroviridis GN=cs PE=3 SV=1}	{adf:107335964; K01647 CS, gltA citrate synthase 2.3.3.1 ko01200; Metabolism; Global and overview maps; Carbon metabolism | ko01210; Metabolism; Global and overview maps; 2-Oxocarboxylic acid metabolism | ko01230; Metabolism; Global and overview maps; Biosynthesis of amino acids | ko00020; Metabolism; Carbohydrate metabolism; Citrate cycle (TCA cycle) | ko00630; Metabolism; Carbohydrate metabolis…	{Hs4758076; KOG2617 Citrate synthase C Energy production and conversion ;}	{GO:0046912; transferase activity, transferring acyl groups, acyl groups converted into alkyl on transfer; molecular_function}	{XM_013939126.1; PREDICTED: Limulus polyphemus probable citrate synthase 2, mitochondrial (LOC106478541), mRNA}	{PF00285:Citrate synthase, C-terminal domain}
transcript_HQ_P2_transcript10629/f2p0/2438	{KXJ23758.1; Latrophilin-1 [Exaiptasia pallida]}	{sp|Q80TR1|AGRL1_MOUSE; Adhesion G protein-coupled receptor L1 OS=Mus musculus GN=Adgrl1 PE=1 SV=2}	{adf:107352429; - - - - -}	{Hs7662324_1; KOG4729 Galactoside-binding lectin R General function prediction only ;}	{GO:0030246; carbohydrate binding; molecular_function}	{NA}	{PF02140:Galactose binding lectin domain}
transcript_HQ_P2_transcript1063/f3p0/4746	{XP_015766057.1; PREDICTED: uncharacterized protein LOC107344885 [Acropora digitifera]}	{sp|Q5EA84|DOK1_BOVIN; Docking protein 1 OS=Bos taurus GN=DOK1 PE=2 SV=1}	{nve:NEMVE_v1g112354; - - - - -}	{Hs20070302; KOG4047 Docking protein 1 (p62dok) T Signal transduction mechanisms ;}	{GO:0005158; insulin receptor binding; molecular_function}	{XM_015921015.1; PREDICTED: Acropora digitifera jerky protein homolog-like (LOC107354532), mRNA}	{PF02174:PTB domain (IRS-1 type)}
transcript_HQ_P2_transcript10631/f2p0/2440	{XP_001633260.1; predicted protein [Nematostella vectensis]}	{NA}	{nve:NEMVE_v1g242950; - - - - -}	{NA}	{GO:0008270; zinc ion binding; molecular_function}	{NA}	{PF01258:Prokaryotic dksA/traR C4-type zinc finger}
transcript_HQ_P2_transcript10632/f2p0/2437	{KXJ25958.1; Alpha-N-acetylgalactosaminidase [Exaiptasia pallida]}	{sp|Q90744|NAGAB_CHICK; Alpha-N-acetylgalactosaminidase OS=Gallus gallus GN=NAGA PE=1 SV=1}	{adf:107334332; K01204 NAGA alpha-N-acetylgalactosaminidase 3.2.1.49 ko00603; Metabolism; Glycan biosynthesis and metabolism; Glycosphingolipid biosynthesis - globo and isoglobo series | ko04142; Cellular Processes; Transport and catabolism; Lysosome}	{7297618; KOG2366 Alpha-D-galactosidase (melibiase) G Carbohydrate transport and metabolism ;}	{GO:0031012; extracellular matrix; cellular_component GO:0004557; alpha-galactosidase activity; molecular_function GO:0005975; carbohydrate metabolic process; biological_process GO:0004553; hydrolase activity, hydrolyzing O-glycosyl compounds; molecular_function GO:0005198; NA GO:0007155; cell adhesion; biological_process}	{XM_015899255.1; PREDICTED: Acropora digitifera alpha-N-acetylgalactosaminidase-like (LOC107334325), mRNA}	{PF06482:Collagenase NC10 and Endostatin PF02065:Melibiase PF16499:Alpha galactosidase A}
transcript_HQ_P2_transcript10634/f6p0/2415	{XP_015763549.1; PREDICTED: uncharacterized protein LOC107342560 [Acropora digitifera]}	{NA}	{NA}	{NA}	{GO:0005515; protein binding; molecular_function}	{NA}	{PF00020:TNFR/NGFR cysteine-rich region}
transcript_HQ_P2_transcript10635/f3p0/2428	{XP_001629844.1; predicted protein [Nematostella vectensis]}	{NA}	{tad:TRIADDRAFT_59745; - - - - -}	{NA}	{GO:0003779; actin binding; molecular_function GO:0007010; cytoskeleton organization; biological_process}	{NA}	{PF01213:Adenylate cyclase associated (CAP) N terminal}
transcript_HQ_P2_transcript10637/f2p0/2444	{XP_015769285.1; PREDICTED: ammonium transporter Rh type A-like isoform X1 [Acropora digitifera]}	{sp|Q7T070|RHBG_DANRE; Ammonium transporter Rh type B OS=Danio rerio GN=rhbg PE=2 SV=1}	{adf:107347821; K06580 SLC42A, RHAG, RHBG, RHCG, CD241 ammonium transporter Rh - -}	{Hs9966891; KOG3796 Ammonium transporter RHBG UR Intracellular trafficking, secretion, and vesicular transport ; General function prediction only ;}	{GO:0015696; ammonium transport; biological_process GO:0008519; ammonium transmembrane transporter activity; molecular_function GO:0016020; membrane; cellular_component GO:0006506; GPI anchor biosynthetic process; biological_process GO:0017176; phosphatidylinositol N-acetylglucosaminyltransferase activity; molecular_function GO:0016021; integral to membrane; cellular_component}	{NA}	{PF00909:Ammonium Transporter Family PF06432:Phosphatidylinositol N-acetylglucosaminyltransferase}
transcript_HQ_P2_transcript10638/f4p0/2455	{XP_001640055.1; predicted protein [Nematostella vectensis]}	{sp|Q9NYV6|RRN3_HUMAN; RNA polymerase I-specific transcription initiation factor RRN3 OS=Homo sapiens GN=RRN3 PE=1 SV=1}	{bfo:BRAFLDRAFT_260046; K15216 RRN3, TIFIA RNA polymerase I-specific transcription initiation factor RRN3 - -}	{Hs21361631; KOG2434 RNA polymerase I transcription factor K Transcription ;}	{NA}	{NA}	{NA}
transcript_HQ_P2_transcript10640/f3p0/2433	{XP_015750280.1; PREDICTED: ELL-associated factor 1-like, partial [Acropora digitifera]}	{sp|B4KND9|EAF_DROMO; Ell-associated factor Eaf OS=Drosophila mojavensis GN=Eaf PE=3 SV=2}	{dmo:Dmoj_GI20822; K15186 EAF ELL-associated factor - -}	{Hs14861850; KOG4795 Protein associated with transcriptional elongation factor ELL K Transcription ;}	{GO:0004866; endopeptidase inhibitor activity; molecular_function}	{NA}	{PF00207:Alpha-2-macroglobulin family}
transcript_HQ_P2_transcript10641/f4p0/2456	{XP_001641628.1; predicted protein [Nematostella vectensis]}	{sp|Q9EPR4|S23A2_MOUSE; Solute carrier family 23 member 2 OS=Mus musculus GN=Slc23a2 PE=1 SV=2}	{nve:NEMVE_v1g183101; - - - - -}	{Hs20559468; KOG1292 Xanthine/uracil transporters F Nucleotide transport and metabolism ;}	{GO:0016020; membrane; cellular_component GO:0006810; transport; biological_process GO:0005215; NA GO:0055085; transmembrane transport; biological_process}	{NA}	{PF00860:Permease family}
transcript_HQ_P2_transcript10642/f2p0/2405	{XP_015753354.1; PREDICTED: rho-related BTB domain-containing protein 1-like [Acropora digitifera]}	{sp|P34147|RACA_DICDI; Rho-related protein racA OS=Dictyostelium discoideum GN=racA PE=1 SV=2}	{adf:107333107; K07868 RHOBTB1_2 Rho-related BTB domain-containing protein 1/2 - ko04120; Genetic Information Processing; Folding, sorting and degradation; Ubiquitin mediated proteolysis}	{CE25369; KOG0393 Ras-related small GTPase, Rho type R General function prediction only ;}	{GO:0005515; protein binding; molecular_function}	{NA}	{PF00651:BTB/POZ domain}
transcript_HQ_P2_transcript10643/f3p0/2428	{KXJ11718.1; Caspase-7 [Exaiptasia pallida]}	{sp|Q8MJC3|CASP3_RABIT; Caspase-3 OS=Oryctolagus cuniculus GN=CASP3 PE=2 SV=1}	{adf:107333405; K02187 CASP3 caspase 3 3.4.22.56 ko04010; Environmental Information Processing; Signal transduction; MAPK signaling pathway | ko04668; Environmental Information Processing; Signal transduction; TNF signaling pathway | ko04210; Cellular Processes; Cell growth and death; Apoptosis | ko04215; Cellular Processes; Cell growth and death; Apoptosis - multiple species | ko04115; Cellular …	{Hs14790115; KOG3573 Caspase, apoptotic cysteine protease D Cell cycle control, cell division, chromosome partitioning ;}	{NA}	{NA}	{NA}
transcript_HQ_P2_transcript10644/f4p0/2448	{XP_015748699.1; PREDICTED: UPF0193 protein EVG1 homolog [Acropora digitifera]}	{sp|Q9D9S1|EVG1_MOUSE; UPF0193 protein EVG1 homolog OS=Mus musculus PE=2 SV=1}	{nve:NEMVE_v1g237264; - - - - -}	{NA}	{NA}	{XM_015893213.1; PREDICTED: Acropora digitifera UPF0193 protein EVG1 homolog (LOC107328488), mRNA}	{NA}
transcript_HQ_P2_transcript10646/f3p0/2451	{XP_015755313.1; PREDICTED: uncharacterized protein LOC107334866 [Acropora digitifera]}	{sp|Q9CYL5|GAPR1_MOUSE; Golgi-associated plant pathogenesis-related protein 1 OS=Mus musculus GN=Glipr2 PE=1 SV=3}	{adf:107334866; - - - - -}	{7295977; KOG3017 Defense-related protein containing SCP domain S Function unknown ;}	{NA}	{NA}	{NA}
transcript_HQ_P2_transcript10648/f6p0/2435	{XP_015778302.1; PREDICTED: potassium voltage-gated channel subfamily C member 1-like [Acropora digitifera]}	{sp|P25122|KCNC1_RAT; Potassium voltage-gated channel subfamily C member 1 OS=Rattus norvegicus GN=Kcnc1 PE=1 SV=1}	{nve:NEMVE_v1g84119; - - - - -}	{Hs4826786; KOG3713 Voltage-gated K+ channel KCNB/KCNC P Inorganic ion transport and metabolism ;}	{GO:0005216; ion channel activity; molecular_function GO:0016020; membrane; cellular_component GO:0006811; ion transport; biological_process GO:0051260; protein homooligomerization; biological_process GO:0055085; transmembrane transport; biological_process}	{XM_012417095.1; PREDICTED: Orussus abietinus potassium voltage-gated channel protein Shab (LOC105695519), transcript variant X4, mRNA}	{PF00520:Ion transport protein PF02214:BTB/POZ domain}
transcript_HQ_P2_transcript10649/f5p0/2449	{XP_015754302.1; PREDICTED: uncharacterized protein LOC107333952 isoform X1 [Acropora digitifera]}	{NA}	{adf:107333952; - - - - -}	{NA}	{GO:0005515; protein binding; molecular_function}	{XM_015899767.1; PREDICTED: Acropora digitifera uncharacterized LOC107334800 (LOC107334800), transcript variant X1, mRNA}	{PF13181:Tetratricopeptide repeat}
transcript_HQ_P2_transcript1065/f7p0/4787	{KXJ28322.1; Transmembrane protein 87A [Exaiptasia pallida]}	{sp|Q28EW0|TM87A_XENTR; Transmembrane protein 87A OS=Xenopus tropicalis GN=tmem87a PE=2 SV=1}	{adf:107333393; - - - - -}	{Hs13794265; KOG2568 Predicted membrane protein S Function unknown ;}	{GO:0005047; signal recognition particle binding; molecular_function GO:0003924; GTPase activity; molecular_function GO:0005785; signal recognition particle receptor complex; cellular_component GO:0019236; response to pheromone; biological_process GO:0006886; intracellular protein transport; biological_process GO:0005525; GTP binding; molecular_function GO:0016021; integral to membrane; cellular_…	{NA}	{PF04086:Signal recognition particle, alpha subunit, N-terminal PF10192:Rhodopsin-like GPCR transmembrane domain PF06814:Lung seven transmembrane receptor PF09726:Transmembrane protein}
transcript_HQ_P2_transcript10650/f2p0/2446	{AGG36337.1; actin-like protein, partial [Stylophora pistillata]}	{sp|P69002|ACT1_HELER; Actin CyI, cytoplasmic OS=Heliocidaris erythrogramma PE=3 SV=1}	{spu:373297; K05692 ACTB_G1 actin beta/gamma 1 - ko04015; Environmental Information Processing; Signal transduction; Rap1 signaling pathway | ko04390; Environmental Information Processing; Signal transduction; Hippo signaling pathway | ko04391; Environmental Information Processing; Signal transduction; Hippo signaling pathway - fly | ko04145; Cellular Processes; Transport and catabolism; Phagosom…	{7290649; KOG0676 Actin and related proteins Z Cytoskeleton ;}	{NA}	{AY360081.1; Stylophora pistillata actin (ACT) mRNA, complete cds}	{NA}
transcript_HQ_P2_transcript10651/f3p0/2439	{KXJ29868.1; Bifunctional ATP-dependent dihydroxyacetone kinase/FAD-AMP lyase (cyclizing) [Exaiptasia pallida]}	{sp|Q3LXA3|TKFC_HUMAN; Triokinase/FMN cyclase OS=Homo sapiens GN=TKFC PE=1 SV=2}	{bfo:BRAFLDRAFT_202198; - - - - -}	{Hs20149621; KOG2426 Dihydroxyacetone kinase/glycerone kinase G Carbohydrate transport and metabolism ;}	{GO:0006071; glycerol metabolic process; biological_process GO:0004371; glycerone kinase activity; molecular_function}	{NA}	{PF02733:Dak1 domain PF02734:DAK2 domain}
transcript_HQ_P2_transcript10652/f2p0/2461	{XP_015764541.1; PREDICTED: protein phosphatase 1 regulatory subunit 12A-like [Acropora digitifera]}	{NA}	{NA}	{NA}	{GO:0019901; protein kinase binding; molecular_function}	{XM_015909055.1; PREDICTED: Acropora digitifera protein phosphatase 1 regulatory subunit 12A-like (LOC107343486), mRNA}	{PF15898:cGMP-dependent protein kinase interacting domain}
transcript_HQ_P2_transcript10653/f5p0/2442	{KXJ17880.1; Caltractin ICL1f [Exaiptasia pallida]}	{sp|P07463|CALM_PARTE; Calmodulin OS=Paramecium tetraurelia GN=CAM PE=1 SV=3}	{nve:NEMVE_v1g239815; - - - - -}	{At1g66410; KOG0027 Calmodulin and related proteins (EF-Hand superfamily) T Signal transduction mechanisms ;}	{GO:0032981; mitochondrial respiratory chain complex I assembly; biological_process GO:0033905; xylan endo-1,3-beta-xylosidase activity; molecular_function GO:0005509; calcium ion binding; molecular_function GO:0005515; protein binding; molecular_function}	{NA}	{PF06784:Uncharacterised protein family (UPF0240) PF13180:PDZ domain PF00036:EF hand PF12763:Cytoskeletal-regulatory complex EF hand PF13499:EF-hand domain pair PF13405:EF-hand domain PF13202:EF hand PF13833:EF-hand domain pair PF11606:Family 31 carbohydrate binding protein PF00595:PDZ domain (Also known as DHR or GLGF)}
transcript_HQ_P2_transcript10655/f8p0/2437	{XP_015758530.1; PREDICTED: STAGA complex 65 subunit gamma-like [Acropora digitifera]}	{sp|Q9CZV5|ST65G_MOUSE; STAGA complex 65 subunit gamma OS=Mus musculus GN=Supt7l PE=1 SV=1}	{adf:107337806; K11316 SUPT7L STAGA complex 65 subunit gamma - -}	{NA}	{NA}	{NA}	{NA}
transcript_HQ_P2_transcript10656/f3p0/2428	{WP_069130478.1; histidinol-phosphate transaminase [Sphingobacteriales bacterium JZ3C29]}	{sp|Q11VM5|HIS8_CYTH3; Histidinol-phosphate aminotransferase OS=Cytophaga hutchinsonii (strain ATCC 33406 / NCIMB 9469) GN=hisC PE=3 SV=1}	{pti:PHATRDRAFT_38891; K00817 hisC histidinol-phosphate aminotransferase 2.6.1.9 ko01230; Metabolism; Global and overview maps; Biosynthesis of amino acids | ko00340; Metabolism; Amino acid metabolism; Histidine metabolism | ko00350; Metabolism; Amino acid metabolism; Tyrosine metabolism | ko00360; Metabolism; Amino acid metabolism; Phenylalanine metabolism | ko00400; Metabolism; Amino acid metab…	{SPBC11B10.02c; KOG0633 Histidinol phosphate aminotransferase E Amino acid transport and metabolism ;}	{GO:0030170; pyridoxal phosphate binding; molecular_function GO:0009058; biosynthetic process; biological_process GO:0016846; carbon-sulfur lyase activity; molecular_function}	{NA}	{PF00155:Aminotransferase class I and II PF04864:Allinase PF01053:Cys/Met metabolism PLP-dependent enzyme}
transcript_HQ_P2_transcript10657/f8p0/2438	{XP_015755099.1; PREDICTED: bromodomain-containing protein 9-like [Acropora digitifera]}	{sp|O88665|BRD7_MOUSE; Bromodomain-containing protein 7 OS=Mus musculus GN=Brd7 PE=1 SV=1}	{adf:107334657; K11723 BRD7_9 bromodomain-containing protein 7/9 - -}	{Hs7019345; KOG1828 IRF-2-binding protein CELTIX-1, contains BROMO domain K Transcription ;}	{GO:0005515; protein binding; molecular_function}	{NA}	{PF00439:Bromodomain}
transcript_HQ_P2_transcript10658/f2p0/2422	{XP_015752635.1; PREDICTED: intraflagellar transport protein 46 homolog [Acropora digitifera]}	{sp|A7MBP4|IFT46_DANRE; Intraflagellar transport protein 46 homolog OS=Danio rerio GN=ift46 PE=2 SV=2}	{adf:107332414; K19682 IFT46 intraflagellar transport protein 46 - -}	{NA}	{GO:0003677; DNA binding; molecular_function GO:0008270; zinc ion binding; molecular_function GO:0006351; transcription, DNA-dependent; biological_process GO:0005634; nucleus; cellular_component GO:0003887; DNA-directed DNA polymerase activity; molecular_function GO:0042073; intraflagellar transport; biological_process GO:0032040; small-subunit processome; cellular_component}	{XM_015897149.1; PREDICTED: Acropora digitifera intraflagellar transport protein 46 homolog (LOC107332414), mRNA}	{PF04931:DNA polymerase phi PF06524:NOA36 protein PF12317:Intraflagellar transport complex B protein 46 C terminal PF04147:Nop14-like family }
transcript_HQ_P2_transcript10659/f17p0/2428	{KXJ10692.1; hypothetical protein AC249_AIPGENE11684 [Exaiptasia pallida]}	{NA}	{NA}	{NA}	{NA}	{NA}	{NA}
transcript_HQ_P2_transcript1066/f2p0/4653	{XP_015765573.1; PREDICTED: uncharacterized protein K02A2.6-like [Acropora digitifera]}	{sp|Q99315|YG31B_YEAST; Transposon Ty3-G Gag-Pol polyprotein OS=Saccharomyces cerevisiae (strain ATCC 204508 / S288c) GN=TY3B-G PE=1 SV=3}	{adf:107335262; - - - - -}	{CE13102_2; KOG0017 FOG: Transposon-encoded proteins with TYA, reverse transcriptase, integrase domains in various combinations R General function prediction only ;}	{GO:0015074; DNA integration; biological_process}	{NA}	{PF00665:Integrase core domain}
transcript_HQ_P2_transcript10661/f3p0/2432	{XP_001641815.1; predicted protein [Nematostella vectensis]}	{sp|Q5FYB0|ARSJ_HUMAN; Arylsulfatase J OS=Homo sapiens GN=ARSJ PE=2 SV=1}	{obi:106883114; - - - - -}	{7303418; KOG3867 Sulfatase R General function prediction only ;}	{GO:0003824; NA GO:0008152; NA GO:0008484; sulfuric ester hydrolase activity; molecular_function}	{NA}	{PF00884:Sulfatase PF01663:Type I phosphodiesterase / nucleotide pyrophosphatase}
transcript_HQ_P2_transcript10662/f3p0/2439	{XP_015753031.1; PREDICTED: transcription initiation factor TFIID subunit 11-like [Acropora digitifera]}	{sp|Q15544|TAF11_HUMAN; Transcription initiation factor TFIID subunit 11 OS=Homo sapiens GN=TAF11 PE=1 SV=1}	{adf:107332800; K03135 TAF11 transcription initiation factor TFIID subunit 11 - ko03022; Genetic Information Processing; Transcription; Basal transcription factors}	{Hs5032151; KOG3219 Transcription initiation factor TFIID, subunit TAF11 K Transcription ;}	{GO:0005669; transcription factor TFIID complex; cellular_component GO:0003677; DNA binding; molecular_function GO:0006352; transcription initiation, DNA-dependent; biological_process GO:0006367; transcription initiation from RNA polymerase II promoter; biological_process GO:0005634; nucleus; cellular_component}	{XM_002599405.1; Branchiostoma floridae hypothetical protein, mRNA}	{PF03847:Transcription initiation factor TFIID subunit A PF00125:Core histone H2A/H2B/H3/H4 PF04719:hTAFII28-like protein conserved region}
transcript_HQ_P2_transcript10663/f2p0/2430	{XP_015769048.1; PREDICTED: renin receptor-like [Acropora digitifera]}	{sp|Q6AXS4|RENR_RAT; Renin receptor OS=Rattus norvegicus GN=Atp6ap2 PE=2 SV=1}	{tad:TRIADDRAFT_51292; K19514 ATP6AP2, PRR renin receptor - ko04614; Organismal Systems; Endocrine system; Renin-angiotensin system}	{Hs15011918; KOG4737 ATPase membrane sector associated protein C Energy production and conversion ;}	{GO:0016021; integral to membrane; cellular_component GO:0004872; receptor activity; molecular_function}	{XM_015913562.1; PREDICTED: Acropora digitifera renin receptor-like (LOC107347597), mRNA}	{PF07850:Renin receptor-like protein}
transcript_HQ_P2_transcript10665/f2p0/2443	{XP_015775869.1; PREDICTED: CREB/ATF bZIP transcription factor-like [Acropora digitifera]}	{sp|Q9NS37|ZHANG_HUMAN; CREB/ATF bZIP transcription factor OS=Homo sapiens GN=CREBZF PE=1 SV=2}	{sasa:106603806; - - - - -; sasa:106603806; - - - - -}	{NA}	{GO:0006355; regulation of transcription, DNA-dependent; biological_process GO:0055085; transmembrane transport; biological_process GO:0003700; sequence-specific DNA binding transcription factor activity; molecular_function GO:0030173; integral to Golgi membrane; cellular_component GO:0016021; integral to membrane; cellular_component GO:0030001; metal ion transport; biological_process GO:0070206;…	{NA}	{PF02185:Hr1 repeat PF01544:CorA-like Mg2+ transporter protein PF07716:Basic region leucine zipper PF08172:CASP C terminal PF00038:Intermediate filament protein PF16331:TolA binding protein trimerisation PF01166:TSC-22/dip/bun family PF00170:bZIP transcription factor PF16716:Bone marrow stromal antigen 2 PF05478:Prominin PF07851:TMPIT-like protein PF04513:Baculovirus polyhedron envelope protein, …
transcript_HQ_P2_transcript10667/f7p0/2440	{XP_015765723.1; PREDICTED: titin-like [Acropora digitifera]}	{sp|A1KZ92|PXDNL_HUMAN; Peroxidasin-like protein OS=Homo sapiens GN=PXDNL PE=1 SV=3}	{adf:107356025; - - - - -}	{Hs4505463; KOG3516 Neurexin IV T Signal transduction mechanisms ;}	{GO:0005515; protein binding; molecular_function}	{NA}	{PF13895:Immunoglobulin domain}
transcript_HQ_P2_transcript10668/f8p0/2380	{KXJ16637.1; Serine protease 27 [Exaiptasia pallida]}	{sp|Q5K2P8|POLS2_MOUSE; Polyserase-2 OS=Mus musculus GN=Prss36 PE=2 SV=1}	{adf:107334554; K17495 CSMD CUB and sushi domain-containing protein - -}	{Hs4758508; KOG3627 Trypsin E Amino acid transport and metabolism ;}	{GO:0006508; proteolysis; biological_process GO:0004252; serine-type endopeptidase activity; molecular_function}	{NA}	{PF00089:Trypsin}
transcript_HQ_P2_transcript10669/f3p0/2427	{KXJ14648.1; Condensin complex subunit 2 [Exaiptasia pallida]}	{sp|O13067|CND2_XENLA; Condensin complex subunit 2 OS=Xenopus laevis GN=ncaph PE=1 SV=1}	{lgi:LOTGIDRAFT_231660; K06676 BRRN1, BRN1, CAPH condensin complex subunit 2 - ko04111; Cellular Processes; Cell growth and death; Cell cycle - yeast}	{Hs14724682; KOG2328 Chromosome condensation complex Condensin, subunit H BD Chromatin structure and dynamics ; Cell cycle control, cell division, chromosome partitioning ;}	{GO:0000796; condensin complex; cellular_component GO:0007076; mitotic chromosome condensation; biological_process}	{XM_015917978.1; PREDICTED: Acropora digitifera condensin complex subunit 2-like (LOC107351691), mRNA}	{PF05786:Condensin complex subunit 2}
transcript_HQ_P2_transcript1067/f3p0/4733	{KXJ25914.1; Solute carrier family 15 member 2 [Exaiptasia pallida]}	{sp|Q16348|S15A2_HUMAN; Solute carrier family 15 member 2 OS=Homo sapiens GN=SLC15A2 PE=2 SV=2}	{hmg:100198280; - - - - -}	{Hs10835271; KOG1237 H+/oligopeptide symporter E Amino acid transport and metabolism ;}	{GO:0016020; membrane; cellular_component GO:0005215; NA GO:0006810; transport; biological_process}	{XM_001620619.1; Nematostella vectensis predicted protein (NEMVEDRAFT_v1g195870) partial mRNA}	{PF00854:POT family}
transcript_HQ_P2_transcript10670/f4p0/2428	{XP_015765965.1; PREDICTED: probable Xaa-Pro aminopeptidase 3 isoform X1 [Acropora digitifera]}	{sp|Q9NQH7|XPP3_HUMAN; Probable Xaa-Pro aminopeptidase 3 OS=Homo sapiens GN=XPNPEP3 PE=1 SV=1}	{hmg:100209955; K01262 pepP Xaa-Pro aminopeptidase 3.4.11.9 -}	{Hs11559925; KOG2414 Putative Xaa-Pro aminopeptidase E Amino acid transport and metabolism ;}	{GO:0004177; aminopeptidase activity; molecular_function GO:0030145; manganese ion binding; molecular_function}	{NA}	{PF05195:Aminopeptidase P, N-terminal domain}
transcript_HQ_P2_transcript10671/f2p0/2435	{XP_015764231.1; PREDICTED: protein quaking-like isoform X2 [Acropora digitifera]}	{sp|Q5W9D7|QKI_BOVIN; Protein quaking OS=Bos taurus GN=QKI PE=2 SV=1}	{epz:103550435; - - - - -}	{Hs22058283; KOG1588 RNA-binding protein Sam68 and related KH domain proteins A RNA processing and modification ;}	{NA}	{XM_015908746.1; PREDICTED: Acropora digitifera protein quaking-like (LOC107343171), transcript variant X4, mRNA}	{NA}
transcript_HQ_P2_transcript10673/f4p0/2440	{XP_015749263.1; PREDICTED: transcriptional regulator ERG-like [Acropora digitifera]}	{sp|Q29RS8|FLI1_BOVIN; Friend leukemia integration 1 transcription factor OS=Bos taurus GN=FLI1 PE=2 SV=1}	{adf:107329041; K09435 ERG transcriptional regulator ERG - ko05202; Human Diseases; Cancers: Overview; Transcriptional misregulation in cancer}	{Hs7110593; KOG3806 Predicted transcription factor K Transcription ;}	{NA}	{NA}	{NA}
transcript_HQ_P2_transcript10675/f2p0/2438	{XP_015752135.1; PREDICTED: uncharacterized protein LOC107331956 [Acropora digitifera]}	{NA}	{adf:107331956; - - - - -}	{NA}	{NA}	{NA}	{NA}
transcript_HQ_P2_transcript10677/f7p0/2428	{XP_015759074.1; PREDICTED: major facilitator superfamily domain-containing protein 6-like [Acropora digitifera]}	{sp|Q1LUQ4|MFD6A_DANRE; Major facilitator superfamily domain-containing protein 6-A OS=Danio rerio GN=mfsd6a PE=3 SV=1}	{adf:107338355; - - - - -}	{7303152; KOG3762 Predicted transporter R General function prediction only ;}	{GO:0055085; transmembrane transport; biological_process GO:0016020; membrane; cellular_component GO:0006810; transport; biological_process GO:0016021; integral to membrane; cellular_component}	{NA}	{PF07690:Major Facilitator Superfamily PF01306:LacY proton/sugar symporter}
transcript_HQ_P2_transcript10679/f19p0/2437	{XP_015755794.1; PREDICTED: ribosome-binding protein 1-like [Acropora digitifera]}	{NA}	{adf:107335304; - - - - -}	{NA}	{NA}	{NA}	{NA}
transcript_HQ_P2_transcript1068/f2p0/4809	{XP_015774021.1; PREDICTED: uncharacterized protein LOC107352200 [Acropora digitifera]}	{NA}	{sko:100377779; - - - - -}	{NA}	{NA}	{NA}	{NA}
transcript_HQ_P2_transcript10680/f12p0/2418	{XP_001632410.1; predicted protein [Nematostella vectensis]}	{sp|Q8VCD6|REEP2_MOUSE; Receptor expression-enhancing protein 2 OS=Mus musculus GN=Reep2 PE=1 SV=2}	{pbi:103049778; K17338 REEP1_2_3_4 receptor expression-enhancing protein 1/2/3/4 - -}	{Hs20149695; KOG1726 HVA22/DP1 gene product-related proteins V Defense mechanisms ;}	{NA}	{NA}	{NA}
transcript_HQ_P2_transcript10683/f10p0/2436	{XP_015774528.1; PREDICTED: tryptophan--tRNA ligase, cytoplasmic-like isoform X2 [Acropora digitifera]}	{sp|P23381|SYWC_HUMAN; Tryptophan--tRNA ligase, cytoplasmic OS=Homo sapiens GN=WARS PE=1 SV=2}	{adf:107352726; K01867 WARS, trpS tryptophanyl-tRNA synthetase 6.1.1.2 ko00970; Genetic Information Processing; Translation; Aminoacyl-tRNA biosynthesis}	{Hs14754335; KOG2145 Cytoplasmic tryptophanyl-tRNA synthetase J Translation, ribosomal structure and biogenesis ;}	{GO:0000166; nucleotide binding; molecular_function GO:0006418; tRNA aminoacylation for protein translation; biological_process GO:0005524; ATP binding; molecular_function GO:0004812; aminoacyl-tRNA ligase activity; molecular_function}	{XM_004082242.2; PREDICTED: Oryzias latipes tryptophanyl-tRNA synthetase (wars), transcript variant X2, mRNA}	{PF00579:tRNA synthetases class I (W and Y)}
transcript_HQ_P2_transcript10684/f53p0/2352	{XP_015762978.1; PREDICTED: serine/threonine-protein phosphatase 2A 55 kDa regulatory subunit B beta isoform-like isoform X2 [Acropora digitifera]}	{sp|Q5ZIY5|2ABD_CHICK; Serine/threonine-protein phosphatase 2A 55 kDa regulatory subunit B delta isoform OS=Gallus gallus GN=PPP2R2D PE=2 SV=1}	{cjo:107316269; K04354 PPP2R2 serine/threonine-protein phosphatase 2A regulatory subunit B - ko03015; Genetic Information Processing; Translation; mRNA surveillance pathway | ko04390; Environmental Information Processing; Signal transduction; Hippo signaling pathway | ko04391; Environmental Information Processing; Signal transduction; Hippo signaling pathway - fly | ko04071; Environmental Informa…	{Hs4506019; KOG1354 Serine/threonine protein phosphatase 2A, regulatory subunit T Signal transduction mechanisms ;}	{GO:0005515; protein binding; molecular_function}	{XM_015907492.1; PREDICTED: Acropora digitifera serine/threonine-protein phosphatase 2A 55 kDa regulatory subunit B beta isoform-like (LOC107342034), transcript variant X2, mRNA}	{PF00400:WD domain, G-beta repeat}
transcript_HQ_P2_transcript10685/f4p0/2411	{XP_010983930.1; PREDICTED: nephrocystin-1 [Camelus dromedarius]}	{sp|Q9TU19|NPHP1_CANLF; Nephrocystin-1 (Fragment) OS=Canis lupus familiaris GN=NPHP1 PE=2 SV=1}	{cdk:105093726; - - - - -}	{NA}	{GO:0008134; transcription factor binding; molecular_function GO:0070840; dynein complex binding; molecular_function GO:0042803; protein homodimerization activity; molecular_function GO:0005515; protein binding; molecular_function GO:0006914; autophagy; biological_process}	{NA}	{PF10473:Leucine-rich repeats of kinetochore protein Cenp-F/LEK1 PF00018:SH3 domain PF14604:Variant SH3 domain PF04111:Autophagy protein Apg6}
transcript_HQ_P2_transcript10687/f4p0/2442	{XP_007533427.1; PREDICTED: CD63 antigen [Erinaceus europaeus]}	{sp|P28648|CD63_RAT; CD63 antigen OS=Rattus norvegicus GN=Cd63 PE=1 SV=2}	{isc:IscW_ISCW001785; K17293 TSPAN3 tetraspanin-3 - -}	{NA}	{GO:0016021; integral to membrane; cellular_component}	{NA}	{PF00335:Tetraspanin family PF01925:Sulfite exporter TauE/SafE}
transcript_HQ_P2_transcript10688/f3p0/2484	{NA}	{NA}	{NA}	{NA}	{NA}	{NA}	{NA}
transcript_HQ_P2_transcript10689/f3p0/2424	{XP_015770635.1; PREDICTED: E3 ubiquitin-protein ligase TRIM71-like [Acropora digitifera]}	{sp|E7FAM5|LIN41_DANRE; E3 ubiquitin-protein ligase TRIM71 OS=Danio rerio GN=trim71 PE=2 SV=1}	{adf:107335320; - - - - -}	{Hs17436705; KOG2177 Predicted E3 ubiquitin ligase O Posttranslational modification, protein turnover, chaperones ;}	{GO:0005622; intracellular; cellular_component GO:0005515; protein binding; molecular_function GO:0046872; metal ion binding; molecular_function GO:0008270; zinc ion binding; molecular_function}	{NA}	{PF01436:NHL repeat PF13639:Ring finger domain PF00643:B-box zinc finger PF00097:Zinc finger, C3HC4 type (RING finger)}
transcript_HQ_P2_transcript1069/f2p0/4492	{XP_015762931.1; PREDICTED: pyrophosphatase PpaX-like [Acropora digitifera]}	{sp|O67359|GPH_AQUAE; Phosphoglycolate phosphatase OS=Aquifex aeolicus (strain VF5) GN=gph PE=1 SV=1}	{loa:LOAG_03545; - - - - -}	{NA}	{GO:0016791; phosphatase activity; molecular_function}	{NA}	{PF12689:Acid Phosphatase}
transcript_HQ_P2_transcript10691/f2p0/2440	{XP_015765679.1; PREDICTED: MAM domain-containing glycosylphosphatidylinositol anchor protein 1-like isoform X3 [Acropora digitifera]}	{sp|P98160|PGBM_HUMAN; Basement membrane-specific heparan sulfate proteoglycan core protein OS=Homo sapiens GN=HSPG2 PE=1 SV=4}	{adf:107335944; K19511 PXDN, VPO1 peroxidase 1.11.1.7 -}	{Hs7427517; KOG3509 Basement membrane-specific heparan sulfate proteoglycan (HSPG) core protein O Posttranslational modification, protein turnover, chaperones ;}	{GO:0016021; integral to membrane; cellular_component GO:0005515; protein binding; molecular_function GO:0007155; cell adhesion; biological_process}	{NA}	{PF05790:Immunoglobulin C2-set domain PF13895:Immunoglobulin domain}
transcript_HQ_P2_transcript10694/f5p0/2431	{XP_015752911.1; PREDICTED: uncharacterized protein LOC107332685 isoform X2 [Acropora digitifera]}	{sp|Q32PX7|FUBP1_RAT; Far upstream element-binding protein 1 OS=Rattus norvegicus GN=Fubp1 PE=1 SV=1}	{adf:107332685; - - - - -}	{Hs17402900; KOG1676 K-homology type RNA binding proteins A RNA processing and modification ;}	{GO:0003723; RNA binding; molecular_function}	{NA}	{PF07650:KH domain PF00013:KH domain}
transcript_HQ_P2_transcript10695/f4p0/2441	{XP_015770024.1; PREDICTED: uncharacterized protein LOC107348496 [Acropora digitifera]}	{NA}	{NA}	{NA}	{NA}	{NA}	{NA}
transcript_HQ_P2_transcript10697/f4p0/2437	{KXJ14697.1; DDB1- and CUL4-associated factor 12 [Exaiptasia pallida]}	{sp|Q08BB3|DCA12_DANRE; DDB1- and CUL4-associated factor 12 OS=Danio rerio GN=dcaf12 PE=2 SV=1}	{fch:102047280; K11803 WDR40A WD repeat-containing protein 40A - -}	{NA}	{GO:0005515; protein binding; molecular_function}	{NA}	{PF00400:WD domain, G-beta repeat}
transcript_HQ_P2_transcript1070/f3p0/4799	{XP_015747146.1; PREDICTED: uncharacterized protein LOC107326908 [Acropora digitifera]}	{sp|P21329|RTJK_DROFU; RNA-directed DNA polymerase from mobile element jockey OS=Drosophila funebris GN=jockey\pol PE=1 SV=1}	{crg:105328020; - - - - -}	{CE07199; KOG1075 FOG: Reverse transcriptase R General function prediction only ;}	{NA}	{XM_015891660.1; PREDICTED: Acropora digitifera uncharacterized LOC107326908 (LOC107326908), mRNA}	{NA}
transcript_HQ_P2_transcript10700/f10p0/2423	{KXJ21477.1; MAM and LDL-receptor class A domain-containing protein 2 [Exaiptasia pallida]}	{sp|B3EWZ5|MLRP1_ACRMI; MAM and LDL-receptor class A domain-containing protein 1 (Fragment) OS=Acropora millepora PE=1 SV=1}	{hmg:100199496; K08606 MEP1B meprin B 3.4.24.63 ko04974; Organismal Systems; Digestive system; Protein digestion and absorption}	{CE04883; KOG3714 Meprin A metalloprotease O Posttranslational modification, protein turnover, chaperones ;}	{GO:0031012; extracellular matrix; cellular_component GO:0008270; zinc ion binding; molecular_function GO:0016020; membrane; cellular_component GO:0004222; metalloendopeptidase activity; molecular_function GO:0006508; proteolysis; biological_process}	{NA}	{PF01400:Astacin (Peptidase family M12A) PF00629:MAM domain, meprin/A5/mu PF00413:Matrixin}
transcript_HQ_P2_transcript10701/f2p0/2442	{NA}	{NA}	{NA}	{NA}	{GO:0008270; zinc ion binding; molecular_function}	{NA}	{PF00569:Zinc finger, ZZ type}
transcript_HQ_P2_transcript10702/f3p0/2438	{XP_015773436.1; PREDICTED: cleavage stimulation factor subunit 1-like [Acropora digitifera]}	{sp|Q99LC2|CSTF1_MOUSE; Cleavage stimulation factor subunit 1 OS=Mus musculus GN=Cstf1 PE=1 SV=1}	{adf:107332092; K14406 CSTF1 cleavage stimulation factor subunit 1 - ko03015; Genetic Information Processing; Translation; mRNA surveillance pathway}	{Hs4557491; KOG0640 mRNA cleavage stimulating factor complex; subunit 1 A RNA processing and modification ;}	{GO:0003677; DNA binding; molecular_function}	{NA}	{PF00046:Homeobox domain PF02376:CUT domain}
transcript_HQ_P2_transcript10703/f2p0/2435	{XP_015749817.1; PREDICTED: uncharacterized protein LOC107329662 isoform X1 [Acropora digitifera]}	{NA}	{adf:107348888; - - - - -}	{NA}	{GO:0006355; regulation of transcription, DNA-dependent; biological_process GO:0006555; methionine metabolic process; biological_process GO:0005515; protein binding; molecular_function GO:0003700; sequence-specific DNA binding transcription factor activity; molecular_function}	{NA}	{PF01340:Met Apo-repressor, MetJ PF01436:NHL repeat}
transcript_HQ_P2_transcript10704/f8p0/2397	{XP_015758314.1; PREDICTED: uncharacterized protein LOC107337622 isoform X2 [Acropora digitifera]}	{NA}	{adf:107337622; - - - - -}	{NA}	{GO:0015986; ATP synthesis coupled proton transport; biological_process GO:0000276; mitochondrial proton-transporting ATP synthase complex, coupling factor F(o); cellular_component}	{NA}	{PF10775:ATP synthase complex subunit h}
transcript_HQ_P2_transcript10705/f2p0/2445	{XP_001627999.1; predicted protein [Nematostella vectensis]}	{sp|Q6BD04|GPR54_ORENI; G-protein coupled receptor 54 OS=Oreochromis niloticus GN=gpr54 PE=2 SV=1}	{nve:NEMVE_v1g208268; - - - - -}	{Hs4503903; KOG3656 FOG: 7 transmembrane receptor R General function prediction only ;}	{GO:0004930; G-protein coupled receptor activity; molecular_function GO:0007186; G-protein coupled receptor protein signaling pathway; biological_process GO:0016021; integral to membrane; cellular_component}	{NA}	{PF00001:7 transmembrane receptor (rhodopsin family)}
transcript_HQ_P2_transcript10706/f7p0/2429	{XP_015769650.1; PREDICTED: uncharacterized protein LOC107348148 isoform X1 [Acropora digitifera]}	{sp|Q15399|TLR1_HUMAN; Toll-like receptor 1 OS=Homo sapiens GN=TLR1 PE=1 SV=3}	{adf:107341757; - - - - -}	{Hs4507527; KOG4641 FOG: Toll/interleukin receptor and related proteins containing LRR and TIR repeats T Signal transduction mechanisms ;}	{GO:0005515; protein binding; molecular_function GO:0007165; signal transduction; biological_process}	{NA}	{PF01582:TIR domain PF13676:TIR domain}
transcript_HQ_P2_transcript10708/f8p0/2410	{KXJ13053.1; Protein LCHN [Exaiptasia pallida]}	{sp|Q4FZX0|LCHN_XENLA; Protein LCHN OS=Xenopus laevis GN=lchn PE=2 SV=1}	{spu:580075; - - - - -}	{Hs22047612; KOG4704 Uncharacterized conserved protein S Function unknown ;}	{NA}	{XM_013158610.1; PREDICTED: Cavia porcellus KIAA1147 ortholog (Kiaa1147), mRNA}	{NA}
transcript_HQ_P2_transcript10711/f2p0/2471	{KXJ15327.1; Prolyl 4-hydroxylase subunit alpha-2 [Exaiptasia pallida]}	{sp|O15460|P4HA2_HUMAN; Prolyl 4-hydroxylase subunit alpha-2 OS=Homo sapiens GN=P4HA2 PE=1 SV=1}	{cjo:107315698; K00472 P4HA prolyl 4-hydroxylase 1.14.11.2 ko00330; Metabolism; Amino acid metabolism; Arginine and proline metabolism}	{Hs4758868; KOG1591 Prolyl 4-hydroxylase alpha subunit E Amino acid transport and metabolism ;}	{GO:0055114; oxidation-reduction process; biological_process GO:0005783; endoplasmic reticulum; cellular_component GO:0004656; procollagen-proline 4-dioxygenase activity; molecular_function GO:0016491; oxidoreductase activity; molecular_function GO:0016702; oxidoreductase activity, acting on single donors with incorporation of molecular oxygen, incorporation of two atoms of oxygen; molecular_func…	{NA}	{PF13640:2OG-Fe(II) oxygenase superfamily PF03171:2OG-Fe(II) oxygenase superfamily PF08336:Prolyl 4-Hydroxylase alpha-subunit, N-terminal region}
transcript_HQ_P2_transcript10713/f2p0/2443	{NA}	{NA}	{NA}	{NA}	{NA}	{NA}	{NA}
transcript_HQ_P2_transcript10715/f6p0/2441	{XP_015769976.1; PREDICTED: uncharacterized protein LOC107348449 [Acropora digitifera]}	{NA}	{nve:NEMVE_v1g196991; - - - - -}	{NA}	{NA}	{NA}	{NA}
transcript_HQ_P2_transcript10716/f2p0/2428	{XP_015777639.1; PREDICTED: ubiquitin-conjugating enzyme E2 Z-like [Acropora digitifera]}	{sp|Q6PCF7|UBE2Z_XENLA; Ubiquitin-conjugating enzyme E2 Z OS=Xenopus laevis GN=ube2z PE=2 SV=2}	{obi:106869809; K10585 UBE2Z ubiquitin-conjugating enzyme E2 Z 2.3.2.23 ko04120; Genetic Information Processing; Folding, sorting and degradation; Ubiquitin mediated proteolysis}	{Hs12751495; KOG0895 Ubiquitin-conjugating enzyme O Posttranslational modification, protein turnover, chaperones ;}	{GO:0006464; protein modification process; biological_process GO:0005515; protein binding; molecular_function GO:0015031; protein transport; biological_process}	{XM_015916744.1; PREDICTED: Acropora digitifera ubiquitin-conjugating enzyme E2 Z-like (LOC107350519), mRNA}	{PF05773:RWD domain PF05743:UEV domain}
transcript_HQ_P2_transcript10717/f8p0/2436	{XP_013408748.1; PREDICTED: Bardet-Biedl syndrome 4 protein-like [Lingula anatina]}	{sp|Q96RK4|BBS4_HUMAN; Bardet-Biedl syndrome 4 protein OS=Homo sapiens GN=BBS4 PE=1 SV=2}	{sko:102802424; K16531 BBS4 Bardet-Biedl syndrome 4 protein - -}	{Hs14719410; KOG1124 FOG: TPR repeat R General function prediction only ;}	{GO:0006886; intracellular protein transport; biological_process GO:0005515; protein binding; molecular_function GO:0016192; vesicle-mediated transport; biological_process}	{XM_018683460.1; PREDICTED: Lates calcarifer Bardet-Biedl syndrome 4 (bbs4), transcript variant X1, mRNA}	{PF13374:Tetratricopeptide repeat PF13371:Tetratricopeptide repeat PF13176:Tetratricopeptide repeat PF00515:Tetratricopeptide repeat PF13174:Tetratricopeptide repeat PF00637:Region in Clathrin and VPS PF13181:Tetratricopeptide repeat PF13414:TPR repeat}
transcript_HQ_P2_transcript10718/f20p0/2408	{XP_015767760.1; PREDICTED: manganese-dependent ADP-ribose/CDP-alcohol diphosphatase-like [Acropora digitifera]}	{sp|A7YY53|ADPRM_BOVIN; Manganese-dependent ADP-ribose/CDP-alcohol diphosphatase OS=Bos taurus GN=ADPRM PE=2 SV=2}	{mze:101478096; K01517 ADPRM manganese-dependent ADP-ribose/CDP-alcohol diphosphatase [EC:3.6.1.13 3.6.1.16 3.6.1.53] 3.6.1.13,3.6.1.16,3.6.1.53 ko00564; Metabolism; Lipid metabolism; Glycerophospholipid metabolism | ko00230; Metabolism; Nucleotide metabolism; Purine metabolism}	{NA}	{GO:0016787; hydrolase activity; molecular_function}	{NA}	{PF00149:Calcineurin-like phosphoesterase}
transcript_HQ_P2_transcript10719/f3p0/2431	{XP_015762096.1; PREDICTED: influenza virus NS1A-binding protein homolog B-like [Acropora digitifera]}	{sp|Q9JI74|KLHL1_MOUSE; Kelch-like protein 1 OS=Mus musculus GN=Klhl1 PE=2 SV=2}	{nve:NEMVE_v1g109116; - - - - -}	{Hs14780904; KOG4441 Proteins containing BTB/POZ and Kelch domains, involved in regulatory/signal transduction processes TR Signal transduction mechanisms ; General function prediction only ;}	{GO:0005515; protein binding; molecular_function}	{NA}	{PF07646:Kelch motif PF01344:Kelch motif}
transcript_HQ_P2_transcript1072/f10p0/4815	{XP_015753513.1; PREDICTED: AP2-associated protein kinase 1-like isoform X1 [Acropora digitifera]}	{sp|Q3UHJ0|AAK1_MOUSE; AP2-associated protein kinase 1 OS=Mus musculus GN=Aak1 PE=1 SV=2}	{adf:107333252; K08853 AAK AP2-associated kinase 2.7.11.1 -}	{Hs7662462; KOG1989 ARK protein kinase family T Signal transduction mechanisms ;}	{GO:0005524; ATP binding; molecular_function GO:0006468; protein phosphorylation; biological_process GO:0004672; protein kinase activity; molecular_function}	{NA}	{PF00069:Protein kinase domain PF07714:Protein tyrosine kinase}
transcript_HQ_P2_transcript10720/f2p0/2426	{XP_002606164.1; hypothetical protein BRAFLDRAFT_126490 [Branchiostoma floridae]}	{sp|O88794|PNPO_RAT; Pyridoxine-5'-phosphate oxidase OS=Rattus norvegicus GN=Pnpo PE=1 SV=1}	{bfo:BRAFLDRAFT_126490; K00275 pdxH, PNPO pyridoxamine 5'-phosphate oxidase 1.4.3.5 ko00750; Metabolism; Metabolism of cofactors and vitamins; Vitamin B6 metabolism}	{Hs8922498; KOG2586 Pyridoxamine-phosphate oxidase H Coenzyme transport and metabolism ;}	{GO:0010181; FMN binding; molecular_function GO:0016638; oxidoreductase activity, acting on the CH-NH2 group of donors; molecular_function GO:0004733; pyridoxamine-phosphate oxidase activity; molecular_function GO:0055114; oxidation-reduction process; biological_process}	{NA}	{PF10590:Pyridoxine 5'-phosphate oxidase C-terminal dimerisation region PF12766:Pyridoxamine 5'-phosphate oxidase PF01243:Pyridoxamine 5'-phosphate oxidase}
transcript_HQ_P2_transcript10721/f2p0/2448	{XP_015761898.1; PREDICTED: hemicentin-2-like [Acropora digitifera]}	{sp|Q96RW7|HMCN1_HUMAN; Hemicentin-1 OS=Homo sapiens GN=HMCN1 PE=1 SV=2}	{nve:NEMVE_v1g207612; - - - - -}	{Hs20536571; KOG4475 FOG: Immunoglobin and related proteins RP General function prediction only ; Inorganic ion transport and metabolism ;}	{GO:0005515; protein binding; molecular_function}	{NA}	{PF13895:Immunoglobulin domain}
transcript_HQ_P2_transcript10722/f2p0/2432	{NA}	{NA}	{NA}	{NA}	{NA}	{NA}	{NA}
transcript_HQ_P2_transcript10724/f3p0/2445	{XP_015776371.1; PREDICTED: tryptophanase-like [Acropora digitifera]}	{sp|Q2S1V4|TNAA_SALRD; Tryptophanase OS=Salinibacter ruber (strain DSM 13855 / M31) GN=tnaA PE=3 SV=1}	{adf:107332293; - - - - -}	{NA}	{GO:0016829; lyase activity; molecular_function GO:0006520; cellular amino acid metabolic process; biological_process GO:0016740; transferase activity; molecular_function}	{NA}	{PF01212:Beta-eliminating lyase PF05889:O-phosphoseryl-tRNA(Sec) selenium transferase, SepSecS}
transcript_HQ_P2_transcript10726/f6p0/2432	{XP_015752823.1; PREDICTED: zinc finger protein 85-like [Acropora digitifera]}	{sp|A8MTY0|ZN724_HUMAN; Zinc finger protein 724 OS=Homo sapiens GN=ZNF724 PE=2 SV=3}	{adf:107332600; - - - - -}	{Hs4508041; KOG1721 FOG: Zn-finger R General function prediction only ;}	{GO:0055114; oxidation-reduction process; biological_process GO:0008270; zinc ion binding; molecular_function GO:0005506; iron ion binding; molecular_function GO:0046872; metal ion binding; molecular_function GO:0016702; oxidoreductase activity, acting on single donors with incorporation of molecular oxygen, incorporation of two atoms of oxygen; molecular_function}	{NA}	{PF13912:C2H2-type zinc finger PF05995:Cysteine dioxygenase type I PF13465:Zinc-finger double domain PF00096:Zinc finger, C2H2 type PF01428:AN1-like Zinc finger}
transcript_HQ_P2_transcript10727/f5p0/2424	{XP_015777364.1; PREDICTED: transcription elongation regulator 1-like [Acropora digitifera]}	{sp|O14776|TCRG1_HUMAN; Transcription elongation regulator 1 OS=Homo sapiens GN=TCERG1 PE=1 SV=2}	{adf:107355330; K12824 TCERG1, CA150 transcription elongation regulator 1 - ko03040; Genetic Information Processing; Transcription; Spliceosome | ko04212; Organismal Systems; Aging; Longevity regulating pathway - worm}	{HsM5729754; KOG0155 Transcription factor CA150 K Transcription ;}	{GO:0005515; protein binding; molecular_function}	{NA}	{PF00397:WW domain}
transcript_HQ_P2_transcript10729/f8p0/2430	{XP_015770484.1; PREDICTED: uncharacterized protein LOC107348910 [Acropora digitifera]}	{NA}	{hmg:105843314; - - - - -}	{NA}	{GO:0005515; protein binding; molecular_function}	{NA}	{PF14719:Phosphotyrosine interaction domain (PTB/PID) PF00640:Phosphotyrosine interaction domain (PTB/PID)}
transcript_HQ_P2_transcript1073/f21p0/4778	{XP_015772086.1; PREDICTED: enhancer of mRNA-decapping protein 4-like [Acropora digitifera]}	{sp|Q3UJB9|EDC4_MOUSE; Enhancer of mRNA-decapping protein 4 OS=Mus musculus GN=Edc4 PE=1 SV=2}	{pbi:103050187; K12616 EDC4 enhancer of mRNA-decapping protein 4 - ko03018; Genetic Information Processing; Folding, sorting and degradation; RNA degradation}	{Hs21361431; KOG1916 Nuclear protein, contains WD40 repeats R General function prediction only ;}	{GO:0005783; endoplasmic reticulum; cellular_component GO:0008289; lipid binding; molecular_function GO:0006869; lipid transport; biological_process GO:0042157; lipoprotein metabolic process; biological_process GO:0005576; NA GO:0005515; protein binding; molecular_function}	{NA}	{PF07749:Endoplasmic reticulum protein ERp29, C-terminal domain PF01442:Apolipoprotein A1/A4/E domain PF00400:WD domain, G-beta repeat}
transcript_HQ_P2_transcript10730/f11p0/2455	{XP_015760000.1; PREDICTED: membrane-bound transcription factor site-2 protease-like [Acropora digitifera]}	{sp|Q8CHX6|MBTP2_MOUSE; Membrane-bound transcription factor site-2 protease OS=Mus musculus GN=Mbtps2 PE=2 SV=1}	{sko:100371404; K07765 MBTPS2 S2P endopeptidase 3.4.24.85 ko04141; Genetic Information Processing; Folding, sorting and degradation; Protein processing in endoplasmic reticulum}	{Hs7706693; KOG2921 Intramembrane metalloprotease (sterol-regulatory element-binding protein (SREBP) protease) O Posttranslational modification, protein turnover, chaperones ;}	{GO:0004222; metalloendopeptidase activity; molecular_function GO:0005515; protein binding; molecular_function GO:0006508; proteolysis; biological_process}	{NA}	{PF13180:PDZ domain PF02163:Peptidase family M50}
transcript_HQ_P2_transcript10734/f8p0/2397	{XP_015762024.1; PREDICTED: protein CLP1 homolog [Acropora digitifera]}	{sp|A7RG82|CLP1_NEMVE; Protein CLP1 homolog OS=Nematostella vectensis GN=v1g236308 PE=3 SV=1}	{amj:102571624; K14399 CLP1, HERB polyribonucleotide 5'-hydroxyl-kinase 2.7.1.78 ko03015; Genetic Information Processing; Translation; mRNA surveillance pathway}	{Hs5803029; KOG2749 mRNA cleavage and polyadenylation factor IA/II complex, subunit CLP1 A RNA processing and modification ;}	{GO:0005525; GTP binding; molecular_function GO:0031124; mRNA 3'-end processing; biological_process}	{NA}	{PF06807:Pre-mRNA cleavage complex II protein Clp1 PF01926:50S ribosome-binding GTPase}
transcript_HQ_P2_transcript10735/f2p0/2437	{XP_001634300.1; predicted protein [Nematostella vectensis]}	{sp|Q15147|PLCB4_HUMAN; 1-phosphatidylinositol 4,5-bisphosphate phosphodiesterase beta-4 OS=Homo sapiens GN=PLCB4 PE=1 SV=3}	{nve:NEMVE_v1g101739; K05858 PLCB phosphatidylinositol phospholipase C, beta 3.1.4.11 ko00562; Metabolism; Carbohydrate metabolism; Inositol phosphate metabolism | ko04015; Environmental Information Processing; Signal transduction; Rap1 signaling pathway | ko04310; Environmental Information Processing; Signal transduction; Wnt signaling pathway | ko04371; Environmental Information Processing; Sig…	{7296215; KOG1265 Phospholipase C I Lipid transport and metabolism ;}	{NA}	{XM_019634773.1; PREDICTED: Hipposideros armiger phospholipase C gamma 2 (PLCG2), mRNA}	{NA}
transcript_HQ_P2_transcript10737/f2p0/2370	{NA}	{NA}	{NA}	{NA}	{NA}	{XM_015892774.1; PREDICTED: Acropora digitifera uncharacterized LOC107328058 (LOC107328058), mRNA}	{NA}
transcript_HQ_P2_transcript10738/f3p0/2432	{XP_001637747.1; predicted protein [Nematostella vectensis]}	{sp|Q5ZK21|VWA9_CHICK; von Willebrand factor A domain-containing protein 9 OS=Gallus gallus GN=VWA9 PE=2 SV=1}	{obi:106870817; - - - - -}	{NA}	{NA}	{NA}	{NA}
transcript_HQ_P2_transcript10741/f2p0/2378	{XP_015769104.1; PREDICTED: fucose-1-phosphate guanylyltransferase-like [Acropora digitifera]}	{sp|O14772|FPGT_HUMAN; Fucose-1-phosphate guanylyltransferase OS=Homo sapiens GN=FPGT PE=1 SV=2}	{sko:100368882; K00976 FPGT fucose-1-phosphate guanylyltransferase 2.7.7.30 ko00051; Metabolism; Carbohydrate metabolism; Fructose and mannose metabolism | ko00520; Metabolism; Carbohydrate metabolism; Amino sugar and nucleotide sugar metabolism}	{NA}	{GO:0016772; transferase activity, transferring phosphorus-containing groups; molecular_function}	{NA}	{PF07959:L-fucokinase}
transcript_HQ_P2_transcript10742/f3p0/2470	{XP_015776610.1; PREDICTED: uncharacterized protein LOC107354642 [Acropora digitifera]}	{NA}	{ipu:108275169; - - - - -}	{NA}	{NA}	{NA}	{NA}
transcript_HQ_P2_transcript10743/f2p0/2303	{KXJ27016.1; Sodium-coupled monocarboxylate transporter 1 [Exaiptasia pallida]}	{sp|Q49B93|SC5AC_MOUSE; Sodium-coupled monocarboxylate transporter 2 OS=Mus musculus GN=Slc5a12 PE=1 SV=1}	{hmg:100210345; K14388 SLC5A8_12, SMCT solute carrier family 5 (sodium-coupled monocarboxylate transporter), member 8/12 - -}	{Hs10863879; KOG2349 Na+:iodide/myo-inositol/multivitamin symporters P Inorganic ion transport and metabolism ;}	{GO:0016020; membrane; cellular_component GO:0006810; transport; biological_process GO:0005215; NA GO:0055085; transmembrane transport; biological_process}	{NA}	{PF00474:Sodium:solute symporter family}
transcript_HQ_P2_transcript10744/f11p0/2424	{KXJ07560.1; Ubiquitin-conjugating enzyme E2 J2 [Exaiptasia pallida]}	{sp|Q2TA03|UB2J2_BOVIN; Ubiquitin-conjugating enzyme E2 J2 OS=Bos taurus GN=UBE2J2 PE=2 SV=1}	{sko:100367521; K04554 UBE2J2, NCUBE2, UBC6 ubiquitin-conjugating enzyme E2 J2 2.3.2.23 ko04141; Genetic Information Processing; Folding, sorting and degradation; Protein processing in endoplasmic reticulum | ko04120; Genetic Information Processing; Folding, sorting and degradation; Ubiquitin mediated proteolysis | ko05012; Human Diseases; Neurodegenerative diseases; Parkinson's disease}	{7300265; KOG0894 Ubiquitin-protein ligase O Posttranslational modification, protein turnover, chaperones ;}	{GO:0005524; ATP binding; molecular_function GO:0006298; mismatch repair; biological_process}	{XM_007070198.1; PREDICTED: Chelonia mydas ubiquitin-conjugating enzyme E2, J2 (UBE2J2), mRNA}	{PF08676:MutL C terminal dimerisation domain}
transcript_HQ_P2_transcript10745/f2p0/2450	{NA}	{NA}	{NA}	{NA}	{NA}	{NA}	{NA}
transcript_HQ_P2_transcript10747/f2p0/2432	{XP_015772196.1; PREDICTED: androglobin-like [Acropora digitifera]}	{sp|G3UZ78|ADGB_MOUSE; Androglobin OS=Mus musculus GN=Adgb PE=1 SV=1}	{nve:NEMVE_v1g139214; - - - - -}	{NA}	{GO:0019825; oxygen binding; molecular_function GO:0020037; heme binding; molecular_function GO:0005515; protein binding; molecular_function}	{NA}	{PF00042:Globin PF00612:IQ calmodulin-binding motif}
transcript_HQ_P2_transcript10748/f5p0/2420	{XP_001639780.1; predicted protein [Nematostella vectensis]}	{sp|Q9Y6N9|USH1C_HUMAN; Harmonin OS=Homo sapiens GN=USH1C PE=1 SV=3}	{lcm:102366393; - - - - -}	{Hs14773123; KOG3528 FOG: PDZ domain S Function unknown ;}	{GO:0005515; protein binding; molecular_function}	{NA}	{PF13180:PDZ domain PF00595:PDZ domain (Also known as DHR or GLGF)}
transcript_HQ_P2_transcript10749/f18p0/2395	{XP_015760025.1; PREDICTED: probable palmitoyltransferase ZDHHC14 [Acropora digitifera]}	{sp|Q8IZN3|ZDH14_HUMAN; Probable palmitoyltransferase ZDHHC14 OS=Homo sapiens GN=ZDHHC14 PE=1 SV=1}	{nve:NEMVE_v1g113364; K16675 ZDHHC9_14_18 palmitoyltransferase ZDHHC9/14/18 2.3.1.225 ko04391; Environmental Information Processing; Signal transduction; Hippo signaling pathway - fly}	{Hs22041784; KOG1311 DHHC-type Zn-finger proteins R General function prediction only ;}	{GO:0009055; NA GO:0016021; integral to membrane; cellular_component}	{XM_011605538.1; PREDICTED: Takifugu rubripes zinc finger, DHHC-type containing 18 (zdhhc18), transcript variant X4, mRNA}	{PF01292:Prokaryotic cytochrome b561}
transcript_HQ_P2_transcript10750/f4p0/2432	{XP_015761772.1; PREDICTED: transcription factor MafK-like [Acropora digitifera]}	{sp|Q90596|MAFK_CHICK; Transcription factor MafK OS=Gallus gallus GN=MAFK PE=2 SV=1}	{sasa:106592261; K09037 MAFF_G_K transcription factor MAFF/G/K - -; sasa:106592261; K09037 MAFF_G_K transcription factor MAFF/G/K - -}	{Hs4505075; KOG4196 bZIP transcription factor MafK K Transcription ;}	{GO:0006914; autophagy; biological_process GO:0006355; regulation of transcription, DNA-dependent; biological_process GO:0010508; positive regulation of autophagy; biological_process GO:0016020; membrane; cellular_component GO:0043565; sequence-specific DNA binding; molecular_function GO:0003677; DNA binding; molecular_function GO:0003700; sequence-specific DNA binding transcription factor activi…	{NA}	{PF06156:Protein of unknown function (DUF972) PF03131:bZIP Maf transcription factor PF00170:bZIP transcription factor PF10186:Vacuolar sorting 38 and autophagy-related subunit 14 PF03552:Cellulose synthase PF04977:Septum formation initiator PF07716:Basic region leucine zipper PF04111:Autophagy protein Apg6}
transcript_HQ_P2_transcript10754/f8p0/2406	{KXJ25349.1; hypothetical protein AC249_AIPGENE10670 [Exaiptasia pallida]}	{NA}	{adf:107347206; - - - - -}	{NA}	{NA}	{NA}	{NA}
transcript_HQ_P2_transcript10755/f3p0/2433	{XP_015753181.1; PREDICTED: uncharacterized protein LOC107332945 [Acropora digitifera]}	{NA}	{adf:107332945; - - - - -}	{NA}	{NA}	{XM_015897657.1; PREDICTED: Acropora digitifera uncharacterized LOC107332906 (LOC107332906), mRNA}	{NA}
transcript_HQ_P2_transcript10756/f13p0/2437	{XP_015753900.1; PREDICTED: matrix-remodeling-associated protein 5-like [Acropora digitifera]}	{sp|D3YXG0|HMCN1_MOUSE; Hemicentin-1 OS=Mus musculus GN=Hmcn1 PE=1 SV=1}	{adf:107333582; - - - - -}	{Hs20536571; KOG4475 FOG: Immunoglobin and related proteins RP General function prediction only ; Inorganic ion transport and metabolism ;}	{GO:0007339; binding of sperm to zona pellucida; biological_process GO:0005576; NA GO:0005515; protein binding; molecular_function}	{NA}	{PF07354:Zona-pellucida-binding protein (Sp38) PF13895:Immunoglobulin domain}
transcript_HQ_P2_transcript10757/f6p0/2430	{XP_015748734.1; PREDICTED: fukutin-related protein-like [Acropora digitifera]}	{sp|Q9H9S5|FKRP_HUMAN; Fukutin-related protein OS=Homo sapiens GN=FKRP PE=1 SV=1}	{sko:100378266; K19873 FKRP fukutin-related protein 2.7.8.- ko00515; Metabolism; Glycan biosynthesis and metabolism; Mannose type O-glycan biosynthesis}	{NA}	{NA}	{NA}	{NA}
transcript_HQ_P2_transcript10759/f6p0/2429	{XP_015762754.1; PREDICTED: protein Wnt-1-like [Acropora digitifera]}	{sp|P24257|WNT1_DANRE; Protein Wnt-1 OS=Danio rerio GN=wnt1 PE=2 SV=1}	{nve:NEMVE_v1g228651; - - - - -}	{CE03753; KOG3913 Wnt family of developmental regulators T Signal transduction mechanisms ;}	{GO:0005576; NA GO:0007275; multicellular organismal development; biological_process GO:0005102; receptor binding; molecular_function GO:0016055; Wnt receptor signaling pathway; biological_process}	{NA}	{PF00110:wnt family}
transcript_HQ_P2_transcript10760/f5p0/2427	{KXJ17670.1; Dysbindin [Exaiptasia pallida]}	{sp|Q2HJA5|DTBP1_BOVIN; Dysbindin OS=Bos taurus GN=DTNBP1 PE=2 SV=1}	{sko:100374124; K20189 DTNBP1, BLOC1S8 dysbindin - -}	{NA}	{GO:0016021; integral to membrane; cellular_component}	{NA}	{PF07851:TMPIT-like protein}
transcript_HQ_P2_transcript10761/f4p0/2432	{XP_015776622.1; PREDICTED: polyadenylate-binding protein-interacting protein 1-like isoform X1 [Acropora digitifera]}	{sp|Q7ZYB4|PAIP1_XENLA; Polyadenylate-binding protein-interacting protein 1 OS=Xenopus laevis GN=paip1 PE=1 SV=1}	{adf:107354650; - - - - -}	{Hs17511255; KOG0401 Translation initiation factor 4F, ribosome/mRNA-bridging subunit (eIF-4G) J Translation, ribosomal structure and biogenesis ;}	{GO:0055114; oxidation-reduction process; biological_process GO:0003723; RNA binding; molecular_function GO:0016021; integral to membrane; cellular_component GO:0005515; protein binding; molecular_function GO:0006874; cellular calcium ion homeostasis; biological_process GO:0005219; ryanodine-sensitive calcium-release channel activity; molecular_function GO:0016491; oxidoreductase activity; molecu…	{NA}	{PF10588:NADH-ubiquinone oxidoreductase-G iron-sulfur binding region PF06459:Ryanodine Receptor TM 4-6 PF02854:MIF4G domain}
transcript_HQ_P2_transcript10763/f12p0/2437	{XP_015777794.1; PREDICTED: TNF receptor-associated factor 6-like isoform X1 [Acropora digitifera]}	{sp|Q6DJN2|TRF6B_XENLA; TNF receptor-associated factor 6-B OS=Xenopus laevis GN=traf6-b PE=2 SV=1}	{lgi:LOTGIDRAFT_208992; K03175 TRAF6 TNF receptor-associated factor 6 2.3.2.27 ko04120; Genetic Information Processing; Folding, sorting and degradation; Ubiquitin mediated proteolysis | ko04010; Environmental Information Processing; Signal transduction; MAPK signaling pathway | ko04013; Environmental Information Processing; Signal transduction; MAPK signaling pathway - fly | ko04064; Environment…	{Hs4759254; KOG0297 TNF receptor-associated factor T Signal transduction mechanisms ;}	{GO:0005634; nucleus; cellular_component GO:0007049; cell cycle; biological_process GO:0006511; ubiquitin-dependent protein catabolic process; biological_process GO:0008270; zinc ion binding; molecular_function GO:0005515; protein binding; molecular_function GO:0007275; multicellular organismal development; biological_process GO:0046872; metal ion binding; molecular_function}	{NA}	{PF02176:TRAF-type zinc finger PF14634:zinc-RING finger domain PF00097:Zinc finger, C3HC4 type (RING finger) PF03145:Seven in absentia protein family PF04977:Septum formation initiator PF13639:Ring finger domain}
transcript_HQ_P2_transcript10765/f3p0/2480	{KXJ05498.1; Organic cation transporter-like protein [Exaiptasia pallida]}	{sp|Q95R48|OCTL_DROME; Organic cation transporter-like protein OS=Drosophila melanogaster GN=Orct2 PE=2 SV=2}	{adf:107335402; - - - - -}	{7301137; KOG0255 Synaptic vesicle transporter SVOP and related transporters (major facilitator superfamily) R General function prediction only ;}	{GO:0055085; transmembrane transport; biological_process GO:0022857; transmembrane transporter activity; molecular_function GO:0016021; integral to membrane; cellular_component}	{NA}	{PF00083:Sugar (and other) transporter PF07690:Major Facilitator Superfamily}
transcript_HQ_P2_transcript10766/f2p0/2435	{XP_015777652.1; PREDICTED: protein ripply1-like [Acropora digitifera]}	{sp|Q2WG80|RIPP1_DANRE; Protein ripply1 OS=Danio rerio GN=ripply1 PE=1 SV=1}	{cmy:102935456; - - - - -}	{NA}	{NA}	{NA}	{NA}
transcript_HQ_P2_transcript10767/f3p0/2392	{XP_015773308.1; PREDICTED: uncharacterized protein LOC107351525 [Acropora digitifera]}	{NA}	{psty:BFS30_15590; - - - - -; psty:BFS30_15590; - - - - -}	{NA}	{NA}	{NA}	{NA}
transcript_HQ_P2_transcript1077/f3p0/4779	{KXJ06862.1; Clathrin interactor 1 [Exaiptasia pallida]}	{sp|A7Z035|EPN4_BOVIN; Clathrin interactor 1 OS=Bos taurus GN=CLINT1 PE=2 SV=1}	{crg:105342655; - - - - -}	{Hs7661968; KOG2057 Predicted equilibrative nucleoside transporter protein F Nucleotide transport and metabolism ;}	{GO:0005543; phospholipid binding; molecular_function GO:0006886; intracellular protein transport; biological_process}	{NA}	{PF00790:VHS domain PF07651:ANTH domain}
transcript_HQ_P2_transcript10770/f2p0/2423	{XP_015764470.1; PREDICTED: O-acetyl-ADP-ribose deacetylase 1-like [Acropora digitifera]}	{sp|Q8R5F3|OARD1_MOUSE; O-acetyl-ADP-ribose deacetylase 1 OS=Mus musculus GN=Oard1 PE=1 SV=2}	{fab:101811168; - - - - -}	{NA}	{NA}	{XM_015908984.1; PREDICTED: Acropora digitifera O-acetyl-ADP-ribose deacetylase 1-like (LOC107343417), mRNA}	{NA}
transcript_HQ_P2_transcript10771/f2p0/2426	{KXJ22102.1; hypothetical protein AC249_AIPGENE3566 [Exaiptasia pallida]}	{NA}	{adf:107335138; - - - - -}	{NA}	{NA}	{NA}	{NA}
transcript_HQ_P2_transcript10773/f2p0/2452	{XP_015779561.1; PREDICTED: wall-associated receptor kinase-like 17 isoform X1 [Acropora digitifera]}	{sp|Q86HG9|Y9871_DICDI; Probable serine/threonine-protein kinase DDB_G0271682 OS=Dictyostelium discoideum GN=DDB_G0271682 PE=3 SV=2}	{adf:107334081; - - - - -}	{At4g23050; KOG0192 Tyrosine kinase specific for activated (GTP-bound) p21cdc42Hs T Signal transduction mechanisms ;}	{GO:0016887; ATPase activity; molecular_function GO:0031683; G-protein beta/gamma-subunit complex binding; molecular_function GO:0004672; protein kinase activity; molecular_function GO:0007264; small GTPase mediated signal transduction; biological_process GO:0019001; guanyl nucleotide binding; molecular_function GO:0005524; ATP binding; molecular_function GO:0007186; G-protein coupled receptor pr…	{NA}	{PF01926:50S ribosome-binding GTPase PF00735:Septin PF00071:Ras family PF00503:G-protein alpha subunit PF08477:Ras of Complex, Roc, domain of DAPkinase PF04670:Gtr1/RagA G protein conserved region PF03193:Protein of unknown function, DUF258 PF07728:AAA domain (dynein-related subfamily) PF00069:Protein kinase domain PF07714:Protein tyrosine kinase PF00025:ADP-ribosylation factor family}
transcript_HQ_P2_transcript10775/f2p0/2439	{NA}	{NA}	{NA}	{NA}	{NA}	{NA}	{NA}
transcript_HQ_P2_transcript10776/f2p0/2436	{XP_001622809.1; predicted protein [Nematostella vectensis]}	{sp|Q28IE5|NIT2_XENTR; Omega-amidase NIT2 OS=Xenopus tropicalis GN=nit2 PE=2 SV=1}	{cpic:101936953; - - - - -; cpic:101936953; K13566 NIT2 omega-amidase 3.5.1.3 ko00250; Metabolism; Amino acid metabolism; Alanine, aspartate and glutamate metabolism}	{Hs9910460; KOG0806 Carbon-nitrogen hydrolase E Amino acid transport and metabolism ;}	{GO:0006807; nitrogen compound metabolic process; biological_process GO:0016810; hydrolase activity, acting on carbon-nitrogen (but not peptide) bonds; molecular_function}	{XM_015901102.1; PREDICTED: Acropora digitifera omega-amidase NIT2-like (LOC107336043), mRNA}	{PF00795:Carbon-nitrogen hydrolase}
transcript_HQ_P2_transcript10777/f2p0/2438	{XP_015775599.1; PREDICTED: E3 ubiquitin-protein ligase TRIM71-like isoform X1 [Acropora digitifera]}	{sp|O70277|TRIM3_RAT; Tripartite motif-containing protein 3 OS=Rattus norvegicus GN=Trim3 PE=1 SV=1}	{adf:107343613; K12035 TRIM71 tripartite motif-containing protein 71 2.3.2.27 ko05206; Human Diseases; Cancers: Overview; MicroRNAs in cancer}	{Hs5453569; KOG2177 Predicted E3 ubiquitin ligase O Posttranslational modification, protein turnover, chaperones ;}	{GO:0046872; metal ion binding; molecular_function GO:0007155; cell adhesion; biological_process GO:0005622; intracellular; cellular_component GO:0005515; protein binding; molecular_function GO:0008270; zinc ion binding; molecular_function}	{NA}	{PF06009:Laminin Domain II PF13639:Ring finger domain PF01436:NHL repeat PF14634:zinc-RING finger domain PF00097:Zinc finger, C3HC4 type (RING finger) PF00643:B-box zinc finger}
transcript_HQ_P2_transcript10778/f2p0/2425	{XP_015753405.1; PREDICTED: CAP-Gly domain-containing linker protein 4-like [Acropora digitifera]}	{sp|Q5VT06|CE350_HUMAN; Centrosome-associated protein 350 OS=Homo sapiens GN=CEP350 PE=1 SV=1}	{adf:107333159; - - - - -}	{ECU06g0410; KOG4568 Cytoskeleton-associated protein and related proteins ZR Cytoskeleton ; General function prediction only ;}	{GO:0051168; nuclear export; biological_process GO:0015631; tubulin binding; molecular_function GO:0007219; Notch signaling pathway; biological_process}	{NA}	{PF17066:RBPJ-interacting and tubulin associated protein}
transcript_HQ_P2_transcript10779/f5p0/2429	{XP_015752269.1; PREDICTED: uncharacterized protein LOC107332057 [Acropora digitifera]}	{NA}	{adf:107332057; - - - - -}	{NA}	{NA}	{NA}	{NA}
transcript_HQ_P2_transcript1078/f3p0/4751	{XP_015759347.1; PREDICTED: protein NLRC3-like isoform X1 [Acropora digitifera]}	{sp|Q7RTR2|NLRC3_HUMAN; Protein NLRC3 OS=Homo sapiens GN=NLRC3 PE=2 SV=2}	{adf:107338626; - - - - -}	{Hs20562268; KOG4308 LRR-containing protein S Function unknown ;}	{GO:0007015; actin filament organization; biological_process GO:0006606; protein import into nucleus; biological_process GO:0008608; attachment of spindle microtubules to kinetochore; biological_process GO:0005524; ATP binding; molecular_function GO:0005940; septin ring; cellular_component GO:0002949; NA GO:0016887; ATPase activity; molecular_function GO:0005876; spindle microtubule; cellular_com…	{NA}	{PF06009:Laminin Domain II PF08287:Spc19 PF07728:AAA domain (dynein-related subfamily) PF02367:Threonylcarbamoyl adenosine biosynthesis protein TsaE PF06414:Zeta toxin PF07926:TPR/MLP1/MLP2-like protein PF00931:NB-ARC domain PF12761:Actin cytoskeleton-regulatory complex protein END3 PF00004:ATPase family associated with various cellular activities (AAA) PF06160:Septation ring formation regulator,…
transcript_HQ_P2_transcript10781/f15p0/2392	{XP_015763858.1; PREDICTED: homeobox protein Meis1-like isoform X1 [Acropora digitifera]}	{sp|O14770|MEIS2_HUMAN; Homeobox protein Meis2 OS=Homo sapiens GN=MEIS2 PE=1 SV=2}	{sko:100329070; K15613 MEIS1 homeobox protein Meis1 - ko04550; Cellular Processes; Cellular community - eukaryotes; Signaling pathways regulating pluripotency of stem cells | ko05202; Human Diseases; Cancers: Overview; Transcriptional misregulation in cancer}	{Hs4505151; KOG0773 Transcription factor MEIS1 and related HOX domain proteins K Transcription ;}	{GO:0003677; DNA binding; molecular_function GO:0006355; regulation of transcription, DNA-dependent; biological_process}	{XM_015908376.1; PREDICTED: Acropora digitifera homeobox protein Meis1-like (LOC107342859), transcript variant X4, mRNA}	{PF05920:Homeobox KN domain PF00046:Homeobox domain}
transcript_HQ_P2_transcript10782/f5p0/2382	{XP_015752410.1; PREDICTED: hydroxylysine kinase-like [Acropora digitifera]}	{sp|A2RU49|HYKK_HUMAN; Hydroxylysine kinase OS=Homo sapiens GN=HYKK PE=1 SV=2}	{adf:107332204; K18201 AGPHD1 hydroxylysine kinase 2.7.1.81 ko00310; Metabolism; Amino acid metabolism; Lysine degradation}	{NA}	{GO:0006468; protein phosphorylation; biological_process GO:0016773; phosphotransferase activity, alcohol group as acceptor; molecular_function GO:0016020; membrane; cellular_component GO:0005524; ATP binding; molecular_function GO:0004672; protein kinase activity; molecular_function}	{NA}	{PF00069:Protein kinase domain PF07714:Protein tyrosine kinase PF06293:Lipopolysaccharide kinase (Kdo/WaaP) family}
transcript_HQ_P2_transcript10783/f4p0/2426	{XP_015754997.1; PREDICTED: B-cell CLL/lymphoma 7 protein family member A-like [Acropora digitifera]}	{sp|Q3T0A6|BCL7B_BOVIN; B-cell CLL/lymphoma 7 protein family member B OS=Bos taurus GN=BCL7B PE=2 SV=1}	{adf:107334567; - - - - -}	{Hs20336473; KOG4095 Uncharacterized conserved protein (tumor-specific protein BCL7 in humans) R General function prediction only ;}	{NA}	{XM_015899511.1; PREDICTED: Acropora digitifera B-cell CLL/lymphoma 7 protein family member A-like (LOC107334567), mRNA}	{NA}
transcript_HQ_P2_transcript10784/f2p0/2429	{XP_015765975.1; PREDICTED: neuroepithelial cell-transforming gene 1 protein-like [Acropora digitifera]}	{sp|Q9Z206|ARHG8_MOUSE; Neuroepithelial cell-transforming gene 1 protein OS=Mus musculus GN=Net1 PE=1 SV=2}	{nve:NEMVE_v1g244702; K20683 ARHGEF3_8 Rho guanine nucleotide exchange factor 3/8 - -}	{Hs19923327; KOG4305 RhoGEF GTPase T Signal transduction mechanisms ;}	{GO:0035023; regulation of Rho protein signal transduction; biological_process GO:0005089; Rho guanyl-nucleotide exchange factor activity; molecular_function}	{XM_015910489.1; PREDICTED: Acropora digitifera neuroepithelial cell-transforming gene 1 protein-like (LOC107344804), mRNA}	{PF00621:RhoGEF domain}
transcript_HQ_P2_transcript10786/f2p0/2429	{XP_015754825.1; PREDICTED: hexokinase-2-like [Acropora digitifera]}	{sp|P19367|HXK1_HUMAN; Hexokinase-1 OS=Homo sapiens GN=HK1 PE=1 SV=3}	{adf:107334407; K00844 HK hexokinase 2.7.1.1 ko01200; Metabolism; Global and overview maps; Carbon metabolism | ko00010; Metabolism; Carbohydrate metabolism; Glycolysis / Gluconeogenesis | ko00051; Metabolism; Carbohydrate metabolism; Fructose and mannose metabolism | ko00052; Metabolism; Carbohydrate metabolism; Galactose metabolism | ko00500; Metabolism; Carbohydrate metabolism; Starch and sucr…	{Hs15991829; KOG1369 Hexokinase G Carbohydrate transport and metabolism ;}	{GO:0016773; phosphotransferase activity, alcohol group as acceptor; molecular_function GO:0005524; ATP binding; molecular_function GO:0005975; carbohydrate metabolic process; biological_process}	{XM_015899339.1; PREDICTED: Acropora digitifera hexokinase-2-like (LOC107334407), mRNA}	{PF03727:Hexokinase PF00349:Hexokinase}
transcript_HQ_P2_transcript10788/f6p0/2431	{XP_001622394.1; hypothetical protein NEMVEDRAFT_v1g195342 [Nematostella vectensis]}	{sp|A7T167|GDAP2_NEMVE; Protein GDAP2 homolog OS=Nematostella vectensis GN=gdap2 PE=3 SV=1}	{sko:100368624; - - - - -}	{Hs8923143; KOG2633 Hismacro and SEC14 domain-containing proteins BK Chromatin structure and dynamics ; Transcription ;}	{NA}	{NA}	{NA}
transcript_HQ_P2_transcript10789/f2p0/2435	{XP_019615071.1; PREDICTED: radical S-adenosyl methionine domain-containing protein 1, mitochondrial-like [Branchiostoma belcheri]}	{sp|A4IGH2|RSAD1_DANRE; Radical S-adenosyl methionine domain-containing protein 1, mitochondrial OS=Danio rerio GN=rsad1 PE=2 SV=1}	{ola:101168370; - - - - -}	{NA}	{GO:0003824; NA GO:0051536; iron-sulfur cluster binding; molecular_function}	{NA}	{PF04055:Radical SAM superfamily}
transcript_HQ_P2_transcript1079/f2p0/4823	{XP_015761384.1; PREDICTED: leucine-rich repeat flightless-interacting protein 2-like [Acropora digitifera]}	{sp|B2GUE2|LRRF2_XENTR; Leucine-rich repeat flightless-interacting protein 2 OS=Xenopus tropicalis GN=lrrfip2 PE=2 SV=1}	{oaa:100073400; - - - - -}	{Hs8923224; KOG2010 Double stranded RNA binding protein R General function prediction only ;}	{GO:0006355; regulation of transcription, DNA-dependent; biological_process GO:0019072; viral genome packaging; biological_process GO:0005737; cytoplasm; cellular_component GO:0019898; extrinsic to membrane; cellular_component GO:0043565; sequence-specific DNA binding; molecular_function GO:0008092; cytoskeletal protein binding; molecular_function GO:0042025; host cell nucleus; cellular_component…	{XM_004410448.2; PREDICTED: Odobenus rosmarus divergens leucine rich repeat (in FLII) interacting protein 1 (LRRFIP1), mRNA}	{PF01499:Herpesvirus UL25 family PF02183:Homeobox associated leucine zipper PF09738:Double stranded RNA binding protein (DUF2051) PF00769:Ezrin/radixin/moesin family}
transcript_HQ_P2_transcript10790/f5p0/2406	{XP_015761933.1; PREDICTED: uncharacterized protein LOC107341031 [Acropora digitifera]}	{NA}	{NA}	{NA}	{NA}	{NA}	{NA}
transcript_HQ_P2_transcript10791/f3p0/2429	{XP_015769075.1; PREDICTED: kelch-like protein 12 [Acropora digitifera]}	{sp|Q96PQ7|KLHL5_HUMAN; Kelch-like protein 5 OS=Homo sapiens GN=KLHL5 PE=2 SV=3}	{adf:107334338; - - - - -}	{Hs21361515; KOG4441 Proteins containing BTB/POZ and Kelch domains, involved in regulatory/signal transduction processes TR Signal transduction mechanisms ; General function prediction only ;}	{GO:0005515; protein binding; molecular_function}	{NA}	{PF07646:Kelch motif PF00651:BTB/POZ domain PF01344:Kelch motif}
transcript_HQ_P2_transcript10792/f3p0/2428	{XP_015769134.1; PREDICTED: transcription factor MafF-like [Acropora digitifera]}	{sp|Q4U1U2|MAFA_XENTR; Transcription factor MafA OS=Xenopus tropicalis GN=mafa PE=2 SV=1}	{aec:105147269; - - - - -}	{Hs5453736; KOG4196 bZIP transcription factor MafK K Transcription ;}	{GO:0005634; nucleus; cellular_component GO:0043565; sequence-specific DNA binding; molecular_function GO:0008855; exodeoxyribonuclease VII activity; molecular_function GO:0003700; sequence-specific DNA binding transcription factor activity; molecular_function GO:0003677; DNA binding; molecular_function GO:0006355; regulation of transcription, DNA-dependent; biological_process}	{NA}	{PF02601:Exonuclease VII, large subunit PF03131:bZIP Maf transcription factor PF00170:bZIP transcription factor}
transcript_HQ_P2_transcript10793/f4p0/2428	{XP_015780187.1; PREDICTED: uncharacterized sodium-dependent transporter YocR-like, partial [Acropora digitifera]}	{sp|Q58715|Y1319_METJA; Uncharacterized sodium-dependent transporter MJ1319 OS=Methanocaldococcus jannaschii (strain ATCC 43067 / DSM 2661 / JAL-1 / JCM 10045 / NBRC 100440) GN=MJ1319 PE=3 SV=1}	{sko:100373626; - - - - -}	{7295696; KOG3660 Sodium-neurotransmitter symporter T Signal transduction mechanisms ;}	{GO:0016021; integral to membrane; cellular_component GO:0051205; protein insertion into membrane; biological_process GO:0005328; neurotransmitter:sodium symporter activity; molecular_function GO:0006836; neurotransmitter transport; biological_process}	{NA}	{PF00209:Sodium:neurotransmitter symporter family PF02096:60Kd inner membrane protein}
transcript_HQ_P2_transcript10794/f2p0/2421	{KIK72199.1; hypothetical protein PAXRUDRAFT_22273, partial [Paxillus rubicundulus Ve08.2h10]}	{sp|Q99NH0|ANR17_MOUSE; Ankyrin repeat domain-containing protein 17 OS=Mus musculus GN=Ankrd17 PE=1 SV=2}	{afm:AFUA_1G01020; - - - - -}	{7301132; KOG0504 FOG: Ankyrin repeat R General function prediction only ;}	{GO:0005515; protein binding; molecular_function}	{NA}	{PF00023:Ankyrin repeat PF13606:Ankyrin repeat}
transcript_HQ_P2_transcript10795/f3p0/2456	{XP_015771883.1; PREDICTED: uncharacterized protein LOC107350169 [Acropora digitifera]}	{NA}	{nve:NEMVE_v1g222535; - - - - -}	{NA}	{GO:0016021; integral to membrane; cellular_component}	{NA}	{PF04103:CD20-like family PF02990:Endomembrane protein 70}
transcript_HQ_P2_transcript10798/f51p0/2399	{KXJ07581.1; Iron/zinc purple acid phosphatase-like protein [Exaiptasia pallida]}	{sp|A5D6U8|ACP7_DANRE; Acid phosphatase type 7 OS=Danio rerio GN=acp7 PE=2 SV=1}	{nve:NEMVE_v1g185711; - - - - -}	{7292570; KOG1378 Purple acid phosphatase G Carbohydrate transport and metabolism ;}	{GO:0016787; hydrolase activity; molecular_function GO:0003993; acid phosphatase activity; molecular_function GO:0046872; metal ion binding; molecular_function}	{XM_002590020.1; Branchiostoma floridae hypothetical protein, mRNA}	{PF00149:Calcineurin-like phosphoesterase PF16656:Purple acid Phosphatase, N-terminal domain}
transcript_HQ_P2_transcript10799/f12p0/2435	{XP_015766400.1; PREDICTED: caspase-3-like [Acropora digitifera]}	{sp|Q98943|CASP2_CHICK; Caspase-2 OS=Gallus gallus GN=CASP2 PE=2 SV=2}	{nve:NEMVE_v1g234921; - - - - -}	{Hs14790178; KOG3573 Caspase, apoptotic cysteine protease D Cell cycle control, cell division, chromosome partitioning ;}	{GO:0006886; intracellular protein transport; biological_process GO:0005622; intracellular; cellular_component GO:0042981; regulation of apoptosis; biological_process}	{NA}	{PF03127:GAT domain PF00619:Caspase recruitment domain}
transcript_HQ_P2_transcript108/f4p0/6679	{XP_015777439.1; PREDICTED: adhesion G protein-coupled receptor A3-like isoform X2 [Acropora digitifera]}	{sp|S4X0Q8|AGRA3_DANRE; Adhesion G protein-coupled receptor A3 OS=Danio rerio GN=adgra3 PE=1 SV=1}	{adf:107355366; K08462 GPR125 G protein-coupled receptor 125 - -}	{Hs17511205; KOG0619 FOG: Leucine rich repeat R General function prediction only ;}	{GO:0016020; membrane; cellular_component GO:0016021; integral to membrane; cellular_component GO:0006810; transport; biological_process GO:0005215; NA GO:0007186; G-protein coupled receptor protein signaling pathway; biological_process GO:0005515; protein binding; molecular_function GO:0004930; G-protein coupled receptor activity; molecular_function}	{NA}	{PF13895:Immunoglobulin domain PF13855:Leucine rich repeat PF00335:Tetraspanin family PF00002:7 transmembrane receptor (Secretin family) PF02793:Hormone receptor domain PF03137:Organic Anion Transporter Polypeptide (OATP) family}
transcript_HQ_P2_transcript1080/f52p0/4709	{KXJ28432.1; Sterol regulatory element-binding protein 1 [Exaiptasia pallida]}	{sp|Q9WTN3|SRBP1_MOUSE; Sterol regulatory element-binding protein 1 OS=Mus musculus GN=Srebf1 PE=1 SV=4}	{bfo:BRAFLDRAFT_117231; K07197 SREBP1, SREBF1 sterol regulatory element-binding transcription factor 1 - ko04152; Environmental Information Processing; Signal transduction; AMPK signaling pathway | ko04910; Organismal Systems; Endocrine system; Insulin signaling pathway | ko04932; Human Diseases; Endocrine and metabolic diseases; Non-alcoholic fatty liver disease (NAFLD) | ko04931; Human Diseases…	{Hs7242207; KOG2588 Predicted DNA-binding protein K Transcription ;}	{GO:0008509; anion transmembrane transporter activity; molecular_function GO:0016021; integral to membrane; cellular_component GO:0046872; metal ion binding; molecular_function GO:0003743; translation initiation factor activity; molecular_function GO:0043093; cytokinesis by binary fission; biological_process GO:0006820; anion transport; biological_process GO:0090529; NA GO:0046983; protein dimeri…	{NA}	{PF07565:Band 3 cytoplasmic domain PF05091:Eukaryotic translation initiation factor 3 subunit 7 (eIF-3) PF00010:Helix-loop-helix DNA-binding domain PF06005:Protein of unknown function (DUF904) PF02862:DDHD domain}
transcript_HQ_P2_transcript10801/f6p0/2415	{XP_015772244.1; PREDICTED: RNA polymerase-associated protein LEO1-like [Acropora digitifera]}	{sp|Q5XJE5|LEO1_MOUSE; RNA polymerase-associated protein LEO1 OS=Mus musculus GN=Leo1 PE=1 SV=2}	{nve:NEMVE_v1g182256; K15177 LEO1 RNA polymerase-associated protein LEO1 - -}	{Hs20270337_2; KOG2428 Uncharacterized conserved protein S Function unknown ;}	{GO:0006368; transcription elongation from RNA polymerase II promoter; biological_process GO:0016570; histone modification; biological_process GO:0016593; Cdc73/Paf1 complex; cellular_component}	{XM_013550678.1; PREDICTED: Lingula anatina RNA polymerase-associated protein LEO1-like (LOC106170708), mRNA}	{PF04004:Leo1-like protein}
transcript_HQ_P2_transcript10802/f6p0/2436	{XP_015762603.1; PREDICTED: ELAV-like protein 1-B [Acropora digitifera]}	{sp|Q12926|ELAV2_HUMAN; ELAV-like protein 2 OS=Homo sapiens GN=ELAVL2 PE=1 SV=2}	{aga:AgaP_AGAP000965; K13208 ELAVL2_3_4 ELAV like protein 2/3/4 - -}	{Hs4758262; KOG0145 RNA-binding protein ELAV/HU (RRM superfamily) A RNA processing and modification ;}	{GO:0003723; RNA binding; molecular_function GO:0003676; nucleic acid binding; molecular_function GO:0005737; cytoplasm; cellular_component GO:0005634; nucleus; cellular_component GO:0004535; poly(A)-specific ribonuclease activity; molecular_function GO:0046872; metal ion binding; molecular_function GO:0006402; mRNA catabolic process; biological_process}	{NA}	{PF00076:RNA recognition motif. (a.k.a. RRM, RBD, or RNP domain) PF08675:RNA binding domain}
transcript_HQ_P2_transcript10803/f2p0/2430	{XP_019644064.1; PREDICTED: UPF0676 protein C1494.01-like [Branchiostoma belcheri]}	{sp|Q7LL04|YQK1_SCHPO; UPF0676 protein C1494.01 OS=Schizosaccharomyces pombe (strain 972 / ATCC 24843) GN=SPCC1494.01 PE=3 SV=2}	{spu:752472; - - - - -}	{7300873; KOG0143 Iron/ascorbate family oxidoreductases QR Secondary metabolites biosynthesis, transport and catabolism ; General function prediction only ;}	{GO:0055114; oxidation-reduction process; biological_process GO:0016491; oxidoreductase activity; molecular_function}	{NA}	{PF03171:2OG-Fe(II) oxygenase superfamily}
transcript_HQ_P2_transcript10804/f2p0/2417	{XP_015770899.1; PREDICTED: neuroplastin-like [Acropora digitifera]}	{NA}	{adf:107334294; - - - - -}	{NA}	{GO:0005515; protein binding; molecular_function}	{NA}	{PF13895:Immunoglobulin domain}
transcript_HQ_P2_transcript10805/f2p0/2450	{XP_015777643.1; PREDICTED: uncharacterized protein LOC107355571 [Acropora digitifera]}	{NA}	{NA}	{NA}	{GO:0003723; RNA binding; molecular_function}	{NA}	{PF01479:S4 domain}
transcript_HQ_P2_transcript10807/f2p0/2430	{XP_015747929.1; PREDICTED: chromodomain Y-like protein 2 [Acropora digitifera]}	{NA}	{NA}	{NA}	{NA}	{NA}	{NA}
transcript_HQ_P2_transcript10809/f12p0/2433	{XP_001639225.1; predicted protein [Nematostella vectensis]}	{sp|Q3UDW8|HGNAT_MOUSE; Heparan-alpha-glucosaminide N-acetyltransferase OS=Mus musculus GN=Hgsnat PE=1 SV=2}	{adf:107334072; K10532 HGSNAT heparan-alpha-glucosaminide N-acetyltransferase 2.3.1.78 ko00531; Metabolism; Glycan biosynthesis and metabolism; Glycosaminoglycan degradation | ko04142; Cellular Processes; Transport and catabolism; Lysosome}	{Hs22047542; KOG4683 Uncharacterized conserved protein S Function unknown ;}	{GO:0016491; oxidoreductase activity; molecular_function GO:0009055; NA GO:0016021; integral to membrane; cellular_component GO:0006506; GPI anchor biosynthetic process; biological_process GO:0016746; transferase activity, transferring acyl groups; molecular_function GO:0016020; membrane; cellular_component}	{NA}	{PF06423:GWT1 PF00032:Cytochrome b(C-terminal)/b6/petD}
transcript_HQ_P2_transcript1081/f3p0/4779	{XP_015769675.1; PREDICTED: C-Maf-inducing protein-like [Acropora digitifera]}	{sp|Q8IY22|CMIP_HUMAN; C-Maf-inducing protein OS=Homo sapiens GN=CMIP PE=1 SV=3}	{sko:102804517; - - - - -}	{NA}	{GO:0005515; protein binding; molecular_function}	{XM_015914191.1; PREDICTED: Acropora digitifera C-Maf-inducing protein-like (LOC107348175), transcript variant X3, mRNA}	{PF13855:Leucine rich repeat PF13516:Leucine Rich repeat}
transcript_HQ_P2_transcript10810/f3p0/2433	{XP_015772085.1; PREDICTED: beta-catenin-like protein 1 [Acropora digitifera]}	{sp|Q4V8K2|CTBL1_RAT; Beta-catenin-like protein 1 OS=Rattus norvegicus GN=Ctnnbl1 PE=1 SV=1}	{nve:NEMVE_v1g186817; K12864 CTNNBL1 beta-catenin-like protein 1 - ko03040; Genetic Information Processing; Transcription; Spliceosome}	{Hs18644734; KOG2734 Uncharacterized conserved protein S Function unknown ;}	{GO:0005515; protein binding; molecular_function}	{NM_001292644.1; Callorhinchus milii catenin beta like 1 (ctnnbl1), mRNA}	{PF00514:Armadillo/beta-catenin-like repeat}
transcript_HQ_P2_transcript10811/f9p0/2428	{XP_001635882.1; predicted protein [Nematostella vectensis]}	{sp|A4IIW7|CDK14_XENTR; Cyclin-dependent kinase 14 OS=Xenopus tropicalis GN=cdk14 PE=2 SV=1}	{aga:AgaP_AGAP005729; K08821 CDK14, PFTK1 cyclin-dependent kinase 14 2.7.11.22 ko05202; Human Diseases; Cancers: Overview; Transcriptional misregulation in cancer}	{Hs6912584; KOG0594 Protein kinase PCTAIRE and related kinases R General function prediction only ;}	{GO:0005524; ATP binding; molecular_function GO:0016020; membrane; cellular_component GO:0016773; phosphotransferase activity, alcohol group as acceptor; molecular_function GO:0006468; protein phosphorylation; biological_process GO:0005622; intracellular; cellular_component GO:0004672; protein kinase activity; molecular_function GO:0006355; regulation of transcription, DNA-dependent; biological_p…	{NA}	{PF03166:MH2 domain PF06293:Lipopolysaccharide kinase (Kdo/WaaP) family PF00069:Protein kinase domain PF07714:Protein tyrosine kinase}
transcript_HQ_P2_transcript10815/f12p0/2395	{XP_019643546.1; PREDICTED: methyltransferase-like protein 13 [Branchiostoma belcheri]}	{sp|A5PK19|MET13_BOVIN; Methyltransferase-like protein 13 OS=Bos taurus GN=METTL13 PE=2 SV=1}	{sko:100374670; - - - - -}	{7298695; KOG2352 Predicted spermine/spermidine synthase E Amino acid transport and metabolism ;}	{GO:0008152; NA GO:0008168; methyltransferase activity; molecular_function}	{NA}	{PF01209:ubiE/COQ5 methyltransferase family PF08241:Methyltransferase domain}
transcript_HQ_P2_transcript10816/f20p0/2411	{KXJ14067.1; Ras-related protein Rab-32 [Exaiptasia pallida]}	{sp|Q9CZE3|RAB32_MOUSE; Ras-related protein Rab-32 OS=Mus musculus GN=Rab32 PE=1 SV=3}	{sko:100370154; K07918 RAB32 Ras-related protein Rab-32 - -}	{7303926; KOG4423 GTP-binding protein-like, RAS superfamily T Signal transduction mechanisms ;}	{GO:0004871; signal transducer activity; molecular_function GO:0005525; GTP binding; molecular_function GO:0003924; GTPase activity; molecular_function GO:0007264; small GTPase mediated signal transduction; biological_process GO:0019001; guanyl nucleotide binding; molecular_function GO:0005524; ATP binding; molecular_function GO:0007186; G-protein coupled receptor protein signaling pathway; biolo…	{NA}	{PF02367:Threonylcarbamoyl adenosine biosynthesis protein TsaE PF00025:ADP-ribosylation factor family PF08477:Ras of Complex, Roc, domain of DAPkinase PF04670:Gtr1/RagA G protein conserved region PF03193:Protein of unknown function, DUF258 PF10662:Ethanolamine utilisation - propanediol utilisation PF00071:Ras family PF00503:G-protein alpha subunit PF01926:50S ribosome-binding GTPase}
transcript_HQ_P2_transcript10817/f3p0/2407	{XP_015768858.1; PREDICTED: histone-lysine N-methyltransferase SETD2-like, partial [Acropora digitifera]}	{sp|E9Q5F9|SETD2_MOUSE; Histone-lysine N-methyltransferase SETD2 OS=Mus musculus GN=Setd2 PE=1 SV=1}	{sko:100369661; K11423 SETD2, SET2 histone-lysine N-methyltransferase SETD2 2.1.1.43 ko00310; Metabolism; Amino acid metabolism; Lysine degradation}	{Hs7661774; KOG4442 Clathrin coat binding protein/Huntingtin interacting protein HIP1, involved in regulation of endocytosis U Intracellular trafficking, secretion, and vesicular transport ;}	{NA}	{NA}	{NA}
transcript_HQ_P2_transcript10819/f2p0/2433	{XP_001633237.1; predicted protein [Nematostella vectensis]}	{sp|Q96BD0|SO4A1_HUMAN; Solute carrier organic anion transporter family member 4A1 OS=Homo sapiens GN=SLCO4A1 PE=1 SV=2}	{nve:NEMVE_v1g104948; - - - - -}	{HsM7706517; KOG3626 Organic anion transporter Q Secondary metabolites biosynthesis, transport and catabolism ;}	{GO:0055085; transmembrane transport; biological_process GO:0005515; protein binding; molecular_function GO:0016021; integral to membrane; cellular_component GO:0005215; NA GO:0006810; transport; biological_process GO:0016020; membrane; cellular_component}	{NA}	{PF07690:Major Facilitator Superfamily PF03137:Organic Anion Transporter Polypeptide (OATP) family PF07648:Kazal-type serine protease inhibitor domain}
transcript_HQ_P2_transcript10820/f23p0/2352	{XP_015753478.1; PREDICTED: stimulator of interferon genes protein-like [Acropora digitifera]}	{sp|A7SLZ2|STING_NEMVE; Stimulator of interferon genes protein OS=Nematostella vectensis GN=v1g246111 PE=1 SV=1}	{adf:107333219; K12654 TMEM173, MITA transmembrane protein 173 - ko04621; Organismal Systems; Immune system; NOD-like receptor signaling pathway | ko04622; Organismal Systems; Immune system; RIG-I-like receptor signaling pathway | ko04623; Organismal Systems; Immune system; Cytosolic DNA-sensing pathway}	{NA}	{GO:0032481; positive regulation of type I interferon production; biological_process GO:0002218; activation of innate immune response; biological_process}	{NA}	{PF15009:Transmembrane protein 173}
transcript_HQ_P2_transcript10822/f2p0/2421	{XP_001636043.1; predicted protein [Nematostella vectensis]}	{sp|P52275|TBB2_CAEEL; Tubulin beta-2 chain OS=Caenorhabditis elegans GN=tbb-2 PE=1 SV=1}	{nve:NEMVE_v1g163734; K07375 TUBB tubulin beta - ko04145; Cellular Processes; Transport and catabolism; Phagosome | ko04540; Cellular Processes; Cellular community - eukaryotes; Gap junction | ko05130; Human Diseases; Infectious diseases: Bacterial; Pathogenic Escherichia coli infection}	{CE00913; KOG1375 Beta tubulin Z Cytoskeleton ;}	{GO:0003924; GTPase activity; molecular_function}	{NA}	{PF00091:Tubulin/FtsZ family, GTPase domain}
transcript_HQ_P2_transcript10826/f2p0/2425	{XP_015758571.1; PREDICTED: proline-rich protein 5-like [Acropora digitifera]}	{sp|P85299|PRR5_HUMAN; Proline-rich protein 5 OS=Homo sapiens GN=PRR5 PE=1 SV=1}	{adf:107337852; K20411 PRR5 proline-rich protein 5 - ko04150; Environmental Information Processing; Signal transduction; mTOR signaling pathway}	{NA}	{NA}	{NA}	{NA}
transcript_HQ_P2_transcript10827/f6p0/2422	{KXJ09371.1; Mitogen-activated protein kinase 1 [Exaiptasia pallida]}	{sp|P46196|MK01_BOVIN; Mitogen-activated protein kinase 1 OS=Bos taurus GN=MAPK1 PE=2 SV=3}	{tru:101066563; K04371 MAPK1_3 mitogen-activated protein kinase 1/3 2.7.11.24 ko04014; Environmental Information Processing; Signal transduction; Ras signaling pathway | ko04015; Environmental Information Processing; Signal transduction; Rap1 signaling pathway | ko04010; Environmental Information Processing; Signal transduction; MAPK signaling pathway | ko04013; Environmental Information Processi…	{Hs20986531; KOG0660 Mitogen-activated protein kinase T Signal transduction mechanisms ;}	{GO:0004672; protein kinase activity; molecular_function GO:0006468; protein phosphorylation; biological_process GO:0016773; phosphotransferase activity, alcohol group as acceptor; molecular_function GO:0016020; membrane; cellular_component GO:0005524; ATP binding; molecular_function}	{XM_015900334.1; PREDICTED: Acropora digitifera mitogen-activated protein kinase 1-like (LOC107335330), mRNA}	{PF00069:Protein kinase domain PF07714:Protein tyrosine kinase PF06293:Lipopolysaccharide kinase (Kdo/WaaP) family}
transcript_HQ_P2_transcript10828/f4p0/2430	{XP_015769317.1; PREDICTED: NF-kappa-B inhibitor cactus-like [Acropora digitifera]}	{sp|Q04861|NFKB1_CHICK; Nuclear factor NF-kappa-B p105 subunit OS=Gallus gallus GN=NFKB1 PE=2 SV=2}	{gfr:102038208; K02580 NFKB1 nuclear factor NF-kappa-B p105 subunit - ko04014; Environmental Information Processing; Signal transduction; Ras signaling pathway | ko04010; Environmental Information Processing; Signal transduction; MAPK signaling pathway | ko04064; Environmental Information Processing; Signal transduction; NF-kappa B signaling pathway | ko04668; Environmental Information Processing…	{Hs4885087; KOG0504 FOG: Ankyrin repeat R General function prediction only ;}	{GO:0005515; protein binding; molecular_function}	{NA}	{PF00023:Ankyrin repeat PF13606:Ankyrin repeat}
transcript_HQ_P2_transcript10829/f3p0/2428	{XP_015761929.1; PREDICTED: pleckstrin homology-like domain family B member 1 isoform X1 [Acropora digitifera]}	{sp|Q96L93|KI16B_HUMAN; Kinesin-like protein KIF16B OS=Homo sapiens GN=KIF16B PE=1 SV=2}	{hmg:100210634; - - - - -}	{7301599; KOG0245 Kinesin-like protein Z Cytoskeleton ;}	{GO:0005515; protein binding; molecular_function GO:0007018; microtubule-based movement; biological_process GO:0005524; ATP binding; molecular_function GO:0003777; microtubule motor activity; molecular_function GO:0008017; microtubule binding; molecular_function}	{XM_015906444.1; PREDICTED: Acropora digitifera pleckstrin homology-like domain family B member 1 (LOC107341027), transcript variant X2, mRNA}	{PF16796:Microtubule binding PF00498:FHA domain PF00225:Kinesin motor domain}
transcript_HQ_P2_transcript1083/f42p0/4579	{KXJ15910.1; Sodium/myo-inositol cotransporter [Exaiptasia pallida]}	{sp|Q8VDT1|SC5A9_MOUSE; Sodium/glucose cotransporter 4 OS=Mus musculus GN=Slc5a9 PE=1 SV=3}	{ccw:104684738; K14391 SLC5A11, SMIT2, SGLT6 solute carrier family 5 (sodium/myo-inositol cotransporter), member 11 - -}	{Hs17941285; KOG2349 Na+:iodide/myo-inositol/multivitamin symporters P Inorganic ion transport and metabolism ;}	{GO:0032051; clathrin light chain binding; molecular_function GO:0016021; integral to membrane; cellular_component GO:0048268; clathrin coat assembly; biological_process GO:0055085; transmembrane transport; biological_process GO:0007212; dopamine receptor signaling pathway; biological_process GO:0016020; membrane; cellular_component GO:0006810; transport; biological_process GO:0005215; NA}	{XR_001785540.1; PREDICTED: Mus musculus solute carrier family 5 (sodium/glucose cotransporter), member 11 (Slc5a11), transcript variant X6, misc_RNA}	{PF06387:D1 dopamine receptor-interacting protein (calcyon) PF00474:Sodium:solute symporter family}
transcript_HQ_P2_transcript10830/f3p0/2435	{NA}	{NA}	{NA}	{NA}	{GO:0016021; integral to membrane; cellular_component}	{NA}	{PF01184:GPR1/FUN34/yaaH family PF05425:Copper resistance protein D}
transcript_HQ_P2_transcript10831/f3p0/2424	{XP_015778858.1; PREDICTED: nibrin-like [Acropora digitifera]}	{sp|Q5RCV3|NBN_PONAB; Nibrin OS=Pongo abelii GN=NBN PE=2 SV=2}	{adf:107356748; K10867 NBN, NBS1 nijmegen breakage syndrome protein 1 - ko03440; Genetic Information Processing; Replication and repair; Homologous recombination}	{NA}	{GO:0005515; protein binding; molecular_function}	{NA}	{PF00498:FHA domain}
transcript_HQ_P2_transcript10834/f4p0/2415	{XP_015769217.1; PREDICTED: ubiquitin carboxyl-terminal hydrolase 30-like isoform X1 [Acropora digitifera]}	{sp|D3ZPG5|UBP30_RAT; Ubiquitin carboxyl-terminal hydrolase 30 OS=Rattus norvegicus GN=Usp30 PE=3 SV=1}	{sko:100377876; K11851 USP30 ubiquitin carboxyl-terminal hydrolase 30 3.4.19.12 -}	{Hs14249222; KOG1867 Ubiquitin-specific protease O Posttranslational modification, protein turnover, chaperones ;}	{GO:0016021; integral to membrane; cellular_component GO:0000160; two-component signal transduction system (phosphorelay); biological_process GO:0016579; protein deubiquitination; biological_process GO:0036459; NA GO:0000155; two-component sensor activity; molecular_function}	{NA}	{PF06580:Histidine kinase PF00443:Ubiquitin carboxyl-terminal hydrolase}
transcript_HQ_P2_transcript10835/f2p0/2427	{KXJ25306.1; hypothetical protein AC249_AIPGENE10656 [Exaiptasia pallida]}	{NA}	{xtr:108645817; - - - - -}	{NA}	{NA}	{NA}	{NA}
transcript_HQ_P2_transcript10836/f2p0/2441	{XP_015775376.1; PREDICTED: sex-determining region Y protein-like [Acropora digitifera]}	{sp|P36396|SRY_URSAR; Sex-determining region Y protein OS=Ursus arctos GN=SRY PE=3 SV=2}	{nve:NEMVE_v1g19525; - - - - -}	{Hs4759162; KOG0527 HMG-box transcription factor K Transcription ;}	{NA}	{XM_015919890.1; PREDICTED: Acropora digitifera sex-determining region Y protein-like (LOC107353564), mRNA}	{NA}
transcript_HQ_P2_transcript10837/f2p0/2419	{XP_015756090.1; PREDICTED: uncharacterized protein LOC107335551 isoform X2 [Acropora digitifera]}	{NA}	{adf:107335551; - - - - -}	{NA}	{NA}	{NA}	{NA}
transcript_HQ_P2_transcript10838/f2p0/2414	{XP_015761631.1; PREDICTED: uncharacterized protein LOC107340772 [Acropora digitifera]}	{NA}	{nve:NEMVE_v1g248659; - - - - -}	{NA}	{NA}	{XM_015906145.1; PREDICTED: Acropora digitifera uncharacterized LOC107340772 (LOC107340772), mRNA}	{NA}
transcript_HQ_P2_transcript10839/f6p0/2418	{XP_015752748.1; PREDICTED: threonine synthase-like 2 [Acropora digitifera]}	{sp|Q5RFE6|THNS2_PONAB; Threonine synthase-like 2 OS=Pongo abelii GN=THNSL2 PE=2 SV=1}	{adf:107332522; - - - - -}	{SPAC9E9.06c; KOG2616 Pyridoxalphosphate-dependent enzyme/predicted threonine synthase E Amino acid transport and metabolism ;}	{NA}	{XM_019757048.1; PREDICTED: Rhinolophus sinicus threonine synthase like 2 (THNSL2), transcript variant X4, mRNA}	{NA}
transcript_HQ_P2_transcript1084/f2p0/4746	{KXJ06862.1; Clathrin interactor 1 [Exaiptasia pallida]}	{sp|A7Z035|EPN4_BOVIN; Clathrin interactor 1 OS=Bos taurus GN=CLINT1 PE=2 SV=1}	{crg:105342655; - - - - -}	{Hs7661968; KOG2057 Predicted equilibrative nucleoside transporter protein F Nucleotide transport and metabolism ;}	{GO:0005543; phospholipid binding; molecular_function GO:0006886; intracellular protein transport; biological_process}	{NA}	{PF07651:ANTH domain PF00790:VHS domain}
transcript_HQ_P2_transcript10841/f2p0/2432	{XP_015751221.1; PREDICTED: tyrosine-protein kinase receptor Tie-1-like [Acropora digitifera]}	{sp|P55245|EGFR_MACMU; Epidermal growth factor receptor OS=Macaca mulatta GN=EGFR PE=2 SV=2}	{adf:107331181; - - - - -}	{Hs4885199; KOG1025 Epidermal growth factor receptor EGFR and related tyrosine kinases T Signal transduction mechanisms ;}	{GO:0004672; protein kinase activity; molecular_function GO:0005524; ATP binding; molecular_function GO:0006468; protein phosphorylation; biological_process}	{NA}	{PF00069:Protein kinase domain PF07714:Protein tyrosine kinase}
transcript_HQ_P2_transcript10843/f13p0/2404	{XP_015768637.1; PREDICTED: protein angel homolog 1-like [Acropora digitifera]}	{sp|Q8K1C0|ANGE2_MOUSE; Protein angel homolog 2 OS=Mus musculus GN=Angel2 PE=1 SV=1}	{hmg:100205507; K18729 ANGEL protein angel - -}	{Hs14784709; KOG2338 Transcriptional effector CCR4-related protein K Transcription ;}	{NA}	{NA}	{NA}
transcript_HQ_P2_transcript10847/f2p0/2416	{XP_015780931.1; PREDICTED: malonyl-CoA-acyl carrier protein transacylase, mitochondrial-like [Acropora digitifera]}	{sp|Q8R3F5|FABD_MOUSE; Malonyl-CoA-acyl carrier protein transacylase, mitochondrial OS=Mus musculus GN=Mcat PE=1 SV=3}	{adf:107358872; K00645 fabD [acyl-carrier-protein] S-malonyltransferase 2.3.1.39 ko01212; Metabolism; Global and overview maps; Fatty acid metabolism | ko00061; Metabolism; Lipid metabolism; Fatty acid biosynthesis}	{Hs20561632; KOG2926 Malonyl-CoA:ACP transacylase I Lipid transport and metabolism ;}	{NA}	{NA}	{NA}
transcript_HQ_P2_transcript10848/f23p0/2380	{XP_015756954.1; PREDICTED: NGFI-A-binding protein 1-like [Acropora digitifera]}	{sp|Q61127|NAB2_MOUSE; NGFI-A-binding protein 2 OS=Mus musculus GN=Nab2 PE=1 SV=2}	{adf:107336386; - - - - -}	{Hs5174607; KOG3835 Transcriptional corepressor NAB1 K Transcription ;}	{GO:0005634; nucleus; cellular_component GO:0015078; hydrogen ion transmembrane transporter activity; molecular_function GO:0033179; proton-transporting V-type ATPase, V0 domain; cellular_component GO:0045892; negative regulation of transcription, DNA-dependent; biological_process GO:0006914; autophagy; biological_process GO:0015991; ATP hydrolysis coupled proton transport; biological_process}	{NA}	{PF04111:Autophagy protein Apg6 PF01496:V-type ATPase 116kDa subunit family PF04904:NAB conserved region 1 (NCD1) PF04905:NAB conserved region 2 (NCD2)}
transcript_HQ_P2_transcript10849/f2p0/2431	{XP_015762717.1; PREDICTED: YTH domain-containing family protein 3-like [Acropora digitifera]}	{sp|P59326|YTHD1_MOUSE; YTH domain-containing family protein 1 OS=Mus musculus GN=Ythdf1 PE=1 SV=1}	{umr:103660542; K20102 YTHDF YTH domain-containing family protein - -}	{Hs7705411; KOG1901 Uncharacterized high-glucose-regulated protein R General function prediction only ;}	{GO:0003723; RNA binding; molecular_function}	{XM_003439023.4; PREDICTED: Oreochromis niloticus YTH N6-methyladenosine RNA binding protein 1 (ythdf1), mRNA}	{PF04146:YT521-B-like domain}
transcript_HQ_P2_transcript1085/f6p0/4779	{XP_015769401.1; PREDICTED: next to BRCA1 gene 1 protein-like isoform X2 [Acropora digitifera]}	{sp|P97432|NBR1_MOUSE; Next to BRCA1 gene 1 protein OS=Mus musculus GN=Nbr1 PE=1 SV=1}	{nve:NEMVE_v1g242160; K17987 NBR1 next to BRCA1 gene 1 protein - -}	{Hs14110375_2; KOG4351 Uncharacterized conserved protein S Function unknown ;}	{GO:0008270; zinc ion binding; molecular_function GO:0005515; protein binding; molecular_function}	{NA}	{PF00564:PB1 domain PF00569:Zinc finger, ZZ type}
transcript_HQ_P2_transcript10851/f7p0/2386	{KXJ16786.1; Ubiquitin-conjugating enzyme E2 Z [Exaiptasia pallida]}	{sp|Q66KB0|UBE2Z_XENTR; Ubiquitin-conjugating enzyme E2 Z OS=Xenopus tropicalis GN=ube2z PE=2 SV=2}	{obi:106869809; K10585 UBE2Z ubiquitin-conjugating enzyme E2 Z 2.3.2.23 ko04120; Genetic Information Processing; Folding, sorting and degradation; Ubiquitin mediated proteolysis}	{Hs12751495; KOG0895 Ubiquitin-conjugating enzyme O Posttranslational modification, protein turnover, chaperones ;}	{GO:0006464; protein modification process; biological_process GO:0015031; protein transport; biological_process GO:0005515; protein binding; molecular_function}	{XM_011458195.2; PREDICTED: Crassostrea gigas ubiquitin-conjugating enzyme E2 Z (LOC105348658), mRNA}	{PF05773:RWD domain PF05743:UEV domain}
transcript_HQ_P2_transcript10854/f2p0/2430	{XP_015749713.1; PREDICTED: protein canopy homolog 3-like [Acropora digitifera]}	{sp|Q8N129|CNPY4_HUMAN; Protein canopy homolog 4 OS=Homo sapiens GN=CNPY4 PE=2 SV=1}	{nve:NEMVE_v1g214058; - - - - -}	{Hs20539916; KOG4052 Uncharacterized conserved protein S Function unknown ;}	{GO:0006629; lipid metabolic process; biological_process GO:0003779; actin binding; molecular_function}	{NA}	{PF05184:Saposin-like type B, region 1 PF01608:I/LWEQ domain}
transcript_HQ_P2_transcript10855/f2p0/2426	{XP_015772173.1; PREDICTED: D-inositol 3-phosphate glycosyltransferase-like [Acropora digitifera]}	{NA}	{adf:107335955; - - - - -}	{NA}	{NA}	{NA}	{NA}
transcript_HQ_P2_transcript10858/f3p0/2414	{XP_015765771.1; PREDICTED: peptidyl-prolyl cis-trans isomerase FKBP8-like [Acropora digitifera]}	{sp|O35465|FKBP8_MOUSE; Peptidyl-prolyl cis-trans isomerase FKBP8 OS=Mus musculus GN=Fkbp8 PE=1 SV=2}	{sko:100378510; K09574 FKBP8 FK506-binding protein 8 5.2.1.8 -}	{Hs17149851; KOG0543 FKBP-type peptidyl-prolyl cis-trans isomerase O Posttranslational modification, protein turnover, chaperones ;}	{GO:0051321; meiotic cell cycle; biological_process GO:0005515; protein binding; molecular_function}	{NA}	{PF13371:Tetratricopeptide repeat PF00515:Tetratricopeptide repeat PF13414:TPR repeat PF13181:Tetratricopeptide repeat PF08631:Meiosis protein SPO22/ZIP4 like}
transcript_HQ_P2_transcript1086/f2p0/4791	{XP_013393321.1; PREDICTED: mitotic checkpoint serine/threonine-protein kinase BUB1-like [Lingula anatina]}	{sp|Q9Z1S0|BUB1B_MOUSE; Mitotic checkpoint serine/threonine-protein kinase BUB1 beta OS=Mus musculus GN=Bub1b PE=1 SV=2}	{adf:107334052; K02178 BUB1 checkpoint serine/threonine-protein kinase 2.7.11.1 ko04110; Cellular Processes; Cell growth and death; Cell cycle | ko04111; Cellular Processes; Cell growth and death; Cell cycle - yeast | ko04113; Cellular Processes; Cell growth and death; Meiosis - yeast | ko04114; Cellular Processes; Cell growth and death; Oocyte meiosis | ko04914; Organismal Systems; Endocrine sys…	{Hs20149509; KOG1166 Mitotic checkpoint serine/threonine protein kinase D Cell cycle control, cell division, chromosome partitioning ;}	{GO:0006468; protein phosphorylation; biological_process GO:0016773; phosphotransferase activity, alcohol group as acceptor; molecular_function GO:0016020; membrane; cellular_component GO:0005524; ATP binding; molecular_function GO:0004672; protein kinase activity; molecular_function}	{NA}	{PF05445:Poxvirus serine/threonine protein kinase PF06293:Lipopolysaccharide kinase (Kdo/WaaP) family PF00069:Protein kinase domain PF07714:Protein tyrosine kinase}
transcript_HQ_P2_transcript10861/f3p0/2420	{NA}	{NA}	{NA}	{NA}	{NA}	{XM_015902395.1; PREDICTED: Acropora digitifera ankyrin repeat domain-containing protein 50-like (LOC107337271), transcript variant X2, mRNA}	{NA}
transcript_HQ_P2_transcript10862/f2p0/2415	{XP_015775599.1; PREDICTED: E3 ubiquitin-protein ligase TRIM71-like isoform X1 [Acropora digitifera]}	{sp|Q03601|NHL1_CAEEL; RING finger protein nhl-1 OS=Caenorhabditis elegans GN=nhl-1 PE=1 SV=2}	{adf:107343613; K12035 TRIM71 tripartite motif-containing protein 71 2.3.2.27 ko05206; Human Diseases; Cancers: Overview; MicroRNAs in cancer}	{CE05942_2; KOG2177 Predicted E3 ubiquitin ligase O Posttranslational modification, protein turnover, chaperones ;}	{GO:0006826; iron ion transport; biological_process GO:0005515; protein binding; molecular_function}	{NA}	{PF01436:NHL repeat PF05171:Haemin-degrading HemS.ChuX domain}
transcript_HQ_P2_transcript10865/f13p0/2418	{XP_015763036.1; PREDICTED: N-acetyl-beta-glucosaminyl-glycoprotein 4-beta-N-acetylgalactosaminyltransferase 1-like isoform X3 [Acropora digitifera]}	{sp|Q76KP1|B4GN4_HUMAN; N-acetyl-beta-glucosaminyl-glycoprotein 4-beta-N-acetylgalactosaminyltransferase 1 OS=Homo sapiens GN=B4GALNT4 PE=1 SV=1}	{adf:107344974; - - - - -}	{7303771; KOG3588 Chondroitin synthase 1 G Carbohydrate transport and metabolism ;}	{GO:0008376; acetylgalactosaminyltransferase activity; molecular_function GO:0032580; Golgi cisterna membrane; cellular_component}	{NA}	{PF05679:Chondroitin N-acetylgalactosaminyltransferase}
transcript_HQ_P2_transcript10867/f4p0/2424	{XP_001625074.1; predicted protein [Nematostella vectensis]}	{NA}	{nve:NEMVE_v1g217293; - - - - -}	{NA}	{GO:0005515; protein binding; molecular_function}	{NA}	{PF13895:Immunoglobulin domain}
transcript_HQ_P2_transcript10869/f3p0/2407	{XP_015777719.1; PREDICTED: adenylosuccinate lyase-like isoform X1 [Acropora digitifera]}	{sp|P21265|PUR8_CHICK; Adenylosuccinate lyase OS=Gallus gallus GN=ADSL PE=2 SV=2}	{gfr:102037486; K01756 purB, ADSL adenylosuccinate lyase 4.3.2.2 ko00230; Metabolism; Nucleotide metabolism; Purine metabolism | ko00250; Metabolism; Amino acid metabolism; Alanine, aspartate and glutamate metabolism}	{Hs4557269; KOG2700 Adenylosuccinate lyase F Nucleotide transport and metabolism ;}	{NA}	{XM_020112001.1; PREDICTED: Paralichthys olivaceus adenylosuccinate lyase (adsl), mRNA}	{NA}
transcript_HQ_P2_transcript10874/f3p0/2415	{XP_015747767.1; PREDICTED: translation initiation factor eIF-2B subunit gamma-like [Acropora digitifera]}	{sp|Q4R6T3|EI2BG_MACFA; Translation initiation factor eIF-2B subunit gamma OS=Macaca fascicularis GN=EIF2B3 PE=2 SV=1}	{bfo:BRAFLDRAFT_286245; K03241 EIF2B3 translation initiation factor eIF-2B subunit gamma - ko03013; Genetic Information Processing; Translation; RNA transport}	{Hs9966779; KOG1462 Translation initiation factor 2B, gamma subunit (eIF-2Bgamma/GCD1) J Translation, ribosomal structure and biogenesis ;}	{GO:0016779; nucleotidyltransferase activity; molecular_function GO:0009058; biosynthetic process; biological_process GO:0016772; transferase activity, transferring phosphorus-containing groups; molecular_function}	{NA}	{PF07959:L-fucokinase PF00483:Nucleotidyl transferase}
transcript_HQ_P2_transcript10875/f2p0/2424	{XP_015752241.1; PREDICTED: dimethylaniline monooxygenase [N-oxide-forming] 2-like [Acropora digitifera]}	{sp|P36366|FMO2_CAVPO; Dimethylaniline monooxygenase [N-oxide-forming] 2 OS=Cavia porcellus GN=FMO2 PE=2 SV=2}	{adf:107332036; - - - - -}	{CE10962; KOG1399 Flavin-containing monooxygenase Q Secondary metabolites biosynthesis, transport and catabolism ;}	{GO:0008033; tRNA processing; biological_process GO:0050660; flavin adenine dinucleotide binding; molecular_function GO:0016491; oxidoreductase activity; molecular_function GO:0004499; flavin-containing monooxygenase activity; molecular_function GO:0050661; NADP binding; molecular_function GO:0071949; FAD binding; molecular_function GO:0055114; oxidation-reduction process; biological_process}	{NA}	{PF01593:Flavin containing amine oxidoreductase PF01266:FAD dependent oxidoreductase PF00743:Flavin-binding monooxygenase-like PF12831:FAD dependent oxidoreductase PF01494:FAD binding domain PF01134:Glucose inhibited division protein A PF00070:Pyridine nucleotide-disulphide oxidoreductase PF07992:Pyridine nucleotide-disulphide oxidoreductase}
transcript_HQ_P2_transcript10876/f3p0/2419	{XP_001631643.1; predicted protein [Nematostella vectensis]}	{sp|Q5RGU1|COQ8A_DANRE; Atypical kinase COQ8A, mitochondrial OS=Danio rerio GN=coq8a PE=2 SV=2}	{tad:TRIADDRAFT_26675; K08869 ADCK, ABC1 aarF domain-containing kinase - -}	{7292815; KOG1234 ABC (ATP binding cassette) 1 protein R General function prediction only ;}	{NA}	{NA}	{NA}
[truncated: 13,519 more rows]

## Sheet: TableS3.3
Table S3.3 Detailed annotation results of Pocillopora verrucosa
Gene_id	{nr}	{SwissProt}	{KEGG}	{KOG}	{GO}	{nt}	{pfam}
transcript_HQ_E1_1_transcript0/f2p0/7861	{KXJ21247.1; Nucleoprotein TPR [Exaiptasia pallida]}	{sp|P12270|TPR_HUMAN; Nucleoprotein TPR OS=Homo sapiens GN=TPR PE=1 SV=3}	{adf:107335322; K09291 TPR, MLP1, MLP2 nucleoprotein TPR - ko03013; Genetic Information Processing; Translation; RNA transport | ko05200; Human Diseases; Cancers: Overview; Pathways in cancer | ko05216; Human Diseases; Cancers: Specific types; Thyroid cancer}	{Hs4507659; KOG4674 Uncharacterized conserved coiled-coil protein S Function unknown ;}	{GO:0043093; cytokinesis by binary fission; biological_process GO:0005737; cytoplasm; cellular_component GO:0090529; NA GO:0006355; regulation of transcription, DNA-dependent; biological_process GO:0003700; sequence-specific DNA binding transcription factor activity; molecular_function GO:0006606; protein import into nucleus; biological_process GO:0043565; sequence-specific DNA binding; molecular…	{XM_015900325.1; PREDICTED: Acropora digitifera nucleoprotein TPR-like (LOC107335322), mRNA}	{PF02183:Homeobox associated leucine zipper PF06005:Protein of unknown function (DUF904) PF07926:TPR/MLP1/MLP2-like protein}
[truncated: 12,821 more rows]

## Sheet: TableS3.4
Table S3.4 Detailed annotation results of Acropora muricata
Gene_id	{nr}	{SwissProt}	{KEGG}	{KOG}	{GO}	{nt}	{pfam}
[truncated: 13,800 more rows]

## Sheet: TableS3.5
Table S3.5 Detailed annotation results of Montipora foliosa
[truncated: 10,906 more rows]

[truncated: 3 more sheets: TableS3.6, TableS3.7, TableS3.8]
