# Supplementary material for: Full-Length Transcriptome Maps of Reef-Building Coral Illuminate the Molecular Basis of Calcification, Symbiosis, and Circadian Genes
Source: Int J Mol Sci. 2022 Sep 22;23(19):11135. doi: 10.3390/ijms231911135 (PMC9570262; doi:10.3390/ijms231911135)
Supplement: Supplementary file 1 [file ijms-23-11135-s001.zip › Table S5.xlsx]

## Sheet: Table S5.1
Table S5.1 Statistical results of gene expression level (read count)
Gene_id	P.damicornis_1	P.damicornis_2	P.damicornis_3	Gene_id	P.verrucosa_1	P.verrucosa_2	P.verrucosa_3	Gene_id	A.muricata_1	A.muricata_2	A.muricata_3	Gene_id	M.foliosa_1	M.foliosa_2	M.foliosa_3
transcript_HQ_P2_transcript10902/f3p0/2417	92.1287	115.165	122.764	transcript_HQ_E1_1_transcript12700/f2p0/1731	344	352	256	transcript_HQ_E2_1_transcript11800/f7p0/1836	333	262	383	transcript_HQ_E3_1_transcript0/f2p0/5944	3829	3266	2737
transcript_HQ_P2_transcript12712/f6p0/2221	723.113	628.2	682.553	transcript_HQ_E1_1_transcript0/f2p0/7861	1375	1755	1205	transcript_HQ_E2_1_transcript109/f2p0/4522	1735.31	1320.79	2062.16	transcript_HQ_E3_1_transcript12705/f3p0/1207	507	420	426
transcript_HQ_P2_transcript14522/f12p0/2021	1191.03	1095.61	1128.71	transcript_HQ_E1_1_transcript10901/f4p0/1685	141.879	194.862	109.255	transcript_HQ_E2_1_transcript13609/f10p0/1716	1498	1111	1660	transcript_HQ_E3_1_transcript13608/f2p0/1133	310	256	192
transcript_HQ_P2_transcript12713/f5p0/2200	144.857	135.972	158.954	transcript_HQ_E1_1_transcript11802/f5p0/1847	551	772	481	transcript_HQ_E2_1_transcript0/f6p0/6991	21286.1	16106.2	23427.6	transcript_HQ_E3_1_transcript109/f3p0/3462	650	551	483
transcript_HQ_P2_transcript14523/f2p0/2027	381.451	359.027	389.869	transcript_HQ_E1_1_transcript14504/f2p0/1582	285	532.096	317.092	transcript_HQ_E2_1_transcript11802/f13p0/1753	3591.97	2935.78	3978.62	transcript_HQ_E3_1_transcript1451/f3p0/2367	641	566	431
transcript_HQ_P2_transcript13619/f3p0/2127	224.173	198.361	214.457	transcript_HQ_E1_1_transcript12703/f3p0/1735	224	268	187	transcript_HQ_E2_1_transcript11803/f2p0/1835	361	251	389	transcript_HQ_E3_1_transcript12707/f2p0/1204	672.849	626.056	515.563
transcript_HQ_P2_transcript11813/f2p0/2320	35.3887	30.3272	40.4241	transcript_HQ_E1_1_transcript13605/f2p0/1668	61.7834	124.405	73.0812	transcript_HQ_E2_1_transcript14511/f3p0/1670	348.378	293.978	431.445	transcript_HQ_E3_1_transcript13609/f3p0/1163	1716	1323	1145
transcript_HQ_P2_transcript14524/f4p0/2033	267	239	300	transcript_HQ_E1_1_transcript10903/f8p0/1893	233	298	191	transcript_HQ_E2_1_transcript1/f2p0/6842	2185.7	1729.6	2529.34	transcript_HQ_E3_1_transcript1090/f2p0/2526	1297	1127	968
transcript_HQ_P2_transcript11814/f25p0/2287	873.638	824.581	789.85	transcript_HQ_E1_1_transcript12704/f3p0/1735	348	389	290	transcript_HQ_E2_1_transcript14512/f5p0/1683	362	243	374	transcript_HQ_E3_1_transcript14510/f2p0/1129	2454	1926	1611
transcript_HQ_P2_transcript10905/f2p0/2440	284	283	270	transcript_HQ_E1_1_transcript11805/f2p0/1815	97	96	76	transcript_HQ_E2_1_transcript11806/f2p0/1835	301.424	244.312	336.264	transcript_HQ_E3_1_transcript10900/f6p0/1308	846	781	704
transcript_HQ_P2_transcript0/f8p0/9897	17674.8	15798.5	17173.9	transcript_HQ_E1_1_transcript10904/f2p0/1870	350	572	316	transcript_HQ_E2_1_transcript10900/f6p0/1880	569.096	520.7	641.119	transcript_HQ_E3_1_transcript1/f2p0/5772	1467	1149	1038
transcript_HQ_P2_transcript11815/f3p0/2321	381.388	361.922	374.783	transcript_HQ_E1_1_transcript14507/f2p0/1622	239.037	384	227	transcript_HQ_E2_1_transcript1271/f2p0/3191	1914	1475	2117	transcript_HQ_E3_1_transcript13610/f2p0/1154	722	509	487
transcript_HQ_P2_transcript1362/f4p0/4586	771.462	715.41	793.53	transcript_HQ_E1_1_transcript12705/f17p0/1691	1406	1877	1183	transcript_HQ_E2_1_transcript13613/f2p0/1653	111.156	121.571	66.4676	transcript_HQ_E3_1_transcript14512/f2p0/1114	571.176	499	406
transcript_HQ_P2_transcript14527/f5p0/2010	368.459	300.968	371.046	transcript_HQ_E1_1_transcript1/f3p0/7820	6603	9092	5617	transcript_HQ_E2_1_transcript11807/f7p0/1818	780.965	599.937	882.725	transcript_HQ_E3_1_transcript1271/f2p0/2466	905.523	719.871	659.214
transcript_HQ_P2_transcript13620/f6p0/2133	295.256	311.703	294.549	transcript_HQ_E1_1_transcript14508/f2p0/1621	251	345	245	transcript_HQ_E2_1_transcript12710/f2p0/1782	227.326	171.137	279.209	transcript_HQ_E3_1_transcript14513/f11p0/1107	2574	1991	1703
transcript_HQ_P2_transcript10907/f2p0/2426	409	400	370	transcript_HQ_E1_1_transcript12706/f6p0/1733	887	1306	821	transcript_HQ_E2_1_transcript14514/f2p0/1690	282	240	260	transcript_HQ_E3_1_transcript11808/f16p0/1115	1747	1331	1178
transcript_HQ_P2_transcript13621/f21p0/2051	622.073	622.941	642.477	transcript_HQ_E1_1_transcript10906/f2p0/1868	465	498	385	transcript_HQ_E2_1_transcript10/f2p0/5854	1421	1154	1678	transcript_HQ_E3_1_transcript12710/f2p0/1203	194	151	136
transcript_HQ_P2_transcript10908/f4p0/2397	783.929	691.135	858.44	transcript_HQ_E1_1_transcript14509/f4p0/1608	106	166	118	transcript_HQ_E2_1_transcript11809/f14p0/1830	1539.96	1193.44	1731.23	transcript_HQ_E3_1_transcript10902/f2p0/1315	271.523	193.854	175.735
transcript_HQ_P2_transcript11818/f6p0/2341	422	364	391	transcript_HQ_E1_1_transcript13609/f10p0/1677	607.658	847.264	583.985	transcript_HQ_E2_1_transcript14516/f16p0/1505	1076	885	1330.97	transcript_HQ_E3_1_transcript14514/f2p0/1108	351.286	278.72	261.828
transcript_HQ_P2_transcript12714/f2p0/2228	197.338	127.911	136.228	transcript_HQ_E1_1_transcript12708/f7p0/1753	2376	3344	1885	transcript_HQ_E2_1_transcript10901/f2p0/1911	303.105	190	376.284	transcript_HQ_E3_1_transcript11809/f2p0/1254	232	164	149
transcript_HQ_P2_transcript10909/f78p0/2373	5428	5003	5329	transcript_HQ_E1_1_transcript1361/f4p0/3402	1704	2492	1556	transcript_HQ_E2_1_transcript1181/f2p0/3251	1200.18	955.987	1362.94	transcript_HQ_E3_1_transcript10903/f2p0/1333	5938	4640	4265
transcript_HQ_P2_transcript11819/f2p0/2328	197.396	190.238	175.971	transcript_HQ_E1_1_transcript1451/f2p0/3348	757	1035	707	transcript_HQ_E2_1_transcript100/f4p0/4632	5261	3959	5688	transcript_HQ_E3_1_transcript13613/f40p0/1137	5905.7	4764.59	4108.08
transcript_HQ_P2_transcript1/f2p0/9329	7205.88	6504.91	6947.98	transcript_HQ_E1_1_transcript10/f2p0/6591	1824	2483	1525	transcript_HQ_E2_1_transcript13619/f30p0/1707	12204	9525	13709	transcript_HQ_E3_1_transcript10/f3p0/4487	1682.26	1506.18	1286.52
transcript_HQ_P2_transcript12715/f2p0/2220	109	80	98	transcript_HQ_E1_1_transcript13611/f42p0/1651	3743	4987	3113	transcript_HQ_E2_1_transcript10904/f4p0/1900	740	547	796	transcript_HQ_E3_1_transcript1181/f4p0/2496	1178	884	822
transcript_HQ_P2_transcript14530/f7p0/2024	329.098	214.278	375.14	transcript_HQ_E1_1_transcript14511/f3p0/1604	944	1005	832	transcript_HQ_E2_1_transcript1000/f3p0/3317	2289.91	1801.16	2497.45	transcript_HQ_E3_1_transcript13614/f16p0/1156	2420	2063	1725
transcript_HQ_P2_transcript12716/f8p0/2220	245.358	169.617	190.515	transcript_HQ_E1_1_transcript1091/f2p0/3560	1336.46	1807.59	1151.68	transcript_HQ_E2_1_transcript11812/f4p0/1844	1240.6	929.291	1310.59	transcript_HQ_E3_1_transcript12713/f2p0/1235	235	185	138
transcript_HQ_P2_transcript13625/f2p0/2119	141.96	112.139	179.637	transcript_HQ_E1_1_transcript1181/f6p0/3517	2445	3916	2182	transcript_HQ_E2_1_transcript1362/f6p0/3156	2107	1666	2503	transcript_HQ_E3_1_transcript10906/f5p0/1313	1003.15	749.827	720.786
transcript_HQ_P2_transcript12717/f3p0/2244	209.916	229.442	193.134	transcript_HQ_E1_1_transcript13613/f2p0/1669	263	399	230	transcript_HQ_E2_1_transcript10000/f8p0/1960	1028.78	732.802	1094.69	transcript_HQ_E3_1_transcript12715/f2p0/1216	569.828	519.806	454.945
transcript_HQ_P2_transcript1182/f14p0/4730	2106	1950	2090	transcript_HQ_E1_1_transcript100/f2p0/5126	1763.44	2157.09	1409.39	transcript_HQ_E2_1_transcript10905/f2p0/1910	68	57	56	transcript_HQ_E3_1_transcript14516/f3p0/1119	1022	791	680
transcript_HQ_P2_transcript13626/f16p0/2094	773.755	779.124	804.856	transcript_HQ_E1_1_transcript12711/f4p0/1745	469.081	704.427	363.68	transcript_HQ_E2_1_transcript1452/f4p0/3134	3089.31	2297.55	3415.76	transcript_HQ_E3_1_transcript100/f2p0/3567	17740.3	14636.8	12654.6
transcript_HQ_P2_transcript12718/f12p0/2212	1044	877	1029	transcript_HQ_E1_1_transcript11811/f2p0/1804	404	430	294	transcript_HQ_E2_1_transcript11813/f18p0/1786	1370.91	1158.49	1332.04	transcript_HQ_E3_1_transcript10907/f2p0/1214	644.236	494.554	408.984
transcript_HQ_P2_transcript10910/f3p0/2418	366	321	343	transcript_HQ_E1_1_transcript14514/f2p0/1610	347	469	303	transcript_HQ_E2_1_transcript13620/f27p0/1698	4016	3049	4474	transcript_HQ_E3_1_transcript13618/f2p0/1161	3	0	1
transcript_HQ_P2_transcript13627/f7p0/2118	1011.28	819.584	926.902	transcript_HQ_E1_1_transcript1000/f3p0/3622	1314	1759	1094	transcript_HQ_E2_1_transcript10906/f2p0/1903	941.171	796.439	1004.7	transcript_HQ_E3_1_transcript12717/f2p0/1210	1964	1534	1304
transcript_HQ_P2_transcript11820/f2p0/2221	128.821	127.911	120.462	transcript_HQ_E1_1_transcript10912/f2p0/1843	812	948	704	transcript_HQ_E2_1_transcript10001/f4p0/1967	1557.09	1250.09	1819	transcript_HQ_E3_1_transcript12718/f3p0/1200	255.002	204.395	194
transcript_HQ_P2_transcript12719/f26p0/2214	1127	1019	1144	transcript_HQ_E1_1_transcript12712/f4p0/1737	376.561	481.137	343.996	transcript_HQ_E2_1_transcript10907/f2p0/1887	409.177	341.407	512.387	transcript_HQ_E3_1_transcript11813/f2p0/1255	979	794	711
transcript_HQ_P2_transcript10/f2p0/8399	4309.73	3874.74	4344.96	transcript_HQ_E1_1_transcript14515/f2p0/1611	250.985	279.341	197.582	transcript_HQ_E2_1_transcript11815/f2p0/1830	299.34	226.831	337.097	transcript_HQ_E3_1_transcript10909/f3p0/1313	526	439	343
transcript_HQ_P2_transcript14534/f2p0/2043	268	220	239	transcript_HQ_E1_1_transcript12713/f12p0/1740	1490.99	1822.36	1299.17	transcript_HQ_E2_1_transcript13622/f2p0/1741	1113	900	1303	transcript_HQ_E3_1_transcript14519/f6p0/1096	1065	831	773
transcript_HQ_P2_transcript13628/f2p0/2124	157.871	133.711	141.495	transcript_HQ_E1_1_transcript14516/f2p0/1528	262	380	264	transcript_HQ_E2_1_transcript10908/f4p0/1910	724	579	875	transcript_HQ_E3_1_transcript12719/f9p0/1199	1282	1027	918
transcript_HQ_P2_transcript10911/f3p0/2429	153	144	141	transcript_HQ_E1_1_transcript13619/f10p0/1664	2123	2774	1782	transcript_HQ_E2_1_transcript13623/f2p0/1711	672	550	802	transcript_HQ_E3_1_transcript11815/f3p0/1253	33.3674	0	108.718
transcript_HQ_P2_transcript11821/f4p0/2319	363.098	370.907	383.34	transcript_HQ_E1_1_transcript14517/f3p0/1600	209	281	193	transcript_HQ_E2_1_transcript14524/f2p0/1678	1341	971	1449	transcript_HQ_E3_1_transcript1091/f2p0/2524	1043.76	808.889	650.133
transcript_HQ_P2_transcript14535/f2p0/2028	473.568	344.274	380.767	transcript_HQ_E1_1_transcript11813/f2p0/1757	393.615	667.445	361.681	transcript_HQ_E2_1_transcript11817/f2p0/1808	306	274	446	transcript_HQ_E3_1_transcript1362/f4p0/2418	1645	1331	1194
transcript_HQ_P2_transcript10912/f11p0/2404	1588	1406	1453	transcript_HQ_E1_1_transcript10916/f10p0/1870	662.798	750.597	546.086	transcript_HQ_E2_1_transcript13624/f9p0/1731	202.633	203.454	309.768	transcript_HQ_E3_1_transcript1452/f3p0/2393	1734	1470	1256
transcript_HQ_P2_transcript1272/f4p0/4619	1020	919	964	transcript_HQ_E1_1_transcript12716/f5p0/1734	105.855	107.498	68.8717	transcript_HQ_E2_1_transcript14525/f3p0/1684	888	742	1029	transcript_HQ_E3_1_transcript1272/f2p0/2446	3643	3001	2369
transcript_HQ_P2_transcript10913/f18p0/2383	1984	1824	1878	transcript_HQ_E1_1_transcript11814/f3p0/1785	978.326	1371.78	785.703	transcript_HQ_E2_1_transcript10004/f6p0/1955	733	613	867	transcript_HQ_E3_1_transcript10001/f2p0/1376	409.866	371.304	314.472
transcript_HQ_P2_transcript11823/f3p0/2329	955.875	798.892	937.137	transcript_HQ_E1_1_transcript10002/f2p0/1962	636.235	907.577	471	transcript_HQ_E2_1_transcript1091/f3p0/3291	1261.81	974.666	1381.78	transcript_HQ_E3_1_transcript10910/f2p0/1310	480.465	428.526	359
transcript_HQ_P2_transcript12720/f2p0/2203	564.264	484.831	509.764	transcript_HQ_E1_1_transcript1362/f5p0/3406	1011.39	1397.81	920.456	transcript_HQ_E2_1_transcript14526/f3p0/1639	379.183	288.096	344.869	transcript_HQ_E3_1_transcript14520/f3p0/1106	756.505	532.644	531.163
transcript_HQ_P2_transcript100/f5p0/6808	940	888	926	transcript_HQ_E1_1_transcript10917/f5p0/1866	699	922	580	transcript_HQ_E2_1_transcript10005/f2p0/1950	1513.5	1189.22	1653.48	transcript_HQ_E3_1_transcript11817/f2p0/1253	417	320	272
transcript_HQ_P2_transcript14538/f5p0/2030	830	725	801	transcript_HQ_E1_1_transcript12717/f2p0/1728	2558	2021	2129	transcript_HQ_E2_1_transcript12711/f2p0/1779	873.073	656.821	1011.54	transcript_HQ_E3_1_transcript10002/f2p0/1328	240	167	124
transcript_HQ_P2_transcript11824/f2p0/2307	314.771	260.777	281.632	transcript_HQ_E1_1_transcript13621/f3p0/1667	292	450	240	transcript_HQ_E2_1_transcript12712/f2p0/1778	242.668	188.162	245.389	transcript_HQ_E3_1_transcript12722/f4p0/1191	58.4175	80.3141	54.136
transcript_HQ_P2_transcript12721/f3p0/2219	296.699	302.155	255.639	transcript_HQ_E1_1_transcript10919/f3p0/1890	647.213	737.204	502.078	transcript_HQ_E2_1_transcript10006/f2p0/1953	325.583	211.824	303.236	transcript_HQ_E3_1_transcript10912/f2p0/1298	656.314	534.896	449.022
transcript_HQ_P2_transcript13630/f14p0/2103	670	533	609	transcript_HQ_E1_1_transcript14520/f2p0/1604	191.352	260.017	191.979	transcript_HQ_E2_1_transcript10911/f2p0/1903	715	602.186	864.461	transcript_HQ_E3_1_transcript10003/f2p0/1375	277.773	240.25	207.932
transcript_HQ_P2_transcript12722/f2p0/2218	1569	1386	1480	transcript_HQ_E1_1_transcript10006/f5p0/1935	1331	1658	1136	transcript_HQ_E2_1_transcript13627/f2p0/1730	89	61	78	transcript_HQ_E3_1_transcript10913/f2p0/1305	375	299	281
transcript_HQ_P2_transcript11825/f4p0/2333	436	396	442	transcript_HQ_E1_1_transcript1092/f7p0/3562	1250	1781	1132	transcript_HQ_E2_1_transcript10912/f2p0/1897	629	493	671	transcript_HQ_E3_1_transcript10004/f3p0/1364	1225	880	746
transcript_HQ_P2_transcript13631/f40p0/2026	4795	4303	4679	transcript_HQ_E1_1_transcript1272/f2p0/3465	1686	2362	1447	transcript_HQ_E2_1_transcript11820/f2p0/1838	558	439	619	transcript_HQ_E3_1_transcript10914/f4p0/1326	477	449	357
transcript_HQ_P2_transcript10915/f10p0/2410	1865	1675	1813	transcript_HQ_E1_1_transcript12720/f37p0/1632	2020.4	2971.85	1731.99	transcript_HQ_E2_1_transcript14528/f9p0/1684	7080.93	5752.23	8299.4	transcript_HQ_E3_1_transcript1182/f2p0/2489	577	501	424
transcript_HQ_P2_transcript1000/f3p0/4849	127	151	142	transcript_HQ_E1_1_transcript1182/f2p0/3514	265	388	205	transcript_HQ_E2_1_transcript12715/f2p0/1782	675	532	689	transcript_HQ_E3_1_transcript13621/f2p0/1154	217.625	181.871	157.482
transcript_HQ_P2_transcript12723/f2p0/2220	168	123	154	transcript_HQ_E1_1_transcript13626/f6p0/1583	186	264	177	transcript_HQ_E2_1_transcript10009/f7p0/1910	444	320	469	transcript_HQ_E3_1_transcript10915/f2p0/1318	569.162	359.419	390.538
transcript_HQ_P2_transcript11826/f2p0/2321	126.9	131.724	136.494	transcript_HQ_E1_1_transcript14524/f24p0/1586	5979.19	9224.32	5015.86	transcript_HQ_E2_1_transcript12716/f5p0/1774	536.434	400.213	552.173	transcript_HQ_E3_1_transcript10005/f3p0/1377	779	695	528
transcript_HQ_P2_transcript10916/f6p0/2423	334	288	348	transcript_HQ_E1_1_transcript13628/f9p0/1663	698	949	734	transcript_HQ_E2_1_transcript10914/f17p0/1869	1189.99	818.666	1442.29	transcript_HQ_E3_1_transcript12726/f2p0/1214	1559.48	1296.4	1201.45
transcript_HQ_P2_transcript1454/f3p0/4469	565.629	532.895	561.643	transcript_HQ_E1_1_transcript13629/f2p0/1668	323	393	235	transcript_HQ_E2_1_transcript11823/f21p0/1816	1078	885	1285	transcript_HQ_E3_1_transcript13622/f4p0/1186	624.419	384.622	580.271
transcript_HQ_P2_transcript14540/f2p0/2015	0	1.03664	0	transcript_HQ_E1_1_transcript1001/f3p0/3611	1197	1974	1102	transcript_HQ_E2_1_transcript1001/f2p0/3317	871	743	1015	transcript_HQ_E3_1_transcript12727/f19p0/1192	1815	1477	1229
transcript_HQ_P2_transcript12724/f2p0/2221	69.633	122.18	53.9798	transcript_HQ_E1_1_transcript12723/f5p0/1716	226.099	308.948	189.104	transcript_HQ_E2_1_transcript10915/f2p0/1910	239.172	200.896	327.464	transcript_HQ_E3_1_transcript13623/f6p0/1155	8381	6764	5893
transcript_HQ_P2_transcript11827/f2p0/2316	299	291	265	transcript_HQ_E1_1_transcript14526/f2p0/1601	102.093	76.5387	62.7339	transcript_HQ_E2_1_transcript1363/f2p0/3166	837.715	660.804	934.477	transcript_HQ_E3_1_transcript10917/f98p0/1263	4253.32	3548.97	2950.26
transcript_HQ_P2_transcript10000/f12p0/2537	648	701	761	transcript_HQ_E1_1_transcript10010/f3p0/1928	232.933	388.682	144.489	transcript_HQ_E2_1_transcript11824/f2p0/1826	261.382	244.372	294.706	transcript_HQ_E3_1_transcript11822/f5p0/1250	445	392	343
transcript_HQ_P2_transcript12725/f5p0/2250	194	127	172	transcript_HQ_E1_1_transcript11823/f5p0/1796	766	1199	635	transcript_HQ_E2_1_transcript12717/f2p0/1810	379.448	276.29	395.477	transcript_HQ_E3_1_transcript10918/f5p0/1261	103.707	97.3479	72.4237
transcript_HQ_P2_transcript14542/f20p0/2010	753	610	678	transcript_HQ_E1_1_transcript10925/f4p0/1858	595.536	729.563	519.708	transcript_HQ_E2_1_transcript10011/f2p0/1972	738	600	892	transcript_HQ_E3_1_transcript11823/f9p0/1262	1347.59	1158.99	962.151
transcript_HQ_P2_transcript10001/f2p0/2514	1072.69	931.63	980.598	transcript_HQ_E1_1_transcript12724/f6p0/1718	714.657	749.276	557.726	transcript_HQ_E2_1_transcript11826/f2p0/1819	233.906	160.476	223.854	transcript_HQ_E3_1_transcript10008/f3p0/1362	635.956	592.663	284.784
transcript_HQ_P2_transcript10918/f12p0/2416	1559	1398	1431	transcript_HQ_E1_1_transcript14527/f14p0/1570	395.555	472.542	326.568	transcript_HQ_E2_1_transcript12718/f3p0/1781	460	367	526	transcript_HQ_E3_1_transcript10919/f2p0/1312	138.792	107.163	78.8085
transcript_HQ_P2_transcript13635/f21p0/2103	937.544	801.987	839.535	transcript_HQ_E1_1_transcript1363/f3p0/3401	756	1094	664	transcript_HQ_E2_1_transcript10917/f2p0/1900	229.696	180.072	252.345	transcript_HQ_E3_1_transcript13626/f2p0/1155	466.856	376.993	332.815
transcript_HQ_P2_transcript11829/f2p0/2315	611.651	547.629	635.254	transcript_HQ_E1_1_transcript10926/f2p0/1894	129	198	86	transcript_HQ_E2_1_transcript10012/f48p0/1763	2790.59	2148.99	3100.5	transcript_HQ_E3_1_transcript1273/f2p0/2451	505.805	374.559	309.053
transcript_HQ_P2_transcript14543/f6p0/2016	516.836	488.379	565.404	transcript_HQ_E1_1_transcript14528/f11p0/1591	862.66	1177.01	741.798	transcript_HQ_E2_1_transcript1453/f2p0/3107	89.3698	73.4322	99.7756	transcript_HQ_E3_1_transcript14530/f2p0/1109	340.346	310.86	255.664
transcript_HQ_P2_transcript13636/f2p0/2121	43.5558	39.113	34.559	transcript_HQ_E1_1_transcript11824/f2p0/1811	743	1162	694	transcript_HQ_E2_1_transcript11827/f2p0/1835	185.141	63.5723	126.64	transcript_HQ_E3_1_transcript11827/f9p0/1255	394.147	277.693	267.337
transcript_HQ_P2_transcript12727/f2p0/2233	1115.96	1485.72	1557.03	transcript_HQ_E1_1_transcript10927/f2p0/1860	1171.53	1764.23	993.813	transcript_HQ_E2_1_transcript13632/f4p0/1692	245	210	298.522	transcript_HQ_E3_1_transcript13628/f2p0/1156	948.191	763.279	684.041
transcript_HQ_P2_transcript13637/f3p0/2132	257.089	239.144	274.733	transcript_HQ_E1_1_transcript10012/f5p0/1937	657	880	585	transcript_HQ_E2_1_transcript10918/f2p0/1894	84.2914	60.4586	95.3584	transcript_HQ_E3_1_transcript1001/f7p0/2559	7336.31	5860.54	5256.48
transcript_HQ_P2_transcript1183/f2p0/4757	345	268	314	transcript_HQ_E1_1_transcript13631/f2p0/1672	259	346	217	transcript_HQ_E2_1_transcript14530/f6p0/1692	3771.7	2920.09	4179.45	transcript_HQ_E3_1_transcript10010/f2p0/1377	734	565	480
transcript_HQ_P2_transcript1092/f4p0/4713	319	260	279	transcript_HQ_E1_1_transcript10928/f7p0/1880	374.664	508.017	285.422	transcript_HQ_E2_1_transcript10014/f3p0/1955	1550	1138	1796	transcript_HQ_E3_1_transcript14533/f2p0/1107	59	47	45
transcript_HQ_P2_transcript13639/f6p0/2116	1020	957	1025	transcript_HQ_E1_1_transcript10929/f4p0/1874	323.61	460.742	316.646	transcript_HQ_E2_1_transcript12719/f2p0/1773	643	454	621	transcript_HQ_E3_1_transcript10923/f2p0/1316	517.083	381.285	327.469
transcript_HQ_P2_transcript11831/f2p0/2316	370.25	282.691	340	transcript_HQ_E1_1_transcript14530/f3p0/1601	185	359	172	transcript_HQ_E2_1_transcript11829/f4p0/1837	792.536	607.729	887.099	transcript_HQ_E3_1_transcript10011/f3p0/1360	326.034	294	206
transcript_HQ_P2_transcript10920/f2p0/2429	239.437	200.054	210.105	transcript_HQ_E1_1_transcript13634/f2p0/1668	149	120	104	transcript_HQ_E2_1_transcript14533/f2p0/1695	1455	1120	1564	transcript_HQ_E3_1_transcript1363/f2p0/2421	758	602	474
transcript_HQ_P2_transcript1273/f6p0/4624	2595	2265	2431	transcript_HQ_E1_1_transcript10015/f2p0/1936	240.473	337.903	209.54	transcript_HQ_E2_1_transcript10016/f2p0/1976	716	563	806	transcript_HQ_E3_1_transcript1183/f4p0/2482	1068	892	773
transcript_HQ_P2_transcript10921/f17p0/2399	258	240	260	transcript_HQ_E1_1_transcript12729/f10p0/1742	946	1124	825	transcript_HQ_E2_1_transcript14534/f3p0/1672	1204	958	1385	transcript_HQ_E3_1_transcript10012/f2p0/1380	303	232	219
transcript_HQ_P2_transcript1364/f3p0/4571	1073	1011	1046	transcript_HQ_E1_1_transcript1093/f3p0/3568	476.024	475.274	413.255	transcript_HQ_E2_1_transcript1272/f2p0/3218	1816.32	1354	1841.73	transcript_HQ_E3_1_transcript10013/f23p0/1322	1125.32	928.64	802.117
transcript_HQ_P2_transcript11832/f105p0/2156	6844.82	6191.82	6743.64	transcript_HQ_E1_1_transcript13635/f2p0/1666	796	1157	722.021	transcript_HQ_E2_1_transcript1183/f3p0/3209	863.45	646.88	785.194	transcript_HQ_E3_1_transcript10926/f2p0/1315	205.153	166.059	135.403
transcript_HQ_P2_transcript14549/f3p0/2029	161	161	159	transcript_HQ_E1_1_transcript10930/f2p0/1889	339.575	534.958	298.737	transcript_HQ_E2_1_transcript14535/f2p0/1693	44	24	47	transcript_HQ_E3_1_transcript12737/f10p0/1195	1820.57	1550.33	1263.39
transcript_HQ_P2_transcript12731/f2p0/2227	984	848	894	transcript_HQ_E1_1_transcript10017/f3p0/1956	334.849	512.892	288.298	transcript_HQ_E2_1_transcript10921/f2p0/1931	1034.1	791.658	1141.9	transcript_HQ_E3_1_transcript10014/f58p0/1326	6319	4881	4319
transcript_HQ_P2_transcript13641/f31p0/2098	4240.08	3969.31	4128.79	transcript_HQ_E1_1_transcript1273/f2p0/3455	1653	2491	1389	transcript_HQ_E2_1_transcript11831/f2p0/1846	4182	3165	4480	transcript_HQ_E3_1_transcript11832/f2p0/1257	91	70	60
transcript_HQ_P2_transcript11834/f3p0/2310	258.575	221.368	279.064	transcript_HQ_E1_1_transcript1183/f3p0/3526	622	816	528	transcript_HQ_E2_1_transcript10019/f10p0/1937	2817	2191	3085	transcript_HQ_E3_1_transcript13632/f2p0/1157	6026	4985	4256
transcript_HQ_P2_transcript10923/f11p0/2389	414	387	404	transcript_HQ_E1_1_transcript10018/f5p0/1950	495	550	418	transcript_HQ_E2_1_transcript10922/f4p0/1897	429	341	491	transcript_HQ_E3_1_transcript12738/f2p0/1201	236.945	177.81	172.722
transcript_HQ_P2_transcript13642/f5p0/2103	352	294.148	320	transcript_HQ_E1_1_transcript14535/f14p0/1584	474.959	702.351	413.801	transcript_HQ_E2_1_transcript12723/f2p0/1783	168.147	106.829	207.893	transcript_HQ_E3_1_transcript10928/f3p0/1307	719	552	487
transcript_HQ_P2_transcript11835/f2p0/2327	502.132	485.504	551.033	transcript_HQ_E1_1_transcript14536/f3p0/1599	102	154	87	transcript_HQ_E2_1_transcript14539/f8p0/1678	587.408	440.618	677.829	transcript_HQ_E3_1_transcript13634/f4p0/1151	513	437	386
transcript_HQ_P2_transcript14550/f2p0/2027	265	256	277	transcript_HQ_E1_1_transcript10933/f15p0/1805	748.823	1192.19	705.988	transcript_HQ_E2_1_transcript11833/f37p0/1588	3883.06	2985.19	4306.75	transcript_HQ_E3_1_transcript11833/f2p0/1263	35.4971	25.847	26.2135
transcript_HQ_P2_transcript12733/f3p0/2213	464.063	399.786	482.654	transcript_HQ_E1_1_transcript11831/f2p0/1830	229.957	375.306	174.834	transcript_HQ_E2_1_transcript1002/f2p0/3338	1039.38	697.545	920.075	transcript_HQ_E3_1_transcript1454/f2p0/2394	2323	1874	1747
transcript_HQ_P2_transcript10924/f3p0/2375	2529	2284	2526	transcript_HQ_E1_1_transcript12732/f3p0/1618	808.227	1002.34	669.38	transcript_HQ_E2_1_transcript11834/f5p0/1845	960.996	325.941	633.542	transcript_HQ_E3_1_transcript1274/f4p0/2446	749	615	575
transcript_HQ_P2_transcript14551/f22p0/1991	3021.99	2623.55	2746.96	transcript_HQ_E1_1_transcript14537/f3p0/1609	109	172	95	transcript_HQ_E2_1_transcript10020/f4p0/1924	1359	1125	1611	transcript_HQ_E3_1_transcript1093/f3p0/2530	728	632	533
transcript_HQ_P2_transcript13643/f2p0/2123	1.11655	1.12202	2.23252	transcript_HQ_E1_1_transcript10934/f8p0/1884	774.629	1036.95	604.66	transcript_HQ_E2_1_transcript1454/f5p0/3123	2899	2274	3391	transcript_HQ_E3_1_transcript10017/f8p0/1370	842	670	659
transcript_HQ_P2_transcript10002/f2p0/2470	285.276	274.821	320.025	transcript_HQ_E1_1_transcript12733/f3p0/1732	479	770	470	transcript_HQ_E2_1_transcript1364/f3p0/3114	1019.44	733.319	930.51	transcript_HQ_E3_1_transcript10930/f2p0/1314	345.742	281.315	239.659
transcript_HQ_P2_transcript10003/f2p0/2505	124.778	178.549	198.371	transcript_HQ_E1_1_transcript14538/f2p0/1604	2525.48	2896.61	2095.08	transcript_HQ_E2_1_transcript11835/f4p0/1830	56.9358	465.493	456.935	transcript_HQ_E3_1_transcript12741/f3p0/1209	463	354	274
transcript_HQ_P2_transcript11839/f4p0/2333	194	170	209	transcript_HQ_E1_1_transcript13640/f2p0/1668	326.342	392.098	335.044	transcript_HQ_E2_1_transcript10021/f2p0/1918	1581	1185	1825	transcript_HQ_E3_1_transcript13636/f2p0/1159	1.823e-07	0.000520058	68.2949
transcript_HQ_P2_transcript10927/f7p0/2414	1325.69	1069.72	1021.18	transcript_HQ_E1_1_transcript12734/f22p0/1672	1653	1588	1350	transcript_HQ_E2_1_transcript11836/f4p0/1858	2245.78	1858.37	2725.49	transcript_HQ_E3_1_transcript11835/f5p0/1265	620	551	463
transcript_HQ_P2_transcript14554/f7p0/1993	671	596	659	transcript_HQ_E1_1_transcript10936/f2p0/1877	836	980	674	transcript_HQ_E2_1_transcript12727/f2p0/1777	4407.13	3391.94	5020.71	transcript_HQ_E3_1_transcript10931/f2p0/1308	633.799	533.579	464.492
transcript_HQ_P2_transcript10928/f2p0/2421	119	108	132	transcript_HQ_E1_1_transcript11834/f2p0/1797	1898.62	4637.49	1613.74	transcript_HQ_E2_1_transcript14542/f2p0/1686	996.927	845.098	1228.16	transcript_HQ_E3_1_transcript14543/f2p0/904	115	114	102
transcript_HQ_P2_transcript14556/f4p0/2044	119	104	121	transcript_HQ_E1_1_transcript10021/f4p0/1934	612	810	504	transcript_HQ_E2_1_transcript10927/f2p0/1851	667	482	787	transcript_HQ_E3_1_transcript14544/f6p0/1106	535	412	360
transcript_HQ_P2_transcript10005/f7p0/2513	818	697	785	transcript_HQ_E1_1_transcript10937/f4p0/1865	642	976	656	transcript_HQ_E2_1_transcript10023/f13p0/1933	792.454	645.994	920.585	transcript_HQ_E3_1_transcript13638/f8p0/1147	970	790	678
transcript_HQ_P2_transcript1184/f2p0/4704	1159	985	1140	transcript_HQ_E1_1_transcript1454/f2p0/3414	126.749	188.031	94.4425	transcript_HQ_E2_1_transcript14545/f3p0/1672	1284.6	1067.73	1458.5	transcript_HQ_E3_1_transcript11837/f3p0/1254	974	769	629
transcript_HQ_P2_transcript12736/f3p0/2221	945.477	874.24	1020.81	transcript_HQ_E1_1_transcript10022/f66p0/1703	1828	2523	1537	transcript_HQ_E2_1_transcript13644/f2p0/1732	1278.31	908.183	1429.17	transcript_HQ_E3_1_transcript14545/f4p0/1108	694	522	487
transcript_HQ_P2_transcript14557/f14p0/1963	379.088	377.053	375.368	transcript_HQ_E1_1_transcript10938/f9p0/1868	652.263	869.904	568.933	transcript_HQ_E2_1_transcript10929/f2p0/1877	461	329	487	transcript_HQ_E3_1_transcript12744/f3p0/1204	874.739	664	622
transcript_HQ_P2_transcript11840/f31p0/2271	1080.77	1019.67	1132.17	transcript_HQ_E1_1_transcript11836/f2p0/1806	45.5956	32.1487	12.6509	transcript_HQ_E2_1_transcript11838/f3p0/1835	616	511	723	transcript_HQ_E3_1_transcript13639/f3p0/1119	704	642	439
transcript_HQ_P2_transcript14558/f13p0/1500	797	633	747	transcript_HQ_E1_1_transcript10023/f3p0/1907	699	1177	657	transcript_HQ_E2_1_transcript11839/f2p0/1861	1708.93	1381.77	1937.84	transcript_HQ_E3_1_transcript1002/f2p0/2565	7150.33	6104.41	5074.94
transcript_HQ_P2_transcript12737/f2p0/2214	1753.83	1454.72	1670.67	transcript_HQ_E1_1_transcript10939/f4p0/1856	365	462	244	transcript_HQ_E2_1_transcript14547/f2p0/1673	897.583	654.016	1038.4	transcript_HQ_E3_1_transcript11839/f8p0/1249	176.564	108.621	115.854
transcript_HQ_P2_transcript11841/f2p0/2317	258	215	187	transcript_HQ_E1_1_transcript14541/f5p0/1606	793	1226	738	transcript_HQ_E2_1_transcript13646/f2p0/1753	1747	1357	1916	transcript_HQ_E3_1_transcript12746/f12p0/1200	1865	1367	1200
transcript_HQ_P2_transcript14559/f3p0/2011	341.754	336.483	323.791	transcript_HQ_E1_1_transcript13644/f2p0/1650	1160	1628	906	transcript_HQ_E2_1_transcript1093/f6p0/3276	909.942	781.409	1011.51	transcript_HQ_E3_1_transcript10020/f20p0/1363	221.56	206.035	158.06
transcript_HQ_P2_transcript10007/f2p0/2509	263	216	252	transcript_HQ_E1_1_transcript10024/f4p0/1926	468.9	650.263	385.328	transcript_HQ_E2_1_transcript10026/f2p0/1950	254.83	223.844	241.286	transcript_HQ_E3_1_transcript1364/f5p0/2421	180	143	113
transcript_HQ_P2_transcript12738/f4p0/2206	2354.27	2250.29	2163.06	transcript_HQ_E1_1_transcript12738/f2p0/1732	233.625	319.451	219.067	transcript_HQ_E2_1_transcript1184/f10p0/3248	1604	1292	1807	transcript_HQ_E3_1_transcript12747/f2p0/1213	372	279	228
transcript_HQ_P2_transcript1093/f2p0/4771	1059.05	879.32	989.941	transcript_HQ_E1_1_transcript13646/f2p0/1673	232.889	323.919	205.664	transcript_HQ_E2_1_transcript14549/f3p0/1677	571	434	562.09	transcript_HQ_E3_1_transcript10937/f2p0/1312	727.085	584.111	481.904
transcript_HQ_P2_transcript11842/f2p0/2318	178.312	190.34	162.501	transcript_HQ_E1_1_transcript12739/f13p0/1652	578.86	670.336	538.157	transcript_HQ_E2_1_transcript12732/f6p0/1773	498.139	444.138	576.055	transcript_HQ_E3_1_transcript10022/f2p0/1362	885.766	687.749	619.87
transcript_HQ_P2_transcript12739/f5p0/2224	495	430	491	transcript_HQ_E1_1_transcript13647/f3p0/1663	479.56	438.425	468.049	transcript_HQ_E2_1_transcript13648/f2p0/1759	245.232	154.917	216.845	transcript_HQ_E3_1_transcript13642/f4p0/1148	1231.29	827.929	766.313
transcript_HQ_P2_transcript10930/f66p0/2395	3955.81	3647	3845.14	transcript_HQ_E1_1_transcript14544/f22p0/1579	1236	1898	1070	transcript_HQ_E2_1_transcript11840/f2p0/1843	360.663	307.067	400.89	transcript_HQ_E3_1_transcript11841/f2p0/1261	336	268	220
transcript_HQ_P2_transcript1456/f2p0/4493	145	126	153	transcript_HQ_E1_1_transcript10027/f6p0/1946	641	865	544	transcript_HQ_E2_1_transcript10931/f2p0/1878	1971.55	1407.13	2091.08	transcript_HQ_E3_1_transcript10023/f4p0/1373	220	202	150
transcript_HQ_P2_transcript11843/f3p0/2323	216	192	214	transcript_HQ_E1_1_transcript10941/f2p0/1873	487.984	843.59	412.254	transcript_HQ_E2_1_transcript1455/f100p0/2722	13061.5	10053.5	14380.9	transcript_HQ_E3_1_transcript10939/f2p0/1323	149.524	132.34	92.7541
transcript_HQ_P2_transcript10008/f9p0/2472	1501.46	1312.07	1399.34	transcript_HQ_E1_1_transcript1184/f2p0/3175	419.271	677.969	461.293	transcript_HQ_E2_1_transcript10029/f6p0/1941	4990.45	3969.2	5421.29	transcript_HQ_E3_1_transcript1455/f2p0/2387	944	741.681	615
transcript_HQ_P2_transcript13645/f2p0/2103	100.063	87.0122	92.1732	transcript_HQ_E1_1_transcript10942/f2p0/1859	240	348	173	transcript_HQ_E2_1_transcript12735/f2p0/1790	242	160	213	transcript_HQ_E3_1_transcript11842/f2p0/1260	750	721	471
transcript_HQ_P2_transcript14560/f2p0/2012	197	184	206	transcript_HQ_E1_1_transcript10028/f7p0/1904	306.109	448.086	235.478	transcript_HQ_E2_1_transcript1365/f2p0/3222	1885	1471	2136	transcript_HQ_E3_1_transcript13643/f2p0/1157	505.091	387.581	362.487
transcript_HQ_P2_transcript10009/f2p0/2543	380.073	370.71	357.044	transcript_HQ_E1_1_transcript14547/f2p0/1597	169	176	139	transcript_HQ_E2_1_transcript11843/f6p0/1820	569.886	441.572	656.295	transcript_HQ_E3_1_transcript1275/f2p0/2454	1101.21	886.167	783.751
transcript_HQ_P2_transcript13647/f4p0/2118	1068	899	1062	transcript_HQ_E1_1_transcript10943/f4p0/1857	512	631	396	transcript_HQ_E2_1_transcript10934/f4p0/1841	722	485	769	transcript_HQ_E3_1_transcript12750/f5p0/1202	1064.01	828.167	793.52
transcript_HQ_P2_transcript12740/f4p0/2220	330.844	299.022	314.022	transcript_HQ_E1_1_transcript12741/f3p0/1718	517	778	536	transcript_HQ_E2_1_transcript12736/f5p0/1778	599	433	659	transcript_HQ_E3_1_transcript1094/f4p0/2525	10517	8523	7228
transcript_HQ_P2_transcript10932/f11p0/2417	276.353	289.916	304.459	transcript_HQ_E1_1_transcript11841/f6p0/1779	1605.48	2209.5	1305.83	transcript_HQ_E2_1_transcript1003/f2p0/3335	497.04	328.907	510.339	transcript_HQ_E3_1_transcript10025/f2p0/1384	2088	1732	1533
transcript_HQ_P2_transcript14562/f61p0/1992	3616	3223	3589	transcript_HQ_E1_1_transcript1365/f2p0/3387	65.1063	65.3044	42.5463	transcript_HQ_E2_1_transcript14553/f20p0/1651	2719.92	2078.67	2909.03	transcript_HQ_E3_1_transcript11844/f2p0/1259	1179	929	795
transcript_HQ_P2_transcript12741/f2p0/2226	220.737	193.925	186.432	transcript_HQ_E1_1_transcript14549/f14p0/1593	548.096	738.375	442.81	transcript_HQ_E2_1_transcript11845/f5p0/1841	353	307	428	transcript_HQ_E3_1_transcript13645/f2p0/1154	495	351	300
transcript_HQ_P2_transcript11846/f5p0/2325	807	785	763	transcript_HQ_E1_1_transcript1003/f6p0/3615	2743	4056	2340	transcript_HQ_E2_1_transcript10936/f2p0/1892	452.574	347.126	496.649	transcript_HQ_E3_1_transcript14552/f9p0/1057	6257.02	4949.15	4154.31
transcript_HQ_P2_transcript10933/f3p0/2383	234.088	242.717	234.752	transcript_HQ_E1_1_transcript12744/f5p0/1731	734	856	571	transcript_HQ_E2_1_transcript14554/f3p0/1647	967	779	1082	transcript_HQ_E3_1_transcript13646/f155p0/977	6439.25	4906.45	4453.67
transcript_HQ_P2_transcript14563/f8p0/2004	642	570	562	transcript_HQ_E1_1_transcript10030/f3p0/1941	652	913	574	transcript_HQ_E2_1_transcript12738/f4p0/1729	2203	1706	2358	transcript_HQ_E3_1_transcript10940/f8p0/1317	1736.88	1464	1254
transcript_HQ_P2_transcript13649/f2p0/2116	1340.83	1126.18	1298.11	transcript_HQ_E1_1_transcript1455/f2p0/3384	475.001	578.349	508.683	transcript_HQ_E2_1_transcript10031/f6p0/1977	709.997	626.663	883.612	transcript_HQ_E3_1_transcript11846/f2p0/1245	242.244	152.255	74.0697
transcript_HQ_P2_transcript12742/f9p0/2209	619.436	537.716	607.594	transcript_HQ_E1_1_transcript13652/f10p0/1669	1308	1448	1104	transcript_HQ_E2_1_transcript13652/f3p0/1731	754	574	906	transcript_HQ_E3_1_transcript12753/f4p0/1206	642.948	509.5	420.853
transcript_HQ_P2_transcript11847/f2p0/2324	1129	903	969	transcript_HQ_E1_1_transcript10031/f2p0/1929	79.443	84.9213	20.8349	transcript_HQ_E2_1_transcript11846/f4p0/1837	1418	1081	1541	transcript_HQ_E3_1_transcript10941/f4p0/1304	1270.85	1072.93	898.332
transcript_HQ_P2_transcript14564/f2p0/2021	224.327	168.535	206.414	transcript_HQ_E1_1_transcript14550/f2p0/1602	830	1029	715	transcript_HQ_E2_1_transcript10937/f2p0/1893	1238	990	1319	transcript_HQ_E3_1_transcript14554/f18p0/1084	1449	1113.53	977
transcript_HQ_P2_transcript10934/f2p0/2430	385.84	321.504	334.346	transcript_HQ_E1_1_transcript13653/f4p0/1691	31.5376	10.0362	16.49	transcript_HQ_E2_1_transcript13653/f8p0/1735	1521.39	1226.47	1680.69	transcript_HQ_E3_1_transcript12755/f6p0/1202	684.165	618.174	537
transcript_HQ_P2_transcript10010/f2p0/2511	171.281	143.501	149.14	transcript_HQ_E1_1_transcript11845/f2p0/1794	252.838	380.035	252.494	transcript_HQ_E2_1_transcript11847/f8p0/1824	2046.07	1548.24	2212.97	transcript_HQ_E3_1_transcript10943/f8p0/1295	509	445	401
transcript_HQ_P2_transcript11848/f4p0/2313	1485.41	1415.87	1498.94	transcript_HQ_E1_1_transcript10032/f2p0/1938	874	1215	846	transcript_HQ_E2_1_transcript12739/f2p0/1790	971	741	1027	transcript_HQ_E3_1_transcript10029/f6p0/1365	607	469	407
transcript_HQ_P2_transcript14565/f2p0/2021	261.373	224.91	296.15	transcript_HQ_E1_1_transcript11846/f12p0/1795	52	80.0976	50.0339	transcript_HQ_E2_1_transcript10032/f2p0/1955	907.479	559.851	1102.54	transcript_HQ_E3_1_transcript12756/f4p0/1144	290.637	253.909	263.161
transcript_HQ_P2_transcript10935/f3p0/2428	1285.46	1281.05	1389.59	transcript_HQ_E1_1_transcript10033/f2p0/1945	132.908	227.525	83.0782	transcript_HQ_E2_1_transcript10938/f2p0/1892	917.236	702.166	967.756	transcript_HQ_E3_1_transcript10944/f2p0/1312	566	443	408
transcript_HQ_P2_transcript1365/f2p0/4551	1334	1129	1287	transcript_HQ_E1_1_transcript14552/f2p0/1600	626	865	503	transcript_HQ_E2_1_transcript11848/f4p0/1818	885.697	708.568	1017.28	transcript_HQ_E3_1_transcript13649/f2p0/1159	1.68139	1.65589	1.69745
transcript_HQ_P2_transcript11849/f2p0/2331	6.42452	4.63226	17.9355	transcript_HQ_E1_1_transcript13655/f2p0/1676	248.246	261.709	180.718	transcript_HQ_E2_1_transcript13655/f47p0/1699	11472	8700	12498	transcript_HQ_E3_1_transcript14557/f2p0/1107	817	697	539
transcript_HQ_P2_transcript10011/f3p0/2464	667.292	629.576	707.175	transcript_HQ_E1_1_transcript12748/f2p0/1731	441	550	371	transcript_HQ_E2_1_transcript1094/f2p0/3292	2822.92	2091.61	3083.2	transcript_HQ_E3_1_transcript12758/f3p0/1207	734	618	634
transcript_HQ_P2_transcript13650/f3p0/2114	159.786	172.714	147.337	transcript_HQ_E1_1_transcript12749/f3p0/1733	235.018	272.437	152.95	transcript_HQ_E2_1_transcript13656/f2p0/1736	990	793	1113	transcript_HQ_E3_1_transcript1003/f2p0/2553	1254	1056	920
transcript_HQ_P2_transcript10012/f3p0/2515	516.494	463.232	477.379	transcript_HQ_E1_1_transcript13657/f2p0/1680	337	441	332	transcript_HQ_E2_1_transcript10035/f3p0/1953	3436	2522	3792	transcript_HQ_E3_1_transcript1365/f2p0/2383	154	99	89
transcript_HQ_P2_transcript12746/f9p0/2218	768	684	685	transcript_HQ_E1_1_transcript10035/f5p0/1937	1158.04	1863.55	838.563	transcript_HQ_E2_1_transcript12741/f4p0/1815	958	656	947	transcript_HQ_E3_1_transcript10030/f2p0/1367	173.465	167.276	119.597
transcript_HQ_P2_transcript14566/f633p0/1646	19091.1	16505.8	17920	transcript_HQ_E1_1_transcript11849/f2p0/1788	618.837	892.598	503.576	transcript_HQ_E2_1_transcript1185/f10p0/3233	1195.76	963.075	1399.8	transcript_HQ_E3_1_transcript1276/f3p0/2445	2047	1682	1433
transcript_HQ_P2_transcript13651/f18p0/2105	964	854	863	transcript_HQ_E1_1_transcript1095/f4p0/3600	3516.45	3148.19	3243.42	transcript_HQ_E2_1_transcript10940/f2p0/1891	1471	1238	1699	transcript_HQ_E3_1_transcript11852/f2p0/1254	124	115	93
transcript_HQ_P2_transcript1185/f2p0/4716	787	766	804	transcript_HQ_E1_1_transcript10036/f7p0/1946	361.552	295.01	283.137	transcript_HQ_E2_1_transcript13657/f50p0/1694	7760.08	5622.81	7983	transcript_HQ_E3_1_transcript10031/f4p0/1336	313	283	262
transcript_HQ_P2_transcript10937/f6p0/2407	656	549	631	transcript_HQ_E1_1_transcript10037/f2p0/1948	44.0529	29.6863	17.6867	transcript_HQ_E2_1_transcript10036/f32p0/1891	3336	2746	3786	transcript_HQ_E3_1_transcript12760/f5p0/1197	2469	2099	1787
transcript_HQ_P2_transcript14567/f2p0/2022	582.826	469	518	transcript_HQ_E1_1_transcript14557/f4p0/1606	2465	2980	2215	transcript_HQ_E2_1_transcript12742/f69p0/1717	4041.19	3270.06	4835.66	transcript_HQ_E3_1_transcript1456/f2p0/2359	1384.63	989.983	865.715
transcript_HQ_P2_transcript12747/f2p0/2224	386.534	329.724	356.607	transcript_HQ_E1_1_transcript10951/f2p0/1873	504	791	447	transcript_HQ_E2_1_transcript10941/f2p0/1883	315	253	409	transcript_HQ_E3_1_transcript12761/f2p0/1168	269.281	267.628	206.149
transcript_HQ_P2_transcript10013/f2p0/2509	619.283	523.873	618.756	transcript_HQ_E1_1_transcript14558/f6p0/1599	947	1365	832	transcript_HQ_E2_1_transcript12743/f3p0/1783	492.716	374.237	534.14	transcript_HQ_E3_1_transcript10033/f2p0/1369	14	17	10
transcript_HQ_P2_transcript11850/f31p0/2310	1261	1101	1171	transcript_HQ_E1_1_transcript10952/f9p0/1833	1474	2057	1250	transcript_HQ_E2_1_transcript10037/f2p0/1954	472	398	521	transcript_HQ_E3_1_transcript12762/f2p0/1217	600	539	451
transcript_HQ_P2_transcript12748/f3p0/2221	210.53	190.517	240.097	transcript_HQ_E1_1_transcript12752/f2p0/1726	425.683	677.406	314.55	transcript_HQ_E2_1_transcript10942/f2p0/1881	366.047	257.537	489.163	transcript_HQ_E3_1_transcript13653/f2p0/1157	214.68	208.174	181.27
transcript_HQ_P2_transcript10938/f9p0/2410	1749	1546	1631	transcript_HQ_E1_1_transcript14559/f2p0/1598	245.217	286.595	182.919	transcript_HQ_E2_1_transcript12745/f2p0/1783	1264	936	1565	transcript_HQ_E3_1_transcript1095/f2p0/2502	1508	1329	1055
transcript_HQ_P2_transcript13653/f5p0/2117	314.554	270.873	326.756	transcript_HQ_E1_1_transcript10953/f3p0/1869	342	571	317.645	transcript_HQ_E2_1_transcript10943/f2p0/1832	14393.8	11651.8	15980.7	transcript_HQ_E3_1_transcript10034/f2p0/1363	774	598	528
transcript_HQ_P2_transcript10014/f6p0/2514	428	384	389	transcript_HQ_E1_1_transcript13661/f5p0/1659	591	766	489	transcript_HQ_E2_1_transcript14559/f64p0/1617	13731.2	10695.5	15476.6	transcript_HQ_E3_1_transcript14562/f3p0/1114	491.063	398.113	361.182
transcript_HQ_P2_transcript11851/f16p0/2311	949.377	884.608	958.074	transcript_HQ_E1_1_transcript10954/f2p0/1857	248.827	351.177	215.124	transcript_HQ_E2_1_transcript1004/f2p0/3317	2790	2157	3208	transcript_HQ_E3_1_transcript11856/f2p0/1258	492	438	305
transcript_HQ_P2_transcript12749/f3p0/2229	301.109	315.359	410.066	transcript_HQ_E1_1_transcript1185/f3p0/3503	101.773	179.608	87.3056	transcript_HQ_E2_1_transcript1456/f4p0/3110	1266	1008	1390	transcript_HQ_E3_1_transcript14563/f2p0/1105	481	405	372
transcript_HQ_P2_transcript10939/f6p0/2407	932.789	909.992	1003.55	transcript_HQ_E1_1_transcript1456/f3p0/3362	797.568	1176.88	729.275	transcript_HQ_E2_1_transcript14560/f2p0/1681	3079	2281	3321	transcript_HQ_E3_1_transcript13655/f3p0/1183	456	330	279
transcript_HQ_P2_transcript11852/f6p0/2316	280	253	262	transcript_HQ_E1_1_transcript1004/f2p0/3623	806	1041	652	transcript_HQ_E2_1_transcript10946/f3p0/1902	926	722	1069	transcript_HQ_E3_1_transcript10951/f120p0/1270	1912	1665.1	1354.29
transcript_HQ_P2_transcript13655/f4p0/2125	303.538	310.35	303.482	transcript_HQ_E1_1_transcript10955/f3p0/1862	668	686	559	transcript_HQ_E2_1_transcript12749/f2p0/1776	255.828	180.079	357.178	transcript_HQ_E3_1_transcript11857/f2p0/1250	3900.98	3092.25	2628.03
transcript_HQ_P2_transcript11853/f2p0/2314	212.981	141.377	219.788	transcript_HQ_E1_1_transcript14560/f3p0/1605	301	473	277	transcript_HQ_E2_1_transcript10040/f2p0/1952	1300.27	1036.52	1421.57	transcript_HQ_E3_1_transcript13656/f8p0/1138	1771.24	1546.91	1237.77
transcript_HQ_P2_transcript1457/f3p0/4479	422.35	391.663	442.72	transcript_HQ_E1_1_transcript11850/f8p0/1785	1168.51	1833.86	1073.63	transcript_HQ_E2_1_transcript14561/f2p0/1660	692.636	543.322	744.246	transcript_HQ_E3_1_transcript10953/f3p0/1312	696.29	398.15	453.954
transcript_HQ_P2_transcript1275/f7p0/4636	1279.61	1234.08	1240.22	transcript_HQ_E1_1_transcript10040/f3p0/1930	181.297	249.622	162.262	transcript_HQ_E2_1_transcript10947/f2p0/1904	501	382	533	transcript_HQ_E3_1_transcript12768/f48p0/1076	6031	4865	4117
transcript_HQ_P2_transcript1094/f2p0/4860	144.988	142.434	141.099	transcript_HQ_E1_1_transcript10956/f2p0/1861	234	293	182	transcript_HQ_E2_1_transcript1275/f2p0/3172	908	717	908	transcript_HQ_E3_1_transcript12769/f2p0/1201	517.093	413.118	396.561
transcript_HQ_P2_transcript14570/f2p0/2026	179.895	170.682	147.103	transcript_HQ_E1_1_transcript11851/f3p0/1809	585	1013	566	transcript_HQ_E2_1_transcript11857/f6p0/1818	471.395	377.278	544.204	transcript_HQ_E3_1_transcript14568/f4p0/1094	454.015	354.259	326.032
transcript_HQ_P2_transcript13657/f3p0/2105	577.414	436.092	476.233	transcript_HQ_E1_1_transcript13664/f18p0/1649	598	584	450	transcript_HQ_E2_1_transcript14563/f3p0/1676	478.247	376.907	496.413	transcript_HQ_E3_1_transcript1186/f2p0/2481	4323	3439	3248
transcript_HQ_P2_transcript12750/f3p0/2221	20.4213	21.1972	21.5846	transcript_HQ_E1_1_transcript12757/f3p0/1732	99.6076	90.7492	71.6968	transcript_HQ_E2_1_transcript12750/f8p0/1754	1263	1041	1525	transcript_HQ_E3_1_transcript10039/f2p0/1373	301.912	234.975	195.491
transcript_HQ_P2_transcript13658/f2p0/2120	229.262	189.305	226.475	transcript_HQ_E1_1_transcript11852/f4p0/1798	87	88	74	transcript_HQ_E2_1_transcript11858/f2p0/1860	1253	837.115	1295	transcript_HQ_E3_1_transcript1277/f3p0/2425	218	179	143
transcript_HQ_P2_transcript14571/f6p0/2019	2048.73	1720.1	2051	transcript_HQ_E1_1_transcript14562/f112p0/1533	8234	13041	7110	transcript_HQ_E2_1_transcript12751/f4p0/1783	1665	1318	1894	transcript_HQ_E3_1_transcript1366/f3p0/2407	2775.67	2334.95	1884.91
transcript_HQ_P2_transcript12751/f2p0/2215	297.698	274.143	209.776	transcript_HQ_E1_1_transcript12758/f3p0/1737	380.792	312.097	305.105	transcript_HQ_E2_1_transcript14565/f2p0/1666	1860	1374	2174	transcript_HQ_E3_1_transcript11861/f2p0/1256	279.076	310	185
transcript_HQ_P2_transcript11856/f2p0/2310	854.677	815.198	962.413	transcript_HQ_E1_1_transcript10958/f3p0/1875	307	406	244	transcript_HQ_E2_1_transcript11859/f5p0/1836	606.03	472.174	612.481	transcript_HQ_E3_1_transcript10957/f4p0/1286	19080	15292	12967
transcript_HQ_P2_transcript10941/f66p0/2344	2502	2257	2442	transcript_HQ_E1_1_transcript11853/f3p0/1799	514.844	533.699	395.211	transcript_HQ_E2_1_transcript10044/f2p0/1950	590	424	644	transcript_HQ_E3_1_transcript12771/f3p0/1203	259	253	238
transcript_HQ_P2_transcript14572/f2p0/2024	689	645	680	transcript_HQ_E1_1_transcript11854/f2p0/1809	310	368	276	transcript_HQ_E2_1_transcript14566/f4p0/1687	834	701	1107	transcript_HQ_E3_1_transcript10958/f2p0/1313	1359	1034	909
transcript_HQ_P2_transcript12752/f5p0/2220	252	240	245	transcript_HQ_E1_1_transcript13667/f15p0/1617	786	1075	631	transcript_HQ_E2_1_transcript10950/f2p0/1888	1175	1002	1379	transcript_HQ_E3_1_transcript12772/f15p0/1165	583.05	389.007	375.761
transcript_HQ_P2_transcript11857/f2p0/2320	376.039	340	432.603	transcript_HQ_E1_1_transcript10044/f2p0/1951	194.726	266.036	240.151	transcript_HQ_E2_1_transcript1186/f2p0/3266	891.38	617.359	884.282	transcript_HQ_E3_1_transcript1457/f3p0/2396	2223.09	1734.34	1540.69
transcript_HQ_P2_transcript10942/f2p0/2380	142.481	158.554	201.504	transcript_HQ_E1_1_transcript1276/f3p0/3465	1230.41	1593.55	1107.96	transcript_HQ_E2_1_transcript10046/f2p0/1952	2440.74	1857.83	2483.72	transcript_HQ_E3_1_transcript1004/f2p0/2559	721.34	586.573	473.97
transcript_HQ_P2_transcript12753/f2p0/2221	269	217	299	transcript_HQ_E1_1_transcript14566/f2p0/1605	854.509	1030	676	transcript_HQ_E2_1_transcript1457/f4p0/2904	436	422	516	transcript_HQ_E3_1_transcript11863/f2p0/1250	416.48	297.308	236.872
transcript_HQ_P2_transcript1366/f20p0/4536	1912	1673	1828	transcript_HQ_E1_1_transcript10045/f2p0/1935	289	362	231	transcript_HQ_E2_1_transcript13669/f2p0/1754	31.8433	58.4334	8.48294	transcript_HQ_E3_1_transcript10040/f3p0/1373	797	713	528
transcript_HQ_P2_transcript11858/f2p0/2316	258.086	232.057	269.3	transcript_HQ_E1_1_transcript11855/f2p0/1795	101.337	78.7949	93.5548	transcript_HQ_E2_1_transcript12756/f4p0/1776	1770	1360	2027	transcript_HQ_E3_1_transcript11864/f2p0/1256	145	133	105
transcript_HQ_P2_transcript13660/f4p0/2118	435.34	312.017	339.72	transcript_HQ_E1_1_transcript12760/f2p0/1732	440	472	343	transcript_HQ_E2_1_transcript11862/f2p0/1679	219	215	252	transcript_HQ_E3_1_transcript13662/f2p0/1146	428	341	311
transcript_HQ_P2_transcript10944/f6p0/2391	323.019	472.884	467.553	transcript_HQ_E1_1_transcript14567/f2p0/1596	413.852	692.812	315.074	transcript_HQ_E2_1_transcript1367/f3p0/3164	3039.54	2281.19	3438.08	transcript_HQ_E3_1_transcript12774/f2p0/1220	355.609	339.089	281.665
transcript_HQ_P2_transcript12755/f4p0/2224	296.756	231.035	252.901	transcript_HQ_E1_1_transcript10046/f3p0/1964	461.954	945.222	295.51	transcript_HQ_E2_1_transcript13670/f2p0/1739	630	513	697	transcript_HQ_E3_1_transcript10041/f2p0/1361	388.619	280.991	301.405
transcript_HQ_P2_transcript14576/f2p0/2004	154.51	127.358	168.146	transcript_HQ_E1_1_transcript11856/f8p0/1793	2530	3190	2056	transcript_HQ_E2_1_transcript12759/f2p0/1781	286.316	249.377	334.309	transcript_HQ_E3_1_transcript14571/f88p0/1038	21620.5	18198.5	15170.3
transcript_HQ_P2_transcript11859/f2p0/2314	1667.9	1598.46	1553.04	transcript_HQ_E1_1_transcript1367/f2p0/3392	181	230	131	transcript_HQ_E2_1_transcript11864/f3p0/1831	1002	796	1149	transcript_HQ_E3_1_transcript11866/f9p0/1209	2234	1834	1482
transcript_HQ_P2_transcript13661/f2p0/2119	531	544	590	transcript_HQ_E1_1_transcript10047/f2p0/1932	314.194	569.933	265.637	transcript_HQ_E2_1_transcript13672/f8p0/1678	857	629	858	transcript_HQ_E3_1_transcript1096/f20p0/2519	38369	31417	26844
transcript_HQ_P2_transcript14577/f2p0/2007	132.835	136.708	175.951	transcript_HQ_E1_1_transcript10961/f3p0/1887	734	988	635	transcript_HQ_E2_1_transcript10050/f3p0/1951	274	211	248	transcript_HQ_E3_1_transcript12779/f2p0/1199	1465.71	1225.79	1186.8
transcript_HQ_P2_transcript10945/f2p0/2406	253.085	179.414	214.845	transcript_HQ_E1_1_transcript12762/f18p0/1710	1824	2558	1615	transcript_HQ_E2_1_transcript10957/f13p0/1849	651.169	234.5	1225.22	transcript_HQ_E3_1_transcript14576/f2p0/1105	433	348	304
transcript_HQ_P2_transcript12757/f2p0/2072	111	82	122	transcript_HQ_E1_1_transcript10048/f3p0/1941	651.122	820.676	545.057	transcript_HQ_E2_1_transcript11866/f2p0/1827	3113.62	2459.7	3655.27	transcript_HQ_E3_1_transcript1187/f4p0/2438	832.643	730.902	560.361
transcript_HQ_P2_transcript10946/f2p0/2427	943	890	892	transcript_HQ_E1_1_transcript10962/f4p0/1847	1150.49	1433.97	1002.76	transcript_HQ_E2_1_transcript13673/f3p0/1738	566.915	458.207	662.149	transcript_HQ_E3_1_transcript1278/f2p0/2449	1463	1203	1045
transcript_HQ_P2_transcript1186/f3p0/4717	734	701	697	transcript_HQ_E1_1_transcript11858/f2p0/1786	136	172	137	transcript_HQ_E2_1_transcript14575/f2p0/1686	443.814	380.332	513.952	transcript_HQ_E3_1_transcript10046/f2p0/1386	788.659	586.251	503.548
transcript_HQ_P2_transcript14579/f2p0/2018	1631	1599	1718	transcript_HQ_E1_1_transcript11859/f4p0/1796	623	1027	537	transcript_HQ_E2_1_transcript10958/f2p0/1895	111.485	63.897	98.0828	transcript_HQ_E3_1_transcript10960/f3p0/1312	295.899	231.304	181.606
transcript_HQ_P2_transcript13664/f5p0/2121	325	273	263	transcript_HQ_E1_1_transcript1457/f2p0/3365	315.339	603.099	313.18	transcript_HQ_E2_1_transcript12760/f3p0/1777	483.994	382.092	469.624	transcript_HQ_E3_1_transcript11871/f2p0/1251	778	620	622
transcript_HQ_P2_transcript11860/f4p0/2317	401	341	405	transcript_HQ_E1_1_transcript12764/f8p0/1704	853	899	707	transcript_HQ_E2_1_transcript13674/f3p0/1731	57.2397	58.3902	47.4443	transcript_HQ_E3_1_transcript12781/f2p0/1209	2085	1596	1367
transcript_HQ_P2_transcript10947/f4p0/2415	3429	3131	3289	transcript_HQ_E1_1_transcript14570/f9p0/1596	774.777	709.454	656.886	transcript_HQ_E2_1_transcript10052/f2p0/1933	2643.22	2009.36	2904.63	transcript_HQ_E3_1_transcript10961/f3p0/1312	368	243	244
transcript_HQ_P2_transcript13665/f7p0/2103	759.115	673.559	706.755	transcript_HQ_E1_1_transcript13672/f7p0/1643	521	828	478	transcript_HQ_E2_1_transcript10959/f7p0/1856	767	573	861	transcript_HQ_E3_1_transcript11873/f2p0/1253	196	166	152
transcript_HQ_P2_transcript1458/f24p0/4461	1256.42	1072.16	1281.38	transcript_HQ_E1_1_transcript14571/f2p0/1595	317	397	254	transcript_HQ_E2_1_transcript12761/f2p0/1779	442.494	335.351	492.517	transcript_HQ_E3_1_transcript11875/f3p0/1253	573.852	564.991	385.727
transcript_HQ_P2_transcript10948/f8p0/2430	2082.18	1664.54	1847.96	transcript_HQ_E1_1_transcript1186/f2p0/3543	861	1114	802	transcript_HQ_E2_1_transcript10053/f2p0/1950	352	253	386	transcript_HQ_E3_1_transcript13670/f2p0/1160	358	278	247
transcript_HQ_P2_transcript13667/f3p0/2107	656	580	646	transcript_HQ_E1_1_transcript1005/f2p0/3606	1353.93	1637.34	1130.41	transcript_HQ_E2_1_transcript13676/f5p0/1727	1428.69	1016.96	1449.55	transcript_HQ_E3_1_transcript10966/f2p0/1307	1531	1239.39	1056
transcript_HQ_P2_transcript11862/f55p0/2023	1091.83	1088.26	1191.78	transcript_HQ_E1_1_transcript12765/f2p0/1734	1195	1616	1032	transcript_HQ_E2_1_transcript12762/f8p0/1781	6472.24	5756.14	6632.46	transcript_HQ_E3_1_transcript12784/f3p0/1205	582	419	413
transcript_HQ_P2_transcript14580/f2p0/2048	548	490	489	transcript_HQ_E1_1_transcript13673/f4p0/1666	400	564	370	transcript_HQ_E2_1_transcript13677/f5p0/1698	1394	1180	1668	transcript_HQ_E3_1_transcript10967/f2p0/1308	731.848	641.085	484.78
transcript_HQ_P2_transcript10949/f5p0/2411	460.311	415.934	415.238	transcript_HQ_E1_1_transcript11860/f3p0/1811	170	156	163	transcript_HQ_E2_1_transcript1096/f4p0/3280	1886.83	1513.87	2112.23	transcript_HQ_E3_1_transcript11879/f4p0/1255	24.1809	11.6274	4.92331
transcript_HQ_P2_transcript11863/f2p0/2316	250	220.198	203	transcript_HQ_E1_1_transcript10966/f2p0/1859	589	883	549	transcript_HQ_E2_1_transcript12763/f2p0/1792	2393	1964	2705	transcript_HQ_E3_1_transcript13673/f84p0/1100	8275.58	6841.14	5877.62
transcript_HQ_P2_transcript14581/f2p0/2021	1735.82	1663.37	1802.29	transcript_HQ_E1_1_transcript12766/f2p0/1724	619.727	1182.85	528.197	transcript_HQ_E2_1_transcript10055/f4p0/1955	1519	1174	1635	transcript_HQ_E3_1_transcript1188/f3p0/2473	1742.13	1483.62	1308.08
transcript_HQ_P2_transcript13669/f2p0/2123	2123	1931	2093	transcript_HQ_E1_1_transcript13674/f4p0/1662	631.615	929.948	547.133	transcript_HQ_E2_1_transcript1458/f2p0/3131	1360.09	1026.48	1573.26	transcript_HQ_E3_1_transcript12786/f4p0/1195	675	566	467
transcript_HQ_P2_transcript12761/f3p0/2198	470.228	440.962	451.983	transcript_HQ_E1_1_transcript14573/f2p0/1608	517.733	787.353	545.976	transcript_HQ_E2_1_transcript14580/f2p0/1695	327.754	237.027	375.422	transcript_HQ_E3_1_transcript10049/f2p0/1346	2.00064	9	5
transcript_HQ_P2_transcript11864/f2p0/2308	712.423	677.203	686.195	transcript_HQ_E1_1_transcript13675/f9p0/1666	1107.73	980.708	898.487	transcript_HQ_E2_1_transcript12765/f5p0/1767	2025	1622	2343.29	transcript_HQ_E3_1_transcript13674/f2p0/1167	1486.75	1253.91	951.961
transcript_HQ_P2_transcript12762/f11p0/2189	778.729	683.332	807	transcript_HQ_E1_1_transcript12767/f2p0/1733	355	566	324	transcript_HQ_E2_1_transcript1368/f3p0/3085	2566	1931	2934	transcript_HQ_E3_1_transcript14585/f12p0/1104	1812	1475	1245
transcript_HQ_P2_transcript1095/f10p0/4707	673.097	537.139	613.285	transcript_HQ_E1_1_transcript12768/f2p0/1733	1787.72	2238.45	1449.24	transcript_HQ_E2_1_transcript13681/f3p0/1735	526.076	501.327	681.972	transcript_HQ_E3_1_transcript11880/f3p0/1251	518	408	354
transcript_HQ_P2_transcript1367/f2p0/4562	348.297	310.953	364.329	transcript_HQ_E1_1_transcript14574/f6p0/1602	846	980	711	transcript_HQ_E2_1_transcript13682/f2p0/1726	81.1735	51.8087	69.9563	transcript_HQ_E3_1_transcript11881/f3p0/1277	978.572	791.871	652.321
transcript_HQ_P2_transcript12763/f7p0/2042	463	407	431	transcript_HQ_E1_1_transcript11863/f19p0/1754	948	953	795	transcript_HQ_E2_1_transcript12768/f5p0/1769	1582.3	1288.1	1855.79	transcript_HQ_E3_1_transcript1097/f3p0/2518	870	710	625
transcript_HQ_P2_transcript11866/f2p0/2317	675	619	638	transcript_HQ_E1_1_transcript13677/f4p0/1655	478	600	410	transcript_HQ_E2_1_transcript10965/f5p0/1889	1016	815	1123	transcript_HQ_E3_1_transcript13676/f2p0/1154	2176	1786	1565
transcript_HQ_P2_transcript12764/f2p0/2209	21.2564	11.411	0	transcript_HQ_E1_1_transcript14575/f4p0/1594	1164	1211	944	transcript_HQ_E2_1_transcript11872/f3p0/1833	673.892	498.944	794.691	transcript_HQ_E3_1_transcript14587/f2p0/1104	838	719	606
transcript_HQ_P2_transcript10951/f2p0/2400	1137	1002	1097	transcript_HQ_E1_1_transcript10053/f3p0/1916	636	814	546	transcript_HQ_E2_1_transcript13684/f2p0/1729	3577	2802	4075	transcript_HQ_E3_1_transcript11882/f3p0/1285	758.707	652.531	562.559
transcript_HQ_P2_transcript11868/f2p0/2320	601.787	470.592	507.096	transcript_HQ_E1_1_transcript12769/f2p0/1726	266.406	404.25	246.663	transcript_HQ_E2_1_transcript13685/f3p0/1816	552.029	370.95	593.794	transcript_HQ_E3_1_transcript12789/f2p0/1214	2317	1798	1591
transcript_HQ_P2_transcript10018/f21p0/2452	853	814	872	transcript_HQ_E1_1_transcript10969/f2p0/1832	572	784	487	transcript_HQ_E2_1_transcript10967/f5p0/1886	146	95	182	transcript_HQ_E3_1_transcript10970/f4p0/1282	636	512	390
transcript_HQ_P2_transcript11869/f3p0/2302	330.163	285.351	309.654	transcript_HQ_E1_1_transcript13678/f2p0/1660	140	231	121	transcript_HQ_E2_1_transcript1277/f4p0/3207	894	611	963	transcript_HQ_E3_1_transcript13677/f3p0/1160	414	348	280
transcript_HQ_P2_transcript12766/f8p0/2213	1218.89	1103.04	1318.04	transcript_HQ_E1_1_transcript11865/f10p0/1792	2108	3261	1844	transcript_HQ_E2_1_transcript11874/f2p0/1827	512	407	639	transcript_HQ_E3_1_transcript13678/f2p0/1169	825	677	566
transcript_HQ_P2_transcript10019/f3p0/2516	662.651	282.566	299.509	transcript_HQ_E1_1_transcript13679/f2p0/1662	304.851	308.123	313.012	transcript_HQ_E2_1_transcript13686/f2p0/1748	627	460	761	transcript_HQ_E3_1_transcript10971/f2p0/1304	159	107	132
transcript_HQ_P2_transcript13674/f5p0/2117	342.485	317.877	320.496	transcript_HQ_E1_1_transcript1277/f5p0/3454	877.213	1386.56	838.329	transcript_HQ_E2_1_transcript12770/f3p0/1781	513.114	407.5	577.059	transcript_HQ_E3_1_transcript13679/f13p0/1130	486	473	406
transcript_HQ_P2_transcript12767/f4p0/2219	501	445	462	transcript_HQ_E1_1_transcript1097/f6p0/3595	2147	3106	1796	transcript_HQ_E2_1_transcript14589/f2p0/1693	98.4773	139.63	162.452	transcript_HQ_E3_1_transcript1279/f2p0/2452	1845	1529	1422
transcript_HQ_P2_transcript13675/f2p0/2128	783	736	791	transcript_HQ_E1_1_transcript10055/f6p0/1932	1008.71	1425.16	807.157	transcript_HQ_E2_1_transcript11876/f5p0/1827	1990	1577	2193	transcript_HQ_E3_1_transcript10972/f2p0/1315	802	603	568
transcript_HQ_P2_transcript10954/f15p0/2387	1277.62	1105.02	1189.66	transcript_HQ_E1_1_transcript12770/f56p0/1542	3352	3802	2964	transcript_HQ_E2_1_transcript13688/f2p0/1721	1060.2	912.896	1417.34	transcript_HQ_E3_1_transcript12790/f7p0/1178	1704	1431	1088
transcript_HQ_P2_transcript12768/f2p0/2235	751.325	616.465	791.999	transcript_HQ_E1_1_transcript10970/f3p0/1870	479	708	457	transcript_HQ_E2_1_transcript12771/f8p0/1778	1831.28	1422.59	2093.18	transcript_HQ_E3_1_transcript1459/f2p0/2390	1182	941	832
transcript_HQ_P2_transcript11870/f2p0/2319	253	226	230	transcript_HQ_E1_1_transcript10056/f8p0/1935	287	348	283	transcript_HQ_E2_1_transcript1459/f7p0/3116	2146	1717	2477	transcript_HQ_E3_1_transcript11886/f5p0/1277	247.799	180.067	167.081
transcript_HQ_P2_transcript1002/f9p0/4832	3116.99	2786.11	3111.69	transcript_HQ_E1_1_transcript11867/f2p0/1787	392	467	301	transcript_HQ_E2_1_transcript11877/f2p0/1870	492.553	380.823	546.05	transcript_HQ_E3_1_transcript13680/f2p0/1151	263	204	198
transcript_HQ_P2_transcript10955/f3p0/2419	1104.63	1060.92	1076.97	transcript_HQ_E1_1_transcript1368/f2p0/3407	1341	1879	1134	transcript_HQ_E2_1_transcript13689/f2p0/1664	1187	912	1326	transcript_HQ_E3_1_transcript13681/f2p0/1161	237.192	231.597	185.568
transcript_HQ_P2_transcript13677/f2p0/2117	543	518	610	transcript_HQ_E1_1_transcript10057/f2p0/1935	554.64	648.508	419	transcript_HQ_E2_1_transcript10063/f3p0/1942	560	442	600	transcript_HQ_E3_1_transcript10976/f6p0/1305	7632	6298	5329
transcript_HQ_P2_transcript11871/f7p0/2294	376.348	301.795	376.226	transcript_HQ_E1_1_transcript10972/f3p0/1853	423.739	481.583	341.215	transcript_HQ_E2_1_transcript12772/f10p0/1682	1228	793	1222	transcript_HQ_E3_1_transcript11889/f2p0/1261	305	257	271
transcript_HQ_P2_transcript13678/f5p0/2106	381.192	343.349	383.493	transcript_HQ_E1_1_transcript11869/f3p0/1796	242.881	317.718	198.239	transcript_HQ_E2_1_transcript1097/f8p0/3269	1639	1325	1946	transcript_HQ_E3_1_transcript10057/f5p0/1343	1037	896	724
transcript_HQ_P2_transcript11872/f4p0/2315	110.035	156.79	214.71	transcript_HQ_E1_1_transcript1458/f2p0/3361	984	1053	800	transcript_HQ_E2_1_transcript11878/f2p0/1830	279	236	329	transcript_HQ_E3_1_transcript10978/f4p0/1321	326	269	224
transcript_HQ_P2_transcript10021/f8p0/2512	582	511	549	transcript_HQ_E1_1_transcript10973/f11p0/1860	1178.44	1283.83	959.715	transcript_HQ_E2_1_transcript10064/f27p0/1888	3287.49	2573.94	3757.11	transcript_HQ_E3_1_transcript13684/f5p0/1143	570	381	383
transcript_HQ_P2_transcript1277/f3p0/4473	878	829	856	transcript_HQ_E1_1_transcript12774/f2p0/1729	299.976	387.029	249.006	transcript_HQ_E2_1_transcript1369/f2p0/3187	1166.29	941.867	1329.1	transcript_HQ_E3_1_transcript10979/f12p0/1298	2136	1804	1519
transcript_HQ_P2_transcript10957/f2p0/2409	139	154	156	transcript_HQ_E1_1_transcript13682/f2p0/1665	564	804	474	transcript_HQ_E2_1_transcript10065/f9p0/1955	1585.95	1299.75	1936	transcript_HQ_E3_1_transcript11890/f98p0/1212	6754	5467	4804
transcript_HQ_P2_transcript11873/f7p0/2319	497	489	544	transcript_HQ_E1_1_transcript10974/f3p0/1856	475	613.952	378	transcript_HQ_E2_1_transcript13690/f6p0/1733	1183.18	904.432	1393.31	transcript_HQ_E3_1_transcript14595/f2p0/1131	175	99	123
transcript_HQ_P2_transcript12770/f2p0/2218	815	721	809	transcript_HQ_E1_1_transcript14581/f10p0/1569	2051	2492	1766	transcript_HQ_E2_1_transcript10066/f5p0/1934	1555	1207	1786	transcript_HQ_E3_1_transcript11891/f2p0/1242	298.744	213.486	218.71
transcript_HQ_P2_transcript10023/f6p0/2510	2103	1837	1891	transcript_HQ_E1_1_transcript1187/f11p0/3517	9782.12	10747.4	8220.74	transcript_HQ_E2_1_transcript14593/f2p0/1672	285	230	346	transcript_HQ_E3_1_transcript13685/f2p0/1163	139	65	88.4961
transcript_HQ_P2_transcript11874/f3p0/2309	121	105	107	transcript_HQ_E1_1_transcript13683/f8p0/1664	1794	2510	1561	transcript_HQ_E2_1_transcript1188/f5p0/3204	1955.03	1509.97	2289.16	transcript_HQ_E3_1_transcript11892/f2p0/1252	468.049	404.077	327.363
transcript_HQ_P2_transcript12771/f7p0/2189	379.427	328.012	354.187	transcript_HQ_E1_1_transcript12775/f2p0/1760	277.703	381.364	253.887	transcript_HQ_E2_1_transcript10067/f20p0/1862	1781.43	1413.43	2053.01	transcript_HQ_E3_1_transcript14596/f2p0/1090	330	281	238
transcript_HQ_P2_transcript11875/f5p0/2287	227.009	161.662	196.07	transcript_HQ_E1_1_transcript10975/f10p0/1865	579	776	524	transcript_HQ_E2_1_transcript10973/f6p0/1873	6121.76	4774.9	6706.79	transcript_HQ_E3_1_transcript12798/f2p0/1200	553.453	445.311	415.639
transcript_HQ_P2_transcript12772/f12p0/2213	492	496	486	transcript_HQ_E1_1_transcript14582/f12p0/1598	1145.68	1540.11	1023.95	transcript_HQ_E2_1_transcript13692/f2p0/1732	19	7	15	transcript_HQ_E3_1_transcript13686/f2p0/1150	889	748	696
transcript_HQ_P2_transcript10025/f13p0/2491	597	552	609	transcript_HQ_E1_1_transcript1006/f3p0/3624	513	739	457	transcript_HQ_E2_1_transcript10974/f8p0/1891	770	632	896	transcript_HQ_E3_1_transcript1006/f3p0/2542	1122	916	793
transcript_HQ_P2_transcript13681/f2p0/2111	870	703	856	transcript_HQ_E1_1_transcript11870/f2p0/1800	372.236	444.611	325.504	transcript_HQ_E2_1_transcript14596/f6p0/1668	1020.69	735.478	1112.86	transcript_HQ_E3_1_transcript10980/f2p0/1309	571	446	365
transcript_HQ_P2_transcript12773/f6p0/2197	241	222	271	transcript_HQ_E1_1_transcript12776/f2p0/1764	1015.46	1443.98	844.711	transcript_HQ_E2_1_transcript13693/f3p0/1737	490.499	367	524	transcript_HQ_E3_1_transcript14597/f2p0/1107	477.605	340.029	352.538
transcript_HQ_P2_transcript11877/f2p0/2315	205	178	179	transcript_HQ_E1_1_transcript14583/f9p0/1600	666.672	918	542	transcript_HQ_E2_1_transcript13694/f5p0/1707	591.794	481.678	696.116	transcript_HQ_E3_1_transcript13687/f2p0/1153	1119	880	803
transcript_HQ_P2_transcript10026/f4p0/2545	135.488	127.524	157.747	transcript_HQ_E1_1_transcript10976/f7p0/1817	549	711	420	transcript_HQ_E2_1_transcript11882/f2p0/1834	1704	1349	1791	transcript_HQ_E3_1_transcript10060/f6p0/1367	1995.42	1601.88	1447.43
transcript_HQ_P2_transcript11879/f2p0/2309	3352	2832	3130	transcript_HQ_E1_1_transcript14584/f10p0/1605	1938.96	1784.18	1653.31	transcript_HQ_E2_1_transcript10976/f6p0/1887	580	412	602	transcript_HQ_E3_1_transcript10983/f11p0/1306	613	513	461
transcript_HQ_P2_transcript10960/f3p0/2406	332.357	341.594	287.354	transcript_HQ_E1_1_transcript10977/f3p0/1732	489.989	601.504	458.519	transcript_HQ_E2_1_transcript14598/f53p0/1654	5228	4076	5895	transcript_HQ_E3_1_transcript128/f8p0/3424	4452.5	3698.58	3149.81
transcript_HQ_P2_transcript12776/f2p0/2212	152	118	144	transcript_HQ_E1_1_transcript10061/f2p0/1942	417	513	350	transcript_HQ_E2_1_transcript11883/f5p0/1796	476.629	351.225	596	transcript_HQ_E3_1_transcript11896/f2p0/1261	1404.25	1169.97	1003.35
transcript_HQ_P2_transcript10027/f2p0/2510	113.732	120.456	63.6256	transcript_HQ_E1_1_transcript12778/f2p0/1722	467	731	441	transcript_HQ_E2_1_transcript1007/f17p0/3264	2205	1672	2412	transcript_HQ_E3_1_transcript10985/f2p0/1288	362	316	255
transcript_HQ_P2_transcript13685/f7p0/2120	169.423	136.161	185.465	transcript_HQ_E1_1_transcript13686/f2p0/1708	2347.09	2266.84	2035.84	transcript_HQ_E2_1_transcript1278/f5p0/3218	1828.82	1428.45	2128.94	transcript_HQ_E3_1_transcript10063/f6p0/1326	1216	1087	814
transcript_HQ_P2_transcript10961/f2p0/2409	455	359	462	transcript_HQ_E1_1_transcript11873/f5p0/1794	483	668	468	transcript_HQ_E2_1_transcript10978/f4p0/1894	529.26	443.359	558.194	transcript_HQ_E3_1_transcript11898/f2p0/1252	736.565	591.769	575.442
transcript_HQ_P2_transcript10962/f4p0/2412	72.7831	97.7571	90.7902	transcript_HQ_E1_1_transcript10062/f3p0/1939	158.849	275.203	149.573	transcript_HQ_E2_1_transcript10979/f12p0/1865	4976.36	3762.21	5307.8	transcript_HQ_E3_1_transcript10986/f11p0/1291	4509	3577	3165
transcript_HQ_P2_transcript10028/f4p0/2546	1173.72	967.583	1002.82	transcript_HQ_E1_1_transcript12779/f2p0/1718	365.938	653.399	337.037	transcript_HQ_E2_1_transcript12781/f4p0/1776	119.544	91.6043	154.159	transcript_HQ_E3_1_transcript146/f2p0/3372	3235	2696	2102
transcript_HQ_P2_transcript13686/f13p0/2120	9205.57	8105	9053	transcript_HQ_E1_1_transcript11874/f3p0/1793	1580.58	2151.17	1250	transcript_HQ_E2_1_transcript10072/f8p0/1935	1945.45	1470.51	2078.56	transcript_HQ_E3_1_transcript12800/f3p0/1198	385.95	328.754	245.549
transcript_HQ_P2_transcript10963/f6p0/2417	538	458	494	transcript_HQ_E1_1_transcript14588/f2p0/1596	331	368	285	transcript_HQ_E2_1_transcript146/f6p0/4414	11179.3	8776.2	12295.9	transcript_HQ_E3_1_transcript13691/f6p0/1153	830.355	651.137	436.403
transcript_HQ_P2_transcript12779/f2p0/2219	1286	1138	1194	transcript_HQ_E1_1_transcript10063/f12p0/1911	969	1158	786	transcript_HQ_E2_1_transcript12782/f4p0/1779	358.111	282.176	388.992	transcript_HQ_E3_1_transcript10065/f5p0/1362	31	38	20
transcript_HQ_P2_transcript13689/f17p0/2111	615	583	599	transcript_HQ_E1_1_transcript1278/f18p0/3437	4205	5540	3547	transcript_HQ_E2_1_transcript1098/f2p0/3288	1153.21	947.285	1236.21	transcript_HQ_E3_1_transcript13693/f2p0/1148	353	246	260
transcript_HQ_P2_transcript10965/f2p0/2421	614	588	631	transcript_HQ_E1_1_transcript10980/f2p0/1876	154	298	195	transcript_HQ_E2_1_transcript11887/f2p0/1826	539.971	413.05	662.453	transcript_HQ_E3_1_transcript12802/f2p0/1202	727	594	573
transcript_HQ_P2_transcript1278/f2p0/4571	585	536	613	transcript_HQ_E1_1_transcript1369/f4p0/3391	1461	1714	1178	transcript_HQ_E2_1_transcript10980/f2p0/1888	426.719	340.909	427.789	transcript_HQ_E3_1_transcript10989/f2p0/1312	463	472	365
transcript_HQ_P2_transcript1003/f2p0/4904	1058.98	964.512	1099.58	transcript_HQ_E1_1_transcript10065/f3p0/1943	302.994	560.917	275.396	transcript_HQ_E2_1_transcript1460/f6p0/3116	6102	4867	6735	transcript_HQ_E3_1_transcript119/f2p0/3447	1482.54	1240.86	1093.1
transcript_HQ_P2_transcript10030/f2p0/2520	120.029	215.647	157.342	transcript_HQ_E1_1_transcript10981/f22p0/1853	559.175	767.097	492.233	transcript_HQ_E2_1_transcript10981/f2p0/1899	633.669	487.583	687.593	transcript_HQ_E3_1_transcript13694/f2p0/1151	1419	1058	933
transcript_HQ_P2_transcript13691/f2p0/2118	175.241	131.373	160.111	transcript_HQ_E1_1_transcript13690/f2p0/1663	330.487	387.627	290.04	transcript_HQ_E2_1_transcript12784/f2p0/1783	451.135	255.411	495.196	transcript_HQ_E3_1_transcript12803/f3p0/1198	657.348	527.157	400.894
transcript_HQ_P2_transcript10967/f3p0/2412	9250.73	8010.06	8405.54	transcript_HQ_E1_1_transcript1459/f2p0/3355	1531.88	2039.41	1352.84	transcript_HQ_E2_1_transcript10075/f7p0/1946	759.375	508.65	799.405	transcript_HQ_E3_1_transcript14600/f8p0/1094	67.5965	71.6807	48.0063
transcript_HQ_P2_transcript13692/f2p0/2105	2017.88	1805.05	1968.81	transcript_HQ_E1_1_transcript10066/f8p0/1951	628	696	540	transcript_HQ_E2_1_transcript10076/f2p0/1953	356.784	381.097	462.873	transcript_HQ_E3_1_transcript1099/f2p0/2515	788	710	595
transcript_HQ_P2_transcript10968/f3p0/2408	565	470	526	transcript_HQ_E1_1_transcript12782/f3p0/1726	819.533	1118.34	731.111	transcript_HQ_E2_1_transcript1189/f2p0/3240	702	556	757	transcript_HQ_E3_1_transcript10068/f5p0/1363	307.814	288.708	260.821
transcript_HQ_P2_transcript13693/f63p0/2079	4394.78	4120	4343.78	transcript_HQ_E1_1_transcript10982/f2p0/1871	425.169	600.525	394.731	transcript_HQ_E2_1_transcript12786/f2p0/1773	576.591	469.376	592.537	transcript_HQ_E3_1_transcript10990/f2p0/1301	126.508	105.338	112.535
transcript_HQ_P2_transcript10032/f4p0/2517	170.752	124.716	106.136	transcript_HQ_E1_1_transcript13691/f2p0/1662	229	292	184	transcript_HQ_E2_1_transcript14602/f2p0/1691	273	222	338	transcript_HQ_E3_1_transcript14602/f2p0/1116	365.614	325.734	288.041
transcript_HQ_P2_transcript14584/f2p0/1975	3.00615	13.0289	7.02978	transcript_HQ_E1_1_transcript14590/f2p0/1610	791	941	625	transcript_HQ_E2_1_transcript137/f2p0/4456	4029	3115	4573	transcript_HQ_E3_1_transcript13698/f2p0/1153	294	272	232
transcript_HQ_P2_transcript10969/f2p0/2404	599	492	537	transcript_HQ_E1_1_transcript12783/f3p0/1715	736	986	664	transcript_HQ_E2_1_transcript11890/f3p0/1773	413	316	475	transcript_HQ_E3_1_transcript1190/f3p0/2471	6652.89	5168.26	4755.96
transcript_HQ_P2_transcript11880/f2p0/2313	141.037	131.037	153.039	transcript_HQ_E1_1_transcript10067/f3p0/1911	147.283	222.433	134	transcript_HQ_E2_1_transcript14603/f10p0/1675	697.827	632.04	678.101	transcript_HQ_E3_1_transcript10992/f3p0/1315	476	392	327
transcript_HQ_P2_transcript14585/f7p0/2004	1055	1017	1049	transcript_HQ_E1_1_transcript10983/f3p0/1862	175.322	293.363	181.587	transcript_HQ_E2_1_transcript10078/f2p0/1949	561.939	469.709	693.973	transcript_HQ_E3_1_transcript1007/f5p0/2546	1308.37	1125.14	911.195
transcript_HQ_P2_transcript12784/f2p0/2230	206.529	205.546	195.636	transcript_HQ_E1_1_transcript13692/f3p0/1671	146	212	142	transcript_HQ_E2_1_transcript11891/f2p0/1841	476.532	324.027	450.988	transcript_HQ_E3_1_transcript14605/f6p0/1102	1656	1436	1216
transcript_HQ_P2_transcript10034/f3p0/2494	1122	1022	1074	transcript_HQ_E1_1_transcript12784/f2p0/1720	335.536	447.106	353.313	transcript_HQ_E2_1_transcript14604/f6p0/1681	682	569	734	transcript_HQ_E3_1_transcript11902/f2p0/1243	362	290	255
transcript_HQ_P2_transcript14587/f14p0/1996	998.682	854.946	945.469	transcript_HQ_E1_1_transcript10068/f2p0/1932	842	1001	714	transcript_HQ_E2_1_transcript10079/f2p0/1960	213	177	256	transcript_HQ_E3_1_transcript1281/f4p0/2446	2284	1909	1667
transcript_HQ_P2_transcript11882/f3p0/2319	619	573	672	transcript_HQ_E1_1_transcript14592/f2p0/1611	258	211	187	transcript_HQ_E2_1_transcript11893/f2p0/1831	759	536	798	transcript_HQ_E3_1_transcript10070/f3p0/1364	1164.68	943.251	858.76
transcript_HQ_P2_transcript10035/f2p0/2506	17.6765	15.12	12.824	transcript_HQ_E1_1_transcript10984/f2p0/1859	819.291	976.388	666.889	transcript_HQ_E2_1_transcript1008/f5p0/3269	5392	4230	6211	transcript_HQ_E3_1_transcript137/f2p0/3442	749.274	587.069	504.413
transcript_HQ_P2_transcript11883/f2p0/2312	77	80	81	transcript_HQ_E1_1_transcript12785/f2p0/1728	386	665	402	transcript_HQ_E2_1_transcript1279/f8p0/3202	910.882	715.065	982.918	transcript_HQ_E3_1_transcript11903/f3p0/1245	410	329	307
transcript_HQ_P2_transcript13697/f5p0/2129	153	154	163	transcript_HQ_E1_1_transcript10069/f5p0/1879	832	1106	696	transcript_HQ_E2_1_transcript10080/f5p0/1956	1024	786	1110	transcript_HQ_E3_1_transcript11904/f2p0/1291	48.633	14.4706	24.9334
transcript_HQ_P2_transcript14589/f2p0/2023	1022	851	949	transcript_HQ_E1_1_transcript13694/f9p0/1680	435.793	686.069	409.697	transcript_HQ_E2_1_transcript12790/f7p0/1773	745	612	818	transcript_HQ_E3_1_transcript10996/f3p0/1307	1579.18	1368.15	1075.43
transcript_HQ_P2_transcript10036/f7p0/2518	1661	1478	1562	transcript_HQ_E1_1_transcript13696/f3p0/1605	7.0144	8	3	transcript_HQ_E2_1_transcript13703/f2p0/1733	290.709	212	337	transcript_HQ_E3_1_transcript13700/f2p0/1152	207.407	156.116	166.446
transcript_HQ_P2_transcript13698/f4p0/2118	189.891	84.6411	79.9341	transcript_HQ_E1_1_transcript1007/f4p0/3595	857	1488	711	transcript_HQ_E2_1_transcript12792/f4p0/1770	438.294	330.049	481.833	transcript_HQ_E3_1_transcript14607/f26p0/1025	1888	1545	1429
transcript_HQ_P2_transcript11885/f3p0/2312	686	615	759	transcript_HQ_E1_1_transcript12788/f4p0/1721	108	128	104	transcript_HQ_E2_1_transcript10082/f8p0/1945	716	579	834	transcript_HQ_E3_1_transcript12813/f2p0/1230	241.498	216.583	247.226
transcript_HQ_P2_transcript13699/f2p0/2119	269	254	248	transcript_HQ_E1_1_transcript11882/f4p0/1799	1039.91	1149.68	911.843	transcript_HQ_E2_1_transcript12793/f5p0/1750	961	695	993	transcript_HQ_E3_1_transcript12814/f2p0/1205	501	421	366
transcript_HQ_P2_transcript1459/f2p0/4480	3447.71	3153.07	3464.46	transcript_HQ_E1_1_transcript10987/f2p0/1865	2388.14	3379.74	1955.76	transcript_HQ_E2_1_transcript10990/f4p0/1804	806	594	870	transcript_HQ_E3_1_transcript14609/f4p0/1101	515	458	399
transcript_HQ_P2_transcript10972/f4p0/2390	953.903	868.973	963.225	transcript_HQ_E1_1_transcript10070/f2p0/1964	496.175	791.012	330.136	transcript_HQ_E2_1_transcript12794/f2p0/1772	347.643	255.075	360.474	transcript_HQ_E3_1_transcript1461/f2p0/2398	825.139	632.907	518.248
transcript_HQ_P2_transcript11887/f2p0/2310	452	412	455	transcript_HQ_E1_1_transcript11883/f2p0/1795	585	687	486	transcript_HQ_E2_1_transcript10086/f9p0/1941	1920	1466	2217	transcript_HQ_E3_1_transcript11907/f2p0/1214	174	136	115
transcript_HQ_P2_transcript10973/f4p0/2357	667	661	658	transcript_HQ_E1_1_transcript13698/f3p0/1686	104.153	129.906	94.2993	transcript_HQ_E2_1_transcript10993/f3p0/1872	366.787	277.734	435.923	transcript_HQ_E3_1_transcript12818/f3p0/1202	1325.65	1055.21	885.87
transcript_HQ_P2_transcript1279/f15p0/4623	4733.39	4316.83	4525.59	transcript_HQ_E1_1_transcript14597/f2p0/1598	615.724	745.863	662.812	transcript_HQ_E2_1_transcript119/f2p0/4490	6470.59	4937.05	7498.32	transcript_HQ_E3_1_transcript11/f2p0/4491	3296	2711	2181
transcript_HQ_P2_transcript11888/f2p0/2307	177	184	220	transcript_HQ_E1_1_transcript10071/f3p0/1940	396.354	511.833	347.114	transcript_HQ_E2_1_transcript14613/f2p0/1669	354.129	263	382.126	transcript_HQ_E3_1_transcript13707/f3p0/1147	297	215.861	215.759
transcript_HQ_P2_transcript10974/f2p0/2410	177.91	142.055	144.537	transcript_HQ_E1_1_transcript10989/f2p0/1873	391.158	654.029	386.018	transcript_HQ_E2_1_transcript12798/f3p0/1782	391	297	473	transcript_HQ_E3_1_transcript12819/f4p0/1208	1518	1224	1104
transcript_HQ_P2_transcript10039/f8p0/2494	223	215	211	transcript_HQ_E1_1_transcript1279/f2p0/3464	528.792	797.944	481.171	transcript_HQ_E2_1_transcript10994/f2p0/1904	657	516	745	transcript_HQ_E3_1_transcript13708/f2p0/1156	1035.23	914.707	811.201
transcript_HQ_P2_transcript137/f2p0/6553	643	575	595	transcript_HQ_E1_1_transcript11885/f3p0/1799	182.266	135.314	162.575	transcript_HQ_E2_1_transcript14614/f2p0/1690	345.172	264.406	357.402	transcript_HQ_E3_1_transcript11909/f2p0/1254	165	101	102
transcript_HQ_P2_transcript14592/f2p0/2027	912	730	733	transcript_HQ_E1_1_transcript14599/f5p0/1600	411	468	360	transcript_HQ_E2_1_transcript1190/f4p0/3249	941	680	1121	transcript_HQ_E3_1_transcript10079/f2p0/1373	382	281	275
transcript_HQ_P2_transcript12790/f2p0/2237	588.611	148.644	128.753	transcript_HQ_E1_1_transcript10073/f15p0/1930	629	1013	665	transcript_HQ_E2_1_transcript13710/f2p0/1726	2007	1702	2483	transcript_HQ_E3_1_transcript14613/f2p0/1104	171	123	114
transcript_HQ_P2_transcript11889/f2p0/2320	1510.6	1280.05	1501.03	transcript_HQ_E1_1_transcript1099/f3p0/3563	1957	2591	1617	transcript_HQ_E2_1_transcript11900/f13p0/1772	518	439	564	transcript_HQ_E3_1_transcript110/f3p0/3444	4285	3639	3139
transcript_HQ_P2_transcript10975/f5p0/2402	530.47	533	579.752	transcript_HQ_E1_1_transcript10074/f16p0/1922	1648.57	2335	1388	transcript_HQ_E2_1_transcript14617/f7p0/1672	1955	1508	2244	transcript_HQ_E3_1_transcript1282/f24p0/2410	5559.94	4643.97	3964.19
transcript_HQ_P2_transcript12791/f6p0/2228	384	343	339	transcript_HQ_E1_1_transcript12791/f2p0/1727	268	400	218	transcript_HQ_E2_1_transcript10997/f2p0/1903	235	229	292	transcript_HQ_E3_1_transcript1191/f2p0/2484	680	482	447
transcript_HQ_P2_transcript1370/f3p0/4554	854.666	863.65	876.164	transcript_HQ_E1_1_transcript11887/f5p0/1788	628	848	553	transcript_HQ_E2_1_transcript128/f2p0/4507	478	337	589	transcript_HQ_E3_1_transcript11910/f2p0/1243	928	766	647
transcript_HQ_P2_transcript10976/f2p0/2389	134.303	147.454	141.588	transcript_HQ_E1_1_transcript137/f6p0/4921	1578.13	2293.14	1376.76	transcript_HQ_E2_1_transcript11901/f2p0/1799	2560.98	2002.41	2829.63	transcript_HQ_E3_1_transcript1100/f2p0/2521	1760.87	1610.9	1209
transcript_HQ_P2_transcript14593/f2p0/2019	572.418	532.223	531.811	transcript_HQ_E1_1_transcript12792/f3p0/1740	1310	2402	1133	transcript_HQ_E2_1_transcript14619/f8p0/1633	1072.48	853.018	1289	transcript_HQ_E3_1_transcript13710/f2p0/1151	762.934	644.979	585.533
transcript_HQ_P2_transcript1004/f15p0/4833	883	765	844	transcript_HQ_E1_1_transcript11888/f3p0/1797	128	162	129	transcript_HQ_E2_1_transcript10999/f6p0/1892	377	278.088	468	transcript_HQ_E3_1_transcript12821/f2p0/1204	205	206	138
transcript_HQ_P2_transcript12792/f2p0/2236	344.714	295.128	273.462	transcript_HQ_E1_1_transcript10075/f2p0/1945	10.9688	18.7996	6.2508	transcript_HQ_E2_1_transcript1280/f2p0/3204	1171	946	1300	transcript_HQ_E3_1_transcript1008/f2p0/2560	1697	1287	1190
transcript_HQ_P2_transcript1189/f3p0/4707	1439	1254	1412	transcript_HQ_E1_1_transcript1370/f3p0/3353	407.919	565.153	366.722	transcript_HQ_E2_1_transcript11902/f8p0/1825	1770	1365	1929	transcript_HQ_E3_1_transcript14615/f2p0/1107	752	645	531
transcript_HQ_P2_transcript10977/f30p0/2393	2190	1966	2188.82	transcript_HQ_E1_1_transcript10076/f2p0/1931	524	782	445	transcript_HQ_E2_1_transcript13715/f2p0/1723	438	335	495	transcript_HQ_E3_1_transcript11000/f3p0/1306	278.759	241.155	191.462
transcript_HQ_P2_transcript10040/f3p0/2515	328.462	228.566	320.85	transcript_HQ_E1_1_transcript10992/f3p0/1852	234	391	221	transcript_HQ_E2_1_transcript10091/f2p0/1942	670.578	545.032	724.782	transcript_HQ_E3_1_transcript10080/f6p0/1364	65	75	44
transcript_HQ_P2_transcript12793/f7p0/2210	195.147	147.599	146.568	transcript_HQ_E1_1_transcript1189/f12p0/3486	1908	2569	1709	transcript_HQ_E2_1_transcript1462/f3p0/3088	2354	1702	2637	transcript_HQ_E3_1_transcript13712/f2p0/1157	904.739	840.022	662.777
transcript_HQ_P2_transcript13701/f5p0/2140	209.618	192.354	253.841	transcript_HQ_E1_1_transcript13701/f2p0/1669	180	251	173	transcript_HQ_E2_1_transcript10092/f2p0/1841	47	36	41	transcript_HQ_E3_1_transcript11001/f2p0/1308	330	284	232
transcript_HQ_P2_transcript10978/f11p0/2321	286.716	235.308	281.688	transcript_HQ_E1_1_transcript10078/f73p0/1915	2588.24	3202.48	2523.99	transcript_HQ_E2_1_transcript13717/f3p0/1721	81.7343	92.4138	94.7818	transcript_HQ_E3_1_transcript11913/f7p0/1163	449.705	382.325	313.514
transcript_HQ_P2_transcript11891/f3p0/2299	536.277	404.829	483.75	transcript_HQ_E1_1_transcript10994/f5p0/1882	2155.29	2036.91	1841.87	transcript_HQ_E2_1_transcript11/f4p0/5842	2196	1782	2475	transcript_HQ_E3_1_transcript11914/f5p0/1254	1252	992	907
transcript_HQ_P2_transcript10041/f7p0/2493	758.914	611.381	735.731	transcript_HQ_E1_1_transcript12796/f3p0/1721	470	723	461	transcript_HQ_E2_1_transcript12802/f2p0/1777	471	389	520	transcript_HQ_E3_1_transcript12825/f2p0/1197	268	216	188
transcript_HQ_P2_transcript13703/f6p0/2128	123.983	94.8037	125.268	transcript_HQ_E1_1_transcript13702/f2p0/1671	682	1161.21	605.523	transcript_HQ_E2_1_transcript14621/f3p0/1651	1673	1318	1832	transcript_HQ_E3_1_transcript14618/f18p0/1067	1770	1462	1280
transcript_HQ_P2_transcript14597/f5p0/2018	236	230	263	transcript_HQ_E1_1_transcript10079/f2p0/1934	171.655	397.965	87.8637	transcript_HQ_E2_1_transcript11905/f3p0/1847	618.133	464.219	596.362	transcript_HQ_E3_1_transcript11003/f2p0/1306	149	135	138
transcript_HQ_P2_transcript12795/f9p0/2224	208	226.645	205	transcript_HQ_E1_1_transcript10995/f2p0/1870	300	435	218	transcript_HQ_E2_1_transcript12803/f4p0/1778	1015	759	1145	transcript_HQ_E3_1_transcript12826/f13p0/1169	23	25	9
transcript_HQ_P2_transcript11892/f2p0/2270	98.2929	87.4886	82.0692	transcript_HQ_E1_1_transcript13703/f3p0/1671	626	878	534	transcript_HQ_E2_1_transcript14622/f3p0/1674	1665	1209	1708	transcript_HQ_E3_1_transcript13715/f2p0/1159	25520	20321	17670
transcript_HQ_P2_transcript14598/f9p0/1992	1640	1495	1627	transcript_HQ_E1_1_transcript14603/f2p0/1598	261	441	281	transcript_HQ_E2_1_transcript14623/f4p0/1647	6135	4795	6598	transcript_HQ_E3_1_transcript11915/f2p0/1247	357	286	239
transcript_HQ_P2_transcript13704/f8p0/2111	133.778	150.79	130.97	transcript_HQ_E1_1_transcript12798/f2p0/1745	30.0775	0	21.2948	transcript_HQ_E2_1_transcript11907/f34p0/1618	1483	1148	1670	transcript_HQ_E3_1_transcript10083/f8p0/1349	565.145	534.799	413.941
transcript_HQ_P2_transcript10042/f2p0/2497	607.545	549.881	564.86	transcript_HQ_E1_1_transcript14604/f5p0/1599	630	757	501	transcript_HQ_E2_1_transcript110/f13p0/4513	3877.47	3130.37	4396.09	transcript_HQ_E3_1_transcript12828/f6p0/1198	1015	832	704
transcript_HQ_P2_transcript11893/f3p0/2311	346	304	356	transcript_HQ_E1_1_transcript10997/f2p0/1869	313	468	248	transcript_HQ_E2_1_transcript1372/f9p0/3128	527	406	620	transcript_HQ_E3_1_transcript13717/f2p0/1143	2383	1875	1680
transcript_HQ_P2_transcript14599/f59p0/1984	2603.72	2382.44	2610	transcript_HQ_E1_1_transcript11893/f2p0/1796	160.729	206.784	127.03	transcript_HQ_E2_1_transcript14624/f2p0/1743	216	154	213	transcript_HQ_E3_1_transcript10084/f2p0/1363	271.286	213.316	192.761
transcript_HQ_P2_transcript13705/f6p0/2107	1227	1076	1215	transcript_HQ_E1_1_transcript10080/f7p0/1943	1170	1979	1010	transcript_HQ_E2_1_transcript10095/f4p0/1972	2326.53	1802.08	2655.54	transcript_HQ_E3_1_transcript11007/f2p0/1321	167.351	115.294	110.298
transcript_HQ_P2_transcript12797/f3p0/2214	117.55	181.108	256.629	transcript_HQ_E1_1_transcript13706/f4p0/1655	208.066	244.803	139.793	transcript_HQ_E2_1_transcript14625/f4p0/1696	1558.29	1187.2	1831.68	transcript_HQ_E3_1_transcript13719/f4p0/1152	487.389	389.197	320
transcript_HQ_P2_transcript10043/f3p0/2503	323.966	359.625	373.093	transcript_HQ_E1_1_transcript11894/f2p0/1792	128	221	132	transcript_HQ_E2_1_transcript1100/f2p0/3289	1135.22	908.749	1358.03	transcript_HQ_E3_1_transcript1283/f2p0/2492	3063.6	2435.12	2088.97
transcript_HQ_P2_transcript11894/f68p0/2251	3940.34	3691.28	3900.08	transcript_HQ_E1_1_transcript13707/f2p0/1640	326	401	229	transcript_HQ_E2_1_transcript13721/f2p0/1721	607.524	523.995	676.869	transcript_HQ_E3_1_transcript10086/f5p0/1327	121.532	105.948	81.0319
transcript_HQ_P2_transcript12798/f5p0/2130	1518	1412	1517	transcript_HQ_E1_1_transcript10081/f13p0/1912	860.63	1051.06	806.313	transcript_HQ_E2_1_transcript11000/f2p0/1887	61.9693	9.01561	69.0889	transcript_HQ_E3_1_transcript12830/f8p0/1193	946	776	709
transcript_HQ_P2_transcript10980/f2p0/2410	172.566	147.056	206.037	transcript_HQ_E1_1_transcript11895/f2p0/1774	778	1304.68	779	transcript_HQ_E2_1_transcript10097/f6p0/1928	1114	843	1275	transcript_HQ_E3_1_transcript10087/f4p0/1365	1967.55	1577.44	1388.86
transcript_HQ_P2_transcript11895/f5p0/2296	349.914	287.13	288.723	transcript_HQ_E1_1_transcript10999/f13p0/1841	2324.03	1283.29	2213.75	transcript_HQ_E2_1_transcript12808/f42p0/1681	3422.77	2758.33	3848.27	transcript_HQ_E3_1_transcript1372/f4p0/2423	2640	2032	1840
transcript_HQ_P2_transcript11896/f13p0/2289	878	797	846	transcript_HQ_E1_1_transcript10082/f2p0/1943	592.658	725.082	540.354	transcript_HQ_E2_1_transcript13722/f30p0/1713	3159	2587	3525	transcript_HQ_E3_1_transcript14621/f3p0/1115	919.401	700.638	604.752
transcript_HQ_P2_transcript10045/f32p0/2488	896.862	792.561	792.63	transcript_HQ_E1_1_transcript11896/f6p0/1803	229	270	195	transcript_HQ_E2_1_transcript10098/f4p0/1956	1237	928	1281	transcript_HQ_E3_1_transcript11921/f3p0/1236	211	221	173
transcript_HQ_P2_transcript146/f7p0/6496	2599	2392	2400	transcript_HQ_E1_1_transcript128/f2p0/4961	1176	1644	1075	transcript_HQ_E2_1_transcript13723/f3p0/1726	708	553	788	transcript_HQ_E3_1_transcript1101/f3p0/2479	4974.33	4001.18	3422.15
transcript_HQ_P2_transcript10982/f3p0/2402	104.296	106.962	100.731	transcript_HQ_E1_1_transcript10084/f2p0/1937	420	609	346	transcript_HQ_E2_1_transcript12809/f2p0/1744	594.624	433.237	584.047	transcript_HQ_E3_1_transcript10089/f2p0/1205	336.809	336.721	308.959
transcript_HQ_P2_transcript13709/f3p0/2121	644.122	569.785	609.573	transcript_HQ_E1_1_transcript11898/f2p0/1792	294.258	377.643	282.93	transcript_HQ_E2_1_transcript14628/f110p0/1442	12025	9393	13478	transcript_HQ_E3_1_transcript11922/f33p0/1244	1636	1282	1132
transcript_HQ_P2_transcript10046/f3p0/2517	113	116	114	transcript_HQ_E1_1_transcript1371/f2p0/3411	1679.36	2249.15	1454.23	transcript_HQ_E2_1_transcript11002/f9p0/1870	2189	1797	2505	transcript_HQ_E3_1_transcript11010/f9p0/1310	728	557	505.658
transcript_HQ_P2_transcript10983/f2p0/2366	287.125	239.539	262.725	transcript_HQ_E1_1_transcript1461/f3p0/3332	1719	2209	1447	transcript_HQ_E2_1_transcript13724/f2p0/1726	1177	918	1496	transcript_HQ_E3_1_transcript13723/f2p0/1152	190.294	179.848	142.061
transcript_HQ_P2_transcript128/f3p0/6592	422	377	389	transcript_HQ_E1_1_transcript10085/f2p0/1935	253	297	207	transcript_HQ_E2_1_transcript1191/f3p0/3217	1122	825	1241	transcript_HQ_E3_1_transcript11923/f7p0/1260	1990	1635	1412
transcript_HQ_P2_transcript11898/f2p0/2180	258.415	258.166	265.623	transcript_HQ_E1_1_transcript13710/f12p0/1661	654	757	484	transcript_HQ_E2_1_transcript1281/f3p0/3195	8391.94	6553.38	9489.66	transcript_HQ_E3_1_transcript14625/f2p0/1109	306.743	290.399	199.202
transcript_HQ_P2_transcript1460/f2p0/4473	121	100	167	transcript_HQ_E1_1_transcript11/f2p0/6680	15648	18950.3	14437.5	transcript_HQ_E2_1_transcript11910/f2p0/1834	313.758	219.205	287.733	transcript_HQ_E3_1_transcript12834/f2p0/1195	279	221	194
transcript_HQ_P2_transcript10047/f5p0/2512	41.2343	56.2887	56.029	transcript_HQ_E1_1_transcript13711/f3p0/1657	276	406	244	transcript_HQ_E2_1_transcript11004/f2p0/1886	347.068	215.851	406.034	transcript_HQ_E3_1_transcript11926/f17p0/1234	1327	1192	1061
transcript_HQ_P2_transcript1371/f3p0/4560	1663.37	1509	1645.19	transcript_HQ_E1_1_transcript10086/f2p0/1954	273.394	414.898	249.535	transcript_HQ_E2_1_transcript12810/f5p0/1781	1356	1060	1400	transcript_HQ_E3_1_transcript1009/f2p0/2542	867.459	749.052	599.736
transcript_HQ_P2_transcript11899/f2p0/2315	0	0	0	transcript_HQ_E1_1_transcript12802/f6p0/1710	485	592	449	transcript_HQ_E2_1_transcript1463/f3p0/3133	1737.32	1368.97	1925.3	transcript_HQ_E3_1_transcript13724/f9p0/1155	516	397	388
transcript_HQ_P2_transcript14600/f3p0/2023	141	105	134	transcript_HQ_E1_1_transcript13712/f14p0/1659	962.275	1202.99	802.61	transcript_HQ_E2_1_transcript11911/f10p0/1760	674	452	762	transcript_HQ_E3_1_transcript14626/f2p0/1112	755.385	581.778	477.476
transcript_HQ_P2_transcript10048/f3p0/2505	166	165	185	transcript_HQ_E1_1_transcript14612/f2p0/1906	235.341	354.008	249.472	transcript_HQ_E2_1_transcript101/f5p0/4634	1781.39	1362.12	1865.62	transcript_HQ_E3_1_transcript11927/f2p0/1258	717	548	484
transcript_HQ_P2_transcript14601/f3p0/2032	479	434	443	transcript_HQ_E1_1_transcript119/f7p0/5013	1885	2639	1587	transcript_HQ_E2_1_transcript14630/f2p0/1687	1336.33	1162.69	1648.38	transcript_HQ_E3_1_transcript13725/f2p0/1150	1641.8	1146.76	1088.47
transcript_HQ_P2_transcript10985/f2p0/2411	254.972	221.863	251.121	transcript_HQ_E1_1_transcript13713/f5p0/1681	504.411	642.453	456.66	transcript_HQ_E2_1_transcript11005/f3p0/1885	1056.05	859.953	1206.03	transcript_HQ_E3_1_transcript12836/f5p0/1196	409	365	304
transcript_HQ_P2_transcript13711/f2p0/2119	182.747	169.299	139.733	transcript_HQ_E1_1_transcript110/f2p0/5087	904	1394	809	transcript_HQ_E2_1_transcript12811/f2p0/1775	672	539	698	transcript_HQ_E3_1_transcript11015/f3p0/1382	396	296	211
transcript_HQ_P2_transcript14602/f5p0/2010	549	441	509	transcript_HQ_E1_1_transcript10088/f3p0/2003	451	741	420	transcript_HQ_E2_1_transcript11912/f2p0/1832	841.541	635.587	983.113	transcript_HQ_E3_1_transcript14628/f2p0/1105	153.4	153.629	111.518
transcript_HQ_P2_transcript10986/f2p0/2416	150.404	188.689	160.679	transcript_HQ_E1_1_transcript14613/f6p0/1599	116.542	129.2	120.553	transcript_HQ_E2_1_transcript14631/f6p0/1646	1731.24	1483.9	1893.21	transcript_HQ_E3_1_transcript13727/f2p0/1151	168.06	135.467	137.471
transcript_HQ_P2_transcript13712/f3p0/2123	153	137	142	transcript_HQ_E1_1_transcript12804/f2p0/1695	227	341	203	transcript_HQ_E2_1_transcript11913/f2p0/1833	282	254.038	372	transcript_HQ_E3_1_transcript12838/f2p0/1208	503.203	454.464	434.012
transcript_HQ_P2_transcript14603/f3p0/1999	361	352	387	transcript_HQ_E1_1_transcript13714/f2p0/1667	270	362	248	transcript_HQ_E2_1_transcript14632/f6p0/1673	576.258	441.762	603.463	transcript_HQ_E3_1_transcript14629/f2p0/1108	106.874	129.993	59.8485
transcript_HQ_P2_transcript14604/f2p0/2010	308.575	301.891	303.416	transcript_HQ_E1_1_transcript12805/f4p0/1724	522.563	688.009	473.157	transcript_HQ_E2_1_transcript1010/f5p0/3335	2721.89	2149.01	3039.76	transcript_HQ_E3_1_transcript12839/f2p0/1205	1471	1093	896
transcript_HQ_P2_transcript119/f9p0/6678	1635	1415	1482	transcript_HQ_E1_1_transcript1190/f8p0/3513	2609	3654	2119	transcript_HQ_E2_1_transcript11007/f2p0/1893	279.009	198.866	302.851	transcript_HQ_E3_1_transcript13729/f3p0/1155	700	583	518
transcript_HQ_P2_transcript13714/f5p0/2114	154.923	140.983	176.282	transcript_HQ_E1_1_transcript14615/f3p0/1597	340	434	282	transcript_HQ_E2_1_transcript13729/f2p0/1734	202.059	174.867	200.213	transcript_HQ_E3_1_transcript11017/f2p0/1288	11.5081	2.23729	7.11229
transcript_HQ_P2_transcript14605/f14p0/1963	6846.49	6851.63	6818.44	transcript_HQ_E1_1_transcript13716/f4p0/1679	1480.97	1459.54	1252.5	transcript_HQ_E2_1_transcript14633/f11p0/1691	989	847	1271	transcript_HQ_E3_1_transcript11930/f4p0/1243	310	245	254
transcript_HQ_P2_transcript12800/f2p0/2041	2237	2116.72	2199	transcript_HQ_E1_1_transcript11000/f17p0/1818	476.709	653.156	446.971	transcript_HQ_E2_1_transcript10100/f2p0/1946	1570.12	1190.4	1793.41	transcript_HQ_E3_1_transcript11018/f2p0/1305	189.969	130.404	149.461
transcript_HQ_P2_transcript10050/f2p0/2446	1339.87	1249.16	1363.53	transcript_HQ_E1_1_transcript1009/f3p0/3610	3342	5375	2815	transcript_HQ_E2_1_transcript11008/f2p0/1888	399	289	507	transcript_HQ_E3_1_transcript10094/f3p0/1373	604.568	536.048	460.379
transcript_HQ_P2_transcript13715/f4p0/2112	234.189	235.988	311.309	transcript_HQ_E1_1_transcript13717/f4p0/1662	176.259	76.9125	129.693	transcript_HQ_E2_1_transcript11915/f3p0/1833	890.928	652.369	1016.16	transcript_HQ_E3_1_transcript11019/f2p0/1314	52	54	48
transcript_HQ_P2_transcript14606/f10p0/1991	936	893	978	transcript_HQ_E1_1_transcript14617/f2p0/1597	361	597	362	transcript_HQ_E2_1_transcript1373/f2p0/3150	3340	2640	3587	transcript_HQ_E3_1_transcript14630/f4p0/1090	403	327	298
transcript_HQ_P2_transcript1190/f2p0/4707	198.434	187.374	207.502	transcript_HQ_E1_1_transcript11001/f16p0/1823	1340.82	1648.25	1156.33	transcript_HQ_E2_1_transcript11009/f12p0/1878	1423.57	1151.06	1604.67	transcript_HQ_E3_1_transcript12841/f2p0/1202	226.605	171.935	166.754
transcript_HQ_P2_transcript14607/f3p0/2013	474.272	436.076	447.039	transcript_HQ_E1_1_transcript12808/f7p0/1727	816	1184	703.918	transcript_HQ_E2_1_transcript13730/f24p0/1684	8463	6651	9647	transcript_HQ_E3_1_transcript12842/f2p0/1196	765	572.433	537.476
transcript_HQ_P2_transcript10051/f3p0/2514	264.951	214.96	262.34	transcript_HQ_E1_1_transcript10090/f5p0/1944	159	193	107	transcript_HQ_E2_1_transcript11916/f3p0/1834	1787	1468	2027.75	transcript_HQ_E3_1_transcript13731/f5p0/1145	730	629	550
transcript_HQ_P2_transcript14609/f3p0/1991	187	175	198	transcript_HQ_E1_1_transcript14618/f4p0/1592	1240.33	1286.99	958.462	transcript_HQ_E2_1_transcript10102/f5p0/1919	962.054	643.418	886.733	transcript_HQ_E3_1_transcript1102/f2p0/2526	4272.29	3668.91	3099.68
transcript_HQ_P2_transcript10053/f4p0/2502	406.962	332.344	372.745	transcript_HQ_E1_1_transcript11904/f2p0/1797	716.18	1028.28	646.441	transcript_HQ_E2_1_transcript13731/f7p0/1722	145.581	89.9532	155.456	transcript_HQ_E3_1_transcript14632/f2p0/1104	957	711	603
transcript_HQ_P2_transcript11902/f2p0/2311	168.203	175.383	167.404	transcript_HQ_E1_1_transcript1372/f2p0/3398	1374	1695	1180	transcript_HQ_E2_1_transcript11917/f10p0/1705	968.935	787.114	990.41	transcript_HQ_E3_1_transcript11020/f7p0/1279	708	643	522
transcript_HQ_P2_transcript13719/f8p0/2041	1547	1429	1496	transcript_HQ_E1_1_transcript10093/f4p0/1921	614.076	930.258	557.98	transcript_HQ_E2_1_transcript10103/f2p0/1938	1131.66	780.652	1106.01	transcript_HQ_E3_1_transcript14633/f3p0/1110	454	358	329.342
transcript_HQ_P2_transcript12803/f2p0/2207	325.48	333.907	347.499	transcript_HQ_E1_1_transcript1462/f2p0/3350	443	500	349	transcript_HQ_E2_1_transcript14637/f2p0/1667	1318.06	1032.48	1510.52	transcript_HQ_E3_1_transcript10097/f6p0/1336	1107.9	941.459	768.439
transcript_HQ_P2_transcript1461/f3p0/4477	167	164	164	transcript_HQ_E1_1_transcript12810/f14p0/1697	2269.75	2914.28	1944.4	transcript_HQ_E2_1_transcript1101/f2p0/3285	2258	1745	2457	transcript_HQ_E3_1_transcript11021/f5p0/1305	578	442	345
transcript_HQ_P2_transcript10055/f8p0/2527	926	823	812	transcript_HQ_E1_1_transcript11906/f11p0/1792	906	1437	809	transcript_HQ_E2_1_transcript13732/f2p0/1722	280	222	335	transcript_HQ_E3_1_transcript11936/f2p0/1265	464	397	335
transcript_HQ_P2_transcript11904/f3p0/2315	1171	1186	1227	transcript_HQ_E1_1_transcript10094/f6p0/1936	4911	6125	4024	transcript_HQ_E2_1_transcript11918/f4p0/1792	1548.77	1211.78	1744.4	transcript_HQ_E3_1_transcript12845/f15p0/1193	2821.27	2458.1	2081.81
transcript_HQ_P2_transcript12804/f2p0/2207	1650.32	1413	1577.33	transcript_HQ_E1_1_transcript14620/f2p0/1613	153	175	142	transcript_HQ_E2_1_transcript12818/f17p0/1727	1477	1097	1599	transcript_HQ_E3_1_transcript14634/f9p0/1065	1166	874	818
transcript_HQ_P2_transcript11905/f3p0/2313	341	327	380	transcript_HQ_E1_1_transcript11907/f3p0/1798	353.536	446.476	272.271	transcript_HQ_E2_1_transcript10104/f19p0/1930	845	648	939	transcript_HQ_E3_1_transcript11937/f11p0/1240	430	379	328
transcript_HQ_P2_transcript13720/f2p0/2116	250	218	198.464	transcript_HQ_E1_1_transcript13722/f2p0/1667	102	174	93	transcript_HQ_E2_1_transcript11010/f13p0/1880	1018.83	780.35	1209.74	transcript_HQ_E3_1_transcript11938/f32p0/1166	7133	5899	5096
transcript_HQ_P2_transcript14611/f5p0/2022	377	379	392	transcript_HQ_E1_1_transcript11007/f5p0/1846	273.972	380.572	276.353	transcript_HQ_E2_1_transcript11919/f2p0/1805	332.065	183.886	421.59	transcript_HQ_E3_1_transcript11023/f36p0/1177	4061.15	3308.18	2817.77
transcript_HQ_P2_transcript12805/f2p0/2214	289.065	225.525	244.472	transcript_HQ_E1_1_transcript12814/f16p0/1715	553	858	459	transcript_HQ_E2_1_transcript13733/f2p0/1725	136	94	126	transcript_HQ_E3_1_transcript12847/f2p0/1197	873.792	662.552	618.971
transcript_HQ_P2_transcript13721/f2p0/2112	178	215	216	transcript_HQ_E1_1_transcript14625/f264p0/1379	21930.5	26489.5	18189.1	transcript_HQ_E2_1_transcript10105/f2p0/1863	924.045	698.136	1085.6	transcript_HQ_E3_1_transcript12848/f33p0/1142	3473.15	2554.29	2301.28
transcript_HQ_P2_transcript14612/f10p0/1961	393	368	414	transcript_HQ_E1_1_transcript13725/f4p0/1663	1263.37	1226.44	1082.99	transcript_HQ_E2_1_transcript11011/f2p0/1893	178.55	162.901	188.222	transcript_HQ_E3_1_transcript12849/f6p0/1201	1644.97	1309.5	1053.06
transcript_HQ_P2_transcript11906/f2p0/2307	1814	1664	1947	transcript_HQ_E1_1_transcript10098/f2p0/1941	926	1284	885	transcript_HQ_E2_1_transcript1192/f2p0/3243	3833	2908	4475	transcript_HQ_E3_1_transcript11025/f2p0/1305	787	604	491
transcript_HQ_P2_transcript13722/f7p0/2121	220	190	212	transcript_HQ_E1_1_transcript14626/f3p0/1607	208.642	242.177	193.143	transcript_HQ_E2_1_transcript10106/f2p0/1952	1310.78	1174.09	1533.92	transcript_HQ_E3_1_transcript13738/f10p0/1155	626	512	458
transcript_HQ_P2_transcript11907/f3p0/2304	2763	2450	2745	transcript_HQ_E1_1_transcript13726/f8p0/1645	603	697	506	transcript_HQ_E2_1_transcript1282/f2p0/3208	445	373	497	transcript_HQ_E3_1_transcript14638/f2p0/1101	450.091	333.002	288.754
transcript_HQ_P2_transcript10058/f8p0/2508	1597.85	1364.32	1566.81	transcript_HQ_E1_1_transcript11009/f2p0/1884	1664.54	1781.43	1492.46	transcript_HQ_E2_1_transcript1464/f2p0/3121	1360.04	1163.96	1611.76	transcript_HQ_E3_1_transcript1194/f12p0/2488	4873	3997	3391
transcript_HQ_P2_transcript12807/f2p0/2211	6318.17	5715.57	5950.65	transcript_HQ_E1_1_transcript10099/f2p0/1944	931.281	1086.92	869.7	transcript_HQ_E2_1_transcript10107/f3p0/1949	480	411	615	transcript_HQ_E3_1_transcript13739/f9p0/1154	961	713	669
transcript_HQ_P2_transcript10059/f6p0/2490	701	709	651	transcript_HQ_E1_1_transcript1191/f2p0/3528	430	696	380	transcript_HQ_E2_1_transcript11013/f20p0/1880	4919.38	3874.55	5464.59	transcript_HQ_E3_1_transcript1285/f4p0/2411	360	254	262
transcript_HQ_P2_transcript12808/f5p0/2203	1247.29	1228.13	1268.31	transcript_HQ_E1_1_transcript14627/f7p0/1587	1386	2187	1337	transcript_HQ_E2_1_transcript13736/f8p0/1699	781.135	644.064	938.893	transcript_HQ_E3_1_transcript11941/f2p0/1255	389.593	352.599	233.016
transcript_HQ_P2_transcript13724/f2p0/2110	170	132	161	transcript_HQ_E1_1_transcript11910/f4p0/1800	235	375	231	transcript_HQ_E2_1_transcript11014/f8p0/1831	91835.7	70413	98313	transcript_HQ_E3_1_transcript1374/f4p0/2428	5430.57	4471.96	3808.43
transcript_HQ_P2_transcript11909/f5p0/2305	2376	2200	2328.29	transcript_HQ_E1_1_transcript12817/f7p0/1732	540	870	465	transcript_HQ_E2_1_transcript12822/f2p0/1780	896.275	651.39	1070.61	transcript_HQ_E3_1_transcript12851/f7p0/1173	1566.76	1253.13	1090.13
transcript_HQ_P2_transcript14615/f2p0/2020	554	503	559	transcript_HQ_E1_1_transcript13728/f4p0/1662	202.451	257.408	171	transcript_HQ_E2_1_transcript11015/f4p0/1882	52.5331	20.4018	37.7927	transcript_HQ_E3_1_transcript11942/f2p0/1250	378	309	314
transcript_HQ_P2_transcript14616/f6p0/1977	688.669	543.088	588.876	transcript_HQ_E1_1_transcript1101/f2p0/3558	1104.25	1396.11	810.269	transcript_HQ_E2_1_transcript11923/f2p0/1829	404.366	250.519	511.127	transcript_HQ_E3_1_transcript12852/f3p0/1199	205	175	139
transcript_HQ_P2_transcript1006/f3p0/4845	4698	4168	4431	transcript_HQ_E1_1_transcript13729/f4p0/1657	109.297	165.636	91.1125	transcript_HQ_E2_1_transcript13739/f2p0/1722	592.664	420.362	675.489	transcript_HQ_E3_1_transcript1464/f2p0/2397	903	789	710
transcript_HQ_P2_transcript13726/f51p0/2067	2456	2202	2402	transcript_HQ_E1_1_transcript101/f3p0/5126	989.88	1418.8	792.065	transcript_HQ_E2_1_transcript11924/f2p0/1824	550	470	632	transcript_HQ_E3_1_transcript1010/f7p0/2554	1168	936	795
transcript_HQ_P2_transcript13727/f5p0/2050	210	215	223	transcript_HQ_E1_1_transcript11912/f2p0/1799	28.4759	6.90542	4.88706	transcript_HQ_E2_1_transcript12825/f2p0/1760	371.089	315.128	529.34	transcript_HQ_E3_1_transcript10100/f3p0/1369	489.16	390.752	415.838
transcript_HQ_P2_transcript10060/f3p0/2479	931.087	928.368	944.235	transcript_HQ_E1_1_transcript1463/f2p0/3367	713.029	1088.98	694.22	transcript_HQ_E2_1_transcript11925/f2p0/1828	1191	942	1324	transcript_HQ_E3_1_transcript11944/f2p0/1249	142	123	107
transcript_HQ_P2_transcript14618/f4p0/2015	113.089	80.0515	112.977	transcript_HQ_E1_1_transcript1373/f4p0/3403	656.834	949.128	555.415	transcript_HQ_E2_1_transcript11926/f21p0/1765	2638.58	2118.22	2944.13	transcript_HQ_E3_1_transcript13745/f16p0/1146	1127	844	812
transcript_HQ_P2_transcript11910/f65p0/2277	2304	2097	2247	transcript_HQ_E1_1_transcript1010/f3p0/3601	1480	2105	1132	transcript_HQ_E2_1_transcript13740/f3p0/1723	839	678	916	transcript_HQ_E3_1_transcript11947/f2p0/1246	340	315	224
transcript_HQ_P2_transcript13728/f2p0/2098	168	153	154	transcript_HQ_E1_1_transcript13730/f2p0/1658	1105.34	1038.8	1049.97	transcript_HQ_E2_1_transcript10111/f3p0/1956	1355	993	1434	transcript_HQ_E3_1_transcript12858/f2p0/1195	285	237	231
transcript_HQ_P2_transcript12810/f3p0/2172	207.976	220.687	220.406	transcript_HQ_E1_1_transcript11013/f3p0/1860	1281.25	1604.42	1030.24	transcript_HQ_E2_1_transcript12827/f4p0/1767	662	473	750	transcript_HQ_E3_1_transcript14644/f12p0/1095	1113	1098	855
transcript_HQ_P2_transcript10061/f13p0/2501	717.404	652.885	700.437	transcript_HQ_E1_1_transcript14631/f2p0/1597	85	109	61	transcript_HQ_E2_1_transcript13741/f2p0/1722	898.001	558.168	943.895	transcript_HQ_E3_1_transcript11949/f2p0/1242	886	796	678
transcript_HQ_P2_transcript14619/f2p0/2028	530	529	544	transcript_HQ_E1_1_transcript11915/f3p0/1791	874.22	1193.75	748.27	transcript_HQ_E2_1_transcript14646/f3p0/1676	933	617	907	transcript_HQ_E3_1_transcript10104/f2p0/1370	344.611	329.638	271.848
transcript_HQ_P2_transcript11911/f3p0/2326	190.243	280.355	171.079	transcript_HQ_E1_1_transcript11014/f8p0/1857	344	583	316	transcript_HQ_E2_1_transcript12828/f3p0/1771	1550.18	1157.72	1603.09	transcript_HQ_E3_1_transcript1103/f2p0/2523	704	578	458
transcript_HQ_P2_transcript10062/f2p0/2503	71.1619	161.962	156.601	transcript_HQ_E1_1_transcript13732/f10p0/1611	463.169	576.812	355.062	transcript_HQ_E2_1_transcript11928/f3p0/1824	222	188	244	transcript_HQ_E3_1_transcript14645/f2p0/1106	46	30	24
transcript_HQ_P2_transcript11912/f2p0/2294	523	510	547	transcript_HQ_E1_1_transcript10101/f15p0/1906	544	690	477	transcript_HQ_E2_1_transcript13742/f9p0/1707	462.634	348.302	494.183	transcript_HQ_E3_1_transcript10105/f8p0/1361	1943.97	1624.68	1414.62
transcript_HQ_P2_transcript12812/f11p0/2207	458.008	368.24	404.215	transcript_HQ_E1_1_transcript14633/f5p0/1524	952	1240	854	transcript_HQ_E2_1_transcript11929/f2p0/1831	724.616	484.715	817.697	transcript_HQ_E3_1_transcript1195/f2p0/2475	515.829	418.6	301.938
transcript_HQ_P2_transcript10063/f9p0/2439	445	427	454	transcript_HQ_E1_1_transcript12822/f2p0/1723	1427	2085	1313	transcript_HQ_E2_1_transcript14648/f2p0/1678	458.942	308.203	465.864	transcript_HQ_E3_1_transcript1286/f2p0/2449	6337.57	5118.7	4311.03
transcript_HQ_P2_transcript1373/f2p0/4555	554.992	459.328	450.371	transcript_HQ_E1_1_transcript10102/f4p0/1934	89.932	239.8	127.62	transcript_HQ_E2_1_transcript1102/f3p0/3311	1304	1018	1394	transcript_HQ_E3_1_transcript10106/f2p0/1364	316.316	274.327	235.989
transcript_HQ_P2_transcript11913/f4p0/2307	396	339	342	transcript_HQ_E1_1_transcript14634/f4p0/1578	294	333	231	transcript_HQ_E2_1_transcript13744/f13p0/1725	1574.71	1267.73	2047.96	transcript_HQ_E3_1_transcript12860/f3p0/1198	221.889	139.207	129.982
transcript_HQ_P2_transcript12813/f8p0/2213	816.018	786.208	817.105	transcript_HQ_E1_1_transcript13734/f8p0/1623	2847	4484	2571	transcript_HQ_E2_1_transcript11020/f5p0/1881	871.262	712.098	1032.73	transcript_HQ_E3_1_transcript1375/f2p0/2406	2149.8	1706.64	1509.17
transcript_HQ_P2_transcript10064/f4p0/2494	213.499	193.699	180.164	transcript_HQ_E1_1_transcript10103/f3p0/1933	64	89	54	transcript_HQ_E2_1_transcript1283/f2p0/3191	3024	2378	3500	transcript_HQ_E3_1_transcript11033/f2p0/1256	209	172	164
transcript_HQ_P2_transcript11914/f9p0/2309	1444	1381	1398	transcript_HQ_E1_1_transcript11916/f4p0/1794	493	552	404	transcript_HQ_E2_1_transcript13745/f2p0/1738	555	479.512	674.495	transcript_HQ_E3_1_transcript14649/f2p0/1113	56.9336	27.2754	43.3526
transcript_HQ_P2_transcript12815/f2p0/2214	1.37914e-07	38.9937	199.961	transcript_HQ_E1_1_transcript13735/f6p0/1636	723.657	988.223	594.537	transcript_HQ_E2_1_transcript1193/f2p0/3236	569.714	445.854	717.999	transcript_HQ_E3_1_transcript11952/f2p0/1261	776	629	523
transcript_HQ_P2_transcript13730/f3p0/2125	290	280.113	336	transcript_HQ_E1_1_transcript11017/f2p0/1863	242	291	235	transcript_HQ_E2_1_transcript13746/f4p0/1684	330.547	252.9	342.408	transcript_HQ_E3_1_transcript12861/f2p0/1195	377.776	340.971	251.27
transcript_HQ_P2_transcript10065/f2p0/2515	597.123	504.01	485.529	transcript_HQ_E1_1_transcript10104/f12p0/1853	1171.49	1495.81	887.344	transcript_HQ_E2_1_transcript10116/f3p0/1950	1379.79	1043.47	1507.17	transcript_HQ_E3_1_transcript11953/f2p0/1247	727.551	532	555
transcript_HQ_P2_transcript11915/f4p0/2323	907.386	898.713	904.493	transcript_HQ_E1_1_transcript11917/f4p0/1670	363.171	426.985	313.438	transcript_HQ_E2_1_transcript13747/f23p0/1680	978	801	1142	transcript_HQ_E3_1_transcript12863/f3p0/1190	351.571	337.952	258.662
transcript_HQ_P2_transcript12816/f4p0/2145	640	600	659	transcript_HQ_E1_1_transcript13736/f5p0/1678	655	855	525	transcript_HQ_E2_1_transcript11931/f2p0/1816	85.6204	64.204	101.282	transcript_HQ_E3_1_transcript11034/f4p0/1307	690	452	474
transcript_HQ_P2_transcript10066/f6p0/2512	359	303	370	transcript_HQ_E1_1_transcript11018/f3p0/1861	2049	2780	1709	transcript_HQ_E2_1_transcript10117/f7p0/1955	697.684	547.118	759.555	transcript_HQ_E3_1_transcript1465/f3p0/2383	724	565	539
transcript_HQ_P2_transcript12817/f26p0/2165	2063	1836	2010	transcript_HQ_E1_1_transcript12825/f2p0/1718	39.0289	71.0568	49.8621	transcript_HQ_E2_1_transcript12832/f3p0/1761	900.225	701.388	983.371	transcript_HQ_E3_1_transcript14650/f8p0/1101	12215.2	10176.2	8455.16
transcript_HQ_P2_transcript11916/f3p0/2306	908.06	836.703	825.48	transcript_HQ_E1_1_transcript10105/f4p0/1927	546.809	1003.47	494.851	transcript_HQ_E2_1_transcript11023/f3p0/1889	364.012	289.887	439.638	transcript_HQ_E3_1_transcript14651/f2p0/1106	498	435	322
transcript_HQ_P2_transcript13732/f8p0/2114	2298	1993	2243	transcript_HQ_E1_1_transcript13737/f5p0/1658	389	472	289	transcript_HQ_E2_1_transcript11932/f2p0/1838	1191.34	861.924	1229.53	transcript_HQ_E3_1_transcript12866/f2p0/1213	54.6525	34.6606	38.1491
transcript_HQ_P2_transcript12818/f9p0/2235	513	398	456	transcript_HQ_E1_1_transcript11918/f3p0/1796	494	659	448	transcript_HQ_E2_1_transcript11025/f2p0/1888	343.654	270.766	343.132	transcript_HQ_E3_1_transcript10110/f2p0/1362	285	240	245
transcript_HQ_P2_transcript13733/f5p0/2108	349.466	335.467	370	transcript_HQ_E1_1_transcript10106/f2p0/1932	137	263	145	transcript_HQ_E2_1_transcript14653/f3p0/1672	286.622	251.262	327.359	transcript_HQ_E3_1_transcript12869/f2p0/1195	454	381	323
transcript_HQ_P2_transcript13734/f2p0/2114	67.2975	52.2602	242.016	transcript_HQ_E1_1_transcript13738/f3p0/1654	2278.8	2927.02	1895.87	transcript_HQ_E2_1_transcript11026/f12p0/1862	583.17	429.156	637.714	transcript_HQ_E3_1_transcript10111/f2p0/1388	12321.7	10216	8522.73
transcript_HQ_P2_transcript10068/f2p0/2496	144	135	125	transcript_HQ_E1_1_transcript11919/f48p0/1630	1100.54	1257.35	875.052	transcript_HQ_E2_1_transcript11935/f2p0/1830	1655	1195	1858	transcript_HQ_E3_1_transcript1287/f2p0/2446	5406.19	4609.73	3761.16
transcript_HQ_P2_transcript11918/f2p0/2314	328	332	290	transcript_HQ_E1_1_transcript10107/f3p0/1934	457.059	564.021	437.359	transcript_HQ_E2_1_transcript13750/f4p0/1727	643.699	525.804	764.053	transcript_HQ_E3_1_transcript10112/f2p0/1365	892	753	618
transcript_HQ_P2_transcript13735/f3p0/2123	1432	1349.99	1443.96	transcript_HQ_E1_1_transcript1102/f2p0/3544	824	1091	654	transcript_HQ_E2_1_transcript1012/f3p0/3180	1361.19	1075.48	1585.84	transcript_HQ_E3_1_transcript14656/f2p0/1100	214	161	132
transcript_HQ_P2_transcript10069/f4p0/2510	340.002	317.49	339.243	transcript_HQ_E1_1_transcript12829/f18p0/1730	863.98	1101.95	687.714	transcript_HQ_E2_1_transcript11027/f2p0/1822	485.111	353.242	426.908	transcript_HQ_E3_1_transcript11040/f2p0/1303	501.374	450.232	332.867
transcript_HQ_P2_transcript12821/f9p0/2199	391	365	354	transcript_HQ_E1_1_transcript1464/f12p0/3279	1827.16	2303.92	1509.24	transcript_HQ_E2_1_transcript11936/f2p0/1828	120.66	103	158.165	transcript_HQ_E3_1_transcript13751/f3p0/1150	1090.02	725.407	661.313
transcript_HQ_P2_transcript11919/f2p0/2310	229.529	211.445	216.207	transcript_HQ_E1_1_transcript1374/f6p0/3304	3857	4446	3434	transcript_HQ_E2_1_transcript13751/f2p0/1725	4078	3070	4552	transcript_HQ_E3_1_transcript10113/f14p0/1351	1216.26	1074.38	917.942
transcript_HQ_P2_transcript10987/f2p0/2411	259.773	214.864	255.277	transcript_HQ_E1_1_transcript11022/f9p0/1857	1158	1391	976	transcript_HQ_E2_1_transcript10120/f2p0/1949	884	713	935	transcript_HQ_E3_1_transcript13752/f2p0/1152	477.477	421.988	326.491
transcript_HQ_P2_transcript1462/f2p0/4518	2596.91	2342.57	2464.6	transcript_HQ_E1_1_transcript11920/f4p0/1792	559.689	659.939	495.132	transcript_HQ_E2_1_transcript13752/f7p0/1755	778	561	788	transcript_HQ_E3_1_transcript11041/f2p0/1302	287	280	181
transcript_HQ_P2_transcript1007/f3p0/4919	1125.95	1010.45	1118.57	transcript_HQ_E1_1_transcript13741/f3p0/1664	1142.96	1269.53	942.285	transcript_HQ_E2_1_transcript10121/f2p0/1948	1628	1211	1673	transcript_HQ_E3_1_transcript13754/f5p0/1143	222.549	165.622	159.591
transcript_HQ_P2_transcript13738/f6p0/2126	299	297	319	transcript_HQ_E1_1_transcript11023/f12p0/1871	578.515	617.254	525.404	transcript_HQ_E2_1_transcript11029/f3p0/1862	17867	13715	19351	transcript_HQ_E3_1_transcript12876/f3p0/1195	837.459	598.494	554.347
transcript_HQ_P2_transcript10988/f6p0/2410	719	568	673	transcript_HQ_E1_1_transcript14643/f3p0/1599	1230.7	1379.17	993.329	transcript_HQ_E2_1_transcript13753/f8p0/1724	633	494	656	transcript_HQ_E3_1_transcript13756/f15p0/1096	2404.68	1885.76	1735.47
transcript_HQ_P2_transcript12823/f4p0/2186	291.996	302.534	323.711	transcript_HQ_E1_1_transcript13743/f4p0/1659	2087.57	2643.02	1822.8	transcript_HQ_E2_1_transcript12839/f2p0/1783	739	567	740	transcript_HQ_E3_1_transcript11954/f3p0/1261	197.221	211.922	140.654
transcript_HQ_P2_transcript10989/f7p0/2302	392	345	396	transcript_HQ_E1_1_transcript11024/f19p0/1713	1216.92	2134.66	1049.18	transcript_HQ_E2_1_transcript11939/f14p0/1817	1979	1416	2131	transcript_HQ_E3_1_transcript10116/f2p0/1365	117	103	120
transcript_HQ_P2_transcript12824/f5p0/2198	577	478	522	transcript_HQ_E1_1_transcript10110/f5p0/1927	2963.86	4234.32	2503.24	transcript_HQ_E2_1_transcript10123/f4p0/1972	1489	1100	1669	transcript_HQ_E3_1_transcript1466/f11p0/2388	2121.41	1784.7	1623.52
transcript_HQ_P2_transcript1192/f12p0/4696	2426	1999	2386	transcript_HQ_E1_1_transcript14644/f2p0/1605	448	695	354.459	transcript_HQ_E2_1_transcript1103/f3p0/3296	2491	1985	2791	transcript_HQ_E3_1_transcript14660/f3p0/1080	1964.07	1494.24	1440.52
transcript_HQ_P2_transcript13739/f2p0/2100	181	188	177	transcript_HQ_E1_1_transcript11923/f121p0/1738	6006.69	6463.33	4901.98	transcript_HQ_E2_1_transcript1284/f8p0/3183	3849	2978	4518	transcript_HQ_E3_1_transcript13758/f2p0/1145	1268.94	951.088	933.738
transcript_HQ_P2_transcript10070/f4p0/2539	519.828	506.144	528.285	transcript_HQ_E1_1_transcript14645/f2p0/1609	560	879	483	transcript_HQ_E2_1_transcript12840/f6p0/1783	877	582	932	transcript_HQ_E3_1_transcript12879/f2p0/1192	108.825	77.1255	57
transcript_HQ_P2_transcript14622/f7p0/2005	1084	1006	1067	transcript_HQ_E1_1_transcript10111/f2p0/1937	908	990	754	transcript_HQ_E2_1_transcript13756/f3p0/1724	136	95	136	transcript_HQ_E3_1_transcript11957/f4p0/1255	526.966	293.174	508.303
transcript_HQ_P2_transcript12825/f2p0/2207	5462	5005	5334	transcript_HQ_E1_1_transcript12833/f2p0/1734	440	574	365	transcript_HQ_E2_1_transcript1466/f2p0/3152	1628.93	1259.59	1739.15	transcript_HQ_E3_1_transcript11046/f2p0/1288	182.917	157.857	134.204
transcript_HQ_P2_transcript14623/f4p0/1823	309	320	311	transcript_HQ_E1_1_transcript13745/f27p0/1552	1324	1649	1161	transcript_HQ_E2_1_transcript14660/f10p0/1661	920.65	647.633	949.171	transcript_HQ_E3_1_transcript10119/f2p0/1349	608.555	482.255	414.281
transcript_HQ_P2_transcript10071/f2p0/2502	1177.73	1001.73	1127.62	transcript_HQ_E1_1_transcript11924/f2p0/1798	932.661	866.778	777.018	transcript_HQ_E2_1_transcript14661/f2p0/1672	144.53	103.902	154.388	transcript_HQ_E3_1_transcript1376/f2p0/2437	2493	2112	1685
transcript_HQ_P2_transcript12826/f5p0/2226	530.339	450.958	473.427	transcript_HQ_E1_1_transcript14646/f5p0/1603	222.639	390.855	173.991	transcript_HQ_E2_1_transcript11033/f17p0/1885	1569	1092	1685	transcript_HQ_E3_1_transcript11048/f2p0/1300	1313	1006	851
transcript_HQ_P2_transcript1099/f2p0/4806	80.2491	90.523	65.7395	transcript_HQ_E1_1_transcript12834/f2p0/1726	575.683	813.865	512.073	transcript_HQ_E2_1_transcript11034/f13p0/1804	2421.6	1922.89	2853.1	transcript_HQ_E3_1_transcript14661/f2p0/1102	461.862	327.705	294.042
transcript_HQ_P2_transcript11921/f7p0/2280	951	835	916	transcript_HQ_E1_1_transcript13746/f6p0/1664	513	769	445	transcript_HQ_E2_1_transcript14663/f8p0/1658	697	549	798	transcript_HQ_E3_1_transcript14662/f6p0/1063	1378	1277	1062
transcript_HQ_P2_transcript14624/f9p0/2101	1064.74	888.756	855.716	transcript_HQ_E1_1_transcript11027/f11p0/1873	402	586	369	transcript_HQ_E2_1_transcript11035/f2p0/1888	423.115	303.504	448.613	transcript_HQ_E3_1_transcript13761/f2p0/1157	1261	1069	936
transcript_HQ_P2_transcript10072/f4p0/2464	508	436	502	transcript_HQ_E1_1_transcript13747/f3p0/1659	422.291	499.225	334.313	transcript_HQ_E2_1_transcript12845/f2p0/1782	748.345	541.447	806.097	transcript_HQ_E3_1_transcript1196/f2p0/2476	406.58	360.045	253.825
transcript_HQ_P2_transcript14625/f2p0/2009	273	240	255	transcript_HQ_E1_1_transcript14648/f5p0/1607	339	392	267	transcript_HQ_E2_1_transcript1376/f2p0/3157	3177.88	2424.81	3660.04	transcript_HQ_E3_1_transcript13762/f2p0/1151	689	579	492
transcript_HQ_P2_transcript13740/f3p0/2103	567.791	495.524	497.413	transcript_HQ_E1_1_transcript11028/f3p0/1864	436	516	396	transcript_HQ_E2_1_transcript11036/f3p0/1878	332.546	393.37	676.426	transcript_HQ_E3_1_transcript14663/f2p0/1100	307.237	277.617	234.593
transcript_HQ_P2_transcript10073/f3p0/2506	855.245	817.381	884.642	transcript_HQ_E1_1_transcript10114/f3p0/1928	277	339	245	transcript_HQ_E2_1_transcript14665/f4p0/1670	1082.32	867.36	1301.24	transcript_HQ_E3_1_transcript1105/f2p0/2513	1112	834	786
transcript_HQ_P2_transcript10991/f3p0/2411	16.6614	25.893	70.2193	transcript_HQ_E1_1_transcript13748/f55p0/1625	1419.73	1713.41	1338.81	transcript_HQ_E2_1_transcript13760/f2p0/1734	250	193	267	transcript_HQ_E3_1_transcript12883/f2p0/1197	278	262	204
transcript_HQ_P2_transcript13741/f8p0/2114	565	469	532	transcript_HQ_E1_1_transcript12836/f3p0/1724	500.583	558	430	transcript_HQ_E2_1_transcript11037/f4p0/1873	764.868	663.963	869.331	transcript_HQ_E3_1_transcript11050/f2p0/1302	2	1	4
transcript_HQ_P2_transcript12828/f2p0/2230	2312.94	2061.35	2179.75	transcript_HQ_E1_1_transcript10116/f2p0/1927	150	233	107	transcript_HQ_E2_1_transcript12848/f2p0/1770	573	474	654	transcript_HQ_E3_1_transcript11961/f3p0/1318	1157	966	802
transcript_HQ_P2_transcript10074/f6p0/2547	592	517	526	transcript_HQ_E1_1_transcript1465/f3p0/3338	1779.32	2479.2	1506.36	transcript_HQ_E2_1_transcript11038/f2p0/1901	173.594	110.019	158.102	transcript_HQ_E3_1_transcript13764/f2p0/1161	481	358	310
transcript_HQ_P2_transcript11924/f9p0/2280	402	327	416	transcript_HQ_E1_1_transcript1103/f2p0/3562	617	853	540	transcript_HQ_E2_1_transcript1013/f2p0/3339	1722.15	1335.1	2021.01	transcript_HQ_E3_1_transcript11962/f2p0/1265	507.85	443.586	339.905
transcript_HQ_P2_transcript12829/f4p0/2206	648	589	605	transcript_HQ_E1_1_transcript1375/f3p0/3393	1181	1304	889	transcript_HQ_E2_1_transcript13763/f4p0/1720	212.782	194.7	277.957	transcript_HQ_E3_1_transcript11052/f3p0/1305	792	589	542
transcript_HQ_P2_transcript10075/f36p0/2481	807	711	805	transcript_HQ_E1_1_transcript14650/f2p0/1618	193	252	180	transcript_HQ_E2_1_transcript14667/f2p0/1673	311.678	338.482	460.953	transcript_HQ_E3_1_transcript13765/f2p0/1130	369	340	341
transcript_HQ_P2_transcript10993/f2p0/2406	572	467	521	transcript_HQ_E1_1_transcript11030/f4p0/1863	384.48	502.239	343.203	transcript_HQ_E2_1_transcript13764/f2p0/1719	3	3	5	transcript_HQ_E3_1_transcript14667/f2p0/1109	1031	843	698
transcript_HQ_P2_transcript14627/f4p0/2034	249.839	207.43	251.402	transcript_HQ_E1_1_transcript13750/f2p0/1659	81.0859	104.384	58.5669	transcript_HQ_E2_1_transcript11941/f2p0/1850	1773.69	1319.82	1918.69	transcript_HQ_E3_1_transcript11055/f2p0/1302	660	400	388
transcript_HQ_P2_transcript11925/f3p0/2307	185	184	167	transcript_HQ_E1_1_transcript10118/f8p0/1928	785.084	1231.49	719.079	transcript_HQ_E2_1_transcript10131/f2p0/1939	213.32	164.488	241.72	transcript_HQ_E3_1_transcript12889/f2p0/1193	422	383	302
transcript_HQ_P2_transcript10994/f8p0/2383	3101	2791	3099	transcript_HQ_E1_1_transcript1193/f3p0/3513	866.668	1034.41	694.835	transcript_HQ_E2_1_transcript14669/f2p0/1671	260	237.013	376	transcript_HQ_E3_1_transcript11966/f3p0/1254	485.137	378.248	325.077
transcript_HQ_P2_transcript14628/f2p0/2006	317.249	277.933	284.997	transcript_HQ_E1_1_transcript14651/f2p0/1618	408.286	499	387.329	transcript_HQ_E2_1_transcript13766/f2p0/1780	6	5	7	transcript_HQ_E3_1_transcript1467/f2p0/2399	1435.19	1163.55	1071.67
transcript_HQ_P2_transcript11926/f2p0/2304	2424.18	2232.09	2461.02	transcript_HQ_E1_1_transcript13751/f10p0/1649	881	1391	846	transcript_HQ_E2_1_transcript11040/f3p0/1889	1320.74	896.973	1389.3	transcript_HQ_E3_1_transcript12890/f4p0/1196	801	641	607
transcript_HQ_P2_transcript1283/f2p0/4613	345.659	288.72	355.701	transcript_HQ_E1_1_transcript11031/f2p0/1900	692	764	660	transcript_HQ_E2_1_transcript10133/f16p0/1902	1406.6	1113.05	1381.6	transcript_HQ_E3_1_transcript10127/f2p0/1354	396	343	281
transcript_HQ_P2_transcript13745/f7p0/2091	658.477	564.721	656.18	transcript_HQ_E1_1_transcript1284/f2p0/3468	2478	3149	2061	transcript_HQ_E2_1_transcript1467/f4p0/3094	935.653	678.777	970.643	transcript_HQ_E3_1_transcript1377/f2p0/2421	1613	1357	1191
transcript_HQ_P2_transcript14629/f2p0/2028	314.033	263.016	292.023	transcript_HQ_E1_1_transcript14652/f4p0/1604	376.564	620.624	358.312	transcript_HQ_E2_1_transcript13768/f4p0/1712	124.956	71.7838	123.753	transcript_HQ_E3_1_transcript12891/f3p0/1197	97	59	61
transcript_HQ_P2_transcript10077/f2p0/2497	317.768	268.187	284.084	transcript_HQ_E1_1_transcript11930/f2p0/1788	1208	1715	1094	transcript_HQ_E2_1_transcript11042/f4p0/1891	320	268	354	transcript_HQ_E3_1_transcript14672/f2p0/1096	767	582	559
transcript_HQ_P2_transcript10995/f2p0/2214	166.079	145.462	183.517	transcript_HQ_E1_1_transcript14653/f2p0/1596	822	1010	697	transcript_HQ_E2_1_transcript12853/f3p0/1777	296.586	196.106	314.708	transcript_HQ_E3_1_transcript1197/f2p0/2476	705	631	469
transcript_HQ_P2_transcript11927/f2p0/2302	549.74	531.671	499.399	transcript_HQ_E1_1_transcript13752/f2p0/1665	1029.92	1096.07	807.506	transcript_HQ_E2_1_transcript14671/f3p0/1657	377	276	423	transcript_HQ_E3_1_transcript14673/f36p0/1093	1262.11	1167.19	1014.16
transcript_HQ_P2_transcript13746/f32p0/1987	1415.29	1403	1403	transcript_HQ_E1_1_transcript12840/f2p0/1728	11071	14027	9251	transcript_HQ_E2_1_transcript12854/f5p0/1759	2000	1694	2199	transcript_HQ_E3_1_transcript1106/f2p0/2539	1032	866	786
transcript_HQ_P2_transcript10078/f5p0/2511	113.545	114.64	142.399	transcript_HQ_E1_1_transcript11931/f6p0/1801	250	316	175	transcript_HQ_E2_1_transcript1377/f3p0/3085	3344.61	2532.54	3649.23	transcript_HQ_E3_1_transcript11060/f11p0/1294	634.517	555.301	304.721
transcript_HQ_P2_transcript13747/f2p0/2122	713	651	797	transcript_HQ_E1_1_transcript14654/f7p0/1595	700.946	875.36	542.046	transcript_HQ_E2_1_transcript12855/f2p0/1788	1181	889	1399	transcript_HQ_E3_1_transcript12894/f53p0/1111	9024	7485	6227
transcript_HQ_P2_transcript12830/f4p0/2213	490	499	488	transcript_HQ_E1_1_transcript12842/f3p0/1716	303	509	314	transcript_HQ_E2_1_transcript14673/f2p0/1663	178.869	132.947	204.348	transcript_HQ_E3_1_transcript14674/f2p0/1099	732.213	530.062	481.445
transcript_HQ_P2_transcript11928/f2p0/2225	827.111	691.981	757.981	transcript_HQ_E1_1_transcript13754/f3p0/1674	696	920	586	transcript_HQ_E2_1_transcript11947/f2p0/1834	316	243	316	transcript_HQ_E3_1_transcript1013/f2p0/2549	996	753	707
transcript_HQ_P2_transcript10079/f2p0/2522	1200.1	1173.03	1101.78	transcript_HQ_E1_1_transcript14655/f33p0/1500	502.645	548.767	496.556	transcript_HQ_E2_1_transcript10137/f4p0/1953	1877	1484	2017	transcript_HQ_E3_1_transcript11062/f4p0/1294	55	79	47
transcript_HQ_P2_transcript10997/f2p0/2414	222.476	186.429	250.435	transcript_HQ_E1_1_transcript10120/f5p0/1936	1132	1566	842	transcript_HQ_E2_1_transcript11948/f4p0/1824	184.26	143.265	253.384	transcript_HQ_E3_1_transcript12896/f3p0/1204	708	600	515
transcript_HQ_P2_transcript11929/f3p0/2318	252.602	254.568	307.811	transcript_HQ_E1_1_transcript11035/f6p0/1855	468.919	430.395	372.609	transcript_HQ_E2_1_transcript10138/f3p0/1945	244.644	173.579	257.645	transcript_HQ_E3_1_transcript11063/f2p0/1307	546	417	381
transcript_HQ_P2_transcript13749/f3p0/2101	118.464	106.476	105.063	transcript_HQ_E1_1_transcript13755/f19p0/1628	5957	5719	4768	transcript_HQ_E2_1_transcript13772/f3p0/1711	933	700	1000	transcript_HQ_E3_1_transcript10130/f25p0/1318	5312	4253	3599
transcript_HQ_P2_transcript14631/f2p0/2013	2791	2452	2779	transcript_HQ_E1_1_transcript10121/f2p0/1951	120.38	136.713	116.906	transcript_HQ_E2_1_transcript14675/f25p0/1611	2668.76	2017	2891	transcript_HQ_E3_1_transcript11064/f3p0/1293	971.351	763.621	639.563
transcript_HQ_P2_transcript12832/f2p0/2209	15	14.0516	12	transcript_HQ_E1_1_transcript13756/f2p0/1668	324	476	352	transcript_HQ_E2_1_transcript13773/f10p0/1705	815	630	882	transcript_HQ_E3_1_transcript12899/f4p0/1191	2023.55	1535.14	1366.77
transcript_HQ_P2_transcript10999/f9p0/2408	325	287	296	transcript_HQ_E1_1_transcript12844/f2p0/1717	535	794	496	transcript_HQ_E2_1_transcript13774/f2p0/1718	341	240	388	transcript_HQ_E3_1_transcript10131/f2p0/1364	637.072	429.639	422.46
transcript_HQ_P2_transcript1008/f2p0/4844	340	308.153	361	transcript_HQ_E1_1_transcript10122/f2p0/1934	582	797	459	transcript_HQ_E2_1_transcript1195/f2p0/3242	2517.72	1939.36	2994.03	transcript_HQ_E3_1_transcript11976/f2p0/1253	106	112	87
transcript_HQ_P2_transcript14632/f2p0/2013	17.5756	18.2809	13.0155	transcript_HQ_E1_1_transcript11037/f2p0/1854	308	496	269	transcript_HQ_E2_1_transcript1014/f4p0/3309	1657	1202	1741	transcript_HQ_E3_1_transcript11066/f2p0/1309	1447	1130	915
transcript_HQ_P2_transcript1193/f12p0/4694	948	832	977.138	transcript_HQ_E1_1_transcript13758/f14p0/1661	1014.2	1331.6	827.636	transcript_HQ_E2_1_transcript13775/f2p0/1730	557.209	563.645	613.121	transcript_HQ_E3_1_transcript11977/f2p0/1251	262	220	212
transcript_HQ_P2_transcript14633/f2p0/2023	296.358	228.185	241.077	transcript_HQ_E1_1_transcript12846/f7p0/1728	344	599	368	transcript_HQ_E2_1_transcript14678/f4p0/1673	2107	1672	2386	transcript_HQ_E3_1_transcript13777/f10p0/1166	1005	931	730
transcript_HQ_P2_transcript1375/f3p0/4565	168	162	202	transcript_HQ_E1_1_transcript10123/f6p0/1928	115.573	136.458	127.958	transcript_HQ_E2_1_transcript1286/f2p0/3196	1455.82	1125.72	1706.2	transcript_HQ_E3_1_transcript11067/f13p0/1285	1443.49	1166.81	1035.38
transcript_HQ_P2_transcript12834/f7p0/2208	844.87	733.902	837.35	transcript_HQ_E1_1_transcript11937/f2p0/1786	289	386	288	transcript_HQ_E2_1_transcript11951/f2p0/1836	728	616	897	transcript_HQ_E3_1_transcript11978/f2p0/1248	460.41	355.591	389.137
transcript_HQ_P2_transcript11930/f2p0/2308	624.311	506.317	600.588	transcript_HQ_E1_1_transcript11038/f8p0/1836	831.14	1229.91	770.839	transcript_HQ_E2_1_transcript13777/f2p0/1712	406.375	364.358	450.223	transcript_HQ_E3_1_transcript129/f2p0/3443	2019	1644	1502
transcript_HQ_P2_transcript14634/f34p0/1954	1551	1343	1551	transcript_HQ_E1_1_transcript13759/f3p0/1677	163	225	129	transcript_HQ_E2_1_transcript11045/f2p0/1892	430	319	528	transcript_HQ_E3_1_transcript14681/f2p0/1104	499.483	342.015	311.689
transcript_HQ_P2_transcript10081/f6p0/2496	793	761	836	transcript_HQ_E1_1_transcript12848/f2p0/1729	43.1066	129.381	38.0756	transcript_HQ_E2_1_transcript10141/f2p0/1945	1647.54	1176.54	1814.52	transcript_HQ_E3_1_transcript1290/f2p0/2442	1296.58	1016.56	971.296
transcript_HQ_P2_transcript11931/f2p0/2317	681.371	451.963	577.366	transcript_HQ_E1_1_transcript1376/f2p0/3391	770	1090	685	transcript_HQ_E2_1_transcript10142/f15p0/1943	1277.72	963.625	1525.53	transcript_HQ_E3_1_transcript14683/f6p0/1073	850	703	646
transcript_HQ_P2_transcript13751/f6p0/2117	291	235	295	transcript_HQ_E1_1_transcript1466/f2p0/3322	474	550	346	transcript_HQ_E2_1_transcript1468/f2p0/3110	3517.2	2934.14	3996.69	transcript_HQ_E3_1_transcript10135/f4p0/1334	1298.24	983.834	896.512
transcript_HQ_P2_transcript10082/f2p0/2455	330	332	318	transcript_HQ_E1_1_transcript12849/f2p0/1734	23	38	27	transcript_HQ_E2_1_transcript12860/f2p0/1657	83.6537	53.8914	70.2233	transcript_HQ_E3_1_transcript1107/f2p0/2518	555	487	429
transcript_HQ_P2_transcript12835/f2p0/2228	3626.86	3258.01	3541.81	transcript_HQ_E1_1_transcript13760/f6p0/1656	779	1135	667	transcript_HQ_E2_1_transcript10143/f30p0/1890	2536	2078	2914	transcript_HQ_E3_1_transcript1378/f2p0/2419	620	482	377
transcript_HQ_P2_transcript11/f2p0/8353	4713.76	4299.18	4607.66	transcript_HQ_E1_1_transcript1104/f2p0/3579	1387.8	1759.44	1181.78	transcript_HQ_E2_1_transcript11047/f54p0/1773	4726.58	3668.65	4930.01	transcript_HQ_E3_1_transcript10136/f3p0/1364	379	377	332
transcript_HQ_P2_transcript13752/f9p0/2128	1025	971	1064	transcript_HQ_E1_1_transcript1194/f2p0/3512	192.474	240.312	166.588	transcript_HQ_E2_1_transcript11954/f21p0/1697	969.191	692.72	992.898	transcript_HQ_E3_1_transcript12901/f2p0/1215	1844.38	1333.92	1182.43
transcript_HQ_P2_transcript12836/f5p0/2206	360	342	356	transcript_HQ_E1_1_transcript13761/f6p0/1631	676.994	867.414	559.575	transcript_HQ_E2_1_transcript14681/f3p0/1665	759.151	556.661	762.651	transcript_HQ_E3_1_transcript11071/f9p0/1303	357.767	254.548	326.85
transcript_HQ_P2_transcript11933/f3p0/2309	154	150	164.118	transcript_HQ_E1_1_transcript14661/f2p0/1594	893.057	1301.34	785.063	transcript_HQ_E2_1_transcript1378/f2p0/3152	2862	2335	3203	transcript_HQ_E3_1_transcript10137/f7p0/1352	996	770	729
transcript_HQ_P2_transcript13753/f3p0/2115	191	175	171	transcript_HQ_E1_1_transcript14662/f3p0/1603	73.9032	45.2389	45.0074	transcript_HQ_E2_1_transcript14682/f2p0/1681	784.914	552.87	862.872	transcript_HQ_E3_1_transcript14686/f2p0/1110	2532.66	1997	1655
transcript_HQ_P2_transcript12837/f2p0/2213	37.483	52.4072	50.509	transcript_HQ_E1_1_transcript10127/f2p0/1925	266	498	232	transcript_HQ_E2_1_transcript10145/f3p0/1938	2241.43	1766.32	2402.14	transcript_HQ_E3_1_transcript13781/f2p0/1159	218	205	194
transcript_HQ_P2_transcript14636/f2p0/2011	385.109	315.259	406.414	transcript_HQ_E1_1_transcript14663/f2p0/1601	350.224	564.447	344.218	transcript_HQ_E2_1_transcript13780/f7p0/1711	2862	2116	3083	transcript_HQ_E3_1_transcript10138/f10p0/1350	1113.76	807.717	765.331
transcript_HQ_P2_transcript10084/f2p0/2484	375.728	498.938	568.765	transcript_HQ_E1_1_transcript13763/f8p0/1651	732.834	846.776	624.686	transcript_HQ_E2_1_transcript10146/f2p0/1943	1699	1324	1914	transcript_HQ_E3_1_transcript12904/f4p0/1194	388	283	260
transcript_HQ_P2_transcript13754/f2p0/2104	290.048	247.588	218.536	transcript_HQ_E1_1_transcript10128/f6p0/1935	1932	2541	1675	transcript_HQ_E2_1_transcript14684/f2p0/1674	195.043	210.504	250.279	transcript_HQ_E3_1_transcript12905/f3p0/1199	396	317	299
transcript_HQ_P2_transcript11934/f2p0/2311	330.524	304.027	348.33	transcript_HQ_E1_1_transcript11042/f2p0/1857	176.904	195.39	118.386	transcript_HQ_E2_1_transcript12865/f2p0/1747	633	497	713	transcript_HQ_E3_1_transcript14689/f2p0/1096	601.798	470.183	458.972
transcript_HQ_P2_transcript12838/f5p0/2213	354.713	369.003	378.702	transcript_HQ_E1_1_transcript13764/f3p0/1658	141.476	199.462	139.559	transcript_HQ_E2_1_transcript1105/f2p0/3301	2060	1554	2440	transcript_HQ_E3_1_transcript10139/f3p0/1361	347.241	258.845	205.538
transcript_HQ_P2_transcript110/f5p0/6660	2391.37	2050.38	2247.35	transcript_HQ_E1_1_transcript14664/f187p0/1468	2351.05	2397.44	1844.02	transcript_HQ_E2_1_transcript11958/f2p0/1827	1260.34	886.95	1391.52	transcript_HQ_E3_1_transcript13782/f2p0/1148	1.89386	9.62741	34.6075
transcript_HQ_P2_transcript14638/f9p0/2008	604	531	559	transcript_HQ_E1_1_transcript12852/f4p0/1715	33	47	44	transcript_HQ_E2_1_transcript11959/f5p0/1844	745.845	546.641	775.302	transcript_HQ_E3_1_transcript13783/f3p0/1153	604.206	526.602	463.588
transcript_HQ_P2_transcript12839/f2p0/2213	132.702	101.248	97.5203	transcript_HQ_E1_1_transcript13765/f2p0/1662	109	106.085	108.487	transcript_HQ_E2_1_transcript10149/f3p0/1866	1664.27	1335.74	1750.64	transcript_HQ_E3_1_transcript1014/f2p0/2466	413	416	316
transcript_HQ_P2_transcript13756/f2p0/2109	158.856	172.268	193.955	transcript_HQ_E1_1_transcript14665/f9p0/1596	158.395	215.454	160.981	transcript_HQ_E2_1_transcript13785/f2p0/1757	2851	2244	3260	transcript_HQ_E3_1_transcript11984/f2p0/1248	692.016	582.905	506.92
transcript_HQ_P2_transcript14639/f2p0/2019	1104.71	1043.11	1097.89	transcript_HQ_E1_1_transcript14666/f2p0/1608	273.752	302.277	257.241	transcript_HQ_E2_1_transcript14688/f3p0/1670	1099	833	1272	transcript_HQ_E3_1_transcript12909/f7p0/1166	387	344	289
transcript_HQ_P2_transcript10085/f17p0/2439	1026	876	966	transcript_HQ_E1_1_transcript1013/f3p0/3623	598.077	755.079	536.427	transcript_HQ_E2_1_transcript1196/f3p0/3238	2381	1876	2726	transcript_HQ_E3_1_transcript10140/f4p0/1362	719.37	577.175	508
transcript_HQ_P2_transcript13757/f2p0/2116	118.485	49.6311	87.9707	transcript_HQ_E1_1_transcript11945/f2p0/1804	550	771	492	transcript_HQ_E2_1_transcript11052/f2p0/1851	2059.5	1561.56	2289.02	transcript_HQ_E3_1_transcript1291/f5p0/2452	1392	1124	979
transcript_HQ_P2_transcript13758/f2p0/2103	429	400	396	transcript_HQ_E1_1_transcript11045/f3p0/1852	659	992	628	transcript_HQ_E2_1_transcript12869/f7p0/1772	1690	1324	1893	transcript_HQ_E3_1_transcript11987/f2p0/1268	326	248	209
transcript_HQ_P2_transcript1100/f2p0/4762	628.276	597.099	605.14	transcript_HQ_E1_1_transcript13767/f3p0/1647	644.604	843	590.228	transcript_HQ_E2_1_transcript11960/f4p0/1853	944	738	1032	transcript_HQ_E3_1_transcript14693/f2p0/1101	0	0	0
transcript_HQ_P2_transcript12840/f2p0/2186	541.449	493.439	565.221	transcript_HQ_E1_1_transcript10130/f4p0/1937	165.091	84.9819	140.139	transcript_HQ_E2_1_transcript1015/f6p0/3320	1453	1066	1527	transcript_HQ_E3_1_transcript13787/f45p0/1128	6483	5436	4492
transcript_HQ_P2_transcript11937/f2p0/2293	530.084	481.682	508.486	transcript_HQ_E1_1_transcript13769/f14p0/1657	718.283	713.054	628.313	transcript_HQ_E2_1_transcript11053/f2p0/1893	276	203	337	transcript_HQ_E3_1_transcript1199/f3p0/2475	1033.24	885.474	778.14
transcript_HQ_P2_transcript1464/f2p0/4472	6700.67	6067.07	6730	transcript_HQ_E1_1_transcript11947/f2p0/1779	107	138	87	transcript_HQ_E2_1_transcript11961/f4p0/1819	704.295	612.289	829.974	transcript_HQ_E3_1_transcript11073/f2p0/1281	2.013	0	3.00796
transcript_HQ_P2_transcript10088/f2p0/2504	313	267	317	transcript_HQ_E1_1_transcript14669/f2p0/1592	83.8934	34.6191	43.9244	transcript_HQ_E2_1_transcript1287/f6p0/3151	1167	923	1367	transcript_HQ_E3_1_transcript11990/f2p0/1236	909.983	677.88	703.561
transcript_HQ_P2_transcript14641/f2p0/2004	1177	1079	1188	transcript_HQ_E1_1_transcript11047/f3p0/1848	5930.6	4350.09	5336.08	transcript_HQ_E2_1_transcript1469/f2p0/3132	5895	4614	6787	transcript_HQ_E3_1_transcript12915/f3p0/1203	10.2512	0	11.1018
transcript_HQ_P2_transcript13761/f8p0/2109	339.388	292.873	334.198	transcript_HQ_E1_1_transcript11948/f2p0/1773	221	237	163	transcript_HQ_E2_1_transcript11962/f2p0/1820	628	521.816	503.012	transcript_HQ_E3_1_transcript11075/f2p0/1301	459.737	334.648	307.71
transcript_HQ_P2_transcript10089/f2p0/2499	98.6235	90.5907	68.3154	transcript_HQ_E1_1_transcript12858/f13p0/1727	482.277	542.008	454.017	transcript_HQ_E2_1_transcript13789/f3p0/1733	179	132	209	transcript_HQ_E3_1_transcript1379/f2p0/2424	707.874	564.859	455.53
transcript_HQ_P2_transcript14642/f15p0/1500	912	781	856	transcript_HQ_E1_1_transcript1377/f2p0/3386	557	1167	498	transcript_HQ_E2_1_transcript1379/f15p0/3134	2718.65	2090.1	2930.77	transcript_HQ_E3_1_transcript11076/f3p0/1300	140	138	122
transcript_HQ_P2_transcript14643/f3p0/2011	451.329	465.781	466.645	transcript_HQ_E1_1_transcript1467/f14p0/3369	1489.13	2165.7	1252.66	transcript_HQ_E2_1_transcript10153/f3p0/1944	2940	2181	3236	transcript_HQ_E3_1_transcript11994/f2p0/1247	309	238	255
transcript_HQ_P2_transcript11003/f2p0/2404	376.62	242.565	298.519	transcript_HQ_E1_1_transcript13770/f2p0/1636	745	757	600	transcript_HQ_E2_1_transcript11965/f3p0/1828	3161	2612	3500	transcript_HQ_E3_1_transcript147/f2p0/3371	676.835	636.127	522.392
transcript_HQ_P2_transcript1009/f4p0/4837	977.018	805.363	835.831	transcript_HQ_E1_1_transcript10134/f2p0/1931	49.9044	58.6246	83.1899	transcript_HQ_E2_1_transcript11057/f3p0/1873	2370.63	1879.9	2811.08	transcript_HQ_E3_1_transcript12919/f29p0/1152	3386.06	2716.08	2342.52
transcript_HQ_P2_transcript13764/f4p0/2108	1280	1159	1289	transcript_HQ_E1_1_transcript1195/f2p0/3523	285.463	378.046	197.428	transcript_HQ_E2_1_transcript12873/f4p0/1752	412.889	358.824	457.008	transcript_HQ_E3_1_transcript1292/f12p0/2435	2000	1609	1417
transcript_HQ_P2_transcript11004/f3p0/2402	356.763	310.443	389.374	transcript_HQ_E1_1_transcript10135/f109p0/1709	6694.52	8714.32	5470.49	transcript_HQ_E2_1_transcript14692/f2p0/1672	373.601	227.414	383.503	transcript_HQ_E3_1_transcript1470/f2p0/2388	3507.95	2717.19	2436.34
transcript_HQ_P2_transcript13765/f2p0/2105	107.613	99.8613	147.993	transcript_HQ_E1_1_transcript11950/f3p0/1792	1383.39	2030.01	1172.79	transcript_HQ_E2_1_transcript10154/f2p0/1951	3261.35	2617.29	3911.2	transcript_HQ_E3_1_transcript11995/f2p0/1249	344.314	271.183	228.895
transcript_HQ_P2_transcript11940/f6p0/2307	366.851	278.301	320.702	transcript_HQ_E1_1_transcript10136/f2p0/1963	451	469	414	transcript_HQ_E2_1_transcript11966/f2p0/1824	195	173	236	transcript_HQ_E3_1_transcript1108/f2p0/2515	996	817	669
transcript_HQ_P2_transcript10090/f9p0/2491	1494	1362	1383	transcript_HQ_E1_1_transcript13773/f2p0/1675	115.813	185.97	126.394	transcript_HQ_E2_1_transcript11058/f2p0/1899	453	369	517	transcript_HQ_E3_1_transcript12920/f2p0/1195	252.068	214.292	236.804
transcript_HQ_P2_transcript14646/f5p0/1961	808.624	708.095	851.281	transcript_HQ_E1_1_transcript11050/f2p0/1859	373	535	322	transcript_HQ_E2_1_transcript10156/f62p0/1810	4949.66	3768.35	5399.05	transcript_HQ_E3_1_transcript1015/f7p0/2553	5871	5024	4267
transcript_HQ_P2_transcript11941/f2p0/2296	1068.83	848.506	912.999	transcript_HQ_E1_1_transcript12860/f2p0/1723	495.097	669.979	417.237	transcript_HQ_E2_1_transcript12876/f2p0/1816	70.406	45.0284	54.5152	transcript_HQ_E3_1_transcript11080/f3p0/1308	294.972	281.11	279.658
transcript_HQ_P2_transcript10091/f4p0/2484	367	361	439	transcript_HQ_E1_1_transcript14673/f2p0/1603	47.6275	53.887	114.529	transcript_HQ_E2_1_transcript1106/f3p0/3286	897	670	979	transcript_HQ_E3_1_transcript14702/f4p0/1105	1319	1163	933
transcript_HQ_P2_transcript11006/f2p0/2396	475	363	428	transcript_HQ_E1_1_transcript11951/f23p0/1784	743.544	642.604	551.37	transcript_HQ_E2_1_transcript14697/f4p0/1645	333	279	453	transcript_HQ_E3_1_transcript10150/f2p0/1360	598.681	552.564	419.715
transcript_HQ_P2_transcript12841/f2p0/2213	128.389	130.644	127.711	transcript_HQ_E1_1_transcript13774/f3p0/1662	260	356	222	transcript_HQ_E2_1_transcript10158/f7p0/1971	824	709	1011	transcript_HQ_E3_1_transcript14704/f4p0/1099	444	393	313
transcript_HQ_P2_transcript14647/f4p0/2010	307	293	295	transcript_HQ_E1_1_transcript11051/f6p0/1866	4272	4424.8	3424.62	transcript_HQ_E2_1_transcript1197/f2p0/3267	1448	1197	1713	transcript_HQ_E3_1_transcript11081/f2p0/1299	1398	1182	957
transcript_HQ_P2_transcript13767/f31p0/2102	1672.92	1470.96	1669.16	transcript_HQ_E1_1_transcript12861/f9p0/1715	740.632	866.085	641.312	transcript_HQ_E2_1_transcript11061/f11p0/1882	1796.16	1270.5	1956.35	transcript_HQ_E3_1_transcript12924/f2p0/1201	426.656	360.248	328.006
transcript_HQ_P2_transcript11007/f5p0/2359	103.48	115.653	119.027	transcript_HQ_E1_1_transcript14674/f2p0/1581	2552	3409	2117	transcript_HQ_E2_1_transcript10159/f5p0/1941	1750.02	1441.59	2046.47	transcript_HQ_E3_1_transcript11082/f2p0/1299	25	18	11
transcript_HQ_P2_transcript14648/f3p0/1981	514.491	505.216	488.478	transcript_HQ_E1_1_transcript11952/f2p0/1798	883	1153	762	transcript_HQ_E2_1_transcript12879/f3p0/1773	143.74	105.237	81.5925	transcript_HQ_E3_1_transcript10152/f2p0/1371	587	508	427
transcript_HQ_P2_transcript13768/f20p0/2101	1094	967	1004	transcript_HQ_E1_1_transcript13775/f8p0/1658	661	948	572	transcript_HQ_E2_1_transcript11970/f2p0/1824	549	447	628	transcript_HQ_E3_1_transcript14706/f2p0/1100	467	351	340
transcript_HQ_P2_transcript13769/f2p0/2111	316	297	302	transcript_HQ_E1_1_transcript12862/f2p0/1724	56	56	30	transcript_HQ_E2_1_transcript11971/f2p0/1822	142.399	266.466	460.966	transcript_HQ_E3_1_transcript12926/f2p0/1194	377.017	349.556	279.27
transcript_HQ_P2_transcript12843/f2p0/2210	210	151.144	186.125	transcript_HQ_E1_1_transcript11052/f3p0/1880	295	372	220	transcript_HQ_E2_1_transcript14699/f5p0/1648	410.895	322.289	447.193	transcript_HQ_E3_1_transcript13799/f9p0/983	1889	1544	1344
transcript_HQ_P2_transcript11944/f3p0/2319	278	230	218	transcript_HQ_E1_1_transcript13776/f3p0/1665	305.811	300.449	334.33	transcript_HQ_E2_1_transcript1016/f4p0/3307	7833	6365	9175	transcript_HQ_E3_1_transcript10153/f2p0/1365	250	181	160
transcript_HQ_P2_transcript10093/f2p0/2506	30	26	28	transcript_HQ_E1_1_transcript11953/f2p0/1794	510.758	682.103	412.863	transcript_HQ_E2_1_transcript11064/f3p0/1885	124.31	23.3577	105.909	transcript_HQ_E3_1_transcript11086/f2p0/1304	226.87	170.334	144.513
transcript_HQ_P2_transcript11009/f18p0/2389	1636.73	1446.46	1477.34	transcript_HQ_E1_1_transcript10139/f4p0/1933	540.957	768.507	478.057	transcript_HQ_E2_1_transcript13799/f3p0/1731	782	633	1000	transcript_HQ_E3_1_transcript12/f2p0/4447	10448.6	8184.47	7404.1
transcript_HQ_P2_transcript12844/f4p0/2206	236.006	254.627	228.469	transcript_HQ_E1_1_transcript12863/f10p0/1696	1065	1698	893	transcript_HQ_E2_1_transcript10160/f5p0/1881	1521	1285	1832	transcript_HQ_E3_1_transcript10155/f21p0/1344	2066	1716	1477
transcript_HQ_P2_transcript1377/f4p0/4516	630.796	661.067	605.504	transcript_HQ_E1_1_transcript13777/f2p0/1685	355.327	412.546	311.204	transcript_HQ_E2_1_transcript147/f2p0/4428	7264.31	5453.74	7904.72	transcript_HQ_E3_1_transcript1471/f8p0/2338	1548.07	1324.28	1198.8
transcript_HQ_P2_transcript1465/f2p0/4467	1184.2	1156.28	1214.44	transcript_HQ_E1_1_transcript12864/f6p0/1722	941.546	1119.54	868.324	transcript_HQ_E2_1_transcript10161/f2p0/1946	1110	902	1258	transcript_HQ_E3_1_transcript138/f2p0/3413	12640	10180	8717
transcript_HQ_P2_transcript12845/f6p0/2208	428.571	382.235	443.859	transcript_HQ_E1_1_transcript11054/f2p0/1857	79	104	73	transcript_HQ_E2_1_transcript11066/f7p0/1887	1538	1191	1779	transcript_HQ_E3_1_transcript14711/f3p0/1095	553	485.327	390.298
transcript_HQ_P2_transcript11946/f2p0/2288	245.078	247.779	316.16	transcript_HQ_E1_1_transcript14676/f2p0/1611	556	615	450	transcript_HQ_E2_1_transcript12881/f4p0/1762	127.896	96.4814	119.617	transcript_HQ_E3_1_transcript12930/f2p0/1185	638.408	530.765	467.048
transcript_HQ_P2_transcript13770/f2p0/2114	678	631	668	transcript_HQ_E1_1_transcript11955/f4p0/1785	2730	3254	2211	transcript_HQ_E2_1_transcript1470/f2p0/3118	523	428	623	transcript_HQ_E3_1_transcript11089/f5p0/1305	340.36	279.517	268.88
transcript_HQ_P2_transcript1101/f6p0/4769	1206	1104	1178	transcript_HQ_E1_1_transcript12865/f4p0/1716	483.164	755.263	416.386	transcript_HQ_E2_1_transcript138/f2p0/4479	2532.02	1949.97	2733.63	transcript_HQ_E3_1_transcript1380/f2p0/2415	904.26	825.774	679.793
transcript_HQ_P2_transcript10095/f6p0/2519	392	346	383	transcript_HQ_E1_1_transcript11055/f2p0/1848	1071	1380	906	transcript_HQ_E2_1_transcript11976/f4p0/1822	2273	1652	2418	transcript_HQ_E3_1_transcript14712/f2p0/1102	2367.56	1939	1690.55
transcript_HQ_P2_transcript13771/f3p0/2108	531.38	399.861	497.813	transcript_HQ_E1_1_transcript10140/f10p0/1917	1211.94	1360.37	1027.25	transcript_HQ_E2_1_transcript11068/f3p0/1889	865	629	890	transcript_HQ_E3_1_transcript12931/f3p0/1193	111	84	76
transcript_HQ_P2_transcript11948/f4p0/2330	375.213	343.669	355.738	transcript_HQ_E1_1_transcript11957/f6p0/1776	427	541	330	transcript_HQ_E2_1_transcript10164/f6p0/1952	1315	956	1447	transcript_HQ_E3_1_transcript1109/f2p0/2520	1071	894	757
transcript_HQ_P2_transcript14652/f4p0/2007	2110	1850	1991	transcript_HQ_E1_1_transcript11057/f4p0/1849	240	256	204	transcript_HQ_E2_1_transcript11069/f2p0/1913	482	381	545	transcript_HQ_E3_1_transcript14714/f5p0/1200	908	845	751
transcript_HQ_P2_transcript12848/f2p0/2203	123	82	139	transcript_HQ_E1_1_transcript1378/f2p0/3374	185.256	225.994	134.404	transcript_HQ_E2_1_transcript14702/f2p0/1668	449	371	514	transcript_HQ_E3_1_transcript12933/f2p0/1185	113	84	81
transcript_HQ_P2_transcript11011/f2p0/2411	63.6737	39.5363	59.4117	transcript_HQ_E1_1_transcript1468/f2p0/3346	1536.58	2235.61	1206.7	transcript_HQ_E2_1_transcript13800/f2p0/1716	605	449	626.562	transcript_HQ_E3_1_transcript11090/f14p0/1302	1439	1247	1073
transcript_HQ_P2_transcript13773/f5p0/2110	106.081	111.074	122.042	transcript_HQ_E1_1_transcript11059/f85p0/1824	6861.03	8790.44	5637.95	transcript_HQ_E2_1_transcript11979/f4p0/1812	658.967	471.879	621.322	transcript_HQ_E3_1_transcript12934/f2p0/1199	188.194	148.18	148.371
transcript_HQ_P2_transcript14654/f12p0/1999	1565.99	1552.43	1627.04	transcript_HQ_E1_1_transcript10143/f3p0/1934	287.167	303.704	210.062	transcript_HQ_E2_1_transcript14703/f4p0/1684	1591	1335	1694	transcript_HQ_E3_1_transcript12001/f5p0/1248	767.485	611.487	516.496
transcript_HQ_P2_transcript11012/f4p0/2357	181	143	149	transcript_HQ_E1_1_transcript1287/f2p0/3443	2060.08	3049.81	1711.3	transcript_HQ_E2_1_transcript10166/f2p0/1961	241	244	324	transcript_HQ_E3_1_transcript14716/f2p0/1104	331	316	261
transcript_HQ_P2_transcript10098/f4p0/2515	249	209	198	transcript_HQ_E1_1_transcript14681/f2p0/1601	140.047	183.702	118.264	transcript_HQ_E2_1_transcript13801/f3p0/1681	1735.37	1335.78	1801.42	transcript_HQ_E3_1_transcript13800/f2p0/1165	1154	884	805
transcript_HQ_P2_transcript14655/f21p0/1982	1664	1400	1594	transcript_HQ_E1_1_transcript13783/f2p0/1656	138.055	184.116	136.52	transcript_HQ_E2_1_transcript1107/f13p0/3270	3985	3101	4541	transcript_HQ_E3_1_transcript13801/f3p0/1161	80.2657	80.3991	60.7277
transcript_HQ_P2_transcript10099/f5p0/2000	223	201	208	transcript_HQ_E1_1_transcript1196/f7p0/3507	1129	1762	978	transcript_HQ_E2_1_transcript14704/f2p0/1672	459	399	549	transcript_HQ_E3_1_transcript10160/f2p0/1358	389	277	264
transcript_HQ_P2_transcript13775/f20p0/2079	1094	966	1068	transcript_HQ_E1_1_transcript13784/f2p0/1658	247	308	180	transcript_HQ_E2_1_transcript13802/f2p0/1716	1391	1099	1620	transcript_HQ_E3_1_transcript13802/f7p0/1152	994	862	716
transcript_HQ_P2_transcript11013/f6p0/2410	833.86	673.065	792.667	transcript_HQ_E1_1_transcript10145/f7p0/1921	362.442	426.161	285.937	transcript_HQ_E2_1_transcript11070/f2p0/1877	87.1995	69.6951	113.468	transcript_HQ_E3_1_transcript11094/f2p0/1324	1118	841	766
transcript_HQ_P2_transcript1195/f2p0/4705	1305.54	1068.15	1317.05	transcript_HQ_E1_1_transcript11960/f2p0/1789	713	861	514	transcript_HQ_E2_1_transcript1198/f6p0/3236	7236.15	5369.66	8127.46	transcript_HQ_E3_1_transcript12938/f4p0/1226	846.583	582.121	489.079
transcript_HQ_P2_transcript14656/f5p0/2006	3700.59	3393.91	3588.33	transcript_HQ_E1_1_transcript11060/f31p0/1850	6301	7452	5283	transcript_HQ_E2_1_transcript14705/f10p0/1679	703.364	499.771	733.19	transcript_HQ_E3_1_transcript12004/f2p0/1345	864.13	651.618	544.004
transcript_HQ_P2_transcript11950/f14p0/2313	971	767.351	855.703	transcript_HQ_E1_1_transcript14683/f44p0/1545	8744	12212	7375	transcript_HQ_E2_1_transcript11071/f2p0/1900	307.019	263.65	341.354	transcript_HQ_E3_1_transcript12939/f2p0/1189	254	199	186
transcript_HQ_P2_transcript13777/f2p0/2106	281.774	232.295	295.897	transcript_HQ_E1_1_transcript12871/f2p0/1724	626.84	701.036	500.497	transcript_HQ_E2_1_transcript12887/f27p0/1697	2743	2249	3114	transcript_HQ_E3_1_transcript1472/f2p0/2386	1197.57	921.98	746.42
transcript_HQ_P2_transcript14657/f2p0/2005	225	226	221	transcript_HQ_E1_1_transcript11961/f6p0/1788	522	807	482	transcript_HQ_E2_1_transcript11980/f2p0/1819	58.1678	20.6013	50.0331	transcript_HQ_E3_1_transcript11096/f2p0/1304	630.579	463.474	430.003
transcript_HQ_P2_transcript11015/f2p0/2402	37.6273	40.9073	61.1741	transcript_HQ_E1_1_transcript11061/f2p0/1864	931	1188	832	transcript_HQ_E2_1_transcript12888/f2p0/1808	378	292	469	transcript_HQ_E3_1_transcript12006/f2p0/1253	2732	2187.01	1877
transcript_HQ_P2_transcript12849/f2p0/2223	915	811	799	transcript_HQ_E1_1_transcript13786/f2p0/1596	2874.86	4027.36	2319.43	transcript_HQ_E2_1_transcript10169/f6p0/1925	663	531	705	transcript_HQ_E3_1_transcript1294/f3p0/2444	5880	4578	4066
transcript_HQ_P2_transcript14658/f2p0/2010	146	125	152	transcript_HQ_E1_1_transcript12872/f5p0/1728	886.956	790.809	709	transcript_HQ_E2_1_transcript14708/f2p0/1663	289	215	343	transcript_HQ_E3_1_transcript12007/f2p0/1262	327.092	268	233
transcript_HQ_P2_transcript13778/f3p0/2108	308	184	253	transcript_HQ_E1_1_transcript11962/f3p0/1779	441.251	595.937	415.25	transcript_HQ_E2_1_transcript11072/f2p0/1889	881	710	976	transcript_HQ_E3_1_transcript12009/f2p0/1246	338.236	236.425	205.362
transcript_HQ_P2_transcript101/f2p0/6775	9073	7851	8695	transcript_HQ_E1_1_transcript11963/f2p0/1798	234	293	182	transcript_HQ_E2_1_transcript11982/f2p0/1831	3064.51	2489.73	3538.64	transcript_HQ_E3_1_transcript12943/f4p0/1193	1046.22	856.657	743.95
transcript_HQ_P2_transcript11016/f2p0/2400	147	121	122	transcript_HQ_E1_1_transcript10148/f2p0/1924	144	236	122	transcript_HQ_E2_1_transcript1017/f2p0/3320	2592	1884	2592	transcript_HQ_E3_1_transcript1201/f3p0/2475	706	672	579
transcript_HQ_P2_transcript14659/f9p0/2009	461.432	455.373	449.004	transcript_HQ_E1_1_transcript14686/f2p0/1591	438	661	340	transcript_HQ_E2_1_transcript13807/f2p0/1751	476.596	359.24	552.405	transcript_HQ_E3_1_transcript111/f2p0/3465	1544.98	1225	1076.55
transcript_HQ_P2_transcript13779/f3p0/2108	54	29	35	transcript_HQ_E1_1_transcript11063/f2p0/1863	266	347	211	transcript_HQ_E2_1_transcript11983/f8p0/1832	329	262	394	transcript_HQ_E3_1_transcript12011/f2p0/1247	272.706	171.152	221.939
transcript_HQ_P2_transcript11952/f2p0/2318	361	310	274	transcript_HQ_E1_1_transcript12874/f2p0/1727	140	183.527	83	transcript_HQ_E2_1_transcript1289/f2p0/3216	1202	948	1282	transcript_HQ_E3_1_transcript1110/f3p0/2515	468.946	328.095	288.162
transcript_HQ_P2_transcript1285/f2p0/4612	452.452	347.791	410.823	transcript_HQ_E1_1_transcript11964/f2p0/1792	1338	1704	1130	transcript_HQ_E2_1_transcript10170/f3p0/1942	684.83	376.292	695.821	transcript_HQ_E3_1_transcript11100/f3p0/1299	340.955	306.412	278.711
transcript_HQ_P2_transcript11953/f15p0/2247	1163	1097	1228	transcript_HQ_E1_1_transcript12875/f2p0/1732	1362.71	1720.08	1351.5	transcript_HQ_E2_1_transcript13808/f2p0/1707	368	269	445	transcript_HQ_E3_1_transcript12013/f2p0/1271	535	393	370
transcript_HQ_P2_transcript1466/f2p0/4473	308.242	247.702	273.932	transcript_HQ_E1_1_transcript11065/f4p0/1866	849	1230	703	transcript_HQ_E2_1_transcript1471/f3p0/3104	2700	1976	2867	transcript_HQ_E3_1_transcript1473/f20p0/2364	5201	4376	3888
transcript_HQ_P2_transcript12850/f4p0/2183	285	264.42	318	transcript_HQ_E1_1_transcript12876/f4p0/1708	135.044	257.554	155.624	transcript_HQ_E2_1_transcript1381/f2p0/3139	721.521	488.528	1021.33	transcript_HQ_E3_1_transcript12014/f3p0/1229	1771	1415	1269
transcript_HQ_P2_transcript1378/f2p0/4548	563.401	518.712	503.031	transcript_HQ_E1_1_transcript11966/f8p0/1799	1359	1940	1161	transcript_HQ_E2_1_transcript11077/f2p0/1884	1150.9	908.071	1333.22	transcript_HQ_E3_1_transcript14731/f20p0/1076	520.487	395.256	340.543
transcript_HQ_P2_transcript11954/f10p0/2295	590.202	433.865	578.442	transcript_HQ_E1_1_transcript1015/f3p0/3603	222.537	316.954	235.572	transcript_HQ_E2_1_transcript12892/f2p0/1774	33	37	45	transcript_HQ_E3_1_transcript11103/f6p0/1303	840.519	696.626	554.434
transcript_HQ_P2_transcript12851/f2p0/2222	227	197	201	transcript_HQ_E1_1_transcript11066/f6p0/1858	704	640	647	transcript_HQ_E2_1_transcript14712/f2p0/1674	264.083	214.914	286.259	transcript_HQ_E3_1_transcript12016/f2p0/1241	473.667	393.11	318.878
transcript_HQ_P2_transcript14661/f2p0/2013	188.258	188.624	194.464	transcript_HQ_E1_1_transcript1379/f4p0/3407	390.995	461.546	348.112	transcript_HQ_E2_1_transcript13811/f2p0/1653	986	771	1091	transcript_HQ_E3_1_transcript12944/f3p0/1210	42.2842	30.7345	28.4122
transcript_HQ_P2_transcript11019/f5p0/2414	264	234	248	transcript_HQ_E1_1_transcript10150/f4p0/1922	484.316	458.293	384.04	transcript_HQ_E2_1_transcript12894/f8p0/1650	713	551	805	transcript_HQ_E3_1_transcript14733/f2p0/1095	715	631	479
transcript_HQ_P2_transcript13781/f2p0/2109	252	208	240	transcript_HQ_E1_1_transcript11067/f3p0/1871	100	156	101	transcript_HQ_E2_1_transcript11989/f2p0/1837	271.231	227.057	298	transcript_HQ_E3_1_transcript12018/f3p0/1253	1532	1329	1007
transcript_HQ_P2_transcript11955/f2p0/2311	382	348	374	transcript_HQ_E1_1_transcript13790/f2p0/1654	31.5384	60.0181	38.2886	transcript_HQ_E2_1_transcript14715/f3p0/1614	1172	929	1332.26	transcript_HQ_E3_1_transcript14734/f2p0/1100	600	485	483
transcript_HQ_P2_transcript13782/f4p0/2124	349	266	301	transcript_HQ_E1_1_transcript11967/f6p0/1812	627.206	791.293	517.737	transcript_HQ_E2_1_transcript1199/f2p0/3238	2334	1783	2706	transcript_HQ_E3_1_transcript10161/f2p0/1357	197	201	183
transcript_HQ_P2_transcript12853/f2p0/2205	93.2118	78.5432	66.7068	transcript_HQ_E1_1_transcript10151/f2p0/1928	58.7749	112.998	62.9819	transcript_HQ_E2_1_transcript10177/f2p0/1941	547.14	430.205	622.924	transcript_HQ_E3_1_transcript14735/f3p0/1095	344.186	268	203.163
transcript_HQ_P2_transcript14663/f2p0/1999	220	164	211	transcript_HQ_E1_1_transcript12879/f6p0/1717	586.972	773.693	491.871	transcript_HQ_E2_1_transcript14717/f3p0/1675	781	500	844	transcript_HQ_E3_1_transcript13808/f2p0/1146	27	19	16
transcript_HQ_P2_transcript13783/f2p0/2115	510	466	506	transcript_HQ_E1_1_transcript11068/f5p0/1846	291	437	255	transcript_HQ_E2_1_transcript11990/f2p0/1809	0	0	4.90484e-06	transcript_HQ_E3_1_transcript12947/f2p0/1193	1007	825	697
transcript_HQ_P2_transcript1102/f2p0/4782	852.285	770.614	877.467	transcript_HQ_E1_1_transcript1469/f3p0/3318	2697.66	3213.54	2314.31	transcript_HQ_E2_1_transcript10178/f2p0/1877	1317	1005	1386	transcript_HQ_E3_1_transcript12019/f2p0/1250	1087.49	799.297	755.418
transcript_HQ_P2_transcript11957/f7p0/2314	1160	960	1041	transcript_HQ_E1_1_transcript10152/f4p0/1927	401	522	334	transcript_HQ_E2_1_transcript11081/f2p0/1875	50	50	63	transcript_HQ_E3_1_transcript11107/f2p0/1302	73.8734	75.3948	74.7862
transcript_HQ_P2_transcript14666/f4p0/2000	202.569	198.44	203.55	transcript_HQ_E1_1_transcript1288/f4p0/3463	2416.27	3342.19	2089.66	transcript_HQ_E2_1_transcript12898/f9p0/1768	4444.69	3436.99	5124.63	transcript_HQ_E3_1_transcript12948/f2p0/1196	824.953	633.124	593.329
transcript_HQ_P2_transcript12855/f4p0/2189	465.593	437.281	533.04	transcript_HQ_E1_1_transcript11969/f4p0/1801	320.248	542.904	265.065	transcript_HQ_E2_1_transcript11083/f2p0/1856	201	130	169	transcript_HQ_E3_1_transcript11108/f137p0/1059	28025	23438	20359
transcript_HQ_P2_transcript11959/f3p0/2318	356.028	326.796	365.262	transcript_HQ_E1_1_transcript10154/f2p0/1929	2204	2602	1758	transcript_HQ_E2_1_transcript14720/f4p0/1667	1471	1316	1678	transcript_HQ_E3_1_transcript10163/f2p0/1363	2336	1909	1638
transcript_HQ_P2_transcript14667/f15p0/2009	857	753	818	transcript_HQ_E1_1_transcript12880/f3p0/1734	2804.51	3765.39	2476.78	transcript_HQ_E2_1_transcript10180/f3p0/1886	534	394	625	transcript_HQ_E3_1_transcript12949/f4p0/1198	1004	856	756
transcript_HQ_P2_transcript12856/f3p0/2215	354.117	317.426	321.224	transcript_HQ_E1_1_transcript13796/f10p0/1625	773.306	1139	608	transcript_HQ_E2_1_transcript129/f3p0/4496	3754.61	2950.2	4228.72	transcript_HQ_E3_1_transcript1202/f5p0/2473	3063	2490	2045
transcript_HQ_P2_transcript11021/f8p0/2414	573	484	528	transcript_HQ_E1_1_transcript10156/f2p0/1930	923.758	1165.45	770.263	transcript_HQ_E2_1_transcript11994/f2p0/1827	410.774	363.786	466.117	transcript_HQ_E3_1_transcript14738/f3p0/1116	102.745	82.1496	63.6588
transcript_HQ_P2_transcript13784/f2p0/2114	619.803	573.79	655.932	transcript_HQ_E1_1_transcript11970/f2p0/1802	188.453	148.85	112.085	transcript_HQ_E2_1_transcript11086/f2p0/1886	421	335	478	transcript_HQ_E3_1_transcript11109/f7p0/1302	952	744	638
transcript_HQ_P2_transcript14668/f2p0/2003	613.183	497.476	608.181	transcript_HQ_E1_1_transcript13797/f6p0/1685	756	886	678	transcript_HQ_E2_1_transcript11995/f2p0/1834	492	346	517	transcript_HQ_E3_1_transcript1381/f2p0/2418	770.704	649.85	537.134
transcript_HQ_P2_transcript12857/f6p0/2202	10839.2	9737.92	10359.7	transcript_HQ_E1_1_transcript12883/f12p0/1618	1822.89	1947	1525	transcript_HQ_E2_1_transcript10182/f11p0/1946	1695.29	1320.5	1918.14	transcript_HQ_E3_1_transcript1295/f3p0/2421	2675.47	2067.59	1780.29
transcript_HQ_P2_transcript11022/f2p0/2407	895.984	722.107	863.897	transcript_HQ_E1_1_transcript11971/f2p0/1787	647	951	577	transcript_HQ_E2_1_transcript1290/f23p0/3065	7045	5658	7902	transcript_HQ_E3_1_transcript12950/f2p0/1192	216	140	126
transcript_HQ_P2_transcript13785/f2p0/2109	184.373	187.968	170.672	transcript_HQ_E1_1_transcript11073/f4p0/1844	257.18	317.413	219.089	transcript_HQ_E2_1_transcript11996/f9p0/1819	3602.93	2831.58	4022.16	transcript_HQ_E3_1_transcript13811/f2p0/1144	209.22	130.164	96.0005
transcript_HQ_P2_transcript10103/f2p0/2535	100.166	118.094	146.981	transcript_HQ_E1_1_transcript13799/f2p0/1668	649.352	769.101	525.161	transcript_HQ_E2_1_transcript12900/f2p0/1776	605.258	434.256	665.671	transcript_HQ_E3_1_transcript12951/f2p0/1187	957	742	660
transcript_HQ_P2_transcript14669/f2p0/2009	492	401	483	transcript_HQ_E1_1_transcript12885/f2p0/1723	601	774	530	transcript_HQ_E2_1_transcript14724/f3p0/1659	348.897	328.608	480.192	transcript_HQ_E3_1_transcript14740/f2p0/1102	637	502	473
transcript_HQ_P2_transcript1196/f3p0/4706	1266	1079	1295	transcript_HQ_E1_1_transcript10158/f4p0/1925	869	998	729	transcript_HQ_E2_1_transcript12901/f3p0/1766	1594.94	1324.65	1870.47	transcript_HQ_E3_1_transcript11110/f2p0/1298	118.497	74.3557	63.5055
transcript_HQ_P2_transcript11023/f2p0/2407	2675	2440	2645	transcript_HQ_E1_1_transcript11074/f3p0/1851	232	339	179	transcript_HQ_E2_1_transcript11089/f2p0/1876	304.276	258.294	390	transcript_HQ_E3_1_transcript13813/f2p0/1155	353.189	210.956	240.984
transcript_HQ_P2_transcript10104/f2p0/2502	88.3179	70.0175	69.8392	transcript_HQ_E1_1_transcript11973/f4p0/1778	671	1131	622	transcript_HQ_E2_1_transcript14725/f4p0/1681	1441.09	1179.61	1637.48	transcript_HQ_E3_1_transcript11111/f4p0/1324	270.088	301.45	353.964
transcript_HQ_P2_transcript1467/f2p0/4460	703.736	494.558	524.655	transcript_HQ_E1_1_transcript11974/f2p0/1789	391	519	370	transcript_HQ_E2_1_transcript12902/f2p0/1789	1487	1125	1631	transcript_HQ_E3_1_transcript14742/f16p0/1103	1411	1211	964
transcript_HQ_P2_transcript13788/f11p0/2111	1750	1637.72	1697.69	transcript_HQ_E1_1_transcript12887/f2p0/1723	1382	1948.53	1176	transcript_HQ_E2_1_transcript14726/f7p0/1644	329	268	343	transcript_HQ_E3_1_transcript12954/f3p0/1190	777	626	546
transcript_HQ_P2_transcript14670/f3p0/2011	71	52	61	transcript_HQ_E1_1_transcript138/f2p0/4944	2471	3269	2106	transcript_HQ_E2_1_transcript10185/f2p0/1945	848.806	664.411	1025.76	transcript_HQ_E3_1_transcript14743/f5p0/1095	1780.28	1446.99	1174.86
transcript_HQ_P2_transcript10106/f3p0/2504	267.936	226.913	258.592	transcript_HQ_E1_1_transcript11975/f6p0/1787	480.069	595.078	416.068	transcript_HQ_E2_1_transcript1109/f5p0/3282	1239.67	975.552	1354.83	transcript_HQ_E3_1_transcript12955/f2p0/1190	310	202	186
transcript_HQ_P2_transcript11962/f3p0/2302	121	111	121	transcript_HQ_E1_1_transcript1016/f3p0/3621	485	685	444	transcript_HQ_E2_1_transcript14729/f25p0/1648	2849.4	2185	3241	transcript_HQ_E3_1_transcript14745/f4p0/1089	3565.08	2635.43	2332.29
transcript_HQ_P2_transcript1286/f4p0/4615	1072.53	952.184	973.604	transcript_HQ_E1_1_transcript1380/f2p0/3407	1187	1546.74	1027.53	transcript_HQ_E2_1_transcript10188/f2p0/1952	118	76	127	transcript_HQ_E3_1_transcript14746/f2p0/1095	491	417	368
transcript_HQ_P2_transcript13789/f31p0/2081	2018.85	1729.95	1994.67	transcript_HQ_E1_1_transcript11079/f2p0/1857	0	0	0	transcript_HQ_E2_1_transcript11092/f8p0/1804	1733	1330	2013	transcript_HQ_E3_1_transcript13816/f2p0/1163	1016.05	784.831	742.549
transcript_HQ_P2_transcript14671/f2p0/2018	318.228	275.272	333.644	transcript_HQ_E1_1_transcript10161/f2p0/1923	1241	1603	970	transcript_HQ_E2_1_transcript12/f2p0/5848	2091	1710.2	2422.22	transcript_HQ_E3_1_transcript14747/f8p0/1107	716	572	473
transcript_HQ_P2_transcript11026/f4p0/2359	202.487	196.777	200.826	transcript_HQ_E1_1_transcript1289/f2p0/3441	1284.44	1628.84	1085.85	transcript_HQ_E2_1_transcript1473/f7p0/3108	6096	4815	6718	transcript_HQ_E3_1_transcript12959/f2p0/1181	230	195	182
transcript_HQ_P2_transcript10107/f2p0/2510	193.074	129.712	209.598	transcript_HQ_E1_1_transcript10162/f29p0/1902	937	1190	840	transcript_HQ_E2_1_transcript10189/f4p0/1938	694	605	770	transcript_HQ_E3_1_transcript13818/f10p0/1132	1516	1136	999
transcript_HQ_P2_transcript11963/f4p0/2292	163	105	123	transcript_HQ_E1_1_transcript11979/f4p0/1776	218.942	290.923	163.801	transcript_HQ_E2_1_transcript14730/f2p0/1663	278	186	319	transcript_HQ_E3_1_transcript1296/f2p0/2441	1608	1322	1146
transcript_HQ_P2_transcript12860/f8p0/2189	227	184	212	transcript_HQ_E1_1_transcript12890/f11p0/1690	696	1030	601	transcript_HQ_E2_1_transcript120/f2p0/4490	1284.26	997.757	1520.82	transcript_HQ_E3_1_transcript12960/f2p0/1192	361	237	224
transcript_HQ_P2_transcript11964/f5p0/2303	170.296	160.431	248.216	transcript_HQ_E1_1_transcript14690/f2p0/1575	222	400	146	transcript_HQ_E2_1_transcript1019/f3p0/3340	1556	1228	1826	transcript_HQ_E3_1_transcript1203/f8p0/2441	2027	1639	1429
transcript_HQ_P2_transcript14673/f2p0/2007	258.608	182.255	188.462	transcript_HQ_E1_1_transcript10163/f2p0/1916	345.146	398.997	178.531	transcript_HQ_E2_1_transcript12909/f2p0/1781	639.577	471.201	715.605	transcript_HQ_E3_1_transcript11112/f2p0/1297	204	186	167
transcript_HQ_P2_transcript12861/f179p0/2162	7138.79	6288.2	6816.84	transcript_HQ_E1_1_transcript14691/f5p0/1594	519.157	563.698	302.822	transcript_HQ_E2_1_transcript14731/f2p0/1697	128.316	86.7143	146.394	transcript_HQ_E3_1_transcript12963/f2p0/1195	269	194	129
transcript_HQ_P2_transcript11028/f9p0/2265	242	202	213.939	transcript_HQ_E1_1_transcript13803/f2p0/1661	99.8022	164.545	107.424	transcript_HQ_E2_1_transcript11096/f3p0/1881	280	252	357	transcript_HQ_E3_1_transcript1475/f3p0/2394	1801.94	1487.49	1236.77
transcript_HQ_P2_transcript14674/f4p0/1972	249.583	208.59	218.217	transcript_HQ_E1_1_transcript10164/f10p0/1881	1147	1323	903	transcript_HQ_E2_1_transcript10190/f2p0/1930	1257.5	994.749	1397.08	transcript_HQ_E3_1_transcript11113/f4p0/1308	548	475	428
transcript_HQ_P2_transcript12862/f3p0/2211	1207.37	1121.55	1159.76	transcript_HQ_E1_1_transcript1198/f3p0/3511	1840	2369	1622	transcript_HQ_E2_1_transcript1200/f3p0/3232	239	160	240	transcript_HQ_E3_1_transcript12964/f2p0/1200	179.022	150.004	165.937
transcript_HQ_P2_transcript14675/f4p0/2004	248	199	237	transcript_HQ_E1_1_transcript13804/f2p0/1671	241	302	207	transcript_HQ_E2_1_transcript11097/f2p0/1820	348	269	387	transcript_HQ_E3_1_transcript12032/f5p0/1249	371	305	251
transcript_HQ_P2_transcript11966/f2p0/2164	283.397	252.334	255.459	transcript_HQ_E1_1_transcript11081/f2p0/1859	4.52568	5.68079	0	transcript_HQ_E2_1_transcript10191/f4p0/1941	1314.8	1029.18	1542.25	transcript_HQ_E3_1_transcript10167/f18p0/1350	1007.24	785.125	654.481
transcript_HQ_P2_transcript12863/f2p0/2201	206.597	182	231	transcript_HQ_E1_1_transcript13805/f7p0/1640	4039.55	4298.42	3426.17	transcript_HQ_E2_1_transcript1291/f3p0/3194	1669.93	1282.89	1791.43	transcript_HQ_E3_1_transcript12966/f2p0/1189	260.857	201.269	174.788
transcript_HQ_P2_transcript14676/f2p0/2016	822.226	682.179	869.348	transcript_HQ_E1_1_transcript10166/f6p0/1937	383.419	146.586	227.196	transcript_HQ_E2_1_transcript12910/f2p0/1762	852.561	655.26	954.663	transcript_HQ_E3_1_transcript11115/f3p0/1305	744.173	597.688	464.717
transcript_HQ_P2_transcript11967/f4p0/2299	315.407	303.042	345.965	transcript_HQ_E1_1_transcript12894/f2p0/1718	665.962	940.266	608.436	transcript_HQ_E2_1_transcript10192/f4p0/1944	970.781	696.44	1057.91	transcript_HQ_E3_1_transcript12034/f4p0/1265	481	388	311
transcript_HQ_P2_transcript12864/f4p0/2218	499.557	494.993	527.555	transcript_HQ_E1_1_transcript11083/f2p0/1857	870	1216	801	transcript_HQ_E2_1_transcript14734/f5p0/1596	738.915	602.069	836.926	transcript_HQ_E3_1_transcript12035/f110p0/1220	3492.67	2793.46	2408.88
transcript_HQ_P2_transcript1011/f2p0/4867	2990.72	2741.87	2950.5	transcript_HQ_E1_1_transcript11982/f2p0/1798	202	339.675	217.323	transcript_HQ_E2_1_transcript11099/f2p0/1882	1522	1195	1706	transcript_HQ_E3_1_transcript12036/f9p0/1250	1262	1102	907
transcript_HQ_P2_transcript1103/f5p0/4720	396.396	364.516	380.76	transcript_HQ_E1_1_transcript11084/f2p0/1854	517	628	378	transcript_HQ_E2_1_transcript12002/f3p0/1823	1488.37	1130.47	1678.21	transcript_HQ_E3_1_transcript14756/f2p0/1096	1350	1103	919
transcript_HQ_P2_transcript11968/f2p0/2299	161.333	136.072	199.13	transcript_HQ_E1_1_transcript11983/f2p0/1782	54.4044	127.851	90.3491	transcript_HQ_E2_1_transcript14736/f2p0/1672	447	390	570	transcript_HQ_E3_1_transcript12968/f2p0/1193	688.617	596.422	419.229
transcript_HQ_P2_transcript12865/f14p0/2196	579	556	520	transcript_HQ_E1_1_transcript10168/f22p0/1921	6358.49	7929.41	5538.04	transcript_HQ_E2_1_transcript12913/f2p0/1773	580	482	688	transcript_HQ_E3_1_transcript12037/f2p0/1239	583	411	368
transcript_HQ_P2_transcript12867/f2p0/2218	599.906	597.072	666.773	transcript_HQ_E1_1_transcript12896/f2p0/1720	0	0	0	transcript_HQ_E2_1_transcript111/f2p0/4527	1150	892	1344	transcript_HQ_E3_1_transcript13822/f2p0/1151	457.639	359.216	371.95
transcript_HQ_P2_transcript12868/f2p0/2197	3.95241	0	0	transcript_HQ_E1_1_transcript13808/f2p0/1696	210.973	423.833	195.942	transcript_HQ_E2_1_transcript14738/f11p0/1679	1927.07	1535.14	2328.13	transcript_HQ_E3_1_transcript14757/f2p0/1094	436.914	389.839	322.156
transcript_HQ_P2_transcript11032/f5p0/2386	1233	1071	1243	transcript_HQ_E1_1_transcript10169/f2p0/1928	815	1150	764	transcript_HQ_E2_1_transcript12005/f2p0/1828	693.727	489.441	812.653	transcript_HQ_E3_1_transcript1017/f2p0/2543	1308.71	1079.87	865.168
transcript_HQ_P2_transcript1468/f12p0/4402	2023	1828	2002	transcript_HQ_E1_1_transcript14694/f3p0/1600	755.504	684.468	558.425	transcript_HQ_E2_1_transcript10196/f13p0/1922	819	651	871	transcript_HQ_E3_1_transcript13823/f16p0/1142	2607	2168	1835
transcript_HQ_P2_transcript14680/f4p0/2008	948	885	959	transcript_HQ_E1_1_transcript11985/f8p0/1777	765	1149	722	transcript_HQ_E2_1_transcript12006/f11p0/1777	2402.82	1968.4	2380.41	transcript_HQ_E3_1_transcript14758/f2p0/1095	963.179	813.764	729.944
transcript_HQ_P2_transcript11033/f2p0/2388	504.038	432.245	442.47	transcript_HQ_E1_1_transcript13809/f15p0/1650	420	612	420.422	transcript_HQ_E2_1_transcript1110/f2p0/3320	2976	2473	3584	transcript_HQ_E3_1_transcript12038/f2p0/1247	130.479	92.6826	81
transcript_HQ_P2_transcript10114/f4p0/2513	169.971	146.045	170.004	transcript_HQ_E1_1_transcript11986/f2p0/1804	280.711	395.519	266.59	transcript_HQ_E2_1_transcript12007/f2p0/1829	572.333	436.777	667.505	transcript_HQ_E3_1_transcript12039/f5p0/1249	442	382	337
transcript_HQ_P2_transcript1197/f3p0/4713	2903.96	2633.99	2875	transcript_HQ_E1_1_transcript14696/f2p0/1592	3217	4614	2893	transcript_HQ_E2_1_transcript1474/f2p0/3113	3428.55	2815.38	3593.21	transcript_HQ_E3_1_transcript12970/f2p0/1197	339.268	299.334	232
transcript_HQ_P2_transcript14681/f6p0/1990	546.648	532.329	548.965	transcript_HQ_E1_1_transcript12899/f8p0/1717	2377	3198	1971	transcript_HQ_E2_1_transcript10198/f3p0/1943	427	286	441	transcript_HQ_E3_1_transcript1476/f2p0/2394	364	327	221
transcript_HQ_P2_transcript11034/f6p0/2391	603.649	496.294	595	transcript_HQ_E1_1_transcript11987/f2p0/1782	463	597	390	transcript_HQ_E2_1_transcript12917/f2p0/1780	20.7704	17.0631	24.3678	transcript_HQ_E3_1_transcript14760/f6p0/1094	1120.49	902.52	752.322
transcript_HQ_P2_transcript11970/f2p0/2289	400	328	383	transcript_HQ_E1_1_transcript14697/f17p0/1543	782	1094	690	transcript_HQ_E2_1_transcript12918/f2p0/1593	1434	1142	1537	transcript_HQ_E3_1_transcript1112/f2p0/2516	2010	1627	1392
transcript_HQ_P2_transcript10115/f2p0/2507	100.012	72.2047	59.2972	transcript_HQ_E1_1_transcript10170/f2p0/1921	114.998	193.521	106.083	transcript_HQ_E2_1_transcript10199/f6p0/1949	928	729	971	transcript_HQ_E3_1_transcript14761/f6p0/1091	4272	3465	3078
transcript_HQ_P2_transcript14682/f8p0/2007	519	480	505	transcript_HQ_E1_1_transcript1381/f2p0/3396	448.392	622.696	418.117	transcript_HQ_E2_1_transcript11103/f2p0/1859	666	545	741	transcript_HQ_E3_1_transcript10171/f2p0/1372	732	566.193	497.198
transcript_HQ_P2_transcript1287/f2p0/4614	375	314	325	transcript_HQ_E1_1_transcript11988/f2p0/1770	805.826	1122.85	761.098	transcript_HQ_E2_1_transcript14742/f2p0/1703	712	578	766	transcript_HQ_E3_1_transcript11120/f4p0/1295	379.086	321.09	307
transcript_HQ_P2_transcript11035/f4p0/2408	3936.56	3576.89	3879.38	transcript_HQ_E1_1_transcript10171/f2p0/1931	452.315	652.875	421.508	transcript_HQ_E2_1_transcript11104/f11p0/1889	1257	1023	1419	transcript_HQ_E3_1_transcript12973/f2p0/1193	321.7	221.046	183.512
transcript_HQ_P2_transcript12871/f2p0/2201	22.6967	42.9363	9.17739	transcript_HQ_E1_1_transcript11989/f2p0/1787	599	670	508	transcript_HQ_E2_1_transcript102/f2p0/4584	1446.9	1069.13	1649.39	transcript_HQ_E3_1_transcript14762/f6p0/1085	892	663	537
transcript_HQ_P2_transcript10117/f4p0/2516	518	453	496	transcript_HQ_E1_1_transcript129/f2p0/4980	1382	1898	1119	transcript_HQ_E2_1_transcript14743/f2p0/1664	876	612	951	transcript_HQ_E3_1_transcript10172/f39p0/1324	2570.71	2100.05	1659.35
transcript_HQ_P2_transcript14685/f3p0/2005	593.145	517.893	464.719	transcript_HQ_E1_1_transcript13811/f2p0/1670	291	334	245	transcript_HQ_E2_1_transcript12010/f9p0/1828	468.241	342.735	537.025	transcript_HQ_E3_1_transcript11121/f10p0/1319	1906.79	1587.39	1380.19
transcript_HQ_P2_transcript10118/f37p0/2463	2174.01	1945.15	2153.83	transcript_HQ_E1_1_transcript10173/f2p0/1914	340	420	267	transcript_HQ_E2_1_transcript14744/f2p0/1666	311.19	258.985	341.303	transcript_HQ_E3_1_transcript11122/f2p0/1294	538.777	446.352	387.196
transcript_HQ_P2_transcript11974/f9p0/2284	855	700	878	transcript_HQ_E1_1_transcript1199/f2p0/3503	885.949	1734.85	973.646	transcript_HQ_E2_1_transcript12011/f3p0/1825	316.8	302.909	400.902	transcript_HQ_E3_1_transcript13827/f2p0/1151	1120.8	900.48	774.307
transcript_HQ_P2_transcript12874/f3p0/2195	135.018	119.964	118.697	transcript_HQ_E1_1_transcript1290/f2p0/3461	1089.49	1453.38	879.421	transcript_HQ_E2_1_transcript1020/f2p0/3335	2454.05	1808.95	2653.46	transcript_HQ_E3_1_transcript10173/f8p0/1377	767	642	515
transcript_HQ_P2_transcript11038/f2p0/2413	311.953	276.452	315.121	transcript_HQ_E1_1_transcript147/f2p0/4851	7352.14	10081.5	6238.29	transcript_HQ_E2_1_transcript12921/f2p0/1770	408.299	283.153	406.529	transcript_HQ_E3_1_transcript12977/f2p0/1191	163	132	127
transcript_HQ_P2_transcript11976/f5p0/2295	441.575	366.149	440.388	transcript_HQ_E1_1_transcript1109/f3p0/3549	1692.74	2159.35	1462.4	transcript_HQ_E2_1_transcript14745/f2p0/1662	977	730	1064	transcript_HQ_E3_1_transcript10175/f2p0/1361	1351.26	1229.02	1012.25
transcript_HQ_P2_transcript14688/f2p0/2009	416.025	318	408.507	transcript_HQ_E1_1_transcript1470/f5p0/3337	1289.4	1781.77	1077.04	transcript_HQ_E2_1_transcript12012/f6p0/1811	486	348	597	transcript_HQ_E3_1_transcript10176/f4p0/1353	2764	2266	1892
transcript_HQ_P2_transcript11039/f2p0/2410	461	425	415	transcript_HQ_E1_1_transcript10176/f3p0/1926	1748.59	2468.99	1482.59	transcript_HQ_E2_1_transcript14746/f2p0/1670	3226.74	2517.39	3818.11	transcript_HQ_E3_1_transcript12979/f2p0/1190	1436	1139	928
transcript_HQ_P2_transcript1012/f4p0/4847	474	529	540	transcript_HQ_E1_1_transcript11090/f4p0/1881	417.281	858.34	358.276	transcript_HQ_E2_1_transcript11107/f8p0/1886	795.135	635.186	942.189	transcript_HQ_E3_1_transcript1477/f5p0/2392	2250	1776	1492
transcript_HQ_P2_transcript14689/f10p0/2003	383	392	415	transcript_HQ_E1_1_transcript13816/f2p0/1657	565	447	485	transcript_HQ_E2_1_transcript10200/f2p0/1968	122.152	129.045	282.798	transcript_HQ_E3_1_transcript14770/f2p0/1093	195	141	135
transcript_HQ_P2_transcript1379/f2p0/4543	466.455	418.942	435.972	transcript_HQ_E1_1_transcript11993/f5p0/1784	351	562	319	transcript_HQ_E2_1_transcript14747/f2p0/1664	146.259	102.731	179.404	transcript_HQ_E3_1_transcript14771/f2p0/1052	2180.3	1565.17	1425.56
transcript_HQ_P2_transcript11978/f27p0/2272	1653.05	1432.52	1637.5	transcript_HQ_E1_1_transcript13817/f2p0/1637	640.676	945.777	551.193	transcript_HQ_E2_1_transcript10201/f2p0/1939	877	657	916	transcript_HQ_E3_1_transcript1298/f4p0/2448	2450	1920	1705
transcript_HQ_P2_transcript12877/f2p0/2190	380.13	292.597	401.049	transcript_HQ_E1_1_transcript11091/f3p0/1860	153	139	113	transcript_HQ_E2_1_transcript12014/f3p0/1836	284	238	315	transcript_HQ_E3_1_transcript10179/f2p0/1361	68	60	52
transcript_HQ_P2_transcript1104/f2p0/4736	366	306	382	transcript_HQ_E1_1_transcript12903/f2p0/1714	242.129	263.416	241.33	transcript_HQ_E2_1_transcript10202/f2p0/1939	915.97	702.696	1034.17	transcript_HQ_E3_1_transcript11129/f27p0/1216	2234	1803	1689
transcript_HQ_P2_transcript11979/f7p0/2271	303.984	273.131	271.908	transcript_HQ_E1_1_transcript11092/f2p0/1849	312.283	405.935	304.001	transcript_HQ_E2_1_transcript14749/f2p0/1674	172.592	149.508	200.76	transcript_HQ_E3_1_transcript14772/f4p0/1080	2143	1594	1384
transcript_HQ_P2_transcript1469/f2p0/4432	747	671	696	transcript_HQ_E1_1_transcript14702/f3p0/1587	354.43	510.162	304.635	transcript_HQ_E2_1_transcript10203/f3p0/1931	2173.85	1741.68	2560.26	transcript_HQ_E3_1_transcript12980/f2p0/1199	265.062	215.514	197.614
transcript_HQ_P2_transcript13791/f4p0/2108	269.877	255.314	282.091	transcript_HQ_E1_1_transcript14703/f28p0/1582	1624.17	2029.57	1357.28	transcript_HQ_E2_1_transcript12016/f49p0/1703	2620.31	2026.4	2933.9	transcript_HQ_E3_1_transcript14773/f4p0/1051	3128	2576	2330
transcript_HQ_P2_transcript10121/f2p0/2493	66.2385	45.613	58.4275	transcript_HQ_E1_1_transcript12905/f3p0/1708	484.903	739.021	382.763	transcript_HQ_E2_1_transcript10204/f2p0/1938	67.2551	256.584	233.21	transcript_HQ_E3_1_transcript12048/f15p0/1233	3794.73	3171.9	2615.19
transcript_HQ_P2_transcript11040/f2p0/2402	173.746	162.558	173.758	transcript_HQ_E1_1_transcript10179/f2p0/1946	339.655	493.297	265.027	transcript_HQ_E2_1_transcript1475/f2p0/3112	1024.92	891.5	1202.38	transcript_HQ_E3_1_transcript1113/f4p0/2503	1021	834	723
transcript_HQ_P2_transcript12879/f2p0/2224	17	29	21	transcript_HQ_E1_1_transcript11996/f4p0/1781	1146	1563	943	transcript_HQ_E2_1_transcript12018/f2p0/1830	1876.38	1433.74	1949.64	transcript_HQ_E3_1_transcript12049/f2p0/1249	137.744	108.852	95.6299
transcript_HQ_P2_transcript10122/f4p0/2496	306.161	235.148	279.08	transcript_HQ_E1_1_transcript12906/f2p0/1723	113	206	113	transcript_HQ_E2_1_transcript1111/f18p0/3063	13184	10474	15355	transcript_HQ_E3_1_transcript1018/f2p0/2556	1458	1102	1001
transcript_HQ_P2_transcript11041/f2p0/2402	141	161	151	transcript_HQ_E1_1_transcript11094/f58p0/1751	1837.53	2685.22	1421.91	transcript_HQ_E2_1_transcript14751/f23p0/1626	3904.46	2960.49	4395.24	transcript_HQ_E3_1_transcript13832/f2p0/1139	1003	879	743
transcript_HQ_P2_transcript10123/f2p0/2502	404.234	422.565	470.909	transcript_HQ_E1_1_transcript11997/f2p0/1782	18	52	16	transcript_HQ_E2_1_transcript10206/f6p0/1795	517.861	379.862	548.945	transcript_HQ_E3_1_transcript1205/f2p0/2472	553	498	422
transcript_HQ_P2_transcript1288/f2p0/4611	1636.45	1519.66	1577.91	transcript_HQ_E1_1_transcript11095/f2p0/1840	223.558	339.23	205.123	transcript_HQ_E2_1_transcript12019/f6p0/1834	1005.87	766.685	1255.86	transcript_HQ_E3_1_transcript13833/f2p0/1155	315	247	208
transcript_HQ_P2_transcript11043/f9p0/2401	146.063	147.23	158.298	transcript_HQ_E1_1_transcript1018/f6p0/3600	535	803	448	transcript_HQ_E2_1_transcript14752/f2p0/1674	814	645	880	transcript_HQ_E3_1_transcript10181/f4p0/1362	825	694	587
transcript_HQ_P2_transcript11044/f8p0/2264	1140	1020	1139	transcript_HQ_E1_1_transcript11998/f2p0/1788	58	109	55	transcript_HQ_E2_1_transcript10207/f3p0/1949	473	409	576	transcript_HQ_E3_1_transcript12050/f3p0/1260	1394	1209	1066
transcript_HQ_P2_transcript11981/f2p0/2301	543.316	338.807	510.078	transcript_HQ_E1_1_transcript14706/f5p0/1592	375.885	282.726	306.689	transcript_HQ_E2_1_transcript11111/f2p0/1887	29	18	31	transcript_HQ_E3_1_transcript13834/f24p0/1101	968.859	826.595	693.859
transcript_HQ_P2_transcript12881/f2p0/2196	783.527	743.215	727.55	transcript_HQ_E1_1_transcript12908/f2p0/1754	698	985	623	transcript_HQ_E2_1_transcript14753/f5p0/1655	1131.91	840.755	1161.01	transcript_HQ_E3_1_transcript12985/f6p0/1186	754.386	621.182	524.202
transcript_HQ_P2_transcript13797/f3p0/2101	233.344	202.309	223.278	transcript_HQ_E1_1_transcript10180/f2p0/1938	199	297	185	transcript_HQ_E2_1_transcript1202/f3p0/3230	1928.05	1468.12	2243.54	transcript_HQ_E3_1_transcript11133/f2p0/1297	820.311	544.636	511.742
transcript_HQ_P2_transcript14692/f55p0/1885	7047.89	6553.59	7144.2	transcript_HQ_E1_1_transcript14707/f2p0/1603	225.986	282.392	195.265	transcript_HQ_E2_1_transcript1293/f5p0/3198	11643.6	8774.34	13282.5	transcript_HQ_E3_1_transcript12051/f3p0/1247	601	455	433
transcript_HQ_P2_transcript12882/f2p0/2202	361.118	373.713	291.579	transcript_HQ_E1_1_transcript13821/f4p0/1659	27.1361	25.3757	26.7613	transcript_HQ_E2_1_transcript10208/f3p0/1943	6881.95	5469.15	7756.66	transcript_HQ_E3_1_transcript14775/f2p0/1092	272.105	249.119	188.45
transcript_HQ_P2_transcript14693/f2p0/2000	146	146	142	transcript_HQ_E1_1_transcript14709/f11p0/1623	819.079	3237.32	771.849	transcript_HQ_E2_1_transcript11112/f4p0/1886	2383.92	1885.34	2628.24	transcript_HQ_E3_1_transcript12986/f2p0/1197	393.936	300.212	246.98
transcript_HQ_P2_transcript11046/f4p0/2400	40.9558	24.1117	21.2822	transcript_HQ_E1_1_transcript13822/f3p0/1658	605	677	521	transcript_HQ_E2_1_transcript12020/f2p0/1826	319	275	370	transcript_HQ_E3_1_transcript12987/f2p0/1187	50	54	33
transcript_HQ_P2_transcript13798/f2p0/2106	1463.55	1288.59	1387.21	transcript_HQ_E1_1_transcript1291/f4p0/3447	1615.42	1878.22	1292.1	transcript_HQ_E2_1_transcript14755/f2p0/1666	909	614	890	transcript_HQ_E3_1_transcript12988/f2p0/1210	165.339	136.1	163.024
transcript_HQ_P2_transcript12883/f2p0/2208	530	445	464	transcript_HQ_E1_1_transcript12910/f2p0/1720	5320	5623	4501	transcript_HQ_E2_1_transcript11113/f3p0/1881	386.812	258.386	389.32	transcript_HQ_E3_1_transcript11135/f4p0/1301	919.879	733.403	660.105
transcript_HQ_P2_transcript14694/f2p0/2009	427.806	426.758	446.594	transcript_HQ_E1_1_transcript1471/f2p0/3336	1358.26	1923.92	1167.52	transcript_HQ_E2_1_transcript10209/f2p0/1956	790	659	848	transcript_HQ_E3_1_transcript13836/f2p0/1151	471.571	362.089	319.715
transcript_HQ_P2_transcript11984/f7p0/2293	392.836	433.997	320.076	transcript_HQ_E1_1_transcript10184/f2p0/1931	605	608	612	transcript_HQ_E2_1_transcript12021/f2p0/1834	878.385	762.164	1129.4	transcript_HQ_E3_1_transcript12054/f18p0/1235	508.405	341.461	329.738
transcript_HQ_P2_transcript13799/f9p0/2088	1785	1606	1780	transcript_HQ_E1_1_transcript12/f2p0/6556	3701.68	5810.49	3285.02	transcript_HQ_E2_1_transcript12931/f3p0/1733	829	598	931	transcript_HQ_E3_1_transcript14778/f4p0/1104	154.66	121.492	136.776
transcript_HQ_P2_transcript12884/f3p0/2208	233.763	234.453	242.599	transcript_HQ_E1_1_transcript12911/f2p0/1715	183.888	148.427	116.011	transcript_HQ_E2_1_transcript14756/f2p0/1678	7.63153	9.2576	8.59012	transcript_HQ_E3_1_transcript13837/f2p0/1146	518	450	344
transcript_HQ_P2_transcript11048/f3p0/2397	4728.28	4184.98	4784.12	transcript_HQ_E1_1_transcript14710/f4p0/1596	422.23	667.823	369.122	transcript_HQ_E2_1_transcript1021/f4p0/3317	2038.45	1518.91	2098.97	transcript_HQ_E3_1_transcript12055/f7p0/1171	828	651	630
transcript_HQ_P2_transcript14696/f2p0/2000	368.465	317.998	350.658	transcript_HQ_E1_1_transcript12912/f15p0/1506	641	864	618	transcript_HQ_E2_1_transcript11115/f2p0/1889	453	367	446	transcript_HQ_E3_1_transcript13838/f3p0/1160	580.55	460.617	397.605
transcript_HQ_P2_transcript10129/f3p0/2499	212.66	211.504	192.039	transcript_HQ_E1_1_transcript10186/f7p0/1923	1535	1835	1269	transcript_HQ_E2_1_transcript14758/f2p0/1663	2921.92	2167.67	3201.04	transcript_HQ_E3_1_transcript11137/f22p0/1266	907	798	656
transcript_HQ_P2_transcript11986/f23p0/2227	1009.51	972.799	1100.45	transcript_HQ_E1_1_transcript12913/f25p0/1711	940	1205	773	transcript_HQ_E2_1_transcript11116/f3p0/1873	582	389	549	transcript_HQ_E3_1_transcript1299/f4p0/2443	498.675	363.281	488.907
transcript_HQ_P2_transcript14697/f6p0/1969	200	189	220	transcript_HQ_E1_1_transcript13827/f3p0/1656	595	604	471	transcript_HQ_E2_1_transcript11117/f9p0/1878	2056	1538	2254	transcript_HQ_E3_1_transcript12056/f2p0/1244	108	72	59
transcript_HQ_P2_transcript138/f2p0/6559	3009.58	2633.65	2896.54	transcript_HQ_E1_1_transcript120/f2p0/5008	3205.88	4970.14	2653.02	transcript_HQ_E2_1_transcript10211/f2p0/1949	264.835	178	275.569	transcript_HQ_E3_1_transcript13839/f2p0/1144	11	9	7
transcript_HQ_P2_transcript12887/f9p0/2183	1936.29	1933.45	1941.84	transcript_HQ_E1_1_transcript10187/f26p0/1916	1571.25	1632.24	1369.45	transcript_HQ_E2_1_transcript12024/f3p0/1823	8585	6583.8	9500.81	transcript_HQ_E3_1_transcript12990/f2p0/1176	686	531	507
transcript_HQ_P2_transcript11988/f4p0/2291	2416.67	2164.63	2337.7	transcript_HQ_E1_1_transcript13828/f5p0/1655	583	874	503	transcript_HQ_E2_1_transcript1476/f2p0/3103	809.859	646.521	919.469	transcript_HQ_E3_1_transcript12057/f2p0/1240	153	138	82
transcript_HQ_P2_transcript14699/f20p0/1986	1271	1009	1112	transcript_HQ_E1_1_transcript14714/f2p0/1611	1134	1964	1065	transcript_HQ_E2_1_transcript11119/f2p0/1876	339	259	372	transcript_HQ_E3_1_transcript10187/f3p0/1367	486	390	323
transcript_HQ_P2_transcript1013/f2p0/4827	960.093	872.458	903.158	transcript_HQ_E1_1_transcript1200/f8p0/3528	1659	2193.01	1450.42	transcript_HQ_E2_1_transcript14760/f2p0/1666	17.2856	26.9704	67.5552	transcript_HQ_E3_1_transcript1478/f4p0/2376	713.557	535.733	609.53
transcript_HQ_P2_transcript1105/f12p0/4714	5153.08	4654.43	5051.57	transcript_HQ_E1_1_transcript12916/f2p0/1706	399.645	526.429	358.517	transcript_HQ_E2_1_transcript12937/f3p0/1771	518.046	415.926	654.392	transcript_HQ_E3_1_transcript1384/f3p0/2411	3568.99	2816.99	2458
transcript_HQ_P2_transcript11989/f7p0/2295	260	262	284	transcript_HQ_E1_1_transcript11100/f2p0/1876	201	279	148	transcript_HQ_E2_1_transcript12026/f2p0/1821	1083	826	1218	transcript_HQ_E3_1_transcript14780/f2p0/1110	1025.45	840.44	687
transcript_HQ_P2_transcript1380/f2p0/4536	495.61	420.759	474.455	transcript_HQ_E1_1_transcript10189/f4p0/1923	596	775	556	transcript_HQ_E2_1_transcript10214/f4p0/1947	146.801	193.198	220.689	transcript_HQ_E3_1_transcript1114/f6p0/2522	2421	2006	1646
transcript_HQ_P2_transcript12889/f3p0/2197	55.6441	40.7601	36.6377	transcript_HQ_E1_1_transcript14716/f3p0/1584	226.834	247.047	175.935	transcript_HQ_E2_1_transcript14761/f4p0/1634	1969.8	1614.57	2274.25	transcript_HQ_E3_1_transcript13841/f3p0/1146	416	358	255
transcript_HQ_P2_transcript11050/f2p0/2413	760.658	632.354	457.967	transcript_HQ_E1_1_transcript1383/f2p0/3312	863.676	1178.66	801.973	transcript_HQ_E2_1_transcript12938/f3p0/1773	2233.65	1605.02	2446.42	transcript_HQ_E3_1_transcript10189/f3p0/1365	2610.13	2092.82	1783.45
transcript_HQ_P2_transcript13800/f3p0/2105	112	138	124	transcript_HQ_E1_1_transcript11101/f6p0/1634	427.777	596.968	474.822	transcript_HQ_E2_1_transcript11121/f2p0/1882	1049	799	1179	transcript_HQ_E3_1_transcript13842/f2p0/1147	630	537	462
transcript_HQ_P2_transcript147/f11p0/6419	2423.88	2075.82	2267.72	transcript_HQ_E1_1_transcript12001/f13p0/1780	950	1199	866	transcript_HQ_E2_1_transcript12029/f3p0/1825	626.682	544.318	757.309	transcript_HQ_E3_1_transcript13843/f3p0/1167	257.817	177.904	163.348
transcript_HQ_P2_transcript1199/f3p0/4689	738	691	703	transcript_HQ_E1_1_transcript1019/f20p0/3579	7344	10144	6123	transcript_HQ_E2_1_transcript1294/f3p0/3171	1499.35	1215.77	1735.43	transcript_HQ_E3_1_transcript12060/f2p0/1260	350.005	235.51	222.793
transcript_HQ_P2_transcript10132/f2p0/2500	3359.93	3060.84	3376.53	transcript_HQ_E1_1_transcript12002/f3p0/1800	527	754	505	transcript_HQ_E2_1_transcript10217/f2p0/1941	589.136	472.557	668.158	transcript_HQ_E3_1_transcript12061/f11p0/1178	1247.73	1021.43	847.484
transcript_HQ_P2_transcript11990/f3p0/2141	256	250	263	transcript_HQ_E1_1_transcript14718/f5p0/1585	332.347	436.883	255.685	transcript_HQ_E2_1_transcript11122/f2p0/1874	246	197	280	transcript_HQ_E3_1_transcript1019/f2p0/2524	890.1	812.186	670.932
transcript_HQ_P2_transcript11052/f2p0/2401	548.17	481.712	502.551	transcript_HQ_E1_1_transcript12919/f2p0/1722	39.5844	69.2073	49.8175	transcript_HQ_E2_1_transcript11123/f15p0/1886	484.992	395.37	600.211	transcript_HQ_E3_1_transcript13845/f2p0/1148	0	0	0.323515
transcript_HQ_P2_transcript12890/f5p0/2201	724	712	728.084	transcript_HQ_E1_1_transcript13831/f3p0/1649	238	283	192	transcript_HQ_E2_1_transcript1203/f5p0/3240	4730.89	3572.76	5186.09	transcript_HQ_E3_1_transcript11143/f12p0/1289	46241.8	37603.1	32333.5
transcript_HQ_P2_transcript11053/f22p0/2360	1708	1596	1718	transcript_HQ_E1_1_transcript14719/f2p0/1592	1271	1376	1031	transcript_HQ_E2_1_transcript12941/f2p0/1763	500.553	386.174	552.389	transcript_HQ_E3_1_transcript12063/f3p0/1256	1533.69	1225.46	1008.52
transcript_HQ_P2_transcript12891/f2p0/2203	395.591	346.44	427.025	transcript_HQ_E1_1_transcript10190/f2p0/1928	94	158	89	transcript_HQ_E2_1_transcript11125/f2p0/1884	299.063	284.618	432.234	transcript_HQ_E3_1_transcript13847/f2p0/1145	190	144	147
transcript_HQ_P2_transcript11992/f7p0/2305	158.896	128.806	135.902	transcript_HQ_E1_1_transcript13832/f3p0/1658	456	655	355	transcript_HQ_E2_1_transcript12943/f2p0/1762	1678.99	1240.45	1704.81	transcript_HQ_E3_1_transcript12064/f9p0/1231	392.476	265.074	196.414
transcript_HQ_P2_transcript12892/f2p0/2204	965.061	726.721	534.515	transcript_HQ_E1_1_transcript13833/f2p0/1656	370	499	308	transcript_HQ_E2_1_transcript12031/f2p0/1820	1287.48	966.859	1385.1	transcript_HQ_E3_1_transcript11145/f2p0/1300	1194.1	998.133	884.007
transcript_HQ_P2_transcript11054/f16p0/2394	992	960	982	transcript_HQ_E1_1_transcript1292/f6p0/3439	495.379	751.76	519.835	transcript_HQ_E2_1_transcript12032/f2p0/1832	414.42	333.547	472.95	transcript_HQ_E3_1_transcript10192/f6p0/1342	1392	1086	1012
transcript_HQ_P2_transcript11993/f2p0/2300	239.093	200.652	238.767	transcript_HQ_E1_1_transcript10191/f3p0/1911	596	982	450	transcript_HQ_E2_1_transcript12946/f4p0/1769	414	294	404	transcript_HQ_E3_1_transcript11146/f2p0/1305	343	320	231
transcript_HQ_P2_transcript10135/f3p0/2513	354	380	387	transcript_HQ_E1_1_transcript11105/f5p0/1880	664.885	863.538	631.531	transcript_HQ_E2_1_transcript11129/f4p0/1759	665	581	767	transcript_HQ_E3_1_transcript13849/f2p0/1152	920	787	712
transcript_HQ_P2_transcript11055/f2p0/2406	111.686	99.6465	121.309	transcript_HQ_E1_1_transcript1472/f15p0/3338	2604	3476	2318	transcript_HQ_E2_1_transcript13812/f2p0/1672	383	291	433	transcript_HQ_E3_1_transcript11147/f2p0/1299	180.06	174.356	105.628
transcript_HQ_P2_transcript13806/f7p0/2099	592.826	434.473	595.306	transcript_HQ_E1_1_transcript13834/f5p0/1623	436.14	560.663	339.673	transcript_HQ_E2_1_transcript14770/f12p0/1661	1126	959	1345	transcript_HQ_E3_1_transcript13/f2p0/4401	4280	3488	2975
transcript_HQ_P2_transcript11994/f2p0/2292	185.173	144.299	182.029	transcript_HQ_E1_1_transcript12005/f12p0/1761	367.417	433	318	transcript_HQ_E2_1_transcript12947/f2p0/1765	3293	2571	3761	transcript_HQ_E3_1_transcript10193/f2p0/1365	365.119	251.841	269.59
transcript_HQ_P2_transcript10136/f2p0/2469	24	29	23	transcript_HQ_E1_1_transcript12920/f9p0/1726	482.564	694.778	422.66	transcript_HQ_E2_1_transcript14771/f3p0/1633	542.558	430.243	627	transcript_HQ_E3_1_transcript1385/f2p0/2323	776	696	566
transcript_HQ_P2_transcript13807/f21p0/1941	4195.86	3801.1	4285.18	transcript_HQ_E1_1_transcript13835/f3p0/1649	789.819	1083	585.415	transcript_HQ_E2_1_transcript12948/f4p0/1767	1048	814	1116	transcript_HQ_E3_1_transcript12068/f15p0/1170	1191.74	1005.98	933.749
transcript_HQ_P2_transcript10137/f2p0/2462	98.7429	73.5862	91.6702	transcript_HQ_E1_1_transcript14720/f31p0/1551	314.009	495.494	272.854	transcript_HQ_E2_1_transcript12035/f4p0/1809	361.869	344.07	430.69	transcript_HQ_E3_1_transcript11149/f11p0/1243	7835.18	6439.32	5497.41
transcript_HQ_P2_transcript11057/f6p0/2357	732.947	630.627	689.213	transcript_HQ_E1_1_transcript12921/f6p0/1717	909	978	760	transcript_HQ_E2_1_transcript1113/f3p0/3277	1043	859	1190	transcript_HQ_E3_1_transcript130/f3p0/3412	1998.7	1680.15	1399.91
transcript_HQ_P2_transcript13808/f3p0/2099	1013.05	1002.36	1003.33	transcript_HQ_E1_1_transcript11107/f2p0/1856	317	315	225	transcript_HQ_E2_1_transcript10225/f10p0/1941	883.327	717.6	1033.11	transcript_HQ_E3_1_transcript13851/f2p0/1148	158	121	92
transcript_HQ_P2_transcript11996/f3p0/2296	331.185	286.782	251.878	transcript_HQ_E1_1_transcript13836/f10p0/1651	465	673	374	transcript_HQ_E2_1_transcript11131/f3p0/1847	2974.69	2260.34	3326.47	transcript_HQ_E3_1_transcript1479/f2p0/2372	241.712	164.375	139.161
transcript_HQ_P2_transcript10138/f4p0/2492	591	583	606	transcript_HQ_E1_1_transcript12007/f2p0/1783	282	471	277	transcript_HQ_E2_1_transcript12037/f2p0/1823	1139.35	870.496	1073.8	transcript_HQ_E3_1_transcript13852/f6p0/1137	737.172	577.194	465.055
transcript_HQ_P2_transcript13809/f3p0/2111	179	193	199	transcript_HQ_E1_1_transcript14721/f8p0/1583	304.163	301.335	259.809	transcript_HQ_E2_1_transcript10226/f2p0/1940	1471.47	957.909	1528.55	transcript_HQ_E3_1_transcript1207/f4p0/2481	589.841	362.079	460.201
transcript_HQ_P2_transcript11058/f2p0/2402	91.2498	99.1913	111.714	transcript_HQ_E1_1_transcript12922/f6p0/1708	506.094	577.109	396.283	transcript_HQ_E2_1_transcript13817/f3p0/1734	266.559	171.401	276.401	transcript_HQ_E3_1_transcript1115/f2p0/2512	564.095	449.41	384.528
transcript_HQ_P2_transcript11997/f17p0/2285	622.399	630.276	683.727	transcript_HQ_E1_1_transcript10193/f2p0/1924	1641	2647	1424	transcript_HQ_E2_1_transcript10227/f16p0/1947	2081.43	1646.08	2307.19	transcript_HQ_E3_1_transcript13853/f15p0/1135	1962	1599	1378
transcript_HQ_P2_transcript10139/f2p0/2489	615	594	640	transcript_HQ_E1_1_transcript14722/f12p0/1611	699	871	550	transcript_HQ_E2_1_transcript14775/f4p0/1669	1389	1090	1676	transcript_HQ_E3_1_transcript12070/f2p0/1256	325.095	293	204.449
transcript_HQ_P2_transcript12893/f2p0/2201	8	7	6	transcript_HQ_E1_1_transcript13838/f9p0/1641	726.697	836.235	569.011	transcript_HQ_E2_1_transcript11133/f3p0/1872	421.7	305.093	453.449	transcript_HQ_E3_1_transcript1300/f2p0/2444	1738	1527	1191
transcript_HQ_P2_transcript11998/f3p0/2301	278	265	274	transcript_HQ_E1_1_transcript14723/f3p0/1603	443.223	635.525	383.93	transcript_HQ_E2_1_transcript12039/f2p0/1819	1808.21	1365.33	2044.62	transcript_HQ_E3_1_transcript12071/f2p0/1252	3507.18	2888.8	2572.72
transcript_HQ_P2_transcript11999/f7p0/2276	423	329	381	transcript_HQ_E1_1_transcript10194/f2p0/1924	1353	1962	1214	transcript_HQ_E2_1_transcript11134/f3p0/1882	1330.94	1011.54	1596.17	transcript_HQ_E3_1_transcript11151/f2p0/1294	480	392	335
transcript_HQ_P2_transcript1014/f3p0/4851	114	105	94.0384	transcript_HQ_E1_1_transcript12924/f12p0/1700	407	515	367	transcript_HQ_E2_1_transcript10229/f2p0/1907	2847	2174	3193	transcript_HQ_E3_1_transcript12072/f9p0/1244	885	682	642
transcript_HQ_P2_transcript12895/f10p0/2174	666.014	582.814	581.798	transcript_HQ_E1_1_transcript13839/f12p0/1647	626.532	984.251	567.396	transcript_HQ_E2_1_transcript11136/f2p0/1875	154	120	171	transcript_HQ_E3_1_transcript14792/f2p0/1107	204	237	195
transcript_HQ_P2_transcript10140/f16p0/2499	427.374	461.109	599.133	transcript_HQ_E1_1_transcript12925/f70p0/1692	1465.11	1948.55	1266.32	transcript_HQ_E2_1_transcript14776/f2p0/1657	13	24	24	transcript_HQ_E3_1_transcript13856/f4p0/1147	413.466	408.874	315.9
transcript_HQ_P2_transcript12897/f2p0/2197	305.737	271.861	245.528	transcript_HQ_E1_1_transcript10195/f29p0/1895	2972	3928	2620	transcript_HQ_E2_1_transcript12040/f2p0/1843	173.428	195.402	148.599	transcript_HQ_E3_1_transcript13002/f2p0/1203	123.191	104.862	60.3502
transcript_HQ_P2_transcript10142/f2p0/2506	121.407	117.642	110.92	transcript_HQ_E1_1_transcript1111/f6p0/3559	1632.17	2236.41	1397.65	transcript_HQ_E2_1_transcript13820/f5p0/1721	992.438	674.319	1083.15	transcript_HQ_E3_1_transcript10199/f10p0/1334	691	614	488
transcript_HQ_P2_transcript12898/f3p0/2199	416.385	376.193	430.941	transcript_HQ_E1_1_transcript1201/f2p0/3511	713.12	720.133	518.03	transcript_HQ_E2_1_transcript12954/f2p0/1777	48.2341	39.6681	83.9302	transcript_HQ_E3_1_transcript11154/f5p0/1295	860.686	754.104	657.978
transcript_HQ_P2_transcript12/f2p0/8366	2522	2331	2455	transcript_HQ_E1_1_transcript10196/f7p0/1920	1541	1796	1353.5	transcript_HQ_E2_1_transcript1023/f2p0/3312	786.76	569.276	776.952	transcript_HQ_E3_1_transcript12075/f3p0/1239	196.435	155.851	190.384
transcript_HQ_P2_transcript12899/f8p0/2190	287	266	305	transcript_HQ_E1_1_transcript14726/f4p0/1552	667	890	586	transcript_HQ_E2_1_transcript11137/f2p0/1879	455.826	393.257	460.739	transcript_HQ_E3_1_transcript13004/f2p0/1151	1129	937	834
transcript_HQ_P2_transcript10144/f7p0/2490	762.983	627.627	684.956	transcript_HQ_E1_1_transcript1384/f12p0/3389	2875.61	3642.69	2301.69	transcript_HQ_E2_1_transcript14777/f2p0/1679	1049	854	1117	transcript_HQ_E3_1_transcript11156/f2p0/1282	2373	1957	1716
transcript_HQ_P2_transcript120/f8p0/6678	2047	1817	2038	transcript_HQ_E1_1_transcript11110/f5p0/1848	327	368	306	transcript_HQ_E2_1_transcript10230/f2p0/1936	368	278	394	transcript_HQ_E3_1_transcript13006/f2p0/1202	1455.83	1093.76	914.406
transcript_HQ_P2_transcript129/f2p0/6612	927	842	923	transcript_HQ_E1_1_transcript12010/f2p0/1782	103.351	174.914	105.91	transcript_HQ_E2_1_transcript12042/f2p0/1829	1082.99	793.547	1177.71	transcript_HQ_E3_1_transcript12077/f2p0/1239	662	508	405
transcript_HQ_P2_transcript10146/f6p0/2478	904.902	778.332	905.054	transcript_HQ_E1_1_transcript12927/f5p0/1718	503.806	512.067	410.363	transcript_HQ_E2_1_transcript13822/f13p0/1728	1002	760	1061	transcript_HQ_E3_1_transcript102/f2p0/3523	1186.23	972.205	818.51
transcript_HQ_P2_transcript1200/f2p0/4703	644	562	600	transcript_HQ_E1_1_transcript13840/f4p0/1640	172	210	162	transcript_HQ_E2_1_transcript10231/f10p0/1930	1411.18	1076.96	1626.34	transcript_HQ_E3_1_transcript12078/f3p0/1219	596	448	371
transcript_HQ_P2_transcript1106/f2p0/4765	21.091	12.066	14.0569	transcript_HQ_E1_1_transcript12011/f2p0/1796	827.116	918.719	702.871	transcript_HQ_E2_1_transcript12043/f3p0/1825	2334.21	1732.66	2564.22	transcript_HQ_E3_1_transcript13007/f2p0/1198	1599.63	1281.3	1139.64
transcript_HQ_P2_transcript12000/f11p0/2259	1289	1181	1265	transcript_HQ_E1_1_transcript12012/f38p0/1765	2326	2530	1963	transcript_HQ_E2_1_transcript14779/f2p0/1656	592.453	439.78	598.456	transcript_HQ_E3_1_transcript1386/f2p0/2409	2549.76	2039.12	1840.87
transcript_HQ_P2_transcript1290/f2p0/4706	2039	1868	1985	transcript_HQ_E1_1_transcript12929/f2p0/1716	114	137	90	transcript_HQ_E2_1_transcript12958/f4p0/1776	1104	851	1235	transcript_HQ_E3_1_transcript13860/f21p0/1003	2244.94	1834.06	1570.42
transcript_HQ_P2_transcript11060/f2p0/2398	389.937	464.592	473.291	transcript_HQ_E1_1_transcript13842/f23p0/1619	1340	1470	1069	transcript_HQ_E2_1_transcript1114/f2p0/3259	1068.57	782.46	1158.64	transcript_HQ_E3_1_transcript13009/f3p0/1196	1203.68	951.507	841.932
transcript_HQ_P2_transcript10148/f2p0/2483	96.2587	95.4836	106.961	transcript_HQ_E1_1_transcript14729/f2p0/1603	53.6818	63.5008	47.4167	transcript_HQ_E2_1_transcript10233/f2p0/1942	432	338	466	transcript_HQ_E3_1_transcript1020/f5p0/2543	777	683	651
transcript_HQ_P2_transcript12001/f2p0/2296	148	120	160	transcript_HQ_E1_1_transcript10199/f2p0/1949	94	113	99	transcript_HQ_E2_1_transcript12959/f5p0/1736	1344.16	1057.67	1537.93	transcript_HQ_E3_1_transcript1208/f2p0/2480	1156.38	933.27	800.564
transcript_HQ_P2_transcript12900/f3p0/2181	1598.81	1492.01	1653.69	transcript_HQ_E1_1_transcript12014/f4p0/1792	244	358	203	transcript_HQ_E2_1_transcript11140/f3p0/1872	1020.03	776.68	1099.86	transcript_HQ_E3_1_transcript12080/f2p0/1246	1592.79	1291.42	1098.15
transcript_HQ_P2_transcript11061/f4p0/2412	297.172	235.856	271.715	transcript_HQ_E1_1_transcript11114/f2p0/1868	2286.98	3404.92	2092.62	transcript_HQ_E2_1_transcript1296/f25p0/3124	4086	3229	4591	transcript_HQ_E3_1_transcript13862/f5p0/1158	530.462	465.595	370.014
transcript_HQ_P2_transcript12002/f3p0/2309	637	572	667	transcript_HQ_E1_1_transcript1473/f2p0/3339	843	1084	674	transcript_HQ_E2_1_transcript11142/f3p0/1878	2531.47	1921.39	2802.12	transcript_HQ_E3_1_transcript1116/f2p0/2527	1867	1554	1310
transcript_HQ_P2_transcript12901/f4p0/2208	1015.66	934.031	1048.64	transcript_HQ_E1_1_transcript11115/f2p0/1857	892.354	1451.94	855.575	transcript_HQ_E2_1_transcript13828/f2p0/1728	597.512	501.331	687	transcript_HQ_E3_1_transcript13863/f6p0/1077	1097	853	791
transcript_HQ_P2_transcript11062/f9p0/2378	372	339	433	transcript_HQ_E1_1_transcript13845/f3p0/1654	491.62	791.152	395.836	transcript_HQ_E2_1_transcript12960/f2p0/1772	985.227	778.209	1138.06	transcript_HQ_E3_1_transcript12082/f4p0/1238	565.807	489.532	347.248
transcript_HQ_P2_transcript12003/f7p0/2304	618	538	608	transcript_HQ_E1_1_transcript12930/f3p0/1742	764	1160	638	transcript_HQ_E2_1_transcript14783/f2p0/1661	377.067	251.617	374.111	transcript_HQ_E3_1_transcript13865/f2p0/1153	1034	853	731
transcript_HQ_P2_transcript12902/f4p0/2194	104.727	131.208	117.461	transcript_HQ_E1_1_transcript102/f2p0/5103	218.05	375.61	199.17	transcript_HQ_E2_1_transcript13829/f2p0/1729	76.4943	56.8953	46.222	transcript_HQ_E3_1_transcript10202/f2p0/1290	380	276	258
transcript_HQ_P2_transcript11064/f2p0/2384	377.035	379.509	303.853	transcript_HQ_E1_1_transcript14731/f83p0/1436	5419.9	7350	4706	transcript_HQ_E2_1_transcript10235/f6p0/1943	2892.17	2103.95	3181.21	transcript_HQ_E3_1_transcript11162/f2p0/1287	216.563	178.126	169.14
transcript_HQ_P2_transcript10150/f3p0/2000	175	145	183	transcript_HQ_E1_1_transcript11116/f2p0/1843	455.125	702.772	394.559	transcript_HQ_E2_1_transcript12962/f2p0/1765	374.242	296.475	378	transcript_HQ_E3_1_transcript13866/f2p0/1148	26398.2	20810.9	18643.9
transcript_HQ_P2_transcript12904/f3p0/2202	236.929	215	253.258	transcript_HQ_E1_1_transcript13846/f2p0/1674	142.338	159.802	97.5111	transcript_HQ_E2_1_transcript1383/f2p0/3152	622	495	653	transcript_HQ_E3_1_transcript13867/f2p0/1133	543.596	478.026	408.038
transcript_HQ_P2_transcript12005/f14p0/2197	4820	4369	4811	transcript_HQ_E1_1_transcript12932/f7p0/1716	363.569	669.508	309.955	transcript_HQ_E2_1_transcript11145/f7p0/1873	2607	2053	2911	transcript_HQ_E3_1_transcript11164/f3p0/1285	577	454	368
transcript_HQ_P2_transcript11065/f3p0/2397	765.228	697.435	750.254	transcript_HQ_E1_1_transcript11117/f3p0/1868	317	444	266	transcript_HQ_E2_1_transcript10237/f2p0/1945	2272.99	1621.49	2468.17	transcript_HQ_E3_1_transcript13868/f2p0/1142	0	0	0
transcript_HQ_P2_transcript12905/f15p0/2176	505.584	465	556	transcript_HQ_E1_1_transcript1020/f4p0/3461	2155	2325	1827	transcript_HQ_E2_1_transcript12963/f2p0/1772	322.463	278.592	309.009	transcript_HQ_E3_1_transcript11165/f2p0/1299	826	642	560
transcript_HQ_P2_transcript14701/f2p0/1991	12	8	15	transcript_HQ_E1_1_transcript13848/f2p0/1664	308.919	473.377	257.647	transcript_HQ_E2_1_transcript14786/f2p0/1666	468.198	338.853	497.271	transcript_HQ_E3_1_transcript10205/f47p0/1305	7664	5928	5354
transcript_HQ_P2_transcript10151/f2p0/2494	274.83	216.288	297.449	transcript_HQ_E1_1_transcript10200/f6p0/1900	1798.2	2516.59	1539	transcript_HQ_E2_1_transcript11146/f6p0/1881	661.592	518.594	766	transcript_HQ_E3_1_transcript11166/f2p0/1291	188.127	144.605	116.214
transcript_HQ_P2_transcript12006/f3p0/2284	1240.48	1115.59	1177.23	transcript_HQ_E1_1_transcript14735/f4p0/1588	3403	3675	2987	transcript_HQ_E2_1_transcript10238/f2p0/1937	302.932	225.317	312.909	transcript_HQ_E3_1_transcript11167/f2p0/1303	512	423	350
transcript_HQ_P2_transcript12906/f3p0/2208	408	330	393	transcript_HQ_E1_1_transcript11119/f2p0/1872	1572	1382	1277	transcript_HQ_E2_1_transcript12964/f2p0/1770	316	219	308	transcript_HQ_E3_1_transcript1387/f2p0/2424	3774.82	3064.62	2635.79
transcript_HQ_P2_transcript14703/f5p0/1970	373	334	397	transcript_HQ_E1_1_transcript14736/f3p0/1591	400.96	1513.47	334.764	transcript_HQ_E2_1_transcript13831/f47p0/1449	11727.3	9246	13061.9	transcript_HQ_E3_1_transcript10207/f2p0/1354	70.0082	71.5425	59.6191
transcript_HQ_P2_transcript11066/f15p0/2385	1568	1340	1543	transcript_HQ_E1_1_transcript12936/f6p0/1731	996.799	1507.84	862.763	transcript_HQ_E2_1_transcript11147/f3p0/1872	1499.37	1153.93	1627.29	transcript_HQ_E3_1_transcript14794/f2p0/1146	42.881	34.276	36.8556
transcript_HQ_P2_transcript11067/f6p0/2403	303.138	225.369	262.312	transcript_HQ_E1_1_transcript1202/f53p0/3477	15224	22559	13134	transcript_HQ_E2_1_transcript13832/f9p0/1578	1117	815	1217	transcript_HQ_E3_1_transcript1209/f2p0/2461	398.246	344.299	280.171
transcript_HQ_P2_transcript10154/f2p0/2529	686.045	692.888	711.714	transcript_HQ_E1_1_transcript14737/f5p0/1589	318.961	454.639	289.165	transcript_HQ_E2_1_transcript14788/f2p0/1654	306.843	198.37	288.705	transcript_HQ_E3_1_transcript10209/f2p0/1346	428	328	257
transcript_HQ_P2_transcript14706/f33p0/1972	1570	1418	1529	transcript_HQ_E1_1_transcript1385/f6p0/3416	779.125	1179.07	662.23	transcript_HQ_E2_1_transcript12966/f2p0/1774	442.148	334.033	476.028	transcript_HQ_E3_1_transcript1117/f2p0/2514	2653	2052	1698
transcript_HQ_P2_transcript11068/f2p0/2403	1165	1067	1141	transcript_HQ_E1_1_transcript1112/f5p0/3546	490	612	390	transcript_HQ_E2_1_transcript1024/f2p0/3309	2638	1994	2834	transcript_HQ_E3_1_transcript13874/f2p0/1143	96	95	84
transcript_HQ_P2_transcript14707/f17p0/1984	694	636	714	transcript_HQ_E1_1_transcript12937/f49p0/1657	271.892	93.576	257.58	transcript_HQ_E2_1_transcript1479/f4p0/3106	4276.78	3176.9	4735.17	transcript_HQ_E3_1_transcript14797/f23p0/1051	2102	1710	1595
transcript_HQ_P2_transcript1291/f2p0/4536	534.454	475.354	519.016	transcript_HQ_E1_1_transcript13850/f2p0/1649	452.477	528.872	355.278	transcript_HQ_E2_1_transcript12968/f2p0/1767	1622.02	1364.62	1822.17	transcript_HQ_E3_1_transcript12091/f7p0/1239	2012.58	1603.96	1427.8
transcript_HQ_P2_transcript11069/f4p0/2406	486	406	454	transcript_HQ_E1_1_transcript11120/f7p0/1849	554	692	473	transcript_HQ_E2_1_transcript13836/f7p0/1713	407	347	487	transcript_HQ_E3_1_transcript11170/f5p0/1307	324	270	204
transcript_HQ_P2_transcript12911/f2p0/2182	1475.55	1297.85	1334.15	transcript_HQ_E1_1_transcript13851/f4p0/1661	156	219	122	transcript_HQ_E2_1_transcript10240/f2p0/1907	3638	2832	4033	transcript_HQ_E3_1_transcript11171/f2p0/1281	597	467	413
transcript_HQ_P2_transcript1107/f5p0/4777	478	452	509	transcript_HQ_E1_1_transcript10204/f44p0/1800	2138.37	1894.49	1834.25	transcript_HQ_E2_1_transcript10241/f6p0/1972	4278.27	3273.31	4696.99	transcript_HQ_E3_1_transcript12093/f2p0/1254	463.549	382.545	289.415
transcript_HQ_P2_transcript12912/f2p0/2203	109.805	127.779	121.463	transcript_HQ_E1_1_transcript11121/f2p0/1849	83.0586	97.0072	62.0189	transcript_HQ_E2_1_transcript14792/f3p0/1661	1167	946	1411	transcript_HQ_E3_1_transcript13011/f2p0/1188	494	396	302
transcript_HQ_P2_transcript11070/f3p0/2404	779.643	620.985	716.9	transcript_HQ_E1_1_transcript11122/f2p0/1852	105.837	22.2518	87.1149	transcript_HQ_E2_1_transcript11151/f10p0/1883	2464	1963	2770	transcript_HQ_E3_1_transcript13012/f18p0/1165	1709.24	1170.59	1126.83
transcript_HQ_P2_transcript12012/f7p0/2288	534	436	472	transcript_HQ_E1_1_transcript1474/f4p0/3347	358.008	526.223	304.648	transcript_HQ_E2_1_transcript13838/f3p0/1744	1485.96	1172.7	1637.97	transcript_HQ_E3_1_transcript148/f5p0/3368	3057.83	2407.66	2135.86
transcript_HQ_P2_transcript12913/f3p0/2194	794.243	648.158	811.488	transcript_HQ_E1_1_transcript12023/f9p0/1774	1413	1872	1169	transcript_HQ_E2_1_transcript1297/f2p0/3176	253.297	196.022	272.371	transcript_HQ_E3_1_transcript13013/f10p0/1173	1121.14	894.993	742.916
transcript_HQ_P2_transcript14710/f2p0/2009	346.27	262.158	307.017	transcript_HQ_E1_1_transcript13853/f2p0/1647	445.602	688.535	402.992	transcript_HQ_E2_1_transcript12970/f6p0/1768	411.204	292.508	474.016	transcript_HQ_E3_1_transcript1388/f4p0/2401	1684.59	1463.22	1258
transcript_HQ_P2_transcript11071/f2p0/2392	149.117	107.447	131.131	transcript_HQ_E1_1_transcript14740/f3p0/1590	286	328	201	transcript_HQ_E2_1_transcript12057/f12p0/1797	1040.55	955.759	1348.28	transcript_HQ_E3_1_transcript13014/f7p0/1182	524	371	331
transcript_HQ_P2_transcript12914/f3p0/2195	1012	965	1023	transcript_HQ_E1_1_transcript10206/f3p0/1935	252.402	394.524	226.757	transcript_HQ_E2_1_transcript10243/f2p0/1946	914	801	1103	transcript_HQ_E3_1_transcript13880/f2p0/1149	411.347	292.882	256.326
transcript_HQ_P2_transcript14711/f2p0/2005	1086.61	973.837	999.239	transcript_HQ_E1_1_transcript12024/f2p0/1780	576	747	507	transcript_HQ_E2_1_transcript11153/f3p0/1884	378	280	434	transcript_HQ_E3_1_transcript1480/f2p0/2390	1230	1051	888
transcript_HQ_P2_transcript10157/f14p0/2497	684	591	694	transcript_HQ_E1_1_transcript11124/f3p0/1871	550	701	453	transcript_HQ_E2_1_transcript1384/f4p0/3152	4079	3114	4561	transcript_HQ_E3_1_transcript13881/f3p0/1146	362.163	278.01	210.364
transcript_HQ_P2_transcript11072/f2p0/2417	157.753	169.546	148.631	transcript_HQ_E1_1_transcript10207/f2p0/1933	1174.75	1546.49	1023	transcript_HQ_E2_1_transcript11154/f2p0/1867	2076.21	1821.44	2369.37	transcript_HQ_E3_1_transcript12098/f2p0/1241	825.647	709.732	634.031
transcript_HQ_P2_transcript12915/f2p0/2203	563.048	442.69	542.155	transcript_HQ_E1_1_transcript1294/f2p0/3435	180.219	221.369	143.042	transcript_HQ_E2_1_transcript12058/f2p0/1818	653.013	510.112	682.427	transcript_HQ_E3_1_transcript10215/f2p0/1358	61.3	66.9569	63.0916
transcript_HQ_P2_transcript14712/f2p0/2006	51.027	0	46.6923	transcript_HQ_E1_1_transcript13855/f4p0/1644	70.8195	87.2017	67.0283	transcript_HQ_E2_1_transcript13840/f3p0/1650	364	251	388	transcript_HQ_E3_1_transcript13018/f3p0/1191	558	419	379
transcript_HQ_P2_transcript12916/f4p0/2195	525	461	506	transcript_HQ_E1_1_transcript12025/f2p0/1788	97.704	372.892	113.088	transcript_HQ_E2_1_transcript12973/f15p0/1738	2026.2	1582.09	2174.1	transcript_HQ_E3_1_transcript10216/f2p0/1358	275	218	168
transcript_HQ_P2_transcript10159/f2p0/1999	24.6999	38.0391	24.0097	transcript_HQ_E1_1_transcript14742/f2p0/1601	999	1465	859	transcript_HQ_E2_1_transcript12059/f8p0/1825	479.364	393.494	510.361	transcript_HQ_E3_1_transcript10217/f2p0/1353	591.232	378.88	454.253
transcript_HQ_P2_transcript12917/f2p0/2209	264.779	269.258	326.797	transcript_HQ_E1_1_transcript12026/f3p0/1791	146	191	140	transcript_HQ_E2_1_transcript11156/f3p0/1884	405.25	316.247	462.955	transcript_HQ_E3_1_transcript13885/f2p0/1167	163.68	112.514	106.667
transcript_HQ_P2_transcript12016/f17p0/2300	2112.12	1766.54	1952.18	transcript_HQ_E1_1_transcript13856/f5p0/1643	372	483	285	transcript_HQ_E2_1_transcript12974/f2p0/1773	1171.55	886.498	1279.85	transcript_HQ_E3_1_transcript1302/f2p0/2456	1142	868	812
transcript_HQ_P2_transcript12918/f3p0/2198	500	465	501	transcript_HQ_E1_1_transcript14743/f3p0/1604	512.772	545.402	443.516	transcript_HQ_E2_1_transcript13843/f2p0/1726	1022.01	754.533	1154.08	transcript_HQ_E3_1_transcript11180/f3p0/1298	1194	953	767
transcript_HQ_P2_transcript12017/f2p0/2261	158.353	131.446	148.901	transcript_HQ_E1_1_transcript10208/f3p0/2033	3293.17	3869.27	2785.57	transcript_HQ_E2_1_transcript11157/f7p0/1838	91726.1	71218.7	99189.9	transcript_HQ_E3_1_transcript13886/f2p0/1158	1039.82	840.906	683.042
transcript_HQ_P2_transcript12919/f2p0/2199	100.176	69.7127	177.505	transcript_HQ_E1_1_transcript11126/f2p0/1718	454.143	569.54	334.844	transcript_HQ_E2_1_transcript1206/f3p0/3232	2794	2232.18	3159.64	transcript_HQ_E3_1_transcript14804/f2p0/1094	837	630	556
transcript_HQ_P2_transcript14717/f2p0/1999	403.723	396.584	419.084	transcript_HQ_E1_1_transcript12941/f5p0/1722	639.162	598.965	541.506	transcript_HQ_E2_1_transcript13844/f7p0/1709	1291.72	937.315	1435.18	transcript_HQ_E3_1_transcript10218/f3p0/1355	162	135	134
transcript_HQ_P2_transcript12018/f3p0/2291	2091.95	1815.7	1928.75	transcript_HQ_E1_1_transcript13857/f4p0/1651	472.111	532.081	453.336	transcript_HQ_E2_1_transcript10248/f3p0/1944	289.041	191.308	308.333	transcript_HQ_E3_1_transcript13887/f2p0/1092	196	222	176
transcript_HQ_P2_transcript12019/f39p0/2281	1018.17	878.141	1125.89	transcript_HQ_E1_1_transcript12942/f2p0/1720	973	1335	818	transcript_HQ_E2_1_transcript12976/f2p0/1762	204.758	173.094	282.468	transcript_HQ_E3_1_transcript13020/f2p0/1179	96	105	100
transcript_HQ_P2_transcript14718/f5p0/1993	0	36.0055	2.15659e-08	transcript_HQ_E1_1_transcript12028/f4p0/1780	1576.33	1127.64	1030.37	transcript_HQ_E2_1_transcript12061/f7p0/1815	948.622	647.929	911.797	transcript_HQ_E3_1_transcript10219/f7p0/1365	4318.87	3373.18	3010.55
transcript_HQ_P2_transcript14719/f4p0/1993	179	184	164	transcript_HQ_E1_1_transcript11128/f2p0/1866	92.5232	105.63	74.1615	transcript_HQ_E2_1_transcript14799/f2p0/1673	280.659	216.877	308.835	transcript_HQ_E3_1_transcript121/f2p0/3472	751.097	557.713	564.958
transcript_HQ_P2_transcript12920/f2p0/2195	819.909	813.724	843.859	transcript_HQ_E1_1_transcript12029/f2p0/1779	164.496	206.277	160.396	transcript_HQ_E2_1_transcript10249/f7p0/1921	1228.59	905.831	1336.19	transcript_HQ_E3_1_transcript14807/f3p0/1101	302.567	276	242
transcript_HQ_P2_transcript1202/f3p0/4692	6124	5701	6036.77	transcript_HQ_E1_1_transcript14746/f2p0/1586	22.1992	15.4678	79.929	transcript_HQ_E2_1_transcript12977/f2p0/1606	212	192.109	279	transcript_HQ_E3_1_transcript14808/f6p0/1092	584.455	455	396
transcript_HQ_P2_transcript12921/f2p0/2204	670.879	580.933	600.697	transcript_HQ_E1_1_transcript10209/f17p0/1909	1202	1662	1112	transcript_HQ_E2_1_transcript12978/f4p0/1781	91.6771	83.0591	130.056	transcript_HQ_E3_1_transcript1389/f2p0/2412	809.77	695.685	604.451
transcript_HQ_P2_transcript10163/f2p0/2496	296	224	265	transcript_HQ_E1_1_transcript1386/f3p0/3402	599.176	888.367	555.841	transcript_HQ_E2_1_transcript13846/f3p0/1613	1164.72	883.029	1314.53	transcript_HQ_E3_1_transcript1022/f2p0/2556	963.707	695.8	625.636
transcript_HQ_P2_transcript12922/f2p0/2207	95.7427	81.925	103.692	transcript_HQ_E1_1_transcript12945/f3p0/1716	321	502	266	transcript_HQ_E2_1_transcript1116/f2p0/3274	6019.93	4759.24	6876.54	transcript_HQ_E3_1_transcript11185/f2p0/1298	10	6	12
transcript_HQ_P2_transcript12020/f6p0/2310	416	422	391	transcript_HQ_E1_1_transcript1203/f3p0/3508	1885.8	2875.62	1554.67	transcript_HQ_E2_1_transcript1025/f3p0/3319	1484	1181	1596	transcript_HQ_E3_1_transcript13891/f5p0/1148	295	258	231
transcript_HQ_P2_transcript1472/f2p0/4497	2414.33	2013.05	2296.41	transcript_HQ_E1_1_transcript1021/f2p0/3602	876.734	923.713	693.04	transcript_HQ_E2_1_transcript12979/f8p0/1733	3031	2542	3456	transcript_HQ_E3_1_transcript13892/f4p0/1145	351.609	267.531	225.717
transcript_HQ_P2_transcript12021/f4p0/2276	121	104	129	transcript_HQ_E1_1_transcript12946/f5p0/1722	424	540	296	transcript_HQ_E2_1_transcript13847/f4p0/1717	1379.75	1092.76	1512.87	transcript_HQ_E3_1_transcript1481/f5p0/2376	400	369	299
transcript_HQ_P2_transcript10165/f4p0/2499	567.089	551.69	566.484	transcript_HQ_E1_1_transcript13860/f2p0/1656	316	470	317	transcript_HQ_E2_1_transcript148/f2p0/4424	530	439	644	transcript_HQ_E3_1_transcript12103/f5p0/1238	368.088	288.991	295.083
transcript_HQ_P2_transcript12924/f3p0/2198	217	188	191	transcript_HQ_E1_1_transcript10210/f2p0/1920	411	648	352	transcript_HQ_E2_1_transcript1298/f2p0/3185	477.646	377.941	527.974	transcript_HQ_E3_1_transcript13027/f2p0/1196	1853.48	1527.62	1458.52
transcript_HQ_P2_transcript14721/f2p0/2012	112	103	108	transcript_HQ_E1_1_transcript12947/f2p0/1722	735	1077	690	transcript_HQ_E2_1_transcript1385/f2p0/3144	0	1.00438e-05	4.93837e-06	transcript_HQ_E3_1_transcript11189/f5p0/1294	353.376	293	208
transcript_HQ_P2_transcript10166/f24p0/2472	1247	1167	1205	transcript_HQ_E1_1_transcript1475/f3p0/3344	1695.54	2246.29	1500.46	transcript_HQ_E2_1_transcript1480/f2p0/3125	47.8737	46.6185	47.5767	transcript_HQ_E3_1_transcript10223/f2p0/1357	144.02	142.185	117.093
transcript_HQ_P2_transcript12022/f8p0/2317	413.702	376.851	415.191	transcript_HQ_E1_1_transcript12948/f2p0/1710	446	527	399	transcript_HQ_E2_1_transcript13850/f3p0/1699	412.801	352.305	522.532	transcript_HQ_E3_1_transcript13895/f3p0/1152	582	424.314	348.735
transcript_HQ_P2_transcript12925/f2p0/2199	254	237	297	transcript_HQ_E1_1_transcript10211/f3p0/1925	584	882	476	transcript_HQ_E2_1_transcript14800/f2p0/1667	161.562	76.8127	197.876	transcript_HQ_E3_1_transcript12105/f5p0/1238	242.94	233.533	187.529
transcript_HQ_P2_transcript10167/f3p0/2483	248.868	216.649	263.227	transcript_HQ_E1_1_transcript11131/f16p0/1805	3182.72	4010.05	2769.63	transcript_HQ_E2_1_transcript13851/f4p0/1718	622	423	655	transcript_HQ_E3_1_transcript1119/f2p0/2510	1389	1109	983
transcript_HQ_P2_transcript12023/f99p0/2228	7909	7180	7485	transcript_HQ_E1_1_transcript12032/f2p0/1784	342.276	426.954	297.373	transcript_HQ_E2_1_transcript10255/f6p0/1919	802.891	774.007	1001.04	transcript_HQ_E3_1_transcript12106/f3p0/1255	155	109	101
transcript_HQ_P2_transcript12927/f6p0/2184	530.689	481.553	491.816	transcript_HQ_E1_1_transcript14750/f2p0/1590	119.584	150.094	106.996	transcript_HQ_E2_1_transcript13852/f2p0/1714	283	223	277.478	transcript_HQ_E3_1_transcript13897/f2p0/1146	406.974	295.011	322.183
transcript_HQ_P2_transcript14724/f5p0/1991	362	274	287	transcript_HQ_E1_1_transcript10212/f3p0/1921	295	360	272	transcript_HQ_E2_1_transcript11165/f7p0/1869	315.779	267.011	363.964	transcript_HQ_E3_1_transcript10226/f2p0/1350	1437.52	1212.52	1098.55
transcript_HQ_P2_transcript12929/f6p0/2187	281	250	283	transcript_HQ_E1_1_transcript14751/f7p0/1492	460	534	343	transcript_HQ_E2_1_transcript14802/f2p0/1663	1497.24	1201.24	1648.49	transcript_HQ_E3_1_transcript11191/f2p0/1284	228	220	157
transcript_HQ_P2_transcript14727/f2p0/1995	260.367	220.851	300.987	transcript_HQ_E1_1_transcript11133/f4p0/1847	293	413	235	transcript_HQ_E2_1_transcript13853/f3p0/1737	1298	998	1357	transcript_HQ_E3_1_transcript12108/f3p0/1102	232	198	169
transcript_HQ_P2_transcript13810/f2p0/2119	112.661	81.1112	104.193	transcript_HQ_E1_1_transcript12034/f9p0/1775	221	134	200	transcript_HQ_E2_1_transcript11167/f2p0/1875	1103	820	1225	transcript_HQ_E3_1_transcript13899/f2p0/1153	381.863	321.019	298.649
transcript_HQ_P2_transcript12024/f3p0/2317	450.776	414.87	434.04	transcript_HQ_E1_1_transcript12949/f2p0/1633	81	96	70	transcript_HQ_E2_1_transcript10257/f3p0/1923	190.827	155.098	219.284	transcript_HQ_E3_1_transcript14815/f22p0/1078	3278.17	2641.93	2486
transcript_HQ_P2_transcript10169/f4p0/2492	357	364	378	transcript_HQ_E1_1_transcript11134/f4p0/1847	212	348	225	transcript_HQ_E2_1_transcript13854/f2p0/1732	30.6125	29.9338	27.4706	transcript_HQ_E3_1_transcript10227/f3p0/1358	797	665	580
transcript_HQ_P2_transcript12025/f3p0/2294	222.701	234.617	261.996	transcript_HQ_E1_1_transcript10214/f2p0/1927	1119.92	1575.79	911.538	transcript_HQ_E2_1_transcript13855/f10p0/1728	2684	1999	2888.19	transcript_HQ_E3_1_transcript14816/f2p0/1097	128.63	115.526	111.614
transcript_HQ_P2_transcript1293/f53p0/4514	4822	4365	4691	transcript_HQ_E1_1_transcript14754/f2p0/1596	391.923	534.874	327.738	transcript_HQ_E2_1_transcript13856/f13p0/1718	934	790	1092	transcript_HQ_E3_1_transcript13030/f2p0/1189	385.11	253	195.087
transcript_HQ_P2_transcript14729/f17p0/1978	2536	2312	2464	transcript_HQ_E1_1_transcript1295/f2p0/3456	779	937	652	transcript_HQ_E2_1_transcript10259/f2p0/1940	350	238	428	transcript_HQ_E3_1_transcript1211/f2p0/2343	931	764	620
transcript_HQ_P2_transcript13812/f3p0/2100	338	306	338	transcript_HQ_E1_1_transcript10215/f11p0/1917	756	1003	616	transcript_HQ_E2_1_transcript14806/f2p0/1664	131.821	121.801	179.668	transcript_HQ_E3_1_transcript139/f3p0/3395	2256	1780	1584
transcript_HQ_P2_transcript12930/f15p0/2185	1236.24	1117.88	1279.14	transcript_HQ_E1_1_transcript13867/f3p0/1648	305.1	335.531	231.994	transcript_HQ_E2_1_transcript12988/f2p0/1760	1117.96	889.668	1331.77	transcript_HQ_E3_1_transcript12110/f2p0/1242	519.338	484.547	363.916
transcript_HQ_P2_transcript12026/f3p0/2288	674.685	526.953	641.926	transcript_HQ_E1_1_transcript14755/f7p0/1560	408	580	370	transcript_HQ_E2_1_transcript14807/f5p0/1663	596	485	678	transcript_HQ_E3_1_transcript1390/f3p0/2406	384	359	267
transcript_HQ_P2_transcript13813/f3p0/2091	183.074	176.759	209.697	transcript_HQ_E1_1_transcript13868/f10p0/1656	1898.95	2394.3	1580	transcript_HQ_E2_1_transcript1117/f2p0/3272	1585	1257	1807	transcript_HQ_E3_1_transcript11196/f2p0/1295	1035	827	731
transcript_HQ_P2_transcript1017/f2p0/4845	442.912	414.64	445.378	transcript_HQ_E1_1_transcript12038/f4p0/1771	419	618	353	transcript_HQ_E2_1_transcript13858/f2p0/1736	1237.84	863.826	1229.09	transcript_HQ_E3_1_transcript13033/f2p0/1189	576	418	364
transcript_HQ_P2_transcript12027/f3p0/2292	230.966	198.514	233.924	transcript_HQ_E1_1_transcript10217/f7p0/1915	479	608	439	transcript_HQ_E2_1_transcript1026/f2p0/3262	2477	1980	2954	transcript_HQ_E3_1_transcript13034/f2p0/1183	623	525	418
transcript_HQ_P2_transcript12931/f2p0/2193	297.043	302.028	305.176	transcript_HQ_E1_1_transcript12039/f2p0/1793	251.361	335.2	176.155	transcript_HQ_E2_1_transcript14808/f8p0/1670	896	743	1060	transcript_HQ_E3_1_transcript1023/f2p0/2540	335	256	226
transcript_HQ_P2_transcript1473/f2p0/4461	1318	1158	1305	transcript_HQ_E1_1_transcript12953/f4p0/1722	469.519	542.89	439.068	transcript_HQ_E2_1_transcript13859/f2p0/1722	1049	851	1236	transcript_HQ_E3_1_transcript13035/f3p0/1185	718.839	584.641	514.643
transcript_HQ_P2_transcript13814/f2p0/2114	140	144	142	transcript_HQ_E1_1_transcript11139/f2p0/1854	164	256	130	transcript_HQ_E2_1_transcript10260/f2p0/1940	311.477	285.292	409.062	transcript_HQ_E3_1_transcript14820/f3p0/1115	36.9241	250.023	0
transcript_HQ_P2_transcript12932/f3p0/2193	403	398	414	transcript_HQ_E1_1_transcript1387/f11p0/3172	1907	2230	1596	transcript_HQ_E2_1_transcript11171/f29p0/1838	1141.7	900.4	1185.23	transcript_HQ_E3_1_transcript12114/f2p0/1239	633.992	507.134	472.528
transcript_HQ_P2_transcript12028/f6p0/2286	373.263	329	371.554	transcript_HQ_E1_1_transcript10219/f2p0/1940	668.266	1131.23	520.964	transcript_HQ_E2_1_transcript1299/f10p0/3178	11487.2	8626.7	12750	transcript_HQ_E3_1_transcript13903/f2p0/1134	267.318	272	245
transcript_HQ_P2_transcript12933/f11p0/2181	1269	1214	1351	transcript_HQ_E1_1_transcript1204/f3p0/3490	1483.59	1991.45	1270.04	transcript_HQ_E2_1_transcript1386/f6p0/3154	2967	2232	3287	transcript_HQ_E3_1_transcript10231/f2p0/1353	303	280	246
transcript_HQ_P2_transcript13816/f15p0/2079	7602.7	6645.79	7242.48	transcript_HQ_E1_1_transcript12040/f2p0/1778	376	536	335	transcript_HQ_E2_1_transcript12065/f5p0/1812	400.405	336.231	456.958	transcript_HQ_E3_1_transcript13904/f6p0/1140	2929.09	2180.18	2131.95
transcript_HQ_P2_transcript10172/f3p0/2494	176.634	152.654	195.543	transcript_HQ_E1_1_transcript1114/f4p0/3524	512	666	469	transcript_HQ_E2_1_transcript10261/f5p0/1931	1018.16	757.425	1127.78	transcript_HQ_E3_1_transcript12116/f13p0/1243	1909.33	1539.56	1370.1
transcript_HQ_P2_transcript14732/f14p0/1997	988	951	1013	transcript_HQ_E1_1_transcript13871/f3p0/1666	270	381	228	transcript_HQ_E2_1_transcript13860/f2p0/1723	560	491	698	transcript_HQ_E3_1_transcript10233/f2p0/1372	326	296	235
transcript_HQ_P2_transcript14733/f3p0/2005	362.446	330.615	367.704	transcript_HQ_E1_1_transcript1476/f5p0/3296	1624.65	2198.08	1469.66	transcript_HQ_E2_1_transcript12066/f2p0/1824	1061	846	1259	transcript_HQ_E3_1_transcript12118/f12p0/1234	518	379	312
transcript_HQ_P2_transcript13818/f3p0/2101	329	318	317	transcript_HQ_E1_1_transcript13872/f2p0/1646	643.331	543.334	537.753	transcript_HQ_E2_1_transcript1481/f4p0/3118	975.647	770.227	1053.57	transcript_HQ_E3_1_transcript13907/f3p0/1166	506.481	449.886	406.93
transcript_HQ_P2_transcript10173/f8p0/2456	818.306	801.459	825.721	transcript_HQ_E1_1_transcript12956/f60p0/1682	2518.95	3329.39	2102.83	transcript_HQ_E2_1_transcript14811/f2p0/1622	984	726	1045	transcript_HQ_E3_1_transcript12119/f3p0/1237	711.807	614.606	489.185
transcript_HQ_P2_transcript1203/f3p0/4718	58.8605	25.0327	113.827	transcript_HQ_E1_1_transcript1022/f2p0/3615	1500.4	2001.8	1291.86	transcript_HQ_E2_1_transcript12067/f2p0/1822	213.073	182.109	226.398	transcript_HQ_E3_1_transcript1120/f2p0/2508	1411.78	1145.67	990.007
transcript_HQ_P2_transcript14734/f2p0/2003	179	184	165	transcript_HQ_E1_1_transcript13873/f3p0/1657	20.0271	40.0419	23.0393	transcript_HQ_E2_1_transcript10263/f2p0/1938	264	219	347	transcript_HQ_E3_1_transcript14825/f2p0/1087	173.31	135.003	107.081
transcript_HQ_P2_transcript13819/f3p0/2085	2380.86	2082	2293.85	transcript_HQ_E1_1_transcript10220/f4p0/1928	539	509	449	transcript_HQ_E2_1_transcript14812/f7p0/1663	2117.86	1668.2	2129.89	transcript_HQ_E3_1_transcript10235/f3p0/1350	2201	1757	1483
transcript_HQ_P2_transcript10175/f2p0/2500	993.981	943.358	1014.94	transcript_HQ_E1_1_transcript11142/f3p0/1855	134.446	132.51	110.164	transcript_HQ_E2_1_transcript10264/f2p0/1922	134	139	179	transcript_HQ_E3_1_transcript10236/f2p0/1327	2141	1743	1477
transcript_HQ_P2_transcript14736/f11p0/1994	2383	2145	2457	transcript_HQ_E1_1_transcript12044/f2p0/1785	254	410	216	transcript_HQ_E2_1_transcript12069/f4p0/1841	1218	980	1320	transcript_HQ_E3_1_transcript1391/f2p0/2397	1369.62	1094.08	977.711
transcript_HQ_P2_transcript1382/f2p0/4484	793.632	732.517	703.029	transcript_HQ_E1_1_transcript11143/f4p0/1854	307	377	275	transcript_HQ_E2_1_transcript10265/f5p0/1939	4938.62	3915.31	5921.61	transcript_HQ_E3_1_transcript13910/f3p0/1140	1332	933	809
transcript_HQ_P2_transcript10176/f2p0/2494	634.051	568.802	562.401	transcript_HQ_E1_1_transcript10222/f14p0/1919	1594	2286	1366	transcript_HQ_E2_1_transcript10266/f3p0/1948	1377.03	1155.56	1606.73	transcript_HQ_E3_1_transcript14829/f2p0/1099	194.711	150.293	131.784
transcript_HQ_P2_transcript14737/f2p0/2009	1319.88	1116.78	1280.42	transcript_HQ_E1_1_transcript14764/f3p0/1590	287	480	254	transcript_HQ_E2_1_transcript13863/f2p0/1724	869.953	689.815	876.026	transcript_HQ_E3_1_transcript12123/f2p0/1242	767	621	507
transcript_HQ_P2_transcript13820/f2p0/2112	172.826	159.617	127.64	transcript_HQ_E1_1_transcript10223/f2p0/1927	68	81	49	transcript_HQ_E2_1_transcript11177/f5p0/1886	1154	873	1282	transcript_HQ_E3_1_transcript13913/f2p0/1144	2134	1697	1496
transcript_HQ_P2_transcript12939/f2p0/2187	319.82	301.505	311.286	transcript_HQ_E1_1_transcript13877/f8p0/1636	310	408	295	transcript_HQ_E2_1_transcript10267/f5p0/1935	8841.8	6727.93	9791.87	transcript_HQ_E3_1_transcript12124/f2p0/1246	616.322	541.67	428.841
transcript_HQ_P2_transcript10177/f2p0/2495	191.845	166.026	160.903	transcript_HQ_E1_1_transcript12046/f6p0/1769	3768	5510	3159	transcript_HQ_E2_1_transcript1207/f4p0/3230	19614.9	14752.6	22352.6	transcript_HQ_E3_1_transcript11205/f3p0/1293	54659	45207	39483
transcript_HQ_P2_transcript14739/f3p0/2024	401	340	362	transcript_HQ_E1_1_transcript1296/f8p0/3440	1399.46	2181.88	1277.66	transcript_HQ_E2_1_transcript13865/f5p0/1723	641.081	495.77	713.888	transcript_HQ_E3_1_transcript1483/f9p0/2393	1889.35	1749.27	1257.77
transcript_HQ_P2_transcript10178/f2p0/2490	600.597	606.676	546.655	transcript_HQ_E1_1_transcript14766/f3p0/1587	648.174	1025.93	534.186	transcript_HQ_E2_1_transcript12071/f2p0/1819	1274.3	933.668	1334.66	transcript_HQ_E3_1_transcript13916/f3p0/1150	632.685	523.78	415.161
transcript_HQ_P2_transcript11073/f2p0/2412	370	342	327	transcript_HQ_E1_1_transcript11145/f9p0/1857	770	1058	666	transcript_HQ_E2_1_transcript14816/f2p0/1653	1550.26	1189.77	1656.62	transcript_HQ_E3_1_transcript13917/f5p0/1152	25.504	28.8169	0
transcript_HQ_P2_transcript12940/f6p0/2194	414.707	389.6	404.325	transcript_HQ_E1_1_transcript10224/f2p0/1941	395	520	324	transcript_HQ_E2_1_transcript11179/f2p0/1874	440.38	373.321	507.824	transcript_HQ_E3_1_transcript11208/f3p0/1302	759.33	675.568	620.255
transcript_HQ_P2_transcript10179/f2p0/2539	461.001	389.434	423.288	transcript_HQ_E1_1_transcript14769/f2p0/1584	194	250	134	transcript_HQ_E2_1_transcript14817/f2p0/1674	609.609	461.721	738.341	transcript_HQ_E3_1_transcript10238/f2p0/1363	607.339	475.431	403.888
transcript_HQ_P2_transcript11074/f2p0/2416	79.6821	66.9825	76.1608	transcript_HQ_E1_1_transcript1388/f2p0/3419	1681	2452	1532	transcript_HQ_E2_1_transcript14818/f2p0/1662	352	286	403	transcript_HQ_E3_1_transcript12127/f3p0/1231	3800	2982	2581
transcript_HQ_P2_transcript12942/f2p0/2202	53	43	54	transcript_HQ_E1_1_transcript11147/f2p0/1854	380	431	338	transcript_HQ_E2_1_transcript1027/f6p0/3264	2287.7	1755.28	2419.7	transcript_HQ_E3_1_transcript14832/f2p0/1095	425	399	332
transcript_HQ_P2_transcript13821/f2p0/2111	331	327	324	transcript_HQ_E1_1_transcript10227/f3p0/1918	363	477	273	transcript_HQ_E2_1_transcript13869/f2p0/1712	390.8	285.913	447.055	transcript_HQ_E3_1_transcript13919/f4p0/1148	850	666	605
transcript_HQ_P2_transcript12943/f3p0/2193	245.82	254.253	222.048	transcript_HQ_E1_1_transcript13880/f2p0/1647	119	116	94	transcript_HQ_E2_1_transcript11180/f5p0/1886	1299	965	1330	transcript_HQ_E3_1_transcript13041/f2p0/1189	199	188	128
transcript_HQ_P2_transcript11076/f6p0/2409	718.608	601.292	590.348	transcript_HQ_E1_1_transcript1477/f2p0/3356	995.413	1483.44	859.704	transcript_HQ_E2_1_transcript1387/f2p0/3151	1497	1237	1804	transcript_HQ_E3_1_transcript13042/f2p0/1184	419	365	375
transcript_HQ_P2_transcript1018/f2p0/4863	1561.53	1464.53	1454.82	transcript_HQ_E1_1_transcript1205/f2p0/3517	682	886	575	transcript_HQ_E2_1_transcript10272/f2p0/1965	326.231	240.891	382.646	transcript_HQ_E3_1_transcript1121/f2p0/2512	783	592	605
transcript_HQ_P2_transcript13822/f5p0/2088	410	456	524	transcript_HQ_E1_1_transcript13881/f19p0/1607	1078	1158	826	transcript_HQ_E2_1_transcript13870/f3p0/1712	620	470	716	transcript_HQ_E3_1_transcript13043/f2p0/1198	68.9284	29.2995	40.9968
transcript_HQ_P2_transcript12944/f2p0/2197	184	202	202	transcript_HQ_E1_1_transcript12050/f24p0/1746	804.843	857.235	719.478	transcript_HQ_E2_1_transcript14820/f4p0/1762	1100.64	889.66	1178.65	transcript_HQ_E3_1_transcript14835/f6p0/1090	566	445	406
transcript_HQ_P2_transcript10180/f2p0/2493	244.364	270.571	214.089	transcript_HQ_E1_1_transcript12965/f2p0/1729	584.967	306.708	489.376	transcript_HQ_E2_1_transcript13871/f2p0/1723	927	751	1035	transcript_HQ_E3_1_transcript1213/f32p0/2429	6363	5233	4400
transcript_HQ_P2_transcript13823/f2p0/2113	1124	1077	1077	transcript_HQ_E1_1_transcript10229/f2p0/1943	1402	1725	1240	transcript_HQ_E2_1_transcript10273/f17p0/1910	5580	4471	6201	transcript_HQ_E3_1_transcript1024/f2p0/2554	506	458	414
transcript_HQ_P2_transcript10181/f35p0/2484	2135	1923	2039	transcript_HQ_E1_1_transcript13883/f5p0/1644	361	550	328	transcript_HQ_E2_1_transcript130/f2p0/4429	1863.6	1425.69	2032.4	transcript_HQ_E3_1_transcript14836/f3p0/1089	226	207	172
transcript_HQ_P2_transcript13824/f2p0/2106	91.6598	88.6796	133.296	transcript_HQ_E1_1_transcript12052/f6p0/1739	108.125	140.923	72.1822	transcript_HQ_E2_1_transcript14822/f13p0/1666	956	811	1198	transcript_HQ_E3_1_transcript13045/f2p0/1197	543.369	387.115	408.234
transcript_HQ_P2_transcript10182/f3p0/2484	375.635	335.936	392.738	transcript_HQ_E1_1_transcript12967/f2p0/1731	669	949	598	transcript_HQ_E2_1_transcript11186/f86p0/1726	8447.65	6404.66	9605.15	transcript_HQ_E3_1_transcript10240/f23p0/1323	1234.68	1041.57	940.969
transcript_HQ_P2_transcript13825/f3p0/2100	255.703	237.953	231.517	transcript_HQ_E1_1_transcript1023/f2p0/3606	577.297	906.097	517.463	transcript_HQ_E2_1_transcript13873/f16p0/1561	988	842	1126	transcript_HQ_E3_1_transcript13047/f2p0/1188	976.394	895.805	724.512
transcript_HQ_P2_transcript11079/f12p0/2392	54986.3	49176.6	54161.9	transcript_HQ_E1_1_transcript12054/f2p0/1805	60	110	82	transcript_HQ_E2_1_transcript1300/f3p0/3163	2123.49	1663.66	2421.31	transcript_HQ_E3_1_transcript14838/f2p0/1092	137	117	108
transcript_HQ_P2_transcript12945/f13p0/2169	2.08879e-06	0.00040051	6.78896e-06	transcript_HQ_E1_1_transcript12969/f15p0/1697	1275	2054	1127	transcript_HQ_E2_1_transcript10275/f2p0/1936	573.957	479.129	692.432	transcript_HQ_E3_1_transcript11213/f2p0/1305	985.741	737.304	638.841
transcript_HQ_P2_transcript12031/f2p0/2309	291.459	236.59	267.814	transcript_HQ_E1_1_transcript14774/f2p0/1586	476.992	697.705	415.438	transcript_HQ_E2_1_transcript1208/f2p0/3231	2362	1793	2580	transcript_HQ_E3_1_transcript14839/f2p0/1092	554	506	343
transcript_HQ_P2_transcript13826/f2p0/2106	209	187	201	transcript_HQ_E1_1_transcript10231/f12p0/1902	874	1378	676	transcript_HQ_E2_1_transcript14824/f2p0/1668	436	283	428	transcript_HQ_E3_1_transcript13048/f3p0/1191	472	375	293
transcript_HQ_P2_transcript13827/f2p0/2105	358.995	193.031	349.255	transcript_HQ_E1_1_transcript13886/f2p0/1633	130	156	111	transcript_HQ_E2_1_transcript14825/f2p0/1665	779	648.658	929	transcript_HQ_E3_1_transcript13049/f2p0/1195	416.794	365.398	340.412
transcript_HQ_P2_transcript12032/f4p0/2299	653	578	543	transcript_HQ_E1_1_transcript12055/f2p0/1774	330	604	295	transcript_HQ_E2_1_transcript11188/f3p0/1875	2690.01	1891.48	2703.19	transcript_HQ_E3_1_transcript1305/f4p0/2432	1399	1125	1016
transcript_HQ_P2_transcript10184/f3p0/2489	95.6161	79.7207	119.021	transcript_HQ_E1_1_transcript14775/f2p0/1585	345.29	479.686	284.714	transcript_HQ_E2_1_transcript10277/f5p0/1939	1005	692	1065	transcript_HQ_E3_1_transcript12135/f8p0/1239	1497	1094	950
transcript_HQ_P2_transcript1108/f2p0/4762	1078	1028	1044	transcript_HQ_E1_1_transcript13887/f4p0/1647	270.431	366.492	234.045	transcript_HQ_E2_1_transcript12081/f2p0/1824	534	448	623	transcript_HQ_E3_1_transcript1484/f2p0/2386	2435	2000	1731
transcript_HQ_P2_transcript12033/f2p0/2293	421.288	413.602	445	transcript_HQ_E1_1_transcript1297/f2p0/3443	861.614	1141.72	718.617	transcript_HQ_E2_1_transcript11189/f28p0/1856	829.842	578.461	916.943	transcript_HQ_E3_1_transcript12136/f2p0/1242	634.083	648.143	490.796
transcript_HQ_P2_transcript14740/f2p0/1994	365	361	398	transcript_HQ_E1_1_transcript10233/f3p0/1920	518.786	528.779	427.331	transcript_HQ_E2_1_transcript14826/f2p0/1561	232.769	158.55	254.016	transcript_HQ_E3_1_transcript11217/f3p0/1313	307	245	219
transcript_HQ_P2_transcript11080/f2p0/2396	257	259	235	transcript_HQ_E1_1_transcript12057/f4p0/1742	354.741	552.703	345.713	transcript_HQ_E2_1_transcript10279/f3p0/1936	721	573	811	transcript_HQ_E3_1_transcript13052/f2p0/1188	229.737	198.495	145.095
transcript_HQ_P2_transcript13828/f5p0/2104	936.099	803.479	884.887	transcript_HQ_E1_1_transcript12970/f3p0/1717	236	284	195	transcript_HQ_E2_1_transcript1119/f3p0/3269	7200	5456	7749	transcript_HQ_E3_1_transcript12138/f2p0/1241	892.482	682.396	646.222
transcript_HQ_P2_transcript12948/f3p0/2238	402.65	413.162	466.139	transcript_HQ_E1_1_transcript13889/f3p0/1643	65	71	64	transcript_HQ_E2_1_transcript13004/f5p0/1776	784	574	789	transcript_HQ_E3_1_transcript1393/f2p0/2418	262	181	191
transcript_HQ_P2_transcript14741/f2p0/1993	250.516	247.012	298.136	transcript_HQ_E1_1_transcript14779/f2p0/1585	205.75	310.467	211.636	transcript_HQ_E2_1_transcript14828/f2p0/1668	803.682	588.594	793.565	transcript_HQ_E3_1_transcript13054/f2p0/1206	281	264	229
transcript_HQ_P2_transcript11081/f3p0/2408	146.141	149.555	112.749	transcript_HQ_E1_1_transcript12059/f3p0/1780	955.331	1516.38	804.3	transcript_HQ_E2_1_transcript1028/f3p0/3305	7529	5687	8622	transcript_HQ_E3_1_transcript13930/f2p0/1141	214	208	150
transcript_HQ_P2_transcript13829/f3p0/2104	37.4232	35.6	45.2276	transcript_HQ_E1_1_transcript1389/f3p0/3385	257	363	270	transcript_HQ_E2_1_transcript13006/f2p0/1785	482	444	634	transcript_HQ_E3_1_transcript1122/f8p0/2491	1663	1198	1095
transcript_HQ_P2_transcript12949/f2p0/2189	841	689	734	transcript_HQ_E1_1_transcript13890/f2p0/1647	201.493	289.601	213.244	transcript_HQ_E2_1_transcript12085/f3p0/1836	535.673	432.176	572.024	transcript_HQ_E3_1_transcript14844/f3p0/1091	499	438	347
transcript_HQ_P2_transcript14742/f2p0/2002	384	368	363	transcript_HQ_E1_1_transcript13891/f5p0/1646	615	716	491	transcript_HQ_E2_1_transcript13007/f2p0/1756	466.521	356.249	566.507	transcript_HQ_E3_1_transcript13056/f2p0/1192	231	199	153
transcript_HQ_P2_transcript10187/f2p0/2499	241.686	223.963	245.589	transcript_HQ_E1_1_transcript14780/f2p0/1587	359.284	607.357	360.236	transcript_HQ_E2_1_transcript12086/f2p0/1821	8.01828	8	8	transcript_HQ_E3_1_transcript13057/f3p0/1197	423	354	278
transcript_HQ_P2_transcript1383/f2p0/4504	494	429	497	transcript_HQ_E1_1_transcript12060/f2p0/1795	523.542	1239.56	535.602	transcript_HQ_E2_1_transcript11193/f9p0/1868	1930.72	1523	2132	transcript_HQ_E3_1_transcript11221/f2p0/1318	538	474	427
transcript_HQ_P2_transcript11083/f2p0/2389	175	181	164	transcript_HQ_E1_1_transcript10238/f81p0/1880	5168	9073	4410	transcript_HQ_E2_1_transcript1483/f3p0/3127	1919	1394	1971	transcript_HQ_E3_1_transcript10249/f34p0/1310	2310	1828	1542
transcript_HQ_P2_transcript1295/f3p0/4591	1260.8	1167.36	1175.22	transcript_HQ_E1_1_transcript14782/f6p0/1586	304.794	412.211	240.354	transcript_HQ_E2_1_transcript13009/f2p0/1760	1059	782	1234	transcript_HQ_E3_1_transcript13936/f30p0/1097	2963	2306	2120
transcript_HQ_P2_transcript14745/f7p0/2008	889.438	764.693	917.722	transcript_HQ_E1_1_transcript13893/f2p0/1646	256	291	231	transcript_HQ_E2_1_transcript14830/f22p0/1649	600	515	670	transcript_HQ_E3_1_transcript14849/f7p0/1091	391	324	224
transcript_HQ_P2_transcript10188/f4p0/2489	1100.48	1016.25	1107.54	transcript_HQ_E1_1_transcript12977/f2p0/1715	196.806	265.457	181.295	transcript_HQ_E2_1_transcript10283/f9p0/1879	2697	2147	3044	transcript_HQ_E3_1_transcript11224/f3p0/1289	251	178	149
transcript_HQ_P2_transcript11084/f12p0/2354	713	609	673	transcript_HQ_E1_1_transcript10239/f2p0/1926	187.094	199.765	150.299	transcript_HQ_E2_1_transcript12088/f4p0/1816	665.165	542.543	739.511	transcript_HQ_E3_1_transcript1025/f2p0/2548	394.272	381.4	304.811
transcript_HQ_P2_transcript12950/f3p0/2196	402.463	333.48	385.598	transcript_HQ_E1_1_transcript14783/f2p0/1582	590.577	665.113	498.321	transcript_HQ_E2_1_transcript11195/f2p0/1879	933	744	1039	transcript_HQ_E3_1_transcript13938/f3p0/1138	608.375	493.53	428.252
transcript_HQ_P2_transcript10189/f2p0/2495	75	68	67	transcript_HQ_E1_1_transcript12063/f20p0/1780	637	944	515	transcript_HQ_E2_1_transcript1301/f3p0/3022	831	620	907	transcript_HQ_E3_1_transcript13060/f2p0/1188	435.422	303.063	282.425
transcript_HQ_P2_transcript11085/f4p0/2335	754	694	705	transcript_HQ_E1_1_transcript1024/f11p0/3602	859	930	649	transcript_HQ_E2_1_transcript10284/f2p0/1856	2117.45	1775.76	2349.87	transcript_HQ_E3_1_transcript1485/f2p0/2388	90	81	59
transcript_HQ_P2_transcript13832/f8p0/2057	650.959	616.064	617.792	transcript_HQ_E1_1_transcript10240/f3p0/1919	384.594	676.824	429.289	transcript_HQ_E2_1_transcript12089/f3p0/1917	341.141	329.025	342.379	transcript_HQ_E3_1_transcript1214/f2p0/2494	1387	1085	1043
transcript_HQ_P2_transcript14747/f2p0/2018	397.626	351.651	428.165	transcript_HQ_E1_1_transcript13897/f2p0/1647	343	393	297	transcript_HQ_E2_1_transcript13010/f6p0/1763	988	767	1159	transcript_HQ_E3_1_transcript11227/f3p0/1275	776.97	592.426	541.927
transcript_HQ_P2_transcript12951/f2p0/2196	438.061	409.67	470.03	transcript_HQ_E1_1_transcript14787/f3p0/1588	540	663	478	transcript_HQ_E2_1_transcript10285/f12p0/1906	972.262	820.882	1094.14	transcript_HQ_E3_1_transcript1394/f2p0/2425	1188	980	850
transcript_HQ_P2_transcript11086/f2p0/2362	236	203	209	transcript_HQ_E1_1_transcript1298/f4p0/3447	907	1123	785	transcript_HQ_E2_1_transcript13011/f2p0/1718	642	509	773	transcript_HQ_E3_1_transcript12140/f12p0/1205	750.387	659.703	523.598
transcript_HQ_P2_transcript12952/f10p0/2171	959	934.423	1015.43	transcript_HQ_E1_1_transcript10241/f18p0/1914	1267.95	2263.48	1111.89	transcript_HQ_E2_1_transcript1209/f2p0/3183	630	489	698	transcript_HQ_E3_1_transcript11228/f3p0/1297	214.749	171.709	160.835
transcript_HQ_P2_transcript1019/f5p0/4869	2287	2081	2172	transcript_HQ_E1_1_transcript12066/f2p0/1785	983	1501	774	transcript_HQ_E2_1_transcript14835/f2p0/1690	500.456	419.606	547.576	transcript_HQ_E3_1_transcript13063/f2p0/1193	412	325	293
transcript_HQ_P2_transcript11088/f3p0/2401	420.559	331.701	367.023	transcript_HQ_E1_1_transcript12980/f2p0/1718	421	671	342	transcript_HQ_E2_1_transcript11199/f2p0/1872	590.872	456.24	657.4	transcript_HQ_E3_1_transcript13940/f2p0/1139	253.683	163	184.212
transcript_HQ_P2_transcript12954/f2p0/2200	172	156	175	transcript_HQ_E1_1_transcript13899/f3p0/1646	1191.31	1641.66	1046.05	transcript_HQ_E2_1_transcript14836/f2p0/1650	443.894	331.487	467.521	transcript_HQ_E3_1_transcript12141/f18p0/1187	1614	1395	1090
transcript_HQ_P2_transcript11089/f3p0/2409	251.914	269.572	298.203	transcript_HQ_E1_1_transcript12067/f3p0/1789	723	863	583	transcript_HQ_E2_1_transcript12091/f3p0/1830	4033.57	3213.09	4782.66	transcript_HQ_E3_1_transcript14853/f3p0/1096	388	300	288
transcript_HQ_P2_transcript1475/f3p0/4459	823	669	755	transcript_HQ_E1_1_transcript12981/f2p0/1715	580	987	529	transcript_HQ_E2_1_transcript112/f3p0/4541	4483	3381	4893	transcript_HQ_E3_1_transcript12143/f2p0/1243	283	224	201
transcript_HQ_P2_transcript12955/f3p0/2189	466.465	421.689	440.607	transcript_HQ_E1_1_transcript10243/f2p0/1921	343	399.05	297	transcript_HQ_E2_1_transcript12093/f2p0/1819	2438.67	1832.32	2609.78	transcript_HQ_E3_1_transcript10253/f10p0/1352	978.315	745.403	652.874
transcript_HQ_P2_transcript14750/f5p0/1989	747	620	646	transcript_HQ_E1_1_transcript12982/f80p0/1599	2236	3322	1977	transcript_HQ_E2_1_transcript14838/f6p0/1658	720.328	566.805	777.083	transcript_HQ_E3_1_transcript13066/f2p0/1187	1473.76	1119.08	1018.48
transcript_HQ_P2_transcript12035/f2p0/2161	1718	1591	1682	transcript_HQ_E1_1_transcript12069/f5p0/1769	456	808	348	transcript_HQ_E2_1_transcript13016/f2p0/1769	9.86552	23.3187	76.3314	transcript_HQ_E3_1_transcript1123/f2p0/2498	4714.28	3870.62	3182.57
transcript_HQ_P2_transcript10192/f2p0/2504	39.1302	38.3121	44.1384	transcript_HQ_E1_1_transcript10244/f3p0/1917	228.73	279.427	207.81	transcript_HQ_E2_1_transcript12094/f2p0/1788	598	491	717	transcript_HQ_E3_1_transcript11230/f2p0/1293	570	440	423
transcript_HQ_P2_transcript12036/f17p0/2295	617	557	581	transcript_HQ_E1_1_transcript1479/f2p0/3326	306	276	230	transcript_HQ_E2_1_transcript14839/f3p0/1675	890.937	652.873	1048.36	transcript_HQ_E3_1_transcript13068/f3p0/1216	602.118	452.931	403.88
transcript_HQ_P2_transcript1109/f2p0/4762	3369.07	2991.36	3256.54	transcript_HQ_E1_1_transcript139/f5p0/4890	1673.87	2423.55	1393.8	transcript_HQ_E2_1_transcript1029/f26p0/3263	5080.14	4239.47	5561.32	transcript_HQ_E3_1_transcript13945/f2p0/1128	282.715	203.287	164.075
transcript_HQ_P2_transcript13838/f2p0/2100	630.048	693.412	652.421	transcript_HQ_E1_1_transcript14790/f2p0/1594	566	630	441	transcript_HQ_E2_1_transcript1120/f5p0/3289	1167	899	1265	transcript_HQ_E3_1_transcript11231/f2p0/1293	258	245	238
transcript_HQ_P2_transcript10193/f3p0/2495	3895.46	3447.78	3818.51	transcript_HQ_E1_1_transcript12984/f2p0/1721	734	1215	685	transcript_HQ_E2_1_transcript10290/f22p0/1883	1770	1408	1845	transcript_HQ_E3_1_transcript14857/f23p0/1012	1360	1090	1027
transcript_HQ_P2_transcript12037/f6p0/2301	204	189	185	transcript_HQ_E1_1_transcript1207/f6p0/3517	902	1264	764	transcript_HQ_E2_1_transcript11200/f2p0/1901	213	166	212	transcript_HQ_E3_1_transcript13946/f2p0/1139	2087.33	1634.94	1528.85
transcript_HQ_P2_transcript11090/f2p0/2401	569	557	537	transcript_HQ_E1_1_transcript12985/f4p0/1714	211	241	162	transcript_HQ_E2_1_transcript1484/f3p0/3137	2410	2007	2757	transcript_HQ_E3_1_transcript11232/f2p0/1289	204	167	130
transcript_HQ_P2_transcript13839/f2p0/2091	477	439	496	transcript_HQ_E1_1_transcript1390/f3p0/3458	252.253	287.131	228.549	transcript_HQ_E2_1_transcript11201/f4p0/1874	485	384	513	transcript_HQ_E3_1_transcript14858/f2p0/1048	258	208	185
transcript_HQ_P2_transcript12959/f6p0/2198	670	516	585	transcript_HQ_E1_1_transcript13900/f2p0/1642	1800.09	2751.17	1529.13	transcript_HQ_E2_1_transcript14840/f2p0/1667	138	91	105	transcript_HQ_E3_1_transcript11233/f2p0/1291	610	506.493	417.507
transcript_HQ_P2_transcript14754/f3p0/1987	732	646	663	transcript_HQ_E1_1_transcript14794/f3p0/1596	795	1115	720	transcript_HQ_E2_1_transcript11202/f17p0/1869	2577.48	2185.02	2850.58	transcript_HQ_E3_1_transcript12148/f2p0/1231	265	240	197
transcript_HQ_P2_transcript10195/f2p0/2485	11.2822	29.6372	23.4188	transcript_HQ_E1_1_transcript13901/f3p0/1648	132	170	100	transcript_HQ_E2_1_transcript1302/f18p0/3153	2824	2205	3334	transcript_HQ_E3_1_transcript1307/f5p0/2371	1965	1451	1329.65
transcript_HQ_P2_transcript1384/f2p0/4549	542	460	504	transcript_HQ_E1_1_transcript12072/f3p0/1783	173	229	117	transcript_HQ_E2_1_transcript12098/f2p0/1826	794.119	617.518	946.567	transcript_HQ_E3_1_transcript10257/f3p0/1332	653.06	441.313	423
transcript_HQ_P2_transcript14756/f4p0/1999	394.507	301.262	384.019	transcript_HQ_E1_1_transcript13902/f48p0/1646	1253.43	1815.95	1107.29	transcript_HQ_E2_1_transcript10293/f3p0/1930	1654	1173	1720	transcript_HQ_E3_1_transcript13070/f2p0/1195	1558	1237	1057
transcript_HQ_P2_transcript10196/f52p0/2442	1874	1673	1809	transcript_HQ_E1_1_transcript12073/f4p0/1786	687.578	580.671	553.174	transcript_HQ_E2_1_transcript12099/f3p0/1751	1627	1251	1840	transcript_HQ_E3_1_transcript1486/f2p0/2387	185	147	107
transcript_HQ_P2_transcript1296/f2p0/4611	339.495	288.761	338.504	transcript_HQ_E1_1_transcript11148/f2p0/1846	31.6349	27.1882	15.458	transcript_HQ_E2_1_transcript10294/f2p0/1942	903.831	852.533	1012.3	transcript_HQ_E3_1_transcript11235/f2p0/1285	230	181	162
transcript_HQ_P2_transcript14757/f20p0/1984	882.851	811.503	867.604	transcript_HQ_E1_1_transcript12989/f2p0/1708	776.119	1185.3	674.187	transcript_HQ_E2_1_transcript11204/f4p0/1878	763.075	570.555	803.756	transcript_HQ_E3_1_transcript13949/f3p0/1237	373.313	293.679	269.846
transcript_HQ_P2_transcript10197/f17p0/2480	2594.56	2502.18	2550.16	transcript_HQ_E1_1_transcript11149/f4p0/1833	170.062	271.699	133.135	transcript_HQ_E2_1_transcript10295/f4p0/1941	2460.88	2033.35	2870.98	transcript_HQ_E3_1_transcript13071/f12p0/1189	1019.48	743.038	969.909
transcript_HQ_P2_transcript14758/f5p0/1992	345	315	360	transcript_HQ_E1_1_transcript13904/f6p0/1642	288	433	281	transcript_HQ_E2_1_transcript13022/f5p0/1749	2042	1686	2249	transcript_HQ_E3_1_transcript10258/f4p0/1354	1177.11	919.038	734.09
transcript_HQ_P2_transcript13842/f2p0/2104	510.607	389.024	468.076	transcript_HQ_E1_1_transcript1025/f3p0/3626	473.987	701.403	421.023	transcript_HQ_E2_1_transcript10296/f2p0/1940	144	138	182	transcript_HQ_E3_1_transcript14861/f7p0/1049	658.601	535.062	429.009
transcript_HQ_P2_transcript12040/f2p0/2284	1141.15	1089.75	1138.03	transcript_HQ_E1_1_transcript14798/f13p0/1568	1535.89	1849.82	1274.61	transcript_HQ_E2_1_transcript121/f2p0/4491	807	639	894	transcript_HQ_E3_1_transcript13072/f2p0/1190	382	333	245
transcript_HQ_P2_transcript11092/f2p0/2404	115.559	120.57	105.672	transcript_HQ_E1_1_transcript1299/f7p0/3468	1486.14	2053.88	1217.34	transcript_HQ_E2_1_transcript14845/f2p0/1687	392	301	473	transcript_HQ_E3_1_transcript1395/f4p0/2414	953	843	628
transcript_HQ_P2_transcript14759/f4p0/1994	6178.9	5482.76	5928.31	transcript_HQ_E1_1_transcript12076/f3p0/1779	692	953	568	transcript_HQ_E2_1_transcript10297/f2p0/1936	130.504	106.142	147.513	transcript_HQ_E3_1_transcript14863/f7p0/1097	132	127	115
transcript_HQ_P2_transcript12041/f2p0/2291	40.1651	33.1462	51.2378	transcript_HQ_E1_1_transcript1115/f9p0/3470	4532	5646	3664	transcript_HQ_E2_1_transcript13024/f2p0/1762	683	542	821	transcript_HQ_E3_1_transcript13950/f2p0/1142	187.426	137.075	125.946
transcript_HQ_P2_transcript12960/f2p0/2195	2	3	5	transcript_HQ_E1_1_transcript10251/f2p0/1932	1226	1895	990	transcript_HQ_E2_1_transcript1210/f3p0/3227	3567	2797	4059	transcript_HQ_E3_1_transcript14865/f3p0/1094	90	63	54
transcript_HQ_P2_transcript13844/f6p0/2108	780	691.383	841.789	transcript_HQ_E1_1_transcript11150/f2p0/1664	705.366	770.413	600.788	transcript_HQ_E2_1_transcript14847/f5p0/1661	1611.41	1254.39	1752.44	transcript_HQ_E3_1_transcript1026/f5p0/2540	1048	867	676
transcript_HQ_P2_transcript10199/f2p0/2495	131	107.133	134	transcript_HQ_E1_1_transcript10252/f6p0/1915	313.679	561.087	269.746	transcript_HQ_E2_1_transcript10298/f3p0/1930	721.23	559.014	789.02	transcript_HQ_E3_1_transcript1124/f9p0/2000	1994.46	1451.25	1233.46
transcript_HQ_P2_transcript12042/f2p0/2284	662.257	438.795	586.349	transcript_HQ_E1_1_transcript11151/f3p0/1861	455	713	421	transcript_HQ_E2_1_transcript11208/f10p0/1840	1539	1261	1782	transcript_HQ_E3_1_transcript12154/f11p0/1234	2085	1630	1366
transcript_HQ_P2_transcript11094/f2p0/2398	238.831	244.445	218.888	transcript_HQ_E1_1_transcript148/f2p0/4910	899	1097	718	transcript_HQ_E2_1_transcript12100/f6p0/1815	1530	1177	1722	transcript_HQ_E3_1_transcript10260/f7p0/1358	1214	989	877
transcript_HQ_P2_transcript1476/f2p0/4453	527.758	535.137	545.408	transcript_HQ_E1_1_transcript11153/f2p0/1858	671	1021	553	transcript_HQ_E2_1_transcript14848/f6p0/1662	546	390	597	transcript_HQ_E3_1_transcript13954/f2p0/1162	929.957	692.723	625.487
transcript_HQ_P2_transcript13845/f2p0/2125	468.928	497.908	468.723	transcript_HQ_E1_1_transcript1480/f3p0/3341	1433.05	1890.32	1090.19	transcript_HQ_E2_1_transcript13026/f8p0/1755	274	189	283	transcript_HQ_E3_1_transcript12155/f3p0/1236	3643.81	2866.59	2542.91
transcript_HQ_P2_transcript12043/f2p0/2288	45.6887	53.5867	38.5595	transcript_HQ_E1_1_transcript1208/f2p0/3514	999	1188	868	transcript_HQ_E2_1_transcript13874/f2p0/1728	574.146	402.382	657.072	transcript_HQ_E3_1_transcript14868/f2p0/1089	646.255	556.273	429.343
transcript_HQ_P2_transcript12962/f2p0/2197	75	81	72	transcript_HQ_E1_1_transcript1391/f2p0/3382	925.23	1098.83	798.512	transcript_HQ_E2_1_transcript13027/f2p0/1757	461	321	399	transcript_HQ_E3_1_transcript13955/f2p0/1170	1792.43	1368.66	1252.3
transcript_HQ_P2_transcript11095/f2p0/2406	301.097	290.517	275.332	transcript_HQ_E1_1_transcript11154/f3p0/1851	117.968	343.226	162.616	transcript_HQ_E2_1_transcript1121/f6p0/3276	1287	989	1403	transcript_HQ_E3_1_transcript11242/f2p0/1295	1258.94	1007.5	852.843
transcript_HQ_P2_transcript14760/f2p0/2007	3508.98	3060.39	3366.53	transcript_HQ_E1_1_transcript11155/f2p0/1875	44.2531	32.3797	22.5115	transcript_HQ_E2_1_transcript1485/f2p0/3116	4370.6	3495.77	5051.18	transcript_HQ_E3_1_transcript12156/f2p0/1240	691	593	472
transcript_HQ_P2_transcript12963/f2p0/2192	2174.75	1881.04	2031.96	transcript_HQ_E1_1_transcript12081/f2p0/1777	198.098	247.526	156.633	transcript_HQ_E2_1_transcript12103/f2p0/1813	381.084	301.805	392.658	transcript_HQ_E3_1_transcript14869/f3p0/1091	831	626	591
transcript_HQ_P2_transcript11096/f2p0/2393	98	92	103	transcript_HQ_E1_1_transcript14802/f6p0/1580	518	916	436	transcript_HQ_E2_1_transcript103/f2p0/4549	4104.13	3223.88	4658.66	transcript_HQ_E3_1_transcript13078/f2p0/1188	134	113	105
transcript_HQ_P2_transcript12045/f3p0/2319	1370.04	1295.79	1337.84	transcript_HQ_E1_1_transcript11156/f4p0/1816	237.313	317.175	202.969	transcript_HQ_E2_1_transcript12104/f2p0/1816	325.58	316.991	416.442	transcript_HQ_E3_1_transcript11243/f2p0/1300	374	285	243
transcript_HQ_P2_transcript13847/f8p0/2102	713.577	640.973	752.531	transcript_HQ_E1_1_transcript12998/f2p0/1707	195	327.556	156	transcript_HQ_E2_1_transcript11211/f2p0/1876	409.635	285.574	393.631	transcript_HQ_E3_1_transcript13956/f2p0/1144	337	303.383	274
transcript_HQ_P2_transcript102/f5p0/6725	865	817	783	transcript_HQ_E1_1_transcript12999/f15p0/1700	1337.56	867.969	1187.08	transcript_HQ_E2_1_transcript12105/f2p0/1824	919	739	1011	transcript_HQ_E3_1_transcript12158/f4p0/1236	1789.49	1475.59	1309.06
transcript_HQ_P2_transcript14762/f2p0/2011	302.4	206.935	225.39	transcript_HQ_E1_1_transcript13911/f2p0/1643	627	772	581	transcript_HQ_E2_1_transcript13878/f5p0/1709	508.114	400.428	545.705	transcript_HQ_E3_1_transcript1487/f2p0/2364	1349	1117	915
transcript_HQ_P2_transcript12046/f28p0/2267	2103	1967	2180	transcript_HQ_E1_1_transcript12084/f2p0/1777	295.408	438.821	290	transcript_HQ_E2_1_transcript1303/f2p0/3006	938	721	1089	transcript_HQ_E3_1_transcript12159/f21p0/1218	3227	2638	2183
transcript_HQ_P2_transcript12965/f3p0/2209	28.0827	18.1219	28	transcript_HQ_E1_1_transcript12085/f6p0/1781	2270	2977	1972	transcript_HQ_E2_1_transcript12106/f2p0/1828	629.555	487.323	742.425	transcript_HQ_E3_1_transcript13958/f2p0/1142	561	440	376
transcript_HQ_P2_transcript12047/f2p0/2295	272.011	227.543	320.675	transcript_HQ_E1_1_transcript11159/f3p0/1800	447.258	650.743	414.987	transcript_HQ_E2_1_transcript10300/f5p0/1942	3130.07	2035.67	2912.84	transcript_HQ_E3_1_transcript1308/f3p0/2437	142.803	143.111	128.241
transcript_HQ_P2_transcript12048/f8p0/2296	1278.23	1059.61	1255.33	transcript_HQ_E1_1_transcript1026/f2p0/3612	455	626	353	transcript_HQ_E2_1_transcript14853/f2p0/1660	639	446	676	transcript_HQ_E3_1_transcript10265/f2p0/1356	2054.27	1610.58	1508.59
transcript_HQ_P2_transcript14765/f8p0/1962	699	585	670	transcript_HQ_E1_1_transcript13913/f6p0/1634	193	199	166	transcript_HQ_E2_1_transcript12107/f2p0/1828	544	459	651	transcript_HQ_E3_1_transcript11247/f81p0/1248	11529	9095	7857
transcript_HQ_P2_transcript11100/f2p0/2393	322	308	283	transcript_HQ_E1_1_transcript1116/f5p0/3579	548.847	740.372	585.236	transcript_HQ_E2_1_transcript1388/f2p0/3158	1262	1015	1443	transcript_HQ_E3_1_transcript14873/f37p0/1019	2666	2110	1914
transcript_HQ_P2_transcript12049/f2p0/2296	363.551	346.923	413.092	transcript_HQ_E1_1_transcript13915/f5p0/1653	792.256	830.713	682.036	transcript_HQ_E2_1_transcript11215/f2p0/1897	456.007	356.397	564.288	transcript_HQ_E3_1_transcript11248/f4p0/1290	337	300	208
transcript_HQ_P2_transcript10201/f20p0/2442	1117.76	898.387	1028.57	transcript_HQ_E1_1_transcript13/f2p0/6469	3319.64	3879.52	2770.35	transcript_HQ_E2_1_transcript14855/f11p0/1645	1193	849	1292	transcript_HQ_E3_1_transcript1396/f6p0/2414	472.547	332.297	341.163
transcript_HQ_P2_transcript11101/f2p0/2392	674	690	719	transcript_HQ_E1_1_transcript10262/f3p0/1923	408	482	359	transcript_HQ_E2_1_transcript10302/f2p0/1945	634.824	536.013	716.907	transcript_HQ_E3_1_transcript11249/f2p0/1276	1494.9	1185.28	1002.07
transcript_HQ_P2_transcript14767/f11p0/1982	247.713	272.214	261.504	transcript_HQ_E1_1_transcript10263/f7p0/1919	802	773	731	transcript_HQ_E2_1_transcript11216/f2p0/1876	895.808	635.536	943.725	transcript_HQ_E3_1_transcript13083/f2p0/1182	218	185	147
transcript_HQ_P2_transcript12967/f3p0/2188	424	469	476	transcript_HQ_E1_1_transcript1481/f6p0/3346	1227	1468	997	transcript_HQ_E2_1_transcript14856/f13p0/1677	9333.66	7273.52	9934.74	transcript_HQ_E3_1_transcript14875/f2p0/1086	131	94	143
transcript_HQ_P2_transcript10202/f4p0/2483	341	282	317	transcript_HQ_E1_1_transcript11162/f2p0/1838	1483	742	1200	transcript_HQ_E2_1_transcript13881/f3p0/1713	1132	803	1269	transcript_HQ_E3_1_transcript10268/f11p0/1359	892	813	732
transcript_HQ_P2_transcript13851/f6p0/2101	269	268	265	transcript_HQ_E1_1_transcript130/f2p0/4975	1936	2299	1555	transcript_HQ_E2_1_transcript10303/f3p0/1937	7471.62	5648.37	8472	transcript_HQ_E3_1_transcript14877/f7p0/1065	1234	986	862
transcript_HQ_P2_transcript14768/f3p0/1937	772.445	714.877	755.228	transcript_HQ_E1_1_transcript1209/f3p0/3517	1826.85	2006.81	1600.76	transcript_HQ_E2_1_transcript11217/f3p0/1875	421	345	475	transcript_HQ_E3_1_transcript1125/f3p0/2604	2525	2245	1738
transcript_HQ_P2_transcript11102/f2p0/2398	263	271	258	transcript_HQ_E1_1_transcript12090/f2p0/1778	89	113	82	transcript_HQ_E2_1_transcript10304/f3p0/1916	1906.5	1539.97	2127.57	transcript_HQ_E3_1_transcript1216/f4p0/2455	2337.28	1811.26	1526.1
transcript_HQ_P2_transcript13852/f4p0/2107	338.004	250.894	265.165	transcript_HQ_E1_1_transcript14811/f2p0/1594	199.74	305.63	189.371	transcript_HQ_E2_1_transcript1211/f13p0/3192	7035	5476	7864	transcript_HQ_E3_1_transcript10269/f2p0/1355	309	284	263
transcript_HQ_P2_transcript10203/f2p0/2495	531	416	534	transcript_HQ_E1_1_transcript12091/f7p0/1629	161.958	290.114	127.139	transcript_HQ_E2_1_transcript14858/f2p0/1658	1458.38	1167.8	1578.23	transcript_HQ_E3_1_transcript12160/f4p0/1243	356.592	225.914	260.632
transcript_HQ_P2_transcript14769/f6p0/2001	495	431	474	transcript_HQ_E1_1_transcript1300/f2p0/3442	6591	6596	5520	transcript_HQ_E2_1_transcript10305/f3p0/1941	817.299	532.379	830.314	transcript_HQ_E3_1_transcript14879/f3p0/1086	320	271	245
transcript_HQ_P2_transcript12969/f3p0/2188	648	582	664	transcript_HQ_E1_1_transcript1392/f2p0/3391	754	989	666	transcript_HQ_E2_1_transcript10306/f3p0/1926	471.069	349.66	517.916	transcript_HQ_E3_1_transcript13087/f2p0/1184	977	742	669
transcript_HQ_P2_transcript13853/f20p0/1977	1027	1018.3	988	transcript_HQ_E1_1_transcript14814/f2p0/1588	423	778	470	transcript_HQ_E2_1_transcript12111/f7p0/1764	28.452	0.745565	70.2193	transcript_HQ_E3_1_transcript12161/f2p0/1247	9049	7339	6155
transcript_HQ_P2_transcript11104/f2p0/2394	93.4931	100.286	61.2377	transcript_HQ_E1_1_transcript11164/f35p0/1851	425.258	531.734	379.849	transcript_HQ_E2_1_transcript13037/f138p0/1726	5125	4113	5782	transcript_HQ_E3_1_transcript13964/f3p0/1140	1344.37	1192.16	942.743
transcript_HQ_P2_transcript13854/f3p0/2102	291	264	286	transcript_HQ_E1_1_transcript13001/f2p0/1710	1012.98	1471.51	802.299	transcript_HQ_E2_1_transcript10307/f2p0/1921	641	513	724	transcript_HQ_E3_1_transcript1488/f14p0/2343	8240.38	6796.09	5755.56
transcript_HQ_P2_transcript14771/f22p0/1976	3354	3098	3226	transcript_HQ_E1_1_transcript13921/f23p0/1656	706.826	908.067	561.814	transcript_HQ_E2_1_transcript1122/f7p0/3196	2994	2363	3260	transcript_HQ_E3_1_transcript13089/f3p0/1211	1651.17	1289.99	1230.19
transcript_HQ_P2_transcript13856/f2p0/2099	364	292	315	transcript_HQ_E1_1_transcript14815/f5p0/1572	125	130	114	transcript_HQ_E2_1_transcript12112/f2p0/1832	849.82	678.729	996.046	transcript_HQ_E3_1_transcript1027/f3p0/2560	4900.18	4055.45	3486.58
transcript_HQ_P2_transcript12970/f84p0/2153	835.312	679.891	780.942	transcript_HQ_E1_1_transcript11165/f2p0/1854	454	588	366	transcript_HQ_E2_1_transcript1486/f2p0/3141	2304	1860	2750	transcript_HQ_E3_1_transcript13966/f2p0/1108	12.7658	11.8624	8.26609
transcript_HQ_P2_transcript14773/f2p0/2003	414	352	379	transcript_HQ_E1_1_transcript10267/f2p0/1926	428	463	364	transcript_HQ_E2_1_transcript13038/f3p0/1771	419	371	488	transcript_HQ_E3_1_transcript12164/f2p0/1225	351.798	277.438	254.089
transcript_HQ_P2_transcript10208/f2p0/2487	150	116	137	transcript_HQ_E1_1_transcript13922/f9p0/1626	376	540.351	410	transcript_HQ_E2_1_transcript11220/f7p0/1859	1274	942	1461	transcript_HQ_E3_1_transcript1309/f2p0/2451	501	430	366
transcript_HQ_P2_transcript13857/f3p0/2103	259.573	250.95	235.339	transcript_HQ_E1_1_transcript12094/f5p0/1782	7075	8320	6129	transcript_HQ_E2_1_transcript11221/f2p0/1864	238.936	98.7452	211.698	transcript_HQ_E3_1_transcript13967/f2p0/1141	226	227	159
transcript_HQ_P2_transcript12971/f3p0/2191	57	75	69	transcript_HQ_E1_1_transcript13923/f2p0/1662	131	106	105	transcript_HQ_E2_1_transcript14862/f2p0/1656	547	435	614	transcript_HQ_E3_1_transcript10271/f3p0/1374	387	302	264
transcript_HQ_P2_transcript11107/f2p0/2400	260	200	252	transcript_HQ_E1_1_transcript10268/f5p0/1922	2231.39	2590.85	1925.81	transcript_HQ_E2_1_transcript1304/f4p0/3143	2330	1901	2641	transcript_HQ_E3_1_transcript13968/f3p0/1132	143.266	140.351	171.139
transcript_HQ_P2_transcript1205/f2p0/4701	405.883	280.797	392.275	transcript_HQ_E1_1_transcript13924/f2p0/1641	308	455	260	transcript_HQ_E2_1_transcript13882/f2p0/1733	940.345	697.187	1036.01	transcript_HQ_E3_1_transcript14883/f23p0/1072	2965	2306	2092
transcript_HQ_P2_transcript13858/f7p0/2059	709.307	620.76	667.316	transcript_HQ_E1_1_transcript13003/f2p0/1724	202	237	190	transcript_HQ_E2_1_transcript11223/f2p0/1872	782	611	874	transcript_HQ_E3_1_transcript12166/f3p0/1237	365.026	292.453	271.044
transcript_HQ_P2_transcript10209/f2p0/2488	23.213	47.7919	27.1508	transcript_HQ_E1_1_transcript13004/f2p0/1710	317	234	250	transcript_HQ_E2_1_transcript14864/f3p0/1667	587.472	566.85	740.924	transcript_HQ_E3_1_transcript13091/f2p0/1185	360.678	313.658	267.654
transcript_HQ_P2_transcript12050/f4p0/2291	236.107	253.713	243.008	transcript_HQ_E1_1_transcript13926/f2p0/1652	1112.69	1513.71	924.379	transcript_HQ_E2_1_transcript1031/f2p0/3311	2171.95	1601	2405	transcript_HQ_E3_1_transcript11257/f2p0/1291	748.501	646.573	503.118
transcript_HQ_P2_transcript14775/f11p0/1986	561	527	515	transcript_HQ_E1_1_transcript11169/f3p0/1839	430.862	511.585	362.833	transcript_HQ_E2_1_transcript13885/f2p0/1735	1428.58	1091.26	1545.53	transcript_HQ_E3_1_transcript13092/f15p0/1172	1909	1531	1310
transcript_HQ_P2_transcript13859/f4p0/2096	453	436	473	transcript_HQ_E1_1_transcript12099/f4p0/1750	420	524	387	transcript_HQ_E2_1_transcript13042/f2p0/1770	494.319	362.091	628.052	transcript_HQ_E3_1_transcript12168/f26p0/1231	1594.32	1441.9	1133.73
transcript_HQ_P2_transcript14776/f2p0/2006	665	527.304	659.755	transcript_HQ_E1_1_transcript13006/f2p0/1723	1203.48	1400.76	1060.34	transcript_HQ_E2_1_transcript14866/f5p0/1660	20.2286	18.1714	19.1122	transcript_HQ_E3_1_transcript1397/f2p0/2416	361.782	351.513	278.604
transcript_HQ_P2_transcript12052/f21p0/2235	1279.86	1133.83	1195.38	transcript_HQ_E1_1_transcript1117/f6p0/3530	812.733	939.631	601.501	transcript_HQ_E2_1_transcript13886/f6p0/1670	353	341	423	transcript_HQ_E3_1_transcript14887/f2p0/1091	802.378	581.836	536.259
transcript_HQ_P2_transcript12975/f2p0/2194	297	264	258	transcript_HQ_E1_1_transcript14820/f4p0/1582	578	1035	516	transcript_HQ_E2_1_transcript13043/f2p0/1759	306.224	249.187	316.467	transcript_HQ_E3_1_transcript10274/f2p0/1327	14312	11906.4	10225.1
transcript_HQ_P2_transcript14778/f2p0/1984	116.056	87.2238	128.993	transcript_HQ_E1_1_transcript10271/f14p0/1870	1111	858	919	transcript_HQ_E2_1_transcript13887/f2p0/1728	491	386	618	transcript_HQ_E3_1_transcript1217/f2p0/2482	3091.49	2761.66	2173.52
transcript_HQ_P2_transcript12053/f4p0/2289	137	132	131	transcript_HQ_E1_1_transcript13008/f7p0/1717	435.851	839.829	378.343	transcript_HQ_E2_1_transcript14868/f5p0/1657	586.235	392.239	643.459	transcript_HQ_E3_1_transcript1126/f2p0/2509	2962	2433	1997
transcript_HQ_P2_transcript1111/f27p0/4715	3479	3215	3522	transcript_HQ_E1_1_transcript1393/f3p0/3378	1288.26	1885.48	1040.9	transcript_HQ_E2_1_transcript13044/f47p0/1695	3572.81	2888.94	4224.34	transcript_HQ_E3_1_transcript1489/f2p0/2388	1138	892	771
transcript_HQ_P2_transcript13860/f3p0/2101	721.432	629.726	695.233	transcript_HQ_E1_1_transcript121/f2p0/5059	1933	2341	1566	transcript_HQ_E2_1_transcript14869/f8p0/1648	956.804	645.671	962.667	transcript_HQ_E3_1_transcript13099/f3p0/1186	483.045	415.93	346.812
transcript_HQ_P2_transcript12976/f5p0/2161	1005	869.352	912.452	transcript_HQ_E1_1_transcript13009/f8p0/1706	249	316	206	transcript_HQ_E2_1_transcript1487/f5p0/3107	785.745	628.877	850.599	transcript_HQ_E3_1_transcript14890/f2p0/1091	532	387	338
transcript_HQ_P2_transcript1021/f3p0/4834	22336.4	19992.9	21313.2	transcript_HQ_E1_1_transcript14823/f9p0/1578	1237.26	1375.63	1077.04	transcript_HQ_E2_1_transcript13047/f2p0/1774	627	515	734	transcript_HQ_E3_1_transcript13974/f3p0/1132	144	112	110
transcript_HQ_P2_transcript14779/f3p0/1988	377.647	381.936	380	transcript_HQ_E1_1_transcript11172/f19p0/1843	924	1079	824	transcript_HQ_E2_1_transcript12117/f2p0/1833	2529.58	1929.72	2746.85	transcript_HQ_E3_1_transcript12173/f7p0/1249	748	591	487
transcript_HQ_P2_transcript12054/f4p0/2290	452.229	363.427	438.971	transcript_HQ_E1_1_transcript10273/f2p0/1930	39	56	48	transcript_HQ_E2_1_transcript1389/f2p0/3155	1703	1396	2050	transcript_HQ_E3_1_transcript10278/f2p0/1356	698.099	602.144	523.243
transcript_HQ_P2_transcript13861/f6p0/2100	351.808	309.651	302.507	transcript_HQ_E1_1_transcript13931/f2p0/1647	2058	3018	1700	transcript_HQ_E2_1_transcript1123/f2p0/3264	344	293	454	transcript_HQ_E3_1_transcript131/f7p0/3413	3543	3006	2510
transcript_HQ_P2_transcript11110/f18p0/2380	690	711	807	transcript_HQ_E1_1_transcript1210/f3p0/3508	871.298	1275.99	745.658	transcript_HQ_E2_1_transcript11230/f2p0/1881	1211	970	1425.9	transcript_HQ_E3_1_transcript14892/f2p0/1037	623.171	482.34	425.519
transcript_HQ_P2_transcript12977/f4p0/2182	82.7883	88.4214	108.482	transcript_HQ_E1_1_transcript11173/f4p0/1813	409.298	586.76	374.648	transcript_HQ_E2_1_transcript13049/f2p0/1764	463	362	522	transcript_HQ_E3_1_transcript12174/f2p0/1245	884.34	778.96	633.087
transcript_HQ_P2_transcript10210/f9p0/2483	932	822	876	transcript_HQ_E1_1_transcript14825/f2p0/1582	659	873	583	transcript_HQ_E2_1_transcript10316/f2p0/1921	831	671	948	transcript_HQ_E3_1_transcript13976/f3p0/1144	155	147	136
transcript_HQ_P2_transcript11111/f3p0/2393	320.185	273.251	318.153	transcript_HQ_E1_1_transcript1301/f5p0/3436	336.598	327.601	262.936	transcript_HQ_E2_1_transcript12119/f2p0/1830	362.358	322.6	455.128	transcript_HQ_E3_1_transcript14893/f2p0/1089	1980.95	1578.89	1434.27
transcript_HQ_P2_transcript12978/f5p0/2196	356.853	342.287	371.835	transcript_HQ_E1_1_transcript10274/f2p0/1914	42.5968	50.4484	60.1743	transcript_HQ_E2_1_transcript11231/f2p0/1879	330	312	411	transcript_HQ_E3_1_transcript10279/f4p0/1357	9548.28	7781.47	6536.82
transcript_HQ_P2_transcript1478/f2p0/4325	853	817	913	transcript_HQ_E1_1_transcript14826/f2p0/1588	263.308	571.874	123.609	transcript_HQ_E2_1_transcript1305/f2p0/3189	624.27	495.983	586.573	transcript_HQ_E3_1_transcript11265/f8p0/1286	1284	1070	903
transcript_HQ_P2_transcript13863/f12p0/2091	267.235	265.882	284.093	transcript_HQ_E1_1_transcript13010/f2p0/1707	193	258	176	transcript_HQ_E2_1_transcript11232/f3p0/1873	749.892	476.519	790.506	transcript_HQ_E3_1_transcript13100/f28p0/1164	1823.03	1497.77	1312.32
transcript_HQ_P2_transcript12056/f21p0/2149	1861.94	1678.12	2024.52	transcript_HQ_E1_1_transcript13933/f2p0/1658	226.581	316.341	221.609	transcript_HQ_E2_1_transcript13892/f2p0/1719	2102.41	1537	2309.68	transcript_HQ_E3_1_transcript11266/f10p0/1295	2040	1551	1436
transcript_HQ_P2_transcript10211/f3p0/2482	660	561	642	transcript_HQ_E1_1_transcript10275/f2p0/1913	169	200	165	transcript_HQ_E2_1_transcript14871/f2p0/1676	1569.32	1123.64	1631	transcript_HQ_E3_1_transcript13978/f2p0/1140	665.29	581.146	509.326
transcript_HQ_P2_transcript13864/f4p0/2095	27.3735	53.2561	66.2375	transcript_HQ_E1_1_transcript12103/f7p0/1766	459	805	413	transcript_HQ_E2_1_transcript1212/f4p0/3223	1230.62	896.111	1307.87	transcript_HQ_E3_1_transcript12179/f19p0/1203	2452.6	1988.26	1741.86
transcript_HQ_P2_transcript12057/f2p0/2301	240	215	245	transcript_HQ_E1_1_transcript13013/f10p0/1718	1235.52	1987.68	1092.05	transcript_HQ_E2_1_transcript10318/f2p0/1938	5421	4305	5800	transcript_HQ_E3_1_transcript11267/f2p0/1288	10.1195	6.64901	6.86367
transcript_HQ_P2_transcript14781/f2p0/2002	166.487	122.777	163.358	transcript_HQ_E1_1_transcript11177/f5p0/1682	529	862	455	transcript_HQ_E2_1_transcript12120/f4p0/1826	336	227	417	transcript_HQ_E3_1_transcript1398/f2p0/2415	617.901	576.788	450.69
transcript_HQ_P2_transcript11113/f4p0/2395	963.099	893.354	998.908	transcript_HQ_E1_1_transcript12104/f32p0/1750	2491.34	3371.91	2005.4	transcript_HQ_E2_1_transcript10319/f2p0/1939	819.667	623.346	959.008	transcript_HQ_E3_1_transcript13106/f2p0/1185	78.2923	87.1286	52.0465
transcript_HQ_P2_transcript13865/f7p0/2101	1332	1229	1281	transcript_HQ_E1_1_transcript1483/f2p0/3272	785	1030	735	transcript_HQ_E2_1_transcript14873/f3p0/1660	1168.98	950.548	1257.06	transcript_HQ_E3_1_transcript13981/f2p0/1144	310	258	242
transcript_HQ_P2_transcript12058/f25p0/2183	602.11	557.116	420.838	transcript_HQ_E1_1_transcript12106/f4p0/1769	523.459	767.546	411.748	transcript_HQ_E2_1_transcript12121/f2p0/1829	305.924	269.534	355.549	transcript_HQ_E3_1_transcript12182/f3p0/1232	1368.37	1080.13	948.518
transcript_HQ_P2_transcript11114/f23p0/2371	311.243	298.02	288.656	transcript_HQ_E1_1_transcript13938/f2p0/1646	445	491	351	transcript_HQ_E2_1_transcript13894/f41p0/1584	6066.94	4689.67	6653.31	transcript_HQ_E3_1_transcript10281/f7p0/1325	3411	2930	2470
transcript_HQ_P2_transcript12059/f3p0/2302	221.909	189.12	179.619	transcript_HQ_E1_1_transcript14831/f6p0/1594	540	735	500	transcript_HQ_E2_1_transcript13052/f4p0/1738	867.037	695	987.094	transcript_HQ_E3_1_transcript13108/f3p0/1187	209	163	159
transcript_HQ_P2_transcript14783/f5p0/1999	222.818	245.921	309.999	transcript_HQ_E1_1_transcript12107/f3p0/1771	253	393	236	transcript_HQ_E2_1_transcript14874/f4p0/1656	152	110	136	transcript_HQ_E3_1_transcript13982/f7p0/1132	1682	1347	1161
transcript_HQ_P2_transcript14784/f8p0/1992	859.409	818.051	878.47	transcript_HQ_E1_1_transcript13017/f2p0/1720	756.732	1038.41	652.643	transcript_HQ_E2_1_transcript1032/f2p0/3306	538	429	658.352	transcript_HQ_E3_1_transcript1127/f2p0/2506	1833.86	1429.87	1275.41
transcript_HQ_P2_transcript12981/f2p0/2199	53.9646	52.1618	41.2714	transcript_HQ_E1_1_transcript1028/f2p0/3613	1242	1678	1072	transcript_HQ_E2_1_transcript11236/f4p0/1878	902	727	989	transcript_HQ_E3_1_transcript13109/f2p0/1181	418	328	241
transcript_HQ_P2_transcript12982/f6p0/2187	258	247	238	transcript_HQ_E1_1_transcript11179/f2p0/1869	3264	4156	2717	transcript_HQ_E2_1_transcript12123/f9p0/1754	827.462	640.46	903.89	transcript_HQ_E3_1_transcript1311/f19p0/2425	12444	10252.9	8645.85
transcript_HQ_P2_transcript14785/f4p0/2005	1204	1064.97	1100.15	transcript_HQ_E1_1_transcript14833/f11p0/1586	616	841	559	transcript_HQ_E2_1_transcript14876/f2p0/1653	434	375	493	transcript_HQ_E3_1_transcript11271/f2p0/1293	578.542	428.375	374.921
transcript_HQ_P2_transcript11116/f6p0/2414	1555.91	1444.7	1486.29	transcript_HQ_E1_1_transcript14834/f5p0/1609	256.937	242.15	191.168	transcript_HQ_E2_1_transcript11237/f5p0/1887	1319	922	1380	transcript_HQ_E3_1_transcript13986/f3p0/1142	278	166	204
transcript_HQ_P2_transcript12060/f10p0/2287	681	704	681	transcript_HQ_E1_1_transcript12109/f2p0/1774	42.0536	73.6876	62.0856	transcript_HQ_E2_1_transcript13897/f3p0/1718	127.36	75.0609	115.493	transcript_HQ_E3_1_transcript14897/f2p0/1035	1	1	4.00024
transcript_HQ_P2_transcript12983/f19p0/2112	1165	1082	1085	transcript_HQ_E1_1_transcript1394/f19p0/3368	1572	2191	1258	transcript_HQ_E2_1_transcript13054/f2p0/1764	456.957	386.565	548.843	transcript_HQ_E3_1_transcript12187/f2p0/1201	1516	1316	1054
transcript_HQ_P2_transcript11117/f25p0/2376	1591.03	1534.33	1622.58	transcript_HQ_E1_1_transcript10281/f11p0/1857	896	1236	849	transcript_HQ_E2_1_transcript10321/f2p0/1916	440.922	338.073	538.579	transcript_HQ_E3_1_transcript13987/f3p0/1139	627	483	418
transcript_HQ_P2_transcript12984/f4p0/2178	425	297	382	transcript_HQ_E1_1_transcript14835/f6p0/1585	237	259	178	transcript_HQ_E2_1_transcript11238/f3p0/1869	201.472	145.355	237.571	transcript_HQ_E3_1_transcript14898/f7p0/1084	351	279	237
transcript_HQ_P2_transcript14787/f2p0/1994	740	644	727	transcript_HQ_E1_1_transcript1118/f3p0/3581	1235.68	1323.09	1151.55	transcript_HQ_E2_1_transcript13055/f2p0/1764	485.697	431.123	593.367	transcript_HQ_E3_1_transcript13113/f3p0/1199	532	441	381
transcript_HQ_P2_transcript12061/f19p0/2261	1077	1012	1034	transcript_HQ_E1_1_transcript10282/f16p0/1907	485	718	427	transcript_HQ_E2_1_transcript10322/f8p0/1915	1049	800	1140	transcript_HQ_E3_1_transcript13989/f10p0/1139	668.738	610.494	500.353
transcript_HQ_P2_transcript11118/f5p0/2388	1207.55	1040.96	1177.73	transcript_HQ_E1_1_transcript1211/f2p0/3550	1159.75	1626.52	906.94	transcript_HQ_E2_1_transcript13899/f3p0/1719	2687	2242.6	3020	transcript_HQ_E3_1_transcript1219/f2p0/2444	2220.87	1958.49	1594
transcript_HQ_P2_transcript12985/f2p0/2190	81.0352	96.3029	81.1487	transcript_HQ_E1_1_transcript13941/f3p0/1649	2598.18	3580.8	2194.99	transcript_HQ_E2_1_transcript12125/f2p0/1795	297.579	213.99	324.254	transcript_HQ_E3_1_transcript149/f2p0/3361	4706.43	4113.02	3337.26
transcript_HQ_P2_transcript12062/f2p0/2287	495.689	400.038	452.41	transcript_HQ_E1_1_transcript13019/f2p0/1711	269.36	333.492	261	transcript_HQ_E2_1_transcript12126/f2p0/1827	230	134	180	transcript_HQ_E3_1_transcript1399/f2p0/2261	2685	2142	1793
transcript_HQ_P2_transcript11119/f12p0/2377	237	213	229	transcript_HQ_E1_1_transcript11181/f2p0/1869	295	379	262	transcript_HQ_E2_1_transcript1124/f3p0/3223	1696	1377	1895	transcript_HQ_E3_1_transcript11276/f3p0/1289	1353.66	1112.45	797.698
transcript_HQ_P2_transcript12063/f7p0/2293	722.9	668.523	651.883	transcript_HQ_E1_1_transcript13943/f6p0/1594	2270	2950	2064	transcript_HQ_E2_1_transcript10324/f3p0/1939	401.678	337.474	491.104	transcript_HQ_E3_1_transcript12191/f10p0/1235	2381.11	1984.89	1648.12
transcript_HQ_P2_transcript12987/f12p0/2172	591.146	527.948	574.996	transcript_HQ_E1_1_transcript12111/f2p0/1831	1911	2686	1722	transcript_HQ_E2_1_transcript139/f5p0/4448	7230	5715	8029	transcript_HQ_E3_1_transcript13990/f2p0/1136	200	132	127
transcript_HQ_P2_transcript12988/f22p0/2144	2325.84	2062.57	2360.09	transcript_HQ_E1_1_transcript14839/f3p0/1587	1247	1074	1032	transcript_HQ_E2_1_transcript11240/f2p0/1866	1244	901	1325	transcript_HQ_E3_1_transcript10288/f4p0/1350	2597	2078	1860
transcript_HQ_P2_transcript1112/f2p0/4764	631.644	521.046	606.182	transcript_HQ_E1_1_transcript1302/f2p0/3438	1046.59	1513.56	854.296	transcript_HQ_E2_1_transcript10325/f3p0/1939	620.472	436.144	678.131	transcript_HQ_E3_1_transcript1490/f2p0/2381	109	135	63
transcript_HQ_P2_transcript12989/f5p0/2197	416	367	468	transcript_HQ_E1_1_transcript13944/f5p0/1651	1258	1482	1089	transcript_HQ_E2_1_transcript10326/f2p0/1927	335.498	269.555	323.382	transcript_HQ_E3_1_transcript13118/f22p0/1110	992	854	666
transcript_HQ_P2_transcript14790/f3p0/1994	1724	1514	1510	transcript_HQ_E1_1_transcript10285/f2p0/1876	166.345	137.035	165.136	transcript_HQ_E2_1_transcript12129/f2p0/1753	1397.32	992.1	1424.7	transcript_HQ_E3_1_transcript13991/f2p0/1148	167.623	104	117
transcript_HQ_P2_transcript12066/f3p0/2245	680	544	687	transcript_HQ_E1_1_transcript13945/f7p0/1631	542.43	506.338	449.913	transcript_HQ_E2_1_transcript11242/f2p0/1845	148.758	128.598	168.857	transcript_HQ_E3_1_transcript11278/f2p0/1277	619.705	477.447	436.106
transcript_HQ_P2_transcript11120/f9p0/2400	841.086	741.87	835.277	transcript_HQ_E1_1_transcript1484/f5p0/3343	2527.57	3335.56	1933.31	transcript_HQ_E2_1_transcript1306/f2p0/3203	2040.82	1585.19	2289.84	transcript_HQ_E3_1_transcript12195/f2p0/1235	204	142	137
transcript_HQ_P2_transcript14791/f9p0/1946	561.121	525.226	552.505	transcript_HQ_E1_1_transcript11184/f2p0/1856	570	1074	585	transcript_HQ_E2_1_transcript1213/f2p0/3243	1848	1396	2052	transcript_HQ_E3_1_transcript13120/f2p0/1187	217.207	163	124.547
transcript_HQ_P2_transcript11121/f3p0/2386	228	186	210	transcript_HQ_E1_1_transcript14840/f2p0/1594	76	114	83	transcript_HQ_E2_1_transcript13060/f18p0/1723	3047	2420	3432	transcript_HQ_E3_1_transcript1128/f3p0/2478	821	724	508
transcript_HQ_P2_transcript11122/f7p0/2392	882	781	850	transcript_HQ_E1_1_transcript12115/f2p0/1773	219.267	221.647	136.024	transcript_HQ_E2_1_transcript12130/f5p0/1817	3309.78	2592.39	3682.01	transcript_HQ_E3_1_transcript12196/f3p0/1214	419	314	282
transcript_HQ_P2_transcript12068/f2p0/2298	316.482	279.9	327.777	transcript_HQ_E1_1_transcript14841/f5p0/1583	485.847	789.963	471.759	transcript_HQ_E2_1_transcript13902/f2p0/1701	938	662.269	904.252	transcript_HQ_E3_1_transcript11280/f3p0/1302	714	664	597
transcript_HQ_P2_transcript14793/f5p0/1973	835	867	908	transcript_HQ_E1_1_transcript13948/f3p0/1641	208	261	163	transcript_HQ_E2_1_transcript13061/f2p0/1765	1135	844	1332	transcript_HQ_E3_1_transcript12197/f2p0/1234	257	213	175
transcript_HQ_P2_transcript12990/f6p0/2140	530.911	487.31	564.516	transcript_HQ_E1_1_transcript12116/f4p0/1772	75.4559	138.513	63.6345	transcript_HQ_E2_1_transcript1033/f5p0/3307	3476.46	2806.73	3995.42	transcript_HQ_E3_1_transcript13122/f3p0/1183	528	365	355
transcript_HQ_P2_transcript12069/f3p0/2294	698.927	618.791	691.088	transcript_HQ_E1_1_transcript14843/f4p0/1607	666	928	629	transcript_HQ_E2_1_transcript13062/f3p0/1763	660	466	676	transcript_HQ_E3_1_transcript12198/f7p0/1232	682	538.146	406
transcript_HQ_P2_transcript14795/f4p0/1995	607.235	538.922	569.018	transcript_HQ_E1_1_transcript10289/f2p0/1937	303	519	288	transcript_HQ_E2_1_transcript11246/f2p0/1894	452.085	390.46	564.882	transcript_HQ_E3_1_transcript11281/f4p0/1303	473	370	338
transcript_HQ_P2_transcript11124/f8p0/2383	612	544	592	transcript_HQ_E1_1_transcript12117/f2p0/1779	335.307	398.628	282.66	transcript_HQ_E2_1_transcript10330/f3p0/1934	752	657	879	transcript_HQ_E3_1_transcript14908/f3p0/1084	82	59	46
transcript_HQ_P2_transcript12992/f9p0/2185	349	292	341	transcript_HQ_E1_1_transcript13026/f2p0/1707	1431	2077	1337	transcript_HQ_E2_1_transcript13905/f5p0/1717	297.715	186.368	260.245	transcript_HQ_E3_1_transcript12199/f3p0/1293	417	337	294
transcript_HQ_P2_transcript14796/f5p0/2007	323	302	349	transcript_HQ_E1_1_transcript14845/f2p0/1593	43.6018	22.713	34.5919	transcript_HQ_E2_1_transcript12133/f4p0/1815	510.918	366.255	519.559	transcript_HQ_E3_1_transcript13997/f2p0/1141	327.434	269.308	243.342
transcript_HQ_P2_transcript12993/f2p0/2191	1715.5	1432.33	1627.42	transcript_HQ_E1_1_transcript11189/f2p0/1859	118	175	109	transcript_HQ_E2_1_transcript10331/f6p0/1915	1179.66	957.697	1347.06	transcript_HQ_E3_1_transcript10293/f2p0/1353	196	172	133
transcript_HQ_P2_transcript11125/f2p0/2407	1002.2	978.438	982.77	transcript_HQ_E1_1_transcript1029/f3p0/3614	1786	2246	1530	transcript_HQ_E2_1_transcript14878/f2p0/1658	1.36649	8.22583	5.1753	transcript_HQ_E3_1_transcript13126/f6p0/1188	1541	1259	1080
transcript_HQ_P2_transcript1207/f12p0/4691	1244	1135	1227	transcript_HQ_E1_1_transcript12119/f3p0/1776	180.281	284.488	185.067	transcript_HQ_E2_1_transcript12134/f2p0/1825	1340.23	985.713	1538.67	transcript_HQ_E3_1_transcript13999/f2p0/1135	483.754	355.335	338.068
transcript_HQ_P2_transcript14797/f5p0/2041	366.041	342.719	362.388	transcript_HQ_E1_1_transcript13950/f5p0/1639	2104.03	3367.22	1872.99	transcript_HQ_E2_1_transcript13065/f7p0/1760	823.396	689.75	1074.55	transcript_HQ_E3_1_transcript1491/f4p0/2397	548	412	370
transcript_HQ_P2_transcript12994/f6p0/2185	296.51	221.503	261.202	transcript_HQ_E1_1_transcript13951/f35p0/1547	3320	4292	2782	transcript_HQ_E2_1_transcript11249/f2p0/1881	972	791	1085	transcript_HQ_E3_1_transcript122/f4p0/3328	7976	6516	5581
transcript_HQ_P2_transcript11126/f62p0/2379	3221	2907	3253	transcript_HQ_E1_1_transcript1119/f2p0/3611	5216.52	6591.64	4478.89	transcript_HQ_E2_1_transcript13907/f4p0/1715	1369.08	1096.2	1650.63	transcript_HQ_E3_1_transcript11285/f32p0/1272	4031.79	3135.91	2880.06
transcript_HQ_P2_transcript14798/f5p0/2006	195	176	208	transcript_HQ_E1_1_transcript1212/f19p0/3472	1624	2157	1374	transcript_HQ_E2_1_transcript10332/f3p0/1936	531.466	431.558	630.9	transcript_HQ_E3_1_transcript11286/f2p0/1285	474	374	308
transcript_HQ_P2_transcript12071/f2p0/2283	619	535	630	transcript_HQ_E1_1_transcript10291/f23p0/1911	1344	1779	1076	transcript_HQ_E2_1_transcript14879/f2p0/1659	187.993	206.124	219.584	transcript_HQ_E3_1_transcript14911/f2p0/1086	423	379	282
transcript_HQ_P2_transcript14799/f5p0/1986	1647	1525	1607	transcript_HQ_E1_1_transcript13029/f5p0/1701	2675.94	2858.15	2338.17	transcript_HQ_E2_1_transcript13066/f4p0/1755	470.952	402.721	558.478	transcript_HQ_E3_1_transcript13129/f2p0/1181	288	205	181
transcript_HQ_P2_transcript11127/f7p0/2394	502.425	323.783	583.242	transcript_HQ_E1_1_transcript11190/f9p0/1838	548.155	656.462	453.949	transcript_HQ_E2_1_transcript12136/f2p0/1822	605	458	656	transcript_HQ_E3_1_transcript10296/f2p0/1370	34.2016	45.0878	49.6831
transcript_HQ_P2_transcript12072/f38p0/2223	1882.63	1703.46	1891.65	transcript_HQ_E1_1_transcript12120/f2p0/1776	467	568	426	transcript_HQ_E2_1_transcript1125/f9p0/3216	2377.08	1667.42	2710.54	transcript_HQ_E3_1_transcript11288/f2p0/1359	1109.07	989.558	766.089
transcript_HQ_P2_transcript12073/f3p0/2290	538.357	436.369	548.175	transcript_HQ_E1_1_transcript10292/f2p0/1895	308	362	255	transcript_HQ_E2_1_transcript13909/f2p0/1716	184.915	179.934	239.895	transcript_HQ_E3_1_transcript12201/f2p0/1165	12	12	9
transcript_HQ_P2_transcript11128/f46p0/2314	1259.94	1082.17	1136	transcript_HQ_E1_1_transcript13953/f8p0/1630	2425	3295	2057	transcript_HQ_E2_1_transcript1488/f2p0/3105	295	193	336	transcript_HQ_E3_1_transcript14913/f2p0/1083	12003.1	10443	9105.21
transcript_HQ_P2_transcript12074/f3p0/2290	440	353	436	transcript_HQ_E1_1_transcript14848/f13p0/1554	1410.29	2374.29	1256.7	transcript_HQ_E2_1_transcript10334/f2p0/1939	436.292	346.48	507.532	transcript_HQ_E3_1_transcript14/f2p0/4372	2187.79	1952.18	1570.3
transcript_HQ_P2_transcript11129/f4p0/2376	259.986	261.046	292.77	transcript_HQ_E1_1_transcript11191/f7p0/1844	276.404	334.289	263.482	transcript_HQ_E2_1_transcript11250/f2p0/1868	0	0	0	transcript_HQ_E3_1_transcript10297/f2p0/1356	1304.04	1062.82	945.337
transcript_HQ_P2_transcript148/f6p0/6466	1620.76	1527.04	1517.15	transcript_HQ_E1_1_transcript13954/f2p0/1647	975.88	1480.06	809.75	transcript_HQ_E2_1_transcript10335/f10p0/1933	418.122	267.2	402.846	transcript_HQ_E3_1_transcript10298/f7p0/1352	484.247	364.898	316.085
transcript_HQ_P2_transcript12075/f2p0/2295	346.304	311.488	305.282	transcript_HQ_E1_1_transcript10293/f2p0/1915	1040.16	1366.54	740.099	transcript_HQ_E2_1_transcript1391/f2p0/3147	353	273	439	transcript_HQ_E3_1_transcript10299/f2p0/1352	321.424	248.453	193.998
transcript_HQ_P2_transcript12076/f5p0/2275	2022.05	1704.86	1879.17	transcript_HQ_E1_1_transcript1303/f5p0/3453	0	0.0098556	0	transcript_HQ_E2_1_transcript14881/f8p0/1620	8675.12	6666.82	9651.88	transcript_HQ_E3_1_transcript12204/f2p0/1242	640	569	400
transcript_HQ_P2_transcript1113/f15p0/4762	3155	2852	3011	transcript_HQ_E1_1_transcript11192/f4p0/1841	270	355	231	transcript_HQ_E2_1_transcript12139/f2p0/1808	719	608	860	transcript_HQ_E3_1_transcript14918/f7p0/1089	659.068	509.579	433.008
transcript_HQ_P2_transcript1480/f2p0/4454	804	729	752	transcript_HQ_E1_1_transcript12121/f4p0/1781	254	366	234	transcript_HQ_E2_1_transcript10336/f2p0/1947	257	184	221	transcript_HQ_E3_1_transcript12205/f2p0/1234	333	285	243
transcript_HQ_P2_transcript12077/f5p0/2303	180	193	217	transcript_HQ_E1_1_transcript10294/f2p0/1911	376.953	574.718	293.499	transcript_HQ_E2_1_transcript13910/f2p0/1731	731.434	563.005	784.47	transcript_HQ_E3_1_transcript1400/f3p0/2402	1339	1091	980
transcript_HQ_P2_transcript11130/f4p0/2392	476.26	450.632	453.384	transcript_HQ_E1_1_transcript11193/f2p0/1806	254.208	438.903	234.895	transcript_HQ_E2_1_transcript14882/f3p0/1661	7508	5640	8298	transcript_HQ_E3_1_transcript103/f3p0/3516	9679.51	7644.34	6785.48
transcript_HQ_P2_transcript11131/f9p0/2385	206	208	166	transcript_HQ_E1_1_transcript13031/f3p0/1682	1075	1379	912	transcript_HQ_E2_1_transcript10337/f2p0/1930	296.089	239.391	381.772	transcript_HQ_E3_1_transcript14000/f2p0/1166	852.029	674.192	558.199
transcript_HQ_P2_transcript12079/f3p0/2284	522	469	465	transcript_HQ_E1_1_transcript1485/f2p0/3333	2065	2822	1882	transcript_HQ_E2_1_transcript1214/f2p0/3231	1898	1506	2184	transcript_HQ_E3_1_transcript12207/f8p0/1228	1118.81	856.6	779.185
transcript_HQ_P2_transcript14800/f2p0/2008	761.11	716.513	794.931	transcript_HQ_E1_1_transcript13955/f5p0/1680	206	197	177	transcript_HQ_E2_1_transcript11253/f2p0/1896	802.939	697.795	939.769	transcript_HQ_E3_1_transcript1030/f4p0/2543	783	605	502
transcript_HQ_P2_transcript11132/f2p0/2388	550	503	583	transcript_HQ_E1_1_transcript12123/f2p0/1785	197.123	233.863	165.978	transcript_HQ_E2_1_transcript13912/f2p0/1714	631	488	771	transcript_HQ_E3_1_transcript1492/f2p0/2380	932.969	764.332	710.803
transcript_HQ_P2_transcript14801/f23p0/1975	2765	2500	2713	transcript_HQ_E1_1_transcript13032/f2p0/1707	376	502	349	transcript_HQ_E2_1_transcript10338/f2p0/1934	822	634	1010	transcript_HQ_E3_1_transcript10300/f3p0/1358	786	580	550
transcript_HQ_P2_transcript11133/f39p0/2348	668.108	585.926	662.037	transcript_HQ_E1_1_transcript13956/f2p0/1642	44.5401	75.6157	37.2502	transcript_HQ_E2_1_transcript1307/f4p0/3135	438	323	476	transcript_HQ_E3_1_transcript14003/f2p0/1138	171	180	113
transcript_HQ_P2_transcript10213/f2p0/2487	28.2315	60.5802	34.7927	transcript_HQ_E1_1_transcript10296/f5p0/1914	437	683	363	transcript_HQ_E2_1_transcript12141/f7p0/1733	872	710	1014	transcript_HQ_E3_1_transcript13138/f2p0/1192	749	576	496
transcript_HQ_P2_transcript11136/f32p0/2366	980	861	865	transcript_HQ_E1_1_transcript12124/f5p0/1776	284	366	219	transcript_HQ_E2_1_transcript13070/f8p0/1747	6370.19	4833.98	7072.16	transcript_HQ_E3_1_transcript1221/f20p0/2414	5715.12	4702.36	3856.64
transcript_HQ_P2_transcript14804/f3p0/1989	1106	978	1004	transcript_HQ_E1_1_transcript13957/f2p0/1648	796.431	900.392	689.059	transcript_HQ_E2_1_transcript14885/f2p0/1690	233	189	266	transcript_HQ_E3_1_transcript14921/f2p0/881	73.4917	60.2874	49.3559
transcript_HQ_P2_transcript12081/f22p0/2273	1604	1424	1536	transcript_HQ_E1_1_transcript12125/f3p0/1782	620.428	941.096	520.496	transcript_HQ_E2_1_transcript13915/f13p0/1717	1638	1324	1889	transcript_HQ_E3_1_transcript10301/f4p0/1373	676.45	598.812	524.555
transcript_HQ_P2_transcript12082/f3p0/2283	387	335	355	transcript_HQ_E1_1_transcript11196/f6p0/1851	224	280	164	transcript_HQ_E2_1_transcript14886/f2p0/1657	272.382	228.192	298.526	transcript_HQ_E3_1_transcript13139/f2p0/1185	169.645	145.692	136.512
transcript_HQ_P2_transcript12083/f6p0/2288	550	513	561	transcript_HQ_E1_1_transcript12126/f2p0/1795	221	420	228	transcript_HQ_E2_1_transcript1034/f2p0/3320	855.882	630.659	967.433	transcript_HQ_E3_1_transcript12211/f2p0/1250	131	99	77
transcript_HQ_P2_transcript12084/f10p0/2270	808	686	758	transcript_HQ_E1_1_transcript10298/f2p0/1919	193	289	177	transcript_HQ_E2_1_transcript12143/f3p0/1661	1217.45	1154.15	1315.67	transcript_HQ_E3_1_transcript14924/f2p0/1085	534	447	388
transcript_HQ_P2_transcript10217/f2p0/2483	146	147	151	transcript_HQ_E1_1_transcript13035/f3p0/1716	290	362	223	transcript_HQ_E2_1_transcript13916/f3p0/1712	874	710	1053	transcript_HQ_E3_1_transcript12212/f2p0/1235	265.297	191.409	121.921
transcript_HQ_P2_transcript1114/f2p0/4785	400.548	350.209	360.177	transcript_HQ_E1_1_transcript11197/f2p0/1851	1158	1608	1021	transcript_HQ_E2_1_transcript11257/f14p0/1872	2027.72	2082.74	2525.44	transcript_HQ_E3_1_transcript14007/f2p0/1138	355	259	266
transcript_HQ_P2_transcript12086/f24p0/2280	1542	1365	1473	transcript_HQ_E1_1_transcript13959/f2p0/1644	212.909	324.787	230.574	transcript_HQ_E2_1_transcript10340/f4p0/1930	1092.53	802.408	1175.71	transcript_HQ_E3_1_transcript14925/f13p0/1063	710.285	565.713	461.925
transcript_HQ_P2_transcript10218/f2p0/2497	104	91	104	transcript_HQ_E1_1_transcript12127/f2p0/1782	181.859	302.485	197.59	transcript_HQ_E2_1_transcript13917/f2p0/1712	157.591	94.67	93.7187	transcript_HQ_E3_1_transcript10304/f7p0/1355	21684.8	17409.5	13732.5
transcript_HQ_P2_transcript11141/f2p0/2397	1353	1252	1281	transcript_HQ_E1_1_transcript11198/f4p0/1839	668	863	603	transcript_HQ_E2_1_transcript11258/f12p0/1877	1510.93	1120.92	1558.16	transcript_HQ_E3_1_transcript11293/f2p0/1304	1380.36	1102.37	910.925
transcript_HQ_P2_transcript14807/f2p0/1990	93	94	110	transcript_HQ_E1_1_transcript14855/f2p0/1580	140.578	163.928	140.891	transcript_HQ_E2_1_transcript13074/f2p0/1760	345.427	289.919	449.151	transcript_HQ_E3_1_transcript11294/f2p0/1317	0	10.6709	5.7691
transcript_HQ_P2_transcript11142/f5p0/2383	323.339	342.701	367.92	transcript_HQ_E1_1_transcript12128/f2p0/1783	86.0576	110	63	transcript_HQ_E2_1_transcript14889/f2p0/1563	841.149	648.15	885.568	transcript_HQ_E3_1_transcript12215/f17p0/1192	5044.63	3564.08	3385.43
transcript_HQ_P2_transcript14808/f4p0/1992	177.588	123.23	118.215	transcript_HQ_E1_1_transcript13037/f3p0/1716	114.612	162.033	70.711	transcript_HQ_E2_1_transcript10342/f4p0/1930	286.635	245.563	315.493	transcript_HQ_E3_1_transcript13143/f2p0/1202	62.5282	23.6221	26.5698
transcript_HQ_P2_transcript14809/f2p0/1992	541.416	548.493	564.906	transcript_HQ_E1_1_transcript14856/f3p0/1594	293.306	335.175	255.965	transcript_HQ_E2_1_transcript13919/f2p0/1725	956	789	1004	transcript_HQ_E3_1_transcript10306/f4p0/1348	1070	844	713
transcript_HQ_P2_transcript11143/f2p0/2365	899.537	790.443	798.586	transcript_HQ_E1_1_transcript1396/f2p0/3384	370	486	297	transcript_HQ_E2_1_transcript1126/f9p0/3253	1087	834	1250	transcript_HQ_E3_1_transcript12217/f8p0/1184	4494	3690	3163
transcript_HQ_P2_transcript11144/f5p0/2346	526	465	508	transcript_HQ_E1_1_transcript10299/f57p0/1876	2868.16	2829.36	2640.93	transcript_HQ_E2_1_transcript13076/f2p0/1772	556	440	627	transcript_HQ_E3_1_transcript13145/f3p0/1182	1315	1036	989
transcript_HQ_P2_transcript1481/f2p0/4338	655	589	652	transcript_HQ_E1_1_transcript1213/f2p0/3508	308	466	242	transcript_HQ_E2_1_transcript1489/f8p0/3131	4943.85	3842.35	5261.54	transcript_HQ_E3_1_transcript14929/f6p0/1081	977.908	765.555	672.75
transcript_HQ_P2_transcript11146/f28p0/2368	1667.87	1491.25	1624.48	transcript_HQ_E1_1_transcript13962/f28p0/1603	1842.29	2188.4	1581.12	transcript_HQ_E2_1_transcript1392/f3p0/3150	950	770	1091	transcript_HQ_E3_1_transcript12218/f3p0/1240	660.358	523.221	473.821
transcript_HQ_P2_transcript10219/f4p0/2492	349	330	390	transcript_HQ_E1_1_transcript112/f2p0/5064	949.755	1340.05	751.638	transcript_HQ_E2_1_transcript10344/f2p0/1927	0	0	0	transcript_HQ_E3_1_transcript13146/f3p0/1182	226	151	159
transcript_HQ_P2_transcript14811/f9p0/1984	276	285	277	transcript_HQ_E1_1_transcript103/f2p0/5114	1177	1462	990	transcript_HQ_E2_1_transcript12148/f2p0/1817	419.277	340.738	492.481	transcript_HQ_E3_1_transcript10308/f12p0/1349	678	531	397
transcript_HQ_P2_transcript12092/f6p0/2287	930.218	810.674	936.586	transcript_HQ_E1_1_transcript1304/f2p0/3469	2013	2914.21	1745	transcript_HQ_E2_1_transcript11261/f55p0/1829	16034	12608	17767	transcript_HQ_E3_1_transcript1493/f12p0/2348	1777	1402	1236
transcript_HQ_P2_transcript13868/f2p0/2108	36.3912	42.5066	55.6038	transcript_HQ_E1_1_transcript13963/f12p0/1623	598	814	486	transcript_HQ_E2_1_transcript1308/f3p0/3188	1880	1584	2213	transcript_HQ_E3_1_transcript14931/f2p0/1087	893	768	658
transcript_HQ_P2_transcript11147/f3p0/2295	195	155	184	transcript_HQ_E1_1_transcript13040/f3p0/1711	281	410	205	transcript_HQ_E2_1_transcript10348/f10p0/1907	679.185	534.453	722.202	transcript_HQ_E3_1_transcript14013/f2p0/1132	231.943	203.455	182.155
transcript_HQ_P2_transcript14812/f11p0/1994	609	501	586	transcript_HQ_E1_1_transcript13964/f2p0/1642	179.743	298.951	153.738	transcript_HQ_E2_1_transcript13924/f5p0/1715	1181	878	1430	transcript_HQ_E3_1_transcript1315/f5p0/2441	3472	2799	2392
transcript_HQ_P2_transcript12093/f2p0/2295	1526	1262	1511	transcript_HQ_E1_1_transcript14858/f2p0/1589	410	641	361	transcript_HQ_E2_1_transcript11264/f13p0/1866	2983	2285	3175	transcript_HQ_E3_1_transcript1031/f6p0/2521	2431	2100	1701
transcript_HQ_P2_transcript13869/f36p0/2077	1660	1506	1610	transcript_HQ_E1_1_transcript1120/f2p0/3549	1456.73	2122.57	1311.27	transcript_HQ_E2_1_transcript10349/f3p0/1922	1205.02	970.928	1380.08	transcript_HQ_E3_1_transcript113/f2p0/3468	1616.46	1350.66	1116.39
transcript_HQ_P2_transcript12094/f2p0/2287	17	16	9	transcript_HQ_E1_1_transcript13041/f31p0/1700	3070	3587	2510	transcript_HQ_E2_1_transcript13925/f53p0/1666	8143	6450.32	9128.77	transcript_HQ_E3_1_transcript14014/f4p0/1143	510.121	386.013	344.708
transcript_HQ_P2_transcript14813/f10p0/1998	703	662	723	transcript_HQ_E1_1_transcript12132/f4p0/1786	252.666	443.897	226.289	transcript_HQ_E2_1_transcript11265/f3p0/1764	1311.61	1025.98	1373.69	transcript_HQ_E3_1_transcript12222/f4p0/1238	721.558	555.961	512.195
transcript_HQ_P2_transcript11148/f4p0/2383	237.979	181.158	185.167	transcript_HQ_E1_1_transcript13965/f6p0/1647	724.962	923.419	597.559	transcript_HQ_E2_1_transcript11266/f4p0/1663	609.505	580.786	798.205	transcript_HQ_E3_1_transcript14015/f2p0/1140	546	444	365
transcript_HQ_P2_transcript1022/f2p0/4768	299.084	304.04	285.837	transcript_HQ_E1_1_transcript14859/f2p0/1580	63.9442	87.567	59.4175	transcript_HQ_E2_1_transcript13927/f5p0/1734	460	358	572	transcript_HQ_E3_1_transcript13151/f2p0/1181	208.317	195	125.788
transcript_HQ_P2_transcript14814/f7p0/1979	458.175	410	443.085	transcript_HQ_E1_1_transcript13042/f2p0/1710	1122	899	950	transcript_HQ_E2_1_transcript1035/f2p0/3306	1002	739	1023	transcript_HQ_E3_1_transcript14938/f35p0/1033	5377	4340	3938
transcript_HQ_P2_transcript12095/f2p0/2267	736	691	689	transcript_HQ_E1_1_transcript10300/f2p0/1907	316	464	340	transcript_HQ_E2_1_transcript13082/f11p0/1755	1623	1232	1797	transcript_HQ_E3_1_transcript13154/f2p0/1182	269	264	254
transcript_HQ_P2_transcript11149/f12p0/2388	487	432	498	transcript_HQ_E1_1_transcript11201/f5p0/1846	265.464	539.937	256.743	transcript_HQ_E2_1_transcript14896/f38p0/1638	6185	4678.03	6882.74	transcript_HQ_E3_1_transcript14018/f9p0/1134	915.951	771.218	426.419
transcript_HQ_P2_transcript14815/f2p0/1989	165	135	170	transcript_HQ_E1_1_transcript13043/f5p0/1691	1385	1796	1206	transcript_HQ_E2_1_transcript13083/f7p0/1750	385.944	318.267	425.889	transcript_HQ_E3_1_transcript12228/f2p0/1237	37.17	35.7322	51.567
transcript_HQ_P2_transcript1387/f2p0/4528	587.99	501.983	526.984	transcript_HQ_E1_1_transcript12134/f13p0/1765	501	664	446	transcript_HQ_E2_1_transcript11268/f9p0/1877	1961.98	1564.5	2233.36	transcript_HQ_E3_1_transcript10315/f2p0/1351	312	262	225
transcript_HQ_P2_transcript14816/f11p0/1964	591	582	597	transcript_HQ_E1_1_transcript1486/f2p0/3348	3256.01	4108.61	2818.89	transcript_HQ_E2_1_transcript13929/f17p0/1688	681	492	782	transcript_HQ_E3_1_transcript14940/f3p0/1089	938.424	779.032	675.418
transcript_HQ_P2_transcript13870/f18p0/2073	1397	1208	1420	transcript_HQ_E1_1_transcript11202/f4p0/1835	438	524	348	transcript_HQ_E2_1_transcript10351/f2p0/1935	1676	1231	1844	transcript_HQ_E3_1_transcript13158/f2p0/1184	422	355	333
transcript_HQ_P2_transcript10221/f5p0/2471	548	527	547	transcript_HQ_E1_1_transcript13044/f5p0/1719	662	1067	581	transcript_HQ_E2_1_transcript13084/f16p0/1725	594.378	499.071	685.203	transcript_HQ_E3_1_transcript1402/f7p0/2381	2168	1841	1537
transcript_HQ_P2_transcript12097/f24p0/2255	841	771.605	693	transcript_HQ_E1_1_transcript12135/f2p0/1792	322.187	728.664	307.654	transcript_HQ_E2_1_transcript11269/f61p0/1819	3405	2701	3877	transcript_HQ_E3_1_transcript10316/f3p0/1349	3524	2627	2358
transcript_HQ_P2_transcript1115/f2p0/4778	1077.6	959.863	1045.41	transcript_HQ_E1_1_transcript14860/f3p0/1517	154.651	253	130.537	transcript_HQ_E2_1_transcript10352/f2p0/1906	514	454	592	transcript_HQ_E3_1_transcript11304/f3p0/1287	1027.68	897.272	719.343
transcript_HQ_P2_transcript14817/f2p0/1990	534.792	448.044	507.477	transcript_HQ_E1_1_transcript13045/f3p0/1706	527.194	663.217	465.495	transcript_HQ_E2_1_transcript14899/f2p0/1658	782.991	649.415	956.876	transcript_HQ_E3_1_transcript1223/f2p0/2450	662.695	479.696	417.038
transcript_HQ_P2_transcript10222/f2p0/2408	252	277	234	transcript_HQ_E1_1_transcript12136/f4p0/1741	764	997	654	transcript_HQ_E2_1_transcript13085/f8p0/1754	1750.29	1384.62	2011.6	transcript_HQ_E3_1_transcript14020/f25p0/1145	3005	2632.61	2170.29
transcript_HQ_P2_transcript13871/f20p0/2087	1098.94	950.858	979.372	transcript_HQ_E1_1_transcript14861/f55p0/1514	7950.82	11629.4	6918.52	transcript_HQ_E2_1_transcript1393/f3p0/3150	1802.69	1380.76	1947.18	transcript_HQ_E3_1_transcript1316/f13p0/2405	15711.5	12669.5	10959.3
transcript_HQ_P2_transcript14818/f3p0/1986	259.216	269.381	288.473	transcript_HQ_E1_1_transcript10303/f2p0/1915	51.1173	88.9812	99.765	transcript_HQ_E2_1_transcript12150/f2p0/1704	279.318	161.14	242.862	transcript_HQ_E3_1_transcript12231/f16p0/1193	1329.32	1041.17	892.208
transcript_HQ_P2_transcript10223/f8p0/2445	425	368	427	transcript_HQ_E1_1_transcript11204/f2p0/1848	36	49	37	transcript_HQ_E2_1_transcript1127/f16p0/3244	2578.13	1963.69	3022.48	transcript_HQ_E3_1_transcript14945/f2p0/1085	371	244	228
transcript_HQ_P2_transcript12099/f6p0/2282	272.087	250.026	257.806	transcript_HQ_E1_1_transcript12137/f2p0/1788	367	515	294	transcript_HQ_E2_1_transcript13087/f20p0/1706	1200.99	900	1403	transcript_HQ_E3_1_transcript11307/f3p0/1303	715	572	546
transcript_HQ_P2_transcript13872/f2p0/2123	817.605	775.564	832.389	transcript_HQ_E1_1_transcript1397/f2p0/3422	988	1319	839	transcript_HQ_E2_1_transcript12151/f29p0/1784	4367	3455	4687	transcript_HQ_E3_1_transcript14946/f2p0/1084	594	433.43	371
transcript_HQ_P2_transcript14819/f3p0/1991	655	594	598	transcript_HQ_E1_1_transcript13047/f5p0/1715	193.489	213.942	157.146	transcript_HQ_E2_1_transcript13088/f2p0/1770	660.584	534.736	753.504	transcript_HQ_E3_1_transcript13161/f6p0/1178	2501.59	1956.16	1816.66
transcript_HQ_P2_transcript11151/f2p0/2412	841.977	743.211	855.332	transcript_HQ_E1_1_transcript10304/f12p0/1891	773.368	1039.92	706.688	transcript_HQ_E2_1_transcript11271/f2p0/1872	721	585	835	transcript_HQ_E3_1_transcript14947/f8p0/1076	5737	4585	3892
transcript_HQ_P2_transcript13873/f4p0/2097	1215.12	984.01	1090.65	transcript_HQ_E1_1_transcript13970/f4p0/1649	489	484	389	transcript_HQ_E2_1_transcript13089/f8p0/1763	3315.71	2482.51	3627.32	transcript_HQ_E3_1_transcript12233/f3p0/1229	330.888	270.734	238.935
transcript_HQ_P2_transcript12995/f2p0/2161	624.742	489.547	555.127	transcript_HQ_E1_1_transcript10305/f8p0/1955	587	751	459	transcript_HQ_E2_1_transcript12153/f2p0/1816	850.717	680.22	1027.4	transcript_HQ_E3_1_transcript11309/f5p0/1285	424	308	254
transcript_HQ_P2_transcript11152/f9p0/2417	1958	1728	1886	transcript_HQ_E1_1_transcript14864/f2p0/1614	243.941	481.356	276.295	transcript_HQ_E2_1_transcript1490/f4p0/3111	1039.93	801.969	1141.83	transcript_HQ_E3_1_transcript13163/f2p0/1177	777	557	473
transcript_HQ_P2_transcript12996/f2p0/2188	262.71	248.742	235.798	transcript_HQ_E1_1_transcript11207/f2p0/1844	190.513	240.194	144.656	transcript_HQ_E2_1_transcript12155/f2p0/1813	334.019	380.597	488.415	transcript_HQ_E3_1_transcript1032/f2p0/2545	2053	1768	1361
transcript_HQ_P2_transcript11153/f3p0/2378	121.07	118.933	125.643	transcript_HQ_E1_1_transcript14865/f5p0/1570	137.288	165.954	94.1597	transcript_HQ_E2_1_transcript11273/f20p0/1856	1394	1110	1552	transcript_HQ_E3_1_transcript14024/f3p0/1129	304.162	258.251	217.559
transcript_HQ_P2_transcript121/f2p0/6621	1178.75	987.31	1227.38	transcript_HQ_E1_1_transcript14866/f3p0/1585	417	565.676	356	transcript_HQ_E2_1_transcript14900/f2p0/1677	596	447	673	transcript_HQ_E3_1_transcript14025/f2p0/1140	327.234	330.803	248.705
transcript_HQ_P2_transcript14820/f3p0/1994	800	737	812	transcript_HQ_E1_1_transcript10307/f2p0/1909	651	743	513	transcript_HQ_E2_1_transcript1309/f2p0/3237	2491.68	1878.64	2754.24	transcript_HQ_E3_1_transcript13166/f7p0/1207	2810	2173	1913
transcript_HQ_P2_transcript10226/f13p0/2487	867.449	739.303	825.683	transcript_HQ_E1_1_transcript1214/f2p0/3511	1918	2299	1551.12	transcript_HQ_E2_1_transcript11274/f21p0/1791	1023.62	658.626	951.644	transcript_HQ_E3_1_transcript12237/f2p0/1233	368.994	280.875	170.227
transcript_HQ_P2_transcript12997/f2p0/2171	227.136	206.871	210.882	transcript_HQ_E1_1_transcript14867/f2p0/1605	171.039	237.361	209.835	transcript_HQ_E2_1_transcript13934/f2p0/1707	238.99	132.514	185.621	transcript_HQ_E3_1_transcript11311/f2p0/1301	349.596	273.143	250.145
transcript_HQ_P2_transcript13875/f192p0/1996	54152	49615	53904	transcript_HQ_E1_1_transcript1305/f7p0/3433	413.672	413.918	361.529	transcript_HQ_E2_1_transcript14901/f6p0/1663	1703.72	1379.01	1785.2	transcript_HQ_E3_1_transcript14026/f2p0/1141	52.0037	30.0024	46.0479
transcript_HQ_P2_transcript14821/f2p0/1985	848	729	821	transcript_HQ_E1_1_transcript12141/f2p0/1773	147	197	120	transcript_HQ_E2_1_transcript13091/f2p0/1747	169.055	156.5	215.978	transcript_HQ_E3_1_transcript10322/f11p0/1348	1570	1330	1042
transcript_HQ_P2_transcript12998/f2p0/2188	3073	2853	3042	transcript_HQ_E1_1_transcript14869/f2p0/1574	99.9899	103.198	81.0401	transcript_HQ_E2_1_transcript11276/f4p0/1822	569.07	461.309	697.239	transcript_HQ_E3_1_transcript14952/f2p0/1096	738	622	528
transcript_HQ_P2_transcript10227/f2p0/2486	116.999	124.334	133.883	transcript_HQ_E1_1_transcript10309/f5p0/1943	639.459	1129.58	519.642	transcript_HQ_E2_1_transcript13935/f3p0/1580	580.833	479.295	697.933	transcript_HQ_E3_1_transcript14953/f4p0/1082	107	98	96
transcript_HQ_P2_transcript13876/f10p0/2106	357	246	324	transcript_HQ_E1_1_transcript13051/f2p0/1708	220.406	251.008	159.649	transcript_HQ_E2_1_transcript13092/f2p0/1764	200.884	171.8	241.411	transcript_HQ_E3_1_transcript14028/f2p0/1148	552	464	470
transcript_HQ_P2_transcript12999/f3p0/2190	247.254	188.358	250.251	transcript_HQ_E1_1_transcript1121/f5p0/3555	1391	2058	1331	transcript_HQ_E2_1_transcript12159/f2p0/1823	388	282	401	transcript_HQ_E3_1_transcript11314/f5p0/1272	462	400	316
transcript_HQ_P2_transcript13877/f2p0/2095	407	388	373	transcript_HQ_E1_1_transcript12142/f8p0/1777	776.125	1363.56	713.498	transcript_HQ_E2_1_transcript13936/f85p0/1488	2034.96	1744.16	2583.16	transcript_HQ_E3_1_transcript1224/f2p0/2480	676.077	420.616	447.876
transcript_HQ_P2_transcript1210/f2p0/4737	472.838	449.675	455.805	transcript_HQ_E1_1_transcript13977/f4p0/1639	373	405	276	transcript_HQ_E2_1_transcript11278/f2p0/1861	660.166	552.494	740.965	transcript_HQ_E3_1_transcript14955/f3p0/1096	478.594	445.112	274.704
transcript_HQ_P2_transcript10228/f16p0/2478	1292	1214	1215	transcript_HQ_E1_1_transcript11210/f4p0/1833	585.203	759.017	564.79	transcript_HQ_E2_1_transcript14905/f5p0/1658	534	422	663	transcript_HQ_E3_1_transcript1317/f6p0/2428	4945.07	3985.75	3448.3
transcript_HQ_P2_transcript14823/f2p0/1992	723	675	778	transcript_HQ_E1_1_transcript13978/f19p0/1602	324.212	428.136	320.168	transcript_HQ_E2_1_transcript13937/f2p0/1709	274.659	203.05	222.476	transcript_HQ_E3_1_transcript13170/f3p0/1179	366	331	272
transcript_HQ_P2_transcript11156/f9p0/2393	550	513	593	transcript_HQ_E1_1_transcript1487/f2p0/3344	885	1045	738	transcript_HQ_E2_1_transcript10360/f3p0/1923	1528.6	1112.85	1581.14	transcript_HQ_E3_1_transcript11316/f2p0/1297	837.137	638.981	570.351
transcript_HQ_P2_transcript10229/f5p0/2494	251.337	199.929	126.095	transcript_HQ_E1_1_transcript14870/f3p0/1467	269.516	251.613	227.492	transcript_HQ_E2_1_transcript1216/f2p0/3220	1134	1004	1397	transcript_HQ_E3_1_transcript12241/f2p0/1241	389	291	228
transcript_HQ_P2_transcript14824/f2p0/1984	904	839	982	transcript_HQ_E1_1_transcript10310/f2p0/1920	86	105	64	transcript_HQ_E2_1_transcript13094/f3p0/1759	933	781	1081	transcript_HQ_E3_1_transcript1403/f2p0/2420	1913	1551	1405
transcript_HQ_P2_transcript13879/f2p0/2118	353	349	395	transcript_HQ_E1_1_transcript13979/f2p0/1668	207.917	290.229	133.853	transcript_HQ_E2_1_transcript14906/f4p0/1655	602	455	711	transcript_HQ_E3_1_transcript12242/f2p0/1247	129.21	124.348	91.5978
transcript_HQ_P2_transcript11157/f4p0/2381	32.4417	51.6494	62.1897	transcript_HQ_E1_1_transcript14871/f4p0/1579	2686.57	2824.7	2292	transcript_HQ_E2_1_transcript10361/f2p0/1947	497.408	363.134	523.991	transcript_HQ_E3_1_transcript14030/f2p0/1138	104.155	80.7191	75.2851
transcript_HQ_P2_transcript12101/f27p0/2265	1012	802	916	transcript_HQ_E1_1_transcript13055/f2p0/1721	294	453	299	transcript_HQ_E2_1_transcript13939/f2p0/1711	165	117	199	transcript_HQ_E3_1_transcript14031/f5p0/1123	1552	1232	1015
transcript_HQ_P2_transcript11158/f18p0/2381	775	616	697	transcript_HQ_E1_1_transcript12145/f2p0/1772	797	982	692	transcript_HQ_E2_1_transcript1128/f2p0/3249	242.852	229.169	256.379	transcript_HQ_E3_1_transcript14958/f4p0/1069	385	321	291
transcript_HQ_P2_transcript14826/f2p0/1983	444.91	355.895	452.044	transcript_HQ_E1_1_transcript10311/f2p0/1916	566.379	720.39	465.987	transcript_HQ_E2_1_transcript14908/f3p0/1670	1833.81	1378.79	2087.12	transcript_HQ_E3_1_transcript10328/f3p0/1356	197.48	120.304	94.5232
transcript_HQ_P2_transcript12102/f2p0/2281	899	795	872	transcript_HQ_E1_1_transcript11213/f31p0/1799	1269	2101	1115	transcript_HQ_E2_1_transcript10362/f4p0/1938	4409.62	3400.98	4633.53	transcript_HQ_E3_1_transcript14959/f67p0/1064	12363	9657	8106
transcript_HQ_P2_transcript1023/f3p0/4848	732.63	668.705	708.659	transcript_HQ_E1_1_transcript12146/f3p0/1780	308	356	245	transcript_HQ_E2_1_transcript1394/f3p0/3137	885	781	1037	transcript_HQ_E3_1_transcript1132/f3p0/2594	1003	800	698
transcript_HQ_P2_transcript1388/f3p0/4524	825.929	753.251	779.604	transcript_HQ_E1_1_transcript10312/f3p0/1925	2020.12	2674.43	1378.33	transcript_HQ_E2_1_transcript13940/f3p0/1705	512	349	544	transcript_HQ_E3_1_transcript14033/f2p0/1143	359.604	314.544	272.556
transcript_HQ_P2_transcript13/f4p0/8307	3283.89	2947.71	3225.54	transcript_HQ_E1_1_transcript14873/f2p0/1586	179.877	161.037	196.982	transcript_HQ_E2_1_transcript13941/f2p0/1709	1077.66	795.575	1073.96	transcript_HQ_E3_1_transcript12245/f3p0/1195	590.625	458.47	429.748
transcript_HQ_P2_transcript13880/f6p0/2068	267.67	232.342	252.594	transcript_HQ_E1_1_transcript11214/f2p0/1840	212.737	267.096	179.067	transcript_HQ_E2_1_transcript10365/f5p0/1926	1073.37	939.997	1246.6	transcript_HQ_E3_1_transcript11320/f3p0/1293	39582.9	31145.6	27479.5
transcript_HQ_P2_transcript13881/f2p0/2094	208.164	145.655	182.334	transcript_HQ_E1_1_transcript12147/f19p0/1772	645	778	585	transcript_HQ_E2_1_transcript11283/f2p0/1880	170	127	195	transcript_HQ_E3_1_transcript14960/f2p0/1094	669.248	578.776	497.273
transcript_HQ_P2_transcript10231/f15p0/2472	509.523	462.257	499.637	transcript_HQ_E1_1_transcript1398/f2p0/3389	1310.21	2016.65	1190.22	transcript_HQ_E2_1_transcript13943/f2p0/1717	778.249	608.525	813.993	transcript_HQ_E3_1_transcript14961/f3p0/1099	664.375	418.042	393.046
transcript_HQ_P2_transcript12105/f2p0/2296	440.063	315.408	361.709	transcript_HQ_E1_1_transcript13980/f45p0/1506	1659	2325	1443	transcript_HQ_E2_1_transcript14911/f2p0/1644	390.547	248.309	354.957	transcript_HQ_E3_1_transcript12248/f4p0/1193	305	237	210
transcript_HQ_P2_transcript10232/f2p0/2392	99.1151	71.6472	93.6502	transcript_HQ_E1_1_transcript10314/f23p0/1904	778	1137	626	transcript_HQ_E2_1_transcript14912/f3p0/1657	922	713	933	transcript_HQ_E3_1_transcript1033/f7p0/2528	1619.79	1197.81	1102.68
transcript_HQ_P2_transcript13883/f2p0/2098	182	186	170	transcript_HQ_E1_1_transcript12149/f3p0/1792	389	483	359	transcript_HQ_E2_1_transcript12167/f4p0/1788	911.489	600.181	925.164	transcript_HQ_E3_1_transcript11322/f2p0/1289	314	284	239
transcript_HQ_P2_transcript14827/f6p0/1994	681.916	637.383	716.051	transcript_HQ_E1_1_transcript14876/f7p0/1584	560.184	605.008	433.645	transcript_HQ_E2_1_transcript13944/f5p0/1735	470	383	569	transcript_HQ_E3_1_transcript14962/f2p0/1096	637	532	470
transcript_HQ_P2_transcript10233/f2p0/2497	99.4686	140.225	129.714	transcript_HQ_E1_1_transcript13981/f2p0/1617	372	492	315	transcript_HQ_E2_1_transcript14914/f14p0/1627	1676.1	1226.13	1770.83	transcript_HQ_E3_1_transcript13179/f2p0/1183	461	407	362
transcript_HQ_P2_transcript13884/f6p0/2092	232	229	245	transcript_HQ_E1_1_transcript10315/f3p0/1926	258.581	850.414	324.804	transcript_HQ_E2_1_transcript10369/f10p0/1912	1594	1293	1769	transcript_HQ_E3_1_transcript12249/f4p0/1242	1353	1168	910
transcript_HQ_P2_transcript12107/f2p0/2281	284.393	215.753	246.105	transcript_HQ_E1_1_transcript10316/f2p0/1926	157.574	187.419	86.1883	transcript_HQ_E2_1_transcript12169/f5p0/1817	782	612	964	transcript_HQ_E3_1_transcript11323/f2p0/1278	2914.08	2531.09	1930.82
transcript_HQ_P2_transcript10234/f2p0/2470	522	480	533	transcript_HQ_E1_1_transcript14878/f3p0/1576	980.57	1481.84	844.365	transcript_HQ_E2_1_transcript11288/f4p0/1897	1999	1552	2054	transcript_HQ_E3_1_transcript14037/f2p0/1134	284.832	227.148	184.101
transcript_HQ_P2_transcript13885/f4p0/2082	305.967	305.17	333.149	transcript_HQ_E1_1_transcript1215/f2p0/3495	520	803	468	transcript_HQ_E2_1_transcript14916/f3p0/1649	1448.58	1153.97	1556.35	transcript_HQ_E3_1_transcript14038/f2p0/1135	0	0	0
transcript_HQ_P2_transcript14828/f2p0/1958	8238.21	7705.8	8136.16	transcript_HQ_E1_1_transcript1306/f6p0/3437	297.476	341.061	297.574	transcript_HQ_E2_1_transcript1037/f2p0/3314	839	699	1022	transcript_HQ_E3_1_transcript1318/f4p0/2431	3215.25	2678.6	2254.74
transcript_HQ_P2_transcript11162/f2p0/2397	551.807	517.094	546.875	transcript_HQ_E1_1_transcript14879/f4p0/1581	470.128	690.218	403.636	transcript_HQ_E2_1_transcript1217/f2p0/3219	2011	1569	2118	transcript_HQ_E3_1_transcript1225/f5p0/2464	4385.57	3585.91	2940
transcript_HQ_P2_transcript1300/f19p0/4583	4172	3779	4063	transcript_HQ_E1_1_transcript10317/f6p0/1912	386	578	336	transcript_HQ_E2_1_transcript10370/f2p0/1931	672	530	738	transcript_HQ_E3_1_transcript11325/f2p0/1298	220.056	93.7809	185.923
transcript_HQ_P2_transcript13886/f2p0/2104	248.599	246.559	297.943	transcript_HQ_E1_1_transcript12150/f2p0/1763	1246.76	1311.81	1078.54	transcript_HQ_E2_1_transcript14919/f4p0/1653	2721	2048	2936	transcript_HQ_E3_1_transcript10331/f2p0/1361	144.094	165.14	141.849
transcript_HQ_P2_transcript14829/f2p0/1986	217	222	248	transcript_HQ_E1_1_transcript13060/f3p0/1709	1148	1200	1047	transcript_HQ_E2_1_transcript10372/f11p0/1934	837	612	907	transcript_HQ_E3_1_transcript13180/f2p0/1179	227.666	149	147.544
transcript_HQ_P2_transcript11163/f2p0/2403	776	705	791.602	transcript_HQ_E1_1_transcript10318/f2p0/1841	273.3	420.235	216.053	transcript_HQ_E2_1_transcript14920/f14p0/1636	1621.77	1314.84	1890.02	transcript_HQ_E3_1_transcript14967/f2p0/1086	173	156	100
transcript_HQ_P2_transcript13000/f2p0/2188	228	165	204	transcript_HQ_E1_1_transcript1488/f2p0/3337	1584	2139	1363	transcript_HQ_E2_1_transcript14921/f2p0/1660	163.177	136.904	189.397	transcript_HQ_E3_1_transcript10332/f3p0/1357	549.774	491.25	413.999
transcript_HQ_P2_transcript13001/f6p0/2127	325.526	380.182	378.409	transcript_HQ_E1_1_transcript10319/f2p0/1915	124.935	172.981	116.078	transcript_HQ_E2_1_transcript10375/f3p0/1923	1464	1239	1563	transcript_HQ_E3_1_transcript12252/f3p0/1234	872.48	686.399	615.879
transcript_HQ_P2_transcript1483/f23p0/4441	2213	1942	2141	transcript_HQ_E1_1_transcript12152/f7p0/1779	132.46	225.384	122.75	transcript_HQ_E2_1_transcript13952/f15p0/1638	1711.44	1428.24	2045.8	transcript_HQ_E3_1_transcript11328/f5p0/1280	497	427	335
transcript_HQ_P2_transcript11165/f2p0/2388	1723.87	1178.44	1579.78	transcript_HQ_E1_1_transcript1122/f4p0/3541	489.369	629.379	402.8	transcript_HQ_E2_1_transcript12173/f3p0/1815	241	179	308	transcript_HQ_E3_1_transcript13182/f21p0/1170	2869.11	2414.38	2005.67
transcript_HQ_P2_transcript1211/f4p0/4737	1227.87	1113.32	1241.03	transcript_HQ_E1_1_transcript13986/f2p0/1647	258	431	227	transcript_HQ_E2_1_transcript14922/f2p0/1666	431.515	326.984	460.602	transcript_HQ_E3_1_transcript14041/f5p0/1133	907.92	572.69	553.234
transcript_HQ_P2_transcript13002/f22p0/2068	985.334	832.917	949.995	transcript_HQ_E1_1_transcript13062/f9p0/1664	1562.92	2548.11	1343.03	transcript_HQ_E2_1_transcript14923/f8p0/1570	533.976	458.017	578.495	transcript_HQ_E3_1_transcript13183/f7p0/1215	1137	826	751
transcript_HQ_P2_transcript10238/f3p0/2485	304.947	282.458	309.495	transcript_HQ_E1_1_transcript11220/f4p0/1848	549	608	432	transcript_HQ_E2_1_transcript11295/f9p0/1808	1435	1114	1650	transcript_HQ_E3_1_transcript1497/f3p0/2371	566	462	422
transcript_HQ_P2_transcript14831/f4p0/2005	230	257	257	transcript_HQ_E1_1_transcript13987/f4p0/1648	329.511	507.936	278.119	transcript_HQ_E2_1_transcript10377/f2p0/1903	480.448	312.517	451.602	transcript_HQ_E3_1_transcript14970/f2p0/1089	696.698	570.149	509.518
transcript_HQ_P2_transcript12110/f27p0/2272	5959	5386	5862	transcript_HQ_E1_1_transcript13988/f5p0/1639	153	173	130	transcript_HQ_E2_1_transcript12175/f2p0/1818	33.5025	26.7601	43.0132	transcript_HQ_E3_1_transcript14971/f5p0/1057	922.456	798.378	663.786
transcript_HQ_P2_transcript10239/f13p0/2470	1060	1015	1026	transcript_HQ_E1_1_transcript11221/f2p0/1843	125.182	148.181	98	transcript_HQ_E2_1_transcript13954/f8p0/1696	972	704	1084	transcript_HQ_E3_1_transcript13186/f2p0/1177	24.2	2.44885	33.6513
transcript_HQ_P2_transcript12111/f4p0/2254	525	436	477	transcript_HQ_E1_1_transcript10320/f74p0/1747	3301.4	4729.21	2837.33	transcript_HQ_E2_1_transcript11296/f3p0/1849	1783	1405	2145	transcript_HQ_E3_1_transcript11330/f2p0/1318	341	284	313
transcript_HQ_P2_transcript14833/f3p0/1993	278	254	262	transcript_HQ_E1_1_transcript14883/f2p0/1587	353.716	447.633	306.954	transcript_HQ_E2_1_transcript14924/f2p0/1681	2	0	2	transcript_HQ_E3_1_transcript12257/f5p0/1239	604	518	422
transcript_HQ_P2_transcript11168/f31p0/2329	716.26	662.329	729.601	transcript_HQ_E1_1_transcript13065/f7p0/1691	337.742	478.468	256.837	transcript_HQ_E2_1_transcript12176/f4p0/1782	1338	1022	1553	transcript_HQ_E3_1_transcript14972/f2p0/1103	1099	929	767
transcript_HQ_P2_transcript14834/f6p0/1994	206	179	203	transcript_HQ_E1_1_transcript10321/f3p0/1672	219	220	158	transcript_HQ_E2_1_transcript10378/f7p0/1955	3686.31	2600.73	3048.74	transcript_HQ_E3_1_transcript11331/f3p0/1278	956.08	764.36	599.34
transcript_HQ_P2_transcript13004/f9p0/2178	2259.23	2078.58	2223.26	transcript_HQ_E1_1_transcript13066/f2p0/1721	747	1046	611	transcript_HQ_E2_1_transcript13098/f3p0/1639	0	2.00089	1.00012	transcript_HQ_E3_1_transcript12258/f3p0/1231	434	314	317
transcript_HQ_P2_transcript11169/f3p0/2382	162	164	164	transcript_HQ_E1_1_transcript1399/f12p0/3364	2144	2939	1776	transcript_HQ_E2_1_transcript12177/f7p0/1808	2478.95	1784.81	2722.47	transcript_HQ_E3_1_transcript14046/f2p0/1145	691	502	481
transcript_HQ_P2_transcript13891/f17p0/2073	445	400	473	transcript_HQ_E1_1_transcript14885/f2p0/1580	107.306	240.387	53.8581	transcript_HQ_E2_1_transcript13956/f3p0/1724	707.024	546.602	713.999	transcript_HQ_E3_1_transcript13189/f2p0/1179	924	748	649
transcript_HQ_P2_transcript14835/f3p0/1971	237	234	227	transcript_HQ_E1_1_transcript14886/f3p0/1583	609.786	976.364	531.559	transcript_HQ_E2_1_transcript11298/f27p0/1820	4546	3440	5053	transcript_HQ_E3_1_transcript1319/f2p0/2440	637	453	343
transcript_HQ_P2_transcript12113/f2p0/2284	1031.08	938.152	1006.08	transcript_HQ_E1_1_transcript12158/f2p0/1770	142	198	103	transcript_HQ_E2_1_transcript12178/f18p0/1804	3012	2323	3390	transcript_HQ_E3_1_transcript12260/f35p0/1213	839.173	711.536	649.227
transcript_HQ_P2_transcript13005/f14p0/2183	1302.48	1111.2	1220.95	transcript_HQ_E1_1_transcript10323/f3p0/1890	545.31	709.865	466.861	transcript_HQ_E2_1_transcript14927/f7p0/1671	796	635	956	transcript_HQ_E3_1_transcript11335/f2p0/1292	314	256	224
transcript_HQ_P2_transcript14836/f3p0/1992	381.496	314.475	374.02	transcript_HQ_E1_1_transcript13991/f2p0/1631	266.319	385.911	245.329	transcript_HQ_E2_1_transcript1038/f2p0/3293	1123	892	1351	transcript_HQ_E3_1_transcript14049/f3p0/1140	239	184	227
transcript_HQ_P2_transcript12114/f7p0/2274	384.617	298.316	349.189	transcript_HQ_E1_1_transcript12159/f3p0/1783	1287.18	1842.98	1106.33	transcript_HQ_E2_1_transcript13958/f6p0/1708	1075.8	823.088	1151.98	transcript_HQ_E3_1_transcript11336/f2p0/1290	733	599	465
transcript_HQ_P2_transcript10240/f7p0/2471	312.159	248.143	269.071	transcript_HQ_E1_1_transcript10324/f3p0/1911	216	245	199	transcript_HQ_E2_1_transcript12179/f12p0/1822	1710	1442	1971	transcript_HQ_E3_1_transcript1034/f12p0/2508	3914	3082	2729
transcript_HQ_P2_transcript14837/f2p0/1995	392.845	353	394.493	transcript_HQ_E1_1_transcript13069/f2p0/1732	254	309	214	transcript_HQ_E2_1_transcript14928/f9p0/1646	2553.03	1937.87	2870.52	transcript_HQ_E3_1_transcript12262/f2p0/1238	267	206	203
transcript_HQ_P2_transcript13007/f2p0/2196	317.21	290.793	315.083	transcript_HQ_E1_1_transcript13992/f7p0/1646	348	470	268	transcript_HQ_E2_1_transcript10380/f2p0/1934	817	599	939	transcript_HQ_E3_1_transcript11337/f20p0/1246	3280.12	2787.77	2300.02
transcript_HQ_P2_transcript14838/f7p0/1982	1020.65	952.902	1017.79	transcript_HQ_E1_1_transcript10325/f4p0/1910	254.648	517.541	318.261	transcript_HQ_E2_1_transcript131/f4p0/4479	475	359	532	transcript_HQ_E3_1_transcript11338/f27p0/1269	2277	1863	1597
transcript_HQ_P2_transcript10241/f2p0/2490	593.117	550.586	657.286	transcript_HQ_E1_1_transcript14889/f2p0/1572	86	144	53	transcript_HQ_E2_1_transcript10381/f2p0/1926	168.421	155.459	278.969	transcript_HQ_E3_1_transcript12263/f2p0/1242	892.644	637	580.912
transcript_HQ_P2_transcript11170/f2p0/2372	251	252	259	transcript_HQ_E1_1_transcript10326/f7p0/1918	715.11	1003.32	672.91	transcript_HQ_E2_1_transcript1218/f2p0/3228	1112	867	1272.45	transcript_HQ_E3_1_transcript1498/f2p0/2366	431.218	362	283.299
transcript_HQ_P2_transcript14839/f2p0/1982	17.303	0	12.1925	transcript_HQ_E1_1_transcript13994/f2p0/1643	63.4749	60.6908	15.0396	transcript_HQ_E2_1_transcript10382/f2p0/1922	122.991	121.134	159.149	transcript_HQ_E3_1_transcript11339/f2p0/1287	262	228	203
transcript_HQ_P2_transcript10242/f3p0/2493	706.631	633.725	526.998	transcript_HQ_E1_1_transcript1307/f3p0/3447	2066	2776	1738	transcript_HQ_E2_1_transcript1396/f4p0/3146	3104	2382	3339	transcript_HQ_E3_1_transcript10341/f3p0/1348	523.653	388.742	373.327
transcript_HQ_P2_transcript11171/f4p0/2387	67.2043	82.7869	79.1504	transcript_HQ_E1_1_transcript10327/f10p0/1900	378.305	624.998	403.895	transcript_HQ_E2_1_transcript113/f4p0/4512	3119	2506	3591	transcript_HQ_E3_1_transcript14050/f3p0/1143	464	418	309
transcript_HQ_P2_transcript13893/f6p0/2089	406	348	396	transcript_HQ_E1_1_transcript13070/f6p0/1727	1298	1734	1085	transcript_HQ_E2_1_transcript13960/f2p0/1741	264.563	194.774	304.517	transcript_HQ_E3_1_transcript14980/f2p0/1084	215.637	174.878	134.914
transcript_HQ_P2_transcript10243/f2p0/2473	510	423	455	transcript_HQ_E1_1_transcript11224/f2p0/1850	3.04326	2.05874	1.02031	transcript_HQ_E2_1_transcript13961/f17p0/1697	1220	846	1344	transcript_HQ_E3_1_transcript13196/f2p0/1188	367	299	249
transcript_HQ_P2_transcript13894/f2p0/2093	545.425	448.266	489.064	transcript_HQ_E1_1_transcript1489/f8p0/3280	1855	2526	1600	transcript_HQ_E2_1_transcript10384/f2p0/1928	73.1518	117.645	14.7849	transcript_HQ_E3_1_transcript14982/f2p0/1084	232	176	155
transcript_HQ_P2_transcript11172/f2p0/2388	173.651	192.657	213.914	transcript_HQ_E1_1_transcript12161/f4p0/1787	509	647	408	transcript_HQ_E2_1_transcript12182/f3p0/1818	346	284	386	transcript_HQ_E3_1_transcript1134/f2p0/2502	891.402	722.495	650.459
transcript_HQ_P2_transcript1484/f4p0/4448	664.213	555.258	573.526	transcript_HQ_E1_1_transcript10328/f3p0/1902	249.221	354.131	226.409	transcript_HQ_E2_1_transcript13101/f2p0/1752	157	141	173	transcript_HQ_E3_1_transcript12266/f2p0/1230	828	658	531
transcript_HQ_P2_transcript13895/f6p0/2095	730.201	618.619	692.819	transcript_HQ_E1_1_transcript11225/f2p0/1845	310	398	246	transcript_HQ_E2_1_transcript13962/f8p0/1685	1390	1141	1635	transcript_HQ_E3_1_transcript14052/f10p0/1114	939.235	793.557	738.398
transcript_HQ_P2_transcript12119/f6p0/2294	236.412	155.057	249.426	transcript_HQ_E1_1_transcript12162/f3p0/1757	1231.47	1632.55	1039.45	transcript_HQ_E2_1_transcript12183/f2p0/1823	263	227	299	transcript_HQ_E3_1_transcript10343/f6p0/1360	1662.87	1310.47	1246.71
transcript_HQ_P2_transcript11173/f2p0/2391	644.754	606.07	687.11	transcript_HQ_E1_1_transcript13997/f2p0/1634	951.025	1801.65	817.598	transcript_HQ_E2_1_transcript11300/f15p0/1828	1578	1240.55	1816	transcript_HQ_E3_1_transcript12267/f2p0/1237	173.01	91.0067	108.009
transcript_HQ_P2_transcript1301/f2p0/4606	770.511	676.008	690.668	transcript_HQ_E1_1_transcript10329/f2p0/1923	1127	1206	951	transcript_HQ_E2_1_transcript10385/f2p0/1931	197.359	140.08	206.452	transcript_HQ_E3_1_transcript11341/f5p0/1289	479.777	233.131	351.26
transcript_HQ_P2_transcript13896/f4p0/2106	592.552	619.37	545.474	transcript_HQ_E1_1_transcript13998/f23p0/1625	690.521	735.092	560.469	transcript_HQ_E2_1_transcript13102/f2p0/1713	3324	2550	3787	transcript_HQ_E3_1_transcript14054/f2p0/1132	289.48	277.286	248.782
transcript_HQ_P2_transcript11174/f2p0/2384	87.6129	74.3005	90.4774	transcript_HQ_E1_1_transcript11226/f2p0/1847	605	779	442	transcript_HQ_E2_1_transcript14933/f2p0/1656	62.8897	43.5608	57.2532	transcript_HQ_E3_1_transcript13198/f2p0/1179	194	140	128
transcript_HQ_P2_transcript14841/f86p0/1762	9096	8151	8878	transcript_HQ_E1_1_transcript14892/f21p0/1474	2936	4691	2667	transcript_HQ_E2_1_transcript12184/f12p0/1801	1296	1077	1431	transcript_HQ_E3_1_transcript14986/f2p0/1083	286	226	199
transcript_HQ_P2_transcript13897/f28p0/2040	3779	3387	3711	transcript_HQ_E1_1_transcript13074/f8p0/1710	1370	1709	1082	transcript_HQ_E2_1_transcript10386/f2p0/1935	554.637	454.488	634.256	transcript_HQ_E3_1_transcript13199/f14p0/1158	1471	1101	1017
transcript_HQ_P2_transcript10246/f2p0/2488	564	514.742	636.282	transcript_HQ_E1_1_transcript1033/f2p0/3571	636.103	1242.31	673.779	transcript_HQ_E2_1_transcript13964/f16p0/1697	2746	2158	3054	transcript_HQ_E3_1_transcript11344/f4p0/1281	7315.51	5994.51	5229.69
transcript_HQ_P2_transcript1212/f2p0/4701	738	657	667	transcript_HQ_E1_1_transcript12165/f2p0/1776	806	942	578	transcript_HQ_E2_1_transcript13103/f2p0/1774	432.114	295.022	504.105	transcript_HQ_E3_1_transcript1227/f3p0/2462	2346.05	1879.82	1587.25
transcript_HQ_P2_transcript13011/f51p0/2159	1530	1332	1464	transcript_HQ_E1_1_transcript11228/f7p0/1859	272.839	408.08	243.448	transcript_HQ_E2_1_transcript14934/f2p0/1658	188	111	185	transcript_HQ_E3_1_transcript11345/f2p0/1283	676.196	576.516	503.216
transcript_HQ_P2_transcript11175/f3p0/2389	502.242	466.773	519.823	transcript_HQ_E1_1_transcript11229/f2p0/1840	2687.23	3404.8	2273.6	transcript_HQ_E2_1_transcript13965/f3p0/1708	992	811	1136	transcript_HQ_E3_1_transcript132/f2p0/3425	3181	2646	2148
transcript_HQ_P2_transcript13898/f2p0/2091	343.416	316	358	transcript_HQ_E1_1_transcript10331/f9p0/1918	615	757	472	transcript_HQ_E2_1_transcript14935/f22p0/1566	2831.17	2182.4	3104.57	transcript_HQ_E3_1_transcript1499/f4p0/2377	2335.56	1924.45	1687.09
transcript_HQ_P2_transcript10247/f2p0/2485	416.866	364.062	427.932	transcript_HQ_E1_1_transcript12167/f15p0/1766	683	1055	634	transcript_HQ_E2_1_transcript12186/f7p0/1820	1400	1124	1618	transcript_HQ_E3_1_transcript1320/f9p0/2437	1802	1512	1296
transcript_HQ_P2_transcript14843/f2p0/1989	92	93	95	transcript_HQ_E1_1_transcript12168/f2p0/1777	218	321	222	transcript_HQ_E2_1_transcript11303/f5p0/1844	429	419	546	transcript_HQ_E3_1_transcript11347/f36p0/1239	12207	10046	8485
transcript_HQ_P2_transcript13012/f2p0/2170	282	239	233	transcript_HQ_E1_1_transcript14/f5p0/6353	6483.13	8254.46	5429.8	transcript_HQ_E2_1_transcript14936/f3p0/1655	448.616	344.769	477.525	transcript_HQ_E3_1_transcript13200/f2p0/1181	206	177	141
transcript_HQ_P2_transcript13899/f7p0/2064	740.008	663.484	721.212	transcript_HQ_E1_1_transcript1123/f2p0/3545	384.407	443.648	258.345	transcript_HQ_E2_1_transcript10388/f2p0/1928	455	391	565	transcript_HQ_E3_1_transcript12272/f5p0/1241	1622	1355	1098
transcript_HQ_P2_transcript12121/f2p0/2196	730.317	624.506	672.662	transcript_HQ_E1_1_transcript14898/f2p0/1569	131	141	78	transcript_HQ_E2_1_transcript13105/f2p0/1776	304	222	311	transcript_HQ_E3_1_transcript13201/f2p0/1160	125.258	92	95.2001
transcript_HQ_P2_transcript10248/f18p0/2460	1440.31	1276.72	1315.68	transcript_HQ_E1_1_transcript10333/f7p0/1922	4297.18	8233.07	3820.55	transcript_HQ_E2_1_transcript10389/f2p0/1892	192.588	162.547	184.574	transcript_HQ_E3_1_transcript14992/f3p0/1095	865	671	565
transcript_HQ_P2_transcript13013/f9p0/2184	679.26	611.372	523.948	transcript_HQ_E1_1_transcript12169/f3p0/1792	160.54	182.986	144.43	transcript_HQ_E2_1_transcript13968/f4p0/1733	2161.1	1672.03	2563.65	transcript_HQ_E3_1_transcript11349/f5p0/1293	1026	787	753
transcript_HQ_P2_transcript14845/f22p0/1953	1157.19	1052.58	1067.42	transcript_HQ_E1_1_transcript11230/f6p0/1699	563.054	579.992	454.86	transcript_HQ_E2_1_transcript12189/f3p0/1813	176	145	238	transcript_HQ_E3_1_transcript12274/f2p0/1234	398	257	234
transcript_HQ_P2_transcript12122/f2p0/2284	183.175	174.407	179.928	transcript_HQ_E1_1_transcript10334/f2p0/1931	729.431	901.561	596.888	transcript_HQ_E2_1_transcript13969/f2p0/1720	648.642	524.08	772.786	transcript_HQ_E3_1_transcript14058/f2p0/1129	151.797	89.9058	96.2641
transcript_HQ_P2_transcript13014/f2p0/2172	999.653	957.427	980.798	transcript_HQ_E1_1_transcript140/f3p0/4903	1549	1876	1263	transcript_HQ_E2_1_transcript11305/f2p0/1878	21	18	30	transcript_HQ_E3_1_transcript14994/f4p0/1086	1022	850	714
transcript_HQ_P2_transcript14846/f4p0/1993	538.375	426.586	491.965	transcript_HQ_E1_1_transcript1217/f2p0/3508	1483	2123	1212	transcript_HQ_E2_1_transcript1039/f3p0/3318	3157	2586	3521	transcript_HQ_E3_1_transcript10349/f19p0/1330	2978	2356	2175
transcript_HQ_P2_transcript139/f4p0/6530	1676.34	1418.71	1496.17	transcript_HQ_E1_1_transcript11232/f9p0/1844	277.146	530.412	257.74	transcript_HQ_E2_1_transcript13108/f12p0/1752	1446	1122	1631	transcript_HQ_E3_1_transcript13204/f2p0/1183	2026.35	1532	1355
transcript_HQ_P2_transcript14847/f4p0/1983	608.144	559.732	615.045	transcript_HQ_E1_1_transcript12170/f6p0/1772	727	1089	732	transcript_HQ_E2_1_transcript11306/f2p0/1866	415.284	293.673	435.924	transcript_HQ_E3_1_transcript14996/f2p0/1085	652	502	455
transcript_HQ_P2_transcript12124/f8p0/2255	477.525	436.774	473.751	transcript_HQ_E1_1_transcript13080/f5p0/1688	356.606	380.798	226.631	transcript_HQ_E2_1_transcript10390/f4p0/1903	648.638	565.351	825.691	transcript_HQ_E3_1_transcript12276/f20p0/1227	610	518	502
transcript_HQ_P2_transcript12125/f3p0/2285	256	217	200	transcript_HQ_E1_1_transcript149/f2p0/4894	2026.37	2889.38	1714.15	transcript_HQ_E2_1_transcript1219/f6p0/3247	2958	2283	3400	transcript_HQ_E3_1_transcript1035/f2p0/2537	1363.2	1159.29	981.494
transcript_HQ_P2_transcript14849/f6p0/1989	387	368	334	transcript_HQ_E1_1_transcript1400/f2p0/3391	735.122	1035.25	646.29	transcript_HQ_E2_1_transcript11307/f2p0/1876	931.663	782.17	1123.01	transcript_HQ_E3_1_transcript13206/f4p0/1169	294	224	203
transcript_HQ_P2_transcript10250/f2p0/2478	501	497	518	transcript_HQ_E1_1_transcript12171/f4p0/1770	124	166	92	transcript_HQ_E2_1_transcript1311/f2p0/3185	525	394	659	transcript_HQ_E3_1_transcript12277/f2p0/1225	316.328	225.428	221.806
transcript_HQ_P2_transcript10251/f6p0/2448	768	711	763	transcript_HQ_E1_1_transcript10337/f2p0/1936	266	351	241	transcript_HQ_E2_1_transcript14940/f3p0/1658	1090.73	853.099	1238.33	transcript_HQ_E3_1_transcript11351/f2p0/1295	428.755	400.583	281.91
transcript_HQ_P2_transcript13900/f5p0/2108	238.985	208.994	242.653	transcript_HQ_E1_1_transcript13081/f2p0/1721	70	154	77	transcript_HQ_E2_1_transcript10392/f4p0/1916	777	630	900	transcript_HQ_E3_1_transcript1406/f2p0/2412	281	276	221
transcript_HQ_P2_transcript12127/f3p0/2262	172	163	195	transcript_HQ_E1_1_transcript11234/f5p0/1840	1065	1508	888	transcript_HQ_E2_1_transcript10393/f3p0/1938	536	376	566	transcript_HQ_E3_1_transcript12278/f2p0/1233	403	325	314
transcript_HQ_P2_transcript1485/f2p0/4445	428.391	446.462	447.903	transcript_HQ_E1_1_transcript13082/f4p0/1705	567	946	546	transcript_HQ_E2_1_transcript10395/f3p0/1918	0	0	0	transcript_HQ_E3_1_transcript11352/f8p0/1272	421	308	236
transcript_HQ_P2_transcript13019/f26p0/2124	2018	1791.6	2062	transcript_HQ_E1_1_transcript12173/f2p0/1767	1206.36	1542.32	951.966	transcript_HQ_E2_1_transcript13113/f6p0/1778	2493.45	2069.31	2890.16	transcript_HQ_E3_1_transcript14060/f8p0/1133	576	469	369
transcript_HQ_P2_transcript12128/f2p0/2288	12	11	13	transcript_HQ_E1_1_transcript14900/f2p0/1573	581.912	504.78	475.441	transcript_HQ_E2_1_transcript10396/f2p0/1924	132.471	113.049	154.78	transcript_HQ_E3_1_transcript13209/f2p0/1176	848.436	689.192	559.44
transcript_HQ_P2_transcript13901/f2p0/2092	5777.87	5012	5443	transcript_HQ_E1_1_transcript12174/f13p0/1700	853	978	727	transcript_HQ_E2_1_transcript11311/f11p0/1864	1332.72	1045.66	1431.12	transcript_HQ_E3_1_transcript11354/f49p0/1217	1836.94	1702.56	1167.42
transcript_HQ_P2_transcript12129/f2p0/2280	289	255	297	transcript_HQ_E1_1_transcript14901/f2p0/1601	314	399	230	transcript_HQ_E2_1_transcript10397/f44p0/1903	3922	3075	4497	transcript_HQ_E3_1_transcript1228/f2p0/2444	1554.76	1334.53	1116.64
transcript_HQ_P2_transcript13902/f2p0/2088	107.849	178.751	104.907	transcript_HQ_E1_1_transcript11237/f3p0/1836	153.097	168	120.09	transcript_HQ_E2_1_transcript12196/f2p0/1811	330.658	246.626	342.349	transcript_HQ_E3_1_transcript10352/f10p0/1344	875	671	612
transcript_HQ_P2_transcript14851/f4p0/1986	217.434	204.209	246.647	transcript_HQ_E1_1_transcript14002/f2p0/1643	1129.09	1588.02	887.965	transcript_HQ_E2_1_transcript11312/f4p0/1855	932.534	758.734	1137.41	transcript_HQ_E3_1_transcript12280/f3p0/1239	0	46.1974	5.54538
transcript_HQ_P2_transcript10254/f58p0/2408	1475	1336	1510	transcript_HQ_E1_1_transcript12175/f4p0/1776	32.0974	192.701	5.11565	transcript_HQ_E2_1_transcript10398/f16p0/1932	3131	2386	3337	transcript_HQ_E3_1_transcript15/f3p0/4371	7857.39	6512.58	5504.9
transcript_HQ_P2_transcript13903/f38p0/2055	3981	3588	3714	transcript_HQ_E1_1_transcript14903/f9p0/1575	1154.39	1563.34	1087.9	transcript_HQ_E2_1_transcript11313/f2p0/1862	1085.3	787.467	1094	transcript_HQ_E3_1_transcript13210/f16p0/1181	2341	1752	1685
transcript_HQ_P2_transcript14852/f40p0/1955	1731.72	1704.42	1739.1	transcript_HQ_E1_1_transcript11239/f9p0/1858	1319.74	2246.36	1257.32	transcript_HQ_E2_1_transcript12198/f9p0/1822	1077	859	1282	transcript_HQ_E3_1_transcript11356/f2p0/1293	416	333	254
transcript_HQ_P2_transcript14853/f2p0/1981	452	410	449	transcript_HQ_E1_1_transcript14904/f2p0/1548	925	1325	726	transcript_HQ_E2_1_transcript10399/f3p0/1912	1849	1439	2077	transcript_HQ_E3_1_transcript12282/f2p0/1229	387.304	298.11	313.666
transcript_HQ_P2_transcript11176/f4p0/2397	92.8984	80.6883	96.6842	transcript_HQ_E1_1_transcript14906/f8p0/1575	1147	1606	1016	transcript_HQ_E2_1_transcript13978/f2p0/1719	45.4235	37.6709	43.2291	transcript_HQ_E3_1_transcript10354/f2p0/1360	1453.52	1300.69	1102.49
transcript_HQ_P2_transcript13021/f22p0/2164	1579	1333	1437	transcript_HQ_E1_1_transcript1124/f2p0/3542	431.373	654.887	320.832	transcript_HQ_E2_1_transcript11314/f3p0/1867	1737.71	1421.64	1871.55	transcript_HQ_E3_1_transcript11357/f9p0/1289	3197.31	2476.42	2047.89
transcript_HQ_P2_transcript10256/f4p0/2487	492.675	552.911	551.935	transcript_HQ_E1_1_transcript14006/f5p0/1626	543.237	616.385	434.123	transcript_HQ_E2_1_transcript14949/f4p0/1675	356.891	294.106	421.05	transcript_HQ_E3_1_transcript14065/f2p0/1134	140.133	107.015	109.37
transcript_HQ_P2_transcript11177/f3p0/2384	231.315	188.883	239.214	transcript_HQ_E1_1_transcript10342/f5p0/1921	716.503	760.327	627.272	transcript_HQ_E2_1_transcript11315/f2p0/1866	325.195	268.417	388.495	transcript_HQ_E3_1_transcript1500/f2p0/2375	712.488	588.481	613.16
transcript_HQ_P2_transcript13906/f7p0/2087	764	639	650	transcript_HQ_E1_1_transcript13089/f47p0/1538	3361.14	2996.62	2732.69	transcript_HQ_E2_1_transcript104/f2p0/4597	1308	1085	1537	transcript_HQ_E3_1_transcript10355/f3p0/1352	1014	802	667
transcript_HQ_P2_transcript13022/f6p0/2187	2791	2413	2749	transcript_HQ_E1_1_transcript12179/f4p0/1771	1620	1849	1423	transcript_HQ_E2_1_transcript1398/f2p0/3146	1549	1180	1808	transcript_HQ_E3_1_transcript15000/f5p0/1075	441	380	333
transcript_HQ_P2_transcript10257/f3p0/2490	1559.22	1461.2	1678.45	transcript_HQ_E1_1_transcript14007/f11p0/1614	802.524	4515.25	691.62	transcript_HQ_E2_1_transcript1495/f2p0/3002	1495	1137	1721	transcript_HQ_E3_1_transcript13213/f3p0/1170	654.679	455.462	460.36
transcript_HQ_P2_transcript13908/f7p0/2055	399.71	307.773	406.707	transcript_HQ_E1_1_transcript11241/f4p0/1838	532	969	442	transcript_HQ_E2_1_transcript122/f2p0/4494	2711	2246	3110	transcript_HQ_E3_1_transcript15001/f17p0/1085	23378.3	19456.3	17017.6
transcript_HQ_P2_transcript13024/f2p0/2171	125	137	121	transcript_HQ_E1_1_transcript1218/f4p0/3475	697	920	623	transcript_HQ_E2_1_transcript14951/f2p0/1660	1044	774	1196	transcript_HQ_E3_1_transcript10356/f2p0/1346	1753.9	1420.78	1038.45
transcript_HQ_P2_transcript12131/f4p0/2280	2627.33	2237.56	2487.34	transcript_HQ_E1_1_transcript14909/f2p0/1582	469	638	387.414	transcript_HQ_E2_1_transcript11318/f3p0/1863	426.718	376.798	540.3	transcript_HQ_E3_1_transcript12285/f2p0/1239	214	160	149
transcript_HQ_P2_transcript14854/f4p0/2035	715.651	635.707	655.628	transcript_HQ_E1_1_transcript11242/f2p0/1847	1085.34	1495.26	967.596	transcript_HQ_E2_1_transcript1312/f3p0/3184	2337	1776	2626	transcript_HQ_E3_1_transcript12286/f2p0/1242	154.495	130.531	137.13
transcript_HQ_P2_transcript10259/f4p0/2429	333.737	403.025	525.307	transcript_HQ_E1_1_transcript14009/f58p0/1613	1146.92	1817.89	1050.94	transcript_HQ_E2_1_transcript13981/f2p0/1710	2397.79	1902.59	2681	transcript_HQ_E3_1_transcript13215/f2p0/1184	813	588	568
transcript_HQ_P2_transcript13909/f5p0/2095	1335	1181	1309	transcript_HQ_E1_1_transcript13090/f2p0/1714	183.799	319.489	119.28	transcript_HQ_E2_1_transcript1220/f2p0/3225	958.948	723.427	1032.3	transcript_HQ_E3_1_transcript10357/f5p0/1346	276	231	215
transcript_HQ_P2_transcript13025/f5p0/2186	1370.7	1402.37	1505.69	transcript_HQ_E1_1_transcript1491/f2p0/3330	2182	3447	1845	transcript_HQ_E2_1_transcript14952/f2p0/1663	1363	1013	1547	transcript_HQ_E3_1_transcript15003/f2p0/1077	272	218	168
transcript_HQ_P2_transcript14855/f3p0/1992	874.761	757.162	828.269	transcript_HQ_E1_1_transcript10344/f2p0/1912	301.269	352.083	301.932	transcript_HQ_E2_1_transcript10400/f2p0/1912	100.504	121.637	152.595	transcript_HQ_E3_1_transcript1136/f5p0/2001	426.064	403.788	322.02
transcript_HQ_P2_transcript1118/f3p0/4765	1213.94	1048.02	1182.19	transcript_HQ_E1_1_transcript12182/f15p0/1759	1538	2004	1315	transcript_HQ_E2_1_transcript13982/f2p0/1696	4380	3527	4865	transcript_HQ_E3_1_transcript10359/f2p0/1355	118.562	121.356	103.538
transcript_HQ_P2_transcript12133/f3p0/2263	232.188	240.184	298.675	transcript_HQ_E1_1_transcript11245/f41p0/1657	917	1146	715	transcript_HQ_E2_1_transcript14953/f2p0/1656	354	259	369	transcript_HQ_E3_1_transcript11361/f2p0/1290	950	847	647
transcript_HQ_P2_transcript1026/f7p0/4829	1485.96	1366.11	1478.32	transcript_HQ_E1_1_transcript14010/f37p0/1562	1558.42	1686.33	1263.6	transcript_HQ_E2_1_transcript13983/f2p0/1713	30	30	40	transcript_HQ_E3_1_transcript1407/f2p0/2407	1530.08	1154.47	999
transcript_HQ_P2_transcript1391/f3p0/4528	684.938	607.387	666.582	transcript_HQ_E1_1_transcript10346/f2p0/1907	274	418	219	transcript_HQ_E2_1_transcript14954/f3p0/1655	746	503	798	transcript_HQ_E3_1_transcript1322/f2p0/2467	659	584	458
transcript_HQ_P2_transcript11180/f2p0/2391	328	368	384	transcript_HQ_E1_1_transcript14912/f2p0/1578	442.178	540.117	412.715	transcript_HQ_E2_1_transcript1132/f2p0/3272	3652.8	2911.31	4043.19	transcript_HQ_E3_1_transcript15009/f2p0/1091	298	269	242
transcript_HQ_P2_transcript13028/f2p0/2182	336.401	304.194	388.585	transcript_HQ_E1_1_transcript11246/f39p0/1790	4629	6751	3976	transcript_HQ_E2_1_transcript13122/f2p0/1737	181.668	126.932	242.645	transcript_HQ_E3_1_transcript10360/f2p0/1352	1399.84	1161.7	815.701
transcript_HQ_P2_transcript10260/f6p0/2479	593	540	630	transcript_HQ_E1_1_transcript12185/f6p0/1769	1110	1648	1049	transcript_HQ_E2_1_transcript12202/f3p0/1777	513.936	389.003	564.426	transcript_HQ_E3_1_transcript12292/f9p0/1225	419	315	264
transcript_HQ_P2_transcript12134/f2p0/2261	35.4879	62.5903	100.214	transcript_HQ_E1_1_transcript14012/f3p0/1644	800.436	1207.44	801.13	transcript_HQ_E2_1_transcript10402/f2p0/1933	1716	1303	2035	transcript_HQ_E3_1_transcript11366/f2p0/1300	666	540	468
transcript_HQ_P2_transcript14856/f2p0/1989	754.269	713.949	681.047	transcript_HQ_E1_1_transcript11247/f3p0/1842	500.786	913.684	452.289	transcript_HQ_E2_1_transcript14955/f2p0/1660	7787.91	5599.38	7812.79	transcript_HQ_E3_1_transcript1501/f2p0/2381	163.599	100.575	125.558
transcript_HQ_P2_transcript10261/f2p0/2459	192	143	154	transcript_HQ_E1_1_transcript14914/f3p0/1574	265.718	478.428	304.027	transcript_HQ_E2_1_transcript11320/f2p0/1865	269.076	218.198	321.536	transcript_HQ_E3_1_transcript13222/f2p0/1179	181	164	155
transcript_HQ_P2_transcript13912/f5p0/2090	355.423	297.474	390.689	transcript_HQ_E1_1_transcript12186/f2p0/1776	223.559	247.871	138.023	transcript_HQ_E2_1_transcript12203/f2p0/1809	940.937	692.214	1041.89	transcript_HQ_E3_1_transcript10362/f13p0/1334	449.881	429.159	376.41
transcript_HQ_P2_transcript12136/f2p0/2285	1756.38	1576.52	1624.55	transcript_HQ_E1_1_transcript14915/f5p0/1583	837	1168	743	transcript_HQ_E2_1_transcript11321/f2p0/1892	2198	1635	2285	transcript_HQ_E3_1_transcript14075/f3p0/1133	35668.8	29573.8	24650.1
transcript_HQ_P2_transcript14858/f2p0/1966	443	388	453	transcript_HQ_E1_1_transcript13097/f2p0/1714	1245	1577	1057	transcript_HQ_E2_1_transcript14957/f2p0/1656	777	665	865	transcript_HQ_E3_1_transcript15011/f2p0/1074	385	287	288
transcript_HQ_P2_transcript13913/f9p0/2081	1053	939	1088	transcript_HQ_E1_1_transcript10349/f2p0/1908	375.014	510.196	354.841	transcript_HQ_E2_1_transcript11322/f2p0/1878	260.267	183.421	318.234	transcript_HQ_E3_1_transcript12295/f2p0/1230	360.028	307.376	330.879
transcript_HQ_P2_transcript12137/f2p0/2288	2306	2162	2396	transcript_HQ_E1_1_transcript12187/f12p0/1745	1102	1394	882	transcript_HQ_E2_1_transcript14958/f2p0/1649	246	170	280	transcript_HQ_E3_1_transcript14076/f23p0/1053	1732	1274	1179
transcript_HQ_P2_transcript11183/f2p0/2390	992.529	914.584	959.056	transcript_HQ_E1_1_transcript14916/f6p0/1581	326.16	366.761	236.072	transcript_HQ_E2_1_transcript13987/f2p0/1708	227.743	130.119	142.27	transcript_HQ_E3_1_transcript10364/f4p0/1347	1972	1671	1393
transcript_HQ_P2_transcript10264/f3p0/2474	814.391	640.783	725.995	transcript_HQ_E1_1_transcript13098/f2p0/1700	222.014	360.933	183.24	transcript_HQ_E2_1_transcript13126/f2p0/1757	1517.25	1197.6	1738.2	transcript_HQ_E3_1_transcript14077/f58p0/993	6227	4974	4450
transcript_HQ_P2_transcript13915/f29p0/2063	868	807	889	transcript_HQ_E1_1_transcript12188/f4p0/1772	1078.72	1367.01	907.39	transcript_HQ_E2_1_transcript11323/f7p0/1873	1022	840	1248	transcript_HQ_E3_1_transcript15014/f5p0/1076	1191	895	780
transcript_HQ_P2_transcript1486/f2p0/4453	108.708	86.3577	38.8694	transcript_HQ_E1_1_transcript14917/f3p0/1577	540.708	631.833	479.746	transcript_HQ_E2_1_transcript14959/f3p0/1660	399.948	335.694	424.5	transcript_HQ_E3_1_transcript14078/f2p0/1131	444.253	350.768	349.333
transcript_HQ_P2_transcript11185/f40p0/2364	1608	1368	1528	transcript_HQ_E1_1_transcript14015/f2p0/1645	71.4361	223.258	103.316	transcript_HQ_E2_1_transcript11324/f3p0/1867	636.657	492.931	658.591	transcript_HQ_E3_1_transcript1137/f3p0/2484	846.961	706.48	609.85
transcript_HQ_P2_transcript13032/f19p0/2178	1328	1259	1281	transcript_HQ_E1_1_transcript1035/f2p0/3583	1710	2471	1554	transcript_HQ_E2_1_transcript13989/f2p0/1719	410.38	320.432	443.804	transcript_HQ_E3_1_transcript15015/f8p0/1092	2735	2138	1840
transcript_HQ_P2_transcript11186/f3p0/2388	399.619	332.461	351.8	transcript_HQ_E1_1_transcript12189/f5p0/1773	547.865	629.735	420.508	transcript_HQ_E2_1_transcript1496/f2p0/3085	1233.04	931.15	1316.86	transcript_HQ_E3_1_transcript12298/f2p0/1230	645.718	531.395	422.077
transcript_HQ_P2_transcript14861/f4p0/1970	851	737	860	transcript_HQ_E1_1_transcript14016/f12p0/1627	509	821	451	transcript_HQ_E2_1_transcript10407/f23p0/1862	1778	1383	1915	transcript_HQ_E3_1_transcript10366/f5p0/1356	1005	822	759
transcript_HQ_P2_transcript10266/f4p0/2471	127.369	120.587	155.414	transcript_HQ_E1_1_transcript11249/f2p0/1841	465	509	406	transcript_HQ_E2_1_transcript14960/f12p0/1613	957.41	724.241	998.977	transcript_HQ_E3_1_transcript15016/f7p0/1022	220.804	204.492	182.738
transcript_HQ_P2_transcript11187/f2p0/2385	419.309	380	377.278	transcript_HQ_E1_1_transcript14017/f5p0/1637	416.922	588.334	382.727	transcript_HQ_E2_1_transcript12209/f6p0/1798	1518.98	1228.37	1716.7	transcript_HQ_E3_1_transcript13228/f2p0/1194	661	448	419
transcript_HQ_P2_transcript10267/f49p0/2434	1395	1246	1312	transcript_HQ_E1_1_transcript10350/f13p0/1916	6681.37	8194.46	5505.17	transcript_HQ_E2_1_transcript13991/f3p0/1711	338.446	268.087	418.271	transcript_HQ_E3_1_transcript12299/f4p0/1240	2227.87	1687.93	1589.79
transcript_HQ_P2_transcript13917/f10p0/2091	624.563	555.825	593.862	transcript_HQ_E1_1_transcript1219/f3p0/3472	618.826	949.331	540.898	transcript_HQ_E2_1_transcript1221/f2p0/3243	2607	2020.63	2968	transcript_HQ_E3_1_transcript1408/f3p0/2407	4885.79	4265.05	3610.5
transcript_HQ_P2_transcript14863/f2p0/1984	308.009	258.853	239.108	transcript_HQ_E1_1_transcript14018/f2p0/1641	172.04	244.359	118.336	transcript_HQ_E2_1_transcript14963/f2p0/1635	1067.31	789.322	1081.1	transcript_HQ_E3_1_transcript13229/f2p0/1192	3.8138	0	0
transcript_HQ_P2_transcript10268/f2p0/2480	676	633	623	transcript_HQ_E1_1_transcript10351/f8p0/1931	417.253	153.815	310.862	transcript_HQ_E2_1_transcript13131/f4p0/1731	1918.25	1627.39	2267.17	transcript_HQ_E3_1_transcript14080/f24p0/1104	2191	1712	1524
transcript_HQ_P2_transcript1214/f2p0/4691	17984.4	15140.2	16848	transcript_HQ_E1_1_transcript131/f2p0/4956	2604	3324	2145	transcript_HQ_E2_1_transcript12210/f2p0/1815	1585.11	1311.47	1894.86	transcript_HQ_E3_1_transcript11373/f2p0/1284	57.5195	83.2112	52.3176
transcript_HQ_P2_transcript14864/f2p0/1983	489.287	442.477	516.102	transcript_HQ_E1_1_transcript1492/f2p0/3308	421	623	377	transcript_HQ_E2_1_transcript13993/f5p0/1717	1606.23	1260.08	1782.43	transcript_HQ_E3_1_transcript123/f5p0/3433	11432.2	9420.6	8160
transcript_HQ_P2_transcript13919/f2p0/2083	248.567	249.3	290.956	transcript_HQ_E1_1_transcript12190/f7p0/1780	316.787	424.634	271.314	transcript_HQ_E2_1_transcript14965/f2p0/1664	450.55	376.233	550.716	transcript_HQ_E3_1_transcript14081/f6p0/1125	676	572	450
transcript_HQ_P2_transcript11189/f2p0/2394	340	306	357	transcript_HQ_E1_1_transcript14019/f4p0/1631	1429.22	1221.52	1165.6	transcript_HQ_E2_1_transcript12211/f2p0/1815	1201.82	916.416	1460.71	transcript_HQ_E3_1_transcript11374/f5p0/1284	724	583	477
transcript_HQ_P2_transcript10269/f2p0/2493	390.474	366.458	389.359	transcript_HQ_E1_1_transcript1125/f2p0/3542	158.076	241	123	transcript_HQ_E2_1_transcript10410/f2p0/1917	208.708	172.811	247.659	transcript_HQ_E3_1_transcript1502/f2p0/2367	83	56	55
transcript_HQ_P2_transcript14865/f4p0/1986	259	192	227	transcript_HQ_E1_1_transcript1310/f3p0/3440	781.29	1055.26	641.165	transcript_HQ_E2_1_transcript1133/f22p0/3254	8739.12	6725.94	9658.21	transcript_HQ_E3_1_transcript1323/f2p0/2421	836.517	600.928	509.481
transcript_HQ_P2_transcript12140/f10p0/2270	512.48	449.394	496.406	transcript_HQ_E1_1_transcript1402/f3p0/3392	346.492	432.358	275.964	transcript_HQ_E2_1_transcript13994/f2p0/1719	1016	807	1086	transcript_HQ_E3_1_transcript11375/f4p0/1283	1166	931	844
transcript_HQ_P2_transcript14866/f3p0/1985	618	537	620	transcript_HQ_E1_1_transcript12192/f5p0/1769	279	396	279	transcript_HQ_E2_1_transcript14966/f7p0/1657	880.459	691.432	847.861	transcript_HQ_E3_1_transcript13230/f3p0/1191	406.988	305.758	218.913
transcript_HQ_P2_transcript12141/f3p0/2279	448	418	433	transcript_HQ_E1_1_transcript14922/f8p0/1595	523	731	507	transcript_HQ_E2_1_transcript11332/f2p0/1869	493.577	427.216	626.74	transcript_HQ_E3_1_transcript15021/f4p0/1079	253	211	184
transcript_HQ_P2_transcript1392/f3p0/4519	1123.97	988.383	1030.84	transcript_HQ_E1_1_transcript10354/f4p0/1919	630	748	453	transcript_HQ_E2_1_transcript14968/f2p0/1663	1037.46	904.29	1267.53	transcript_HQ_E3_1_transcript1037/f2p0/2557	1125.44	823.428	779.894
transcript_HQ_P2_transcript1027/f3p0/4836	1987	1615	1832	transcript_HQ_E1_1_transcript12193/f3p0/1791	979	1191	836	transcript_HQ_E2_1_transcript13135/f4p0/1761	1195.38	943.374	1243.71	transcript_HQ_E3_1_transcript15023/f2p0/1087	232	171	141
transcript_HQ_P2_transcript13920/f3p0/2095	467	414	455	transcript_HQ_E1_1_transcript13101/f4p0/1716	2068	2520	1767	transcript_HQ_E2_1_transcript14969/f2p0/1568	432	335	469	transcript_HQ_E3_1_transcript10370/f2p0/1353	224	158	170
transcript_HQ_P2_transcript1119/f6p0/4740	941.715	864.386	905.533	transcript_HQ_E1_1_transcript12194/f4p0/1762	219	235	175	transcript_HQ_E2_1_transcript13136/f6p0/1729	1573	1268	1824	transcript_HQ_E3_1_transcript13233/f2p0/1175	390.42	268.741	239.283
transcript_HQ_P2_transcript11190/f3p0/2393	422.049	388.99	424.443	transcript_HQ_E1_1_transcript14021/f2p0/1642	5944.3	7685.47	4748.56	transcript_HQ_E2_1_transcript13998/f7p0/1674	2392.87	1728	2662.87	transcript_HQ_E3_1_transcript12302/f18p0/1211	1984	1672	1448
transcript_HQ_P2_transcript10271/f2p0/2496	642.603	606.154	613.332	transcript_HQ_E1_1_transcript11253/f10p0/1836	851	949	668	transcript_HQ_E2_1_transcript11334/f2p0/1874	856.086	704.355	1049.7	transcript_HQ_E3_1_transcript10371/f3p0/1342	371.243	317.643	277.629
transcript_HQ_P2_transcript13922/f2p0/2069	466.005	423.162	469.357	transcript_HQ_E1_1_transcript13102/f2p0/1712	165	194	137	transcript_HQ_E2_1_transcript10414/f2p0/1907	185.596	105.427	208.926	transcript_HQ_E3_1_transcript11379/f3p0/1291	133	110	110
transcript_HQ_P2_transcript11191/f2p0/2388	854.644	792.586	917.375	transcript_HQ_E1_1_transcript14925/f12p0/1587	425	615	366	transcript_HQ_E2_1_transcript13138/f2p0/1754	144	120	154	transcript_HQ_E3_1_transcript15025/f3p0/1176	426.151	361.752	314.578
transcript_HQ_P2_transcript13923/f12p0/2089	471	406	447	transcript_HQ_E1_1_transcript14022/f2p0/1637	18.6598	52.859	26.9499	transcript_HQ_E2_1_transcript1314/f3p0/3157	451.865	303.418	399.987	transcript_HQ_E3_1_transcript12303/f4p0/1230	685	443	373
transcript_HQ_P2_transcript10272/f3p0/2478	460.154	372.859	383.245	transcript_HQ_E1_1_transcript13103/f5p0/1762	472	702	375	transcript_HQ_E2_1_transcript14971/f2p0/1659	701	493	841	transcript_HQ_E3_1_transcript14086/f2p0/1148	497	388	374
transcript_HQ_P2_transcript11192/f62p0/2375	4752.83	4181.38	4328.82	transcript_HQ_E1_1_transcript13104/f6p0/1707	735.135	908.429	603.305	transcript_HQ_E2_1_transcript14/f8p0/5708	32009	24303	35354	transcript_HQ_E3_1_transcript13235/f3p0/1175	233	196	182
transcript_HQ_P2_transcript13924/f24p0/2081	652	589	662	transcript_HQ_E1_1_transcript10358/f5p0/1910	558.22	780.4	495.381	transcript_HQ_E2_1_transcript10419/f3p0/1919	1848	1603	2092	transcript_HQ_E3_1_transcript13236/f2p0/1176	581.775	470.59	443.715
transcript_HQ_P2_transcript10273/f46p0/2450	4476	3919	4378	transcript_HQ_E1_1_transcript14024/f35p0/1589	516.058	223.76	581.471	transcript_HQ_E2_1_transcript13141/f5p0/1749	427.344	319.773	370.387	transcript_HQ_E3_1_transcript14087/f3p0/1127	145.183	128.14	132.759
transcript_HQ_P2_transcript13033/f2p0/2224	213.183	245.178	236.706	transcript_HQ_E1_1_transcript13105/f4p0/1700	159	189	119	transcript_HQ_E2_1_transcript1222/f3p0/3257	1959.9	1524	2044.44	transcript_HQ_E3_1_transcript15027/f8p0/1075	5151	4150	3643
transcript_HQ_P2_transcript12147/f2p0/2314	407	401	378	transcript_HQ_E1_1_transcript10359/f55p0/1772	2005	2257	1764	transcript_HQ_E2_1_transcript11335/f2p0/1922	445.195	399.913	450.288	transcript_HQ_E3_1_transcript1138/f2p0/2523	1629	1438	1171
transcript_HQ_P2_transcript10274/f12p0/2462	1085.75	1056.2	1097.79	transcript_HQ_E1_1_transcript14025/f2p0/1644	152	225	156	transcript_HQ_E2_1_transcript14974/f10p0/1650	1009.98	756.548	1061.03	transcript_HQ_E3_1_transcript15028/f2p0/1083	321.227	268.179	264.12
transcript_HQ_P2_transcript13926/f2p0/2172	28	34	22	transcript_HQ_E1_1_transcript12197/f2p0/1772	190	263	173	transcript_HQ_E2_1_transcript12220/f2p0/1776	803.059	566	874	transcript_HQ_E3_1_transcript15029/f19p0/1049	1258	958	781
transcript_HQ_P2_transcript10275/f2p0/2477	243	230	235	transcript_HQ_E1_1_transcript11256/f6p0/1838	625	776	484	transcript_HQ_E2_1_transcript11336/f2p0/1860	535.278	452.211	637.021	transcript_HQ_E3_1_transcript10374/f2p0/1350	999	840	793
transcript_HQ_P2_transcript13927/f4p0/2098	774.35	704.838	693.861	transcript_HQ_E1_1_transcript12198/f2p0/1691	340	475	302	transcript_HQ_E2_1_transcript1042/f4p0/3301	1184	968	1318	transcript_HQ_E3_1_transcript14089/f4p0/1144	318	246	261
transcript_HQ_P2_transcript11195/f4p0/2248	794	652	760	transcript_HQ_E1_1_transcript13107/f2p0/1705	193	303	160	transcript_HQ_E2_1_transcript140/f2p0/4026	1373.75	1118.36	1620.21	transcript_HQ_E3_1_transcript11382/f2p0/1280	15988.6	14154.7	11605.9
transcript_HQ_P2_transcript10276/f8p0/2440	279	286	302	transcript_HQ_E1_1_transcript1036/f2p0/3601	3207.28	4280	2612.27	transcript_HQ_E2_1_transcript14975/f3p0/1652	439.186	338.668	496.048	transcript_HQ_E3_1_transcript1503/f3p0/2388	293	212	178
transcript_HQ_P2_transcript13929/f2p0/2082	301.493	259.794	240.878	transcript_HQ_E1_1_transcript12199/f2p0/1767	1292.11	1812.53	1014.66	transcript_HQ_E2_1_transcript12221/f2p0/1814	474.736	415.782	576.296	transcript_HQ_E3_1_transcript1324/f3p0/2416	1319	1133	969
transcript_HQ_P2_transcript10277/f18p0/2492	1214	1056	1139	transcript_HQ_E1_1_transcript1493/f4p0/3350	1634	2314	1353	transcript_HQ_E2_1_transcript11337/f6p0/1859	4375.02	3524.09	4894.35	transcript_HQ_E3_1_transcript11383/f2p0/1290	168	180	126
transcript_HQ_P2_transcript11197/f3p0/2378	250.596	180.311	226.321	transcript_HQ_E1_1_transcript14028/f7p0/1644	2088	2876	1760	transcript_HQ_E2_1_transcript1400/f3p0/3144	2531.7	1879.52	2797.67	transcript_HQ_E3_1_transcript12305/f2p0/1235	869.383	784.106	587.435
transcript_HQ_P2_transcript11198/f6p0/2382	348.434	327.944	326.963	transcript_HQ_E1_1_transcript14029/f11p0/1625	1576.68	1667.03	1291.05	transcript_HQ_E2_1_transcript14977/f2p0/1642	41	41	45	transcript_HQ_E3_1_transcript14090/f2p0/1135	348	294	280
transcript_HQ_P2_transcript1393/f2p0/4541	417.351	373.274	445.656	transcript_HQ_E1_1_transcript13109/f2p0/1706	142.879	159.552	145.385	transcript_HQ_E2_1_transcript10421/f2p0/1916	286	266.266	421.667	transcript_HQ_E3_1_transcript10377/f2p0/1348	580	476	362
transcript_HQ_P2_transcript13035/f2p0/2193	99.2712	87.6018	104.662	transcript_HQ_E1_1_transcript10361/f4p0/1914	395	620	411	transcript_HQ_E2_1_transcript10422/f2p0/1883	1007.36	825.085	1143.57	transcript_HQ_E3_1_transcript13241/f2p0/1177	697	538	484
transcript_HQ_P2_transcript10279/f2p0/2472	515.479	497.618	474.874	transcript_HQ_E1_1_transcript14931/f2p0/1614	6898	9546	5878	transcript_HQ_E2_1_transcript1134/f5p0/3264	771.088	606.441	890.84	transcript_HQ_E3_1_transcript15033/f2p0/1078	390	282.981	256.325
transcript_HQ_P2_transcript12150/f3p0/2285	475	429	454	transcript_HQ_E1_1_transcript122/f2p0/4998	706	1045	606	transcript_HQ_E2_1_transcript1498/f2p0/3084	283	217	303	transcript_HQ_E3_1_transcript14091/f2p0/1135	1116.97	889.348	756.734
transcript_HQ_P2_transcript13931/f3p0/2090	136.506	102.588	148.576	transcript_HQ_E1_1_transcript1403/f2p0/3398	611.865	855.226	482.595	transcript_HQ_E2_1_transcript11340/f4p0/1883	1350.63	1048.68	1553.57	transcript_HQ_E3_1_transcript12307/f2p0/1237	245	214	179
transcript_HQ_P2_transcript13037/f8p0/2175	1100.88	1062.96	1127.54	transcript_HQ_E1_1_transcript1311/f2p0/3434	1449	1788	1216	transcript_HQ_E2_1_transcript12227/f3p0/1825	483	336	490	transcript_HQ_E3_1_transcript15034/f2p0/1080	29	28	29
transcript_HQ_P2_transcript13932/f2p0/2097	123.538	118.299	151.512	transcript_HQ_E1_1_transcript10363/f7p0/1918	829	986	675	transcript_HQ_E2_1_transcript10424/f8p0/1904	503.6	388.207	603.666	transcript_HQ_E3_1_transcript11387/f2p0/1276	232.248	217.387	181.715
transcript_HQ_P2_transcript1028/f3p0/4828	625.525	486.908	581.326	transcript_HQ_E1_1_transcript14030/f2p0/1638	57.4929	63.0766	57.1215	transcript_HQ_E2_1_transcript12228/f2p0/1825	61.0704	60.3182	88.8681	transcript_HQ_E3_1_transcript10379/f2p0/1354	667.943	504.667	431.856
transcript_HQ_P2_transcript14868/f2p0/1981	25.4631	21.3224	29.5039	transcript_HQ_E1_1_transcript1220/f2p0/3514	732.3	894.724	422.135	transcript_HQ_E2_1_transcript10425/f2p0/1924	1927.84	1514.89	2224.66	transcript_HQ_E3_1_transcript11389/f3p0/1282	597	469	417
transcript_HQ_P2_transcript10280/f3p0/2479	477	430	453	transcript_HQ_E1_1_transcript14031/f5p0/1652	639.132	945.092	538.322	transcript_HQ_E2_1_transcript14005/f10p0/1621	812.66	656.851	915.544	transcript_HQ_E3_1_transcript15038/f2p0/1086	346	271	270
transcript_HQ_P2_transcript14869/f2p0/1984	104	102	99	transcript_HQ_E1_1_transcript14032/f15p0/1584	606	727	564	transcript_HQ_E2_1_transcript11342/f6p0/1871	631	538	785	transcript_HQ_E3_1_transcript1231/f2p0/2469	1919.83	1541.42	1337.53
transcript_HQ_P2_transcript13039/f2p0/2185	196.29	166.324	193.239	transcript_HQ_E1_1_transcript10365/f2p0/1914	247	379	229	transcript_HQ_E2_1_transcript13151/f2p0/1761	704.083	580.107	828.958	transcript_HQ_E3_1_transcript1038/f7p0/2526	5644.96	4470.54	3954.4
transcript_HQ_P2_transcript13934/f7p0/2077	2140.32	1954.8	2012.03	transcript_HQ_E1_1_transcript13112/f6p0/1707	171.569	280.6	155.85	transcript_HQ_E2_1_transcript10426/f5p0/1921	877.269	883.051	1244.58	transcript_HQ_E3_1_transcript12310/f7p0/1235	14172.4	11495.2	9891.54
transcript_HQ_P2_transcript12153/f2p0/2274	363	293	297	transcript_HQ_E1_1_transcript12201/f4p0/1742	483.51	608.285	314.47	transcript_HQ_E2_1_transcript11343/f3p0/1818	140	102	156	transcript_HQ_E3_1_transcript1139/f2p0/2500	1066.28	882.186	675.269
transcript_HQ_P2_transcript13935/f6p0/2052	358.784	307.272	383.471	transcript_HQ_E1_1_transcript11262/f2p0/1840	1100.9	1703.48	968.545	transcript_HQ_E2_1_transcript13152/f2p0/1754	392	365	508	transcript_HQ_E3_1_transcript10380/f2p0/1349	644.126	490.007	505.151
transcript_HQ_P2_transcript13936/f2p0/2104	330.458	247.915	272.426	transcript_HQ_E1_1_transcript14034/f52p0/1631	2474	3139	2173	transcript_HQ_E2_1_transcript14983/f4p0/1656	21017	17166	24487	transcript_HQ_E3_1_transcript13243/f4p0/1176	561	437	437
transcript_HQ_P2_transcript1304/f6p0/4609	535.131	476.844	461.964	transcript_HQ_E1_1_transcript11263/f2p0/1833	723	1046	625	transcript_HQ_E2_1_transcript14007/f2p0/1711	1104.44	757.503	1151.53	transcript_HQ_E3_1_transcript12311/f5p0/1229	302	243	224
transcript_HQ_P2_transcript12155/f7p0/2279	3646	3371	3654	transcript_HQ_E1_1_transcript13114/f2p0/1696	106.766	208.563	121.351	transcript_HQ_E2_1_transcript11344/f27p0/1835	1566.1	1223.25	1996.97	transcript_HQ_E3_1_transcript1504/f2p0/2302	2827	2236	1955
transcript_HQ_P2_transcript14870/f4p0/1990	234.795	192.868	219.275	transcript_HQ_E1_1_transcript14938/f7p0/1576	1290	2090	1017	transcript_HQ_E2_1_transcript14984/f33p0/1517	4219.74	3422.98	4845.01	transcript_HQ_E3_1_transcript13245/f4p0/1171	849	718	584
transcript_HQ_P2_transcript14871/f2p0/1984	332.627	270.467	300.226	transcript_HQ_E1_1_transcript11264/f3p0/1838	327	454	269	transcript_HQ_E2_1_transcript12230/f6p0/1803	446.136	247.734	418.189	transcript_HQ_E3_1_transcript15041/f2p0/1079	255	199	185
transcript_HQ_P2_transcript13040/f2p0/2219	303	283	296	transcript_HQ_E1_1_transcript12204/f3p0/1771	581	680	488	transcript_HQ_E2_1_transcript11345/f4p0/1868	458.618	488.279	477.549	transcript_HQ_E3_1_transcript13246/f3p0/1184	650.642	511.623	424.305
transcript_HQ_P2_transcript13938/f2p0/2091	304.754	263.606	304.001	transcript_HQ_E1_1_transcript14036/f7p0/1638	130	213	139	transcript_HQ_E2_1_transcript10428/f4p0/1921	683.141	480.921	609.609	transcript_HQ_E3_1_transcript11393/f5p0/1282	864	746	589
transcript_HQ_P2_transcript12157/f4p0/2279	254.6	267.599	267.868	transcript_HQ_E1_1_transcript11265/f2p0/1845	179.162	194.254	136.155	transcript_HQ_E2_1_transcript13155/f4p0/1758	472.235	470.444	636.124	transcript_HQ_E3_1_transcript12315/f2p0/1226	397	330	262
transcript_HQ_P2_transcript14872/f3p0/1988	314.492	301.151	305.347	transcript_HQ_E1_1_transcript10369/f4p0/1903	139.543	178	119	transcript_HQ_E2_1_transcript13156/f5p0/1745	28.7582	16.01	18.2668	transcript_HQ_E3_1_transcript11394/f2p0/1274	1895.76	1632.45	1361.27
transcript_HQ_P2_transcript13041/f7p0/2187	373.984	343.94	344.78	transcript_HQ_E1_1_transcript12205/f2p0/1778	664	841	537	transcript_HQ_E2_1_transcript11347/f2p0/1859	1081.06	917.488	1273.16	transcript_HQ_E3_1_transcript11395/f2p0/1300	367	267	208
transcript_HQ_P2_transcript10284/f2p0/2486	207.13	135.429	171.077	transcript_HQ_E1_1_transcript13117/f2p0/1730	375.019	601.037	221.06	transcript_HQ_E2_1_transcript1043/f7p0/3286	896	713	1062	transcript_HQ_E3_1_transcript10384/f5p0/1344	1010.49	762.031	705.074
transcript_HQ_P2_transcript13939/f6p0/2098	322	280	340	transcript_HQ_E1_1_transcript13118/f5p0/1689	278	408	227	transcript_HQ_E2_1_transcript11348/f2p0/1881	859	684	1009	transcript_HQ_E3_1_transcript12317/f2p0/1225	782.575	660.153	534.989
transcript_HQ_P2_transcript14873/f2p0/2007	74.3638	21.2964	57.4404	transcript_HQ_E1_1_transcript11267/f4p0/1846	333	502	334	transcript_HQ_E2_1_transcript14010/f4p0/1711	752.969	526.907	791.596	transcript_HQ_E3_1_transcript141/f5p0/3407	5635	4614	3878
transcript_HQ_P2_transcript12158/f2p0/2288	214	196	223	transcript_HQ_E1_1_transcript14039/f4p0/1637	654	821	508	transcript_HQ_E2_1_transcript14989/f3p0/1683	690.56	575.126	746.493	transcript_HQ_E3_1_transcript10386/f2p0/1348	466	426	368
transcript_HQ_P2_transcript10285/f2p0/2472	133	123.287	133.308	transcript_HQ_E1_1_transcript1037/f10p0/3602	1688.99	2301.38	1359.05	transcript_HQ_E2_1_transcript1135/f3p0/3264	3794.28	3055.82	4135.21	transcript_HQ_E3_1_transcript1325/f2p0/2496	2021.47	1562.59	1386.15
transcript_HQ_P2_transcript14874/f4p0/1983	203	155	213	transcript_HQ_E1_1_transcript14941/f3p0/1588	836	1012	727	transcript_HQ_E2_1_transcript11350/f2p0/1869	82.745	56.2108	100.884	transcript_HQ_E3_1_transcript15042/f2p0/1093	4704.94	3672.46	3327.89
transcript_HQ_P2_transcript10286/f2p0/2480	253	195	225	transcript_HQ_E1_1_transcript11268/f3p0/1837	626.667	853.679	535.511	transcript_HQ_E2_1_transcript11351/f7p0/1865	695.966	563.452	806.359	transcript_HQ_E3_1_transcript13250/f11p0/1181	1015	799	725
transcript_HQ_P2_transcript10287/f7p0/2452	963.073	861.568	952.553	transcript_HQ_E1_1_transcript14942/f2p0/1581	209.351	513.078	161.952	transcript_HQ_E2_1_transcript14013/f2p0/1705	473	331	527	transcript_HQ_E3_1_transcript11399/f3p0/1239	753	591	536
transcript_HQ_P2_transcript13940/f4p0/2115	360.616	397.014	434.456	transcript_HQ_E1_1_transcript10370/f2p0/1912	1045.79	1644.14	943.784	transcript_HQ_E2_1_transcript14993/f170p0/1615	5743.95	4559.62	6408.67	transcript_HQ_E3_1_transcript10387/f3p0/1323	21231.4	17130.8	14591.3
transcript_HQ_P2_transcript13044/f16p0/2184	669	592	661	transcript_HQ_E1_1_transcript12208/f2p0/1768	104.189	184.03	127.332	transcript_HQ_E2_1_transcript14994/f2p0/1658	689	464	732	transcript_HQ_E3_1_transcript15044/f2p0/1081	464.4	375.002	313.846
transcript_HQ_P2_transcript14876/f2p0/1963	181.308	186.623	172.365	transcript_HQ_E1_1_transcript1404/f7p0/3375	1199.58	1459.98	1035.09	transcript_HQ_E2_1_transcript10436/f14p0/1911	3494	2648	3762	transcript_HQ_E3_1_transcript13251/f2p0/1180	80.9618	90.6586	32.452
transcript_HQ_P2_transcript1216/f3p0/4684	821	756	727	transcript_HQ_E1_1_transcript11269/f10p0/1841	1521	1531	1181	transcript_HQ_E2_1_transcript14017/f5p0/1718	354.778	273.892	417.262	transcript_HQ_E3_1_transcript14100/f2p0/1139	473	364	313
transcript_HQ_P2_transcript13941/f2p0/2100	958.205	752.806	900.505	transcript_HQ_E1_1_transcript14943/f8p0/1584	391	488	319	transcript_HQ_E2_1_transcript14995/f3p0/1655	1192.99	916.032	1365.97	transcript_HQ_E3_1_transcript12320/f2p0/1228	1601	1359	1116
transcript_HQ_P2_transcript10288/f4p0/2360	538.757	498.98	510.344	transcript_HQ_E1_1_transcript10371/f31p0/1848	5928	8214	5082	transcript_HQ_E2_1_transcript11353/f2p0/1806	20246	15510	22249	transcript_HQ_E3_1_transcript13253/f49p0/1156	1822	1414	1211
transcript_HQ_P2_transcript13045/f2p0/2183	134	123	148	transcript_HQ_E1_1_transcript1312/f2p0/3434	962	1197	878	transcript_HQ_E2_1_transcript14996/f7p0/1649	741.975	665.104	799.631	transcript_HQ_E3_1_transcript14102/f5p0/1125	191	125	137
transcript_HQ_P2_transcript12160/f9p0/2275	469.154	390.716	374.08	transcript_HQ_E1_1_transcript12209/f3p0/1794	246	358	158	transcript_HQ_E2_1_transcript14019/f2p0/1705	1452	1029	1542	transcript_HQ_E3_1_transcript10389/f6p0/1372	870.72	714.459	569.645
transcript_HQ_P2_transcript14878/f2p0/1970	243.866	170.666	218.698	transcript_HQ_E1_1_transcript14040/f2p0/1642	426.589	560.144	326.382	transcript_HQ_E2_1_transcript10438/f3p0/1935	1456.39	992.332	1497.91	transcript_HQ_E3_1_transcript114/f3p0/3461	6796	5548	4684
transcript_HQ_P2_transcript13046/f2p0/2192	506	457	461	transcript_HQ_E1_1_transcript14945/f7p0/1576	933.151	1505.75	866.511	transcript_HQ_E2_1_transcript11354/f2p0/1868	2554.1	1953.72	2829.13	transcript_HQ_E3_1_transcript15048/f6p0/1085	653	499	420
transcript_HQ_P2_transcript10289/f5p0/2472	503.713	417.977	454.121	transcript_HQ_E1_1_transcript1127/f3p0/3535	358.188	655.501	314.148	transcript_HQ_E2_1_transcript1224/f2p0/3252	436	308	383	transcript_HQ_E3_1_transcript15049/f6p0/1077	370.382	281.006	268.439
transcript_HQ_P2_transcript13943/f2p0/2095	26	12	26	transcript_HQ_E1_1_transcript1221/f71p0/3413	17202.5	22761.7	14937.2	transcript_HQ_E2_1_transcript12240/f2p0/1812	1481.77	1131.66	1619.9	transcript_HQ_E3_1_transcript1039/f2p0/2539	7973.17	6639.22	5372.61
transcript_HQ_P2_transcript13944/f12p0/2083	740.627	693.09	725.85	transcript_HQ_E1_1_transcript14947/f4p0/1574	96.4577	110.936	89.5156	transcript_HQ_E2_1_transcript14020/f7p0/1657	1038	813.676	1161.23	transcript_HQ_E3_1_transcript1140/f9p0/2535	5515.1	4440.58	3744.95
transcript_HQ_P2_transcript13048/f2p0/2171	148.515	103.642	208.41	transcript_HQ_E1_1_transcript12210/f2p0/1771	385.706	583.749	404.53	transcript_HQ_E2_1_transcript1044/f5p0/3305	998.058	711.591	1123.49	transcript_HQ_E3_1_transcript1505/f3p0/2368	1453	1271	1035
transcript_HQ_P2_transcript1029/f7p0/4849	633.748	561.132	700.312	transcript_HQ_E1_1_transcript10374/f3p0/1899	106	176	94	transcript_HQ_E2_1_transcript12241/f2p0/1814	809	630	949	transcript_HQ_E3_1_transcript14106/f12p0/1130	454	339	309
transcript_HQ_P2_transcript14879/f5p0/1988	550	507	519.62	transcript_HQ_E1_1_transcript11271/f3p0/1844	384.859	521.4	349.82	transcript_HQ_E2_1_transcript14021/f4p0/1718	1060	823	1170	transcript_HQ_E3_1_transcript11402/f5p0/1266	1273	1014	771
transcript_HQ_P2_transcript13945/f40p0/2061	1844	1674	1787	transcript_HQ_E1_1_transcript13123/f36p0/1492	2622.05	3096.72	2378.85	transcript_HQ_E2_1_transcript11357/f18p0/1859	2441	1790	2724	transcript_HQ_E3_1_transcript10393/f9p0/1351	1011.52	786.89	685.515
transcript_HQ_P2_transcript11199/f2p0/2160	826.738	689.055	802.916	transcript_HQ_E1_1_transcript14044/f4p0/1645	1669	1753	1415	transcript_HQ_E2_1_transcript13158/f3p0/1854	208.342	145.551	188.267	transcript_HQ_E3_1_transcript1326/f4p0/2435	901.127	743.551	595.058
transcript_HQ_P2_transcript12163/f2p0/2284	355.964	332.699	353.695	transcript_HQ_E1_1_transcript11272/f3p0/1843	710.847	808.094	629.701	transcript_HQ_E2_1_transcript12242/f3p0/1807	1323	1033	1541	transcript_HQ_E3_1_transcript1411/f4p0/2401	1343	1220	960
transcript_HQ_P2_transcript10290/f4p0/2473	372.435	351.139	354.463	transcript_HQ_E1_1_transcript12212/f2p0/1786	539	647	480	transcript_HQ_E2_1_transcript14022/f2p0/1704	424	292	411	transcript_HQ_E3_1_transcript15056/f11p0/1063	1330	1213	1036
transcript_HQ_P2_transcript13946/f2p0/2081	339.522	263.482	302	transcript_HQ_E1_1_transcript11273/f9p0/1804	9289.55	8921.66	8128.64	transcript_HQ_E2_1_transcript11358/f2p0/1858	467	385	480	transcript_HQ_E3_1_transcript13260/f35p0/1140	655	564	444
transcript_HQ_P2_transcript12164/f2p0/2282	270	235	244	transcript_HQ_E1_1_transcript14047/f23p0/1618	4530	6603	4059	transcript_HQ_E2_1_transcript12243/f2p0/1862	490.611	345.783	493.741	transcript_HQ_E3_1_transcript13261/f2p0/1152	589.248	382.93	414.302
transcript_HQ_P2_transcript1488/f6p0/4445	1534	1382	1487	transcript_HQ_E1_1_transcript1495/f4p0/3336	872.728	1409.13	774.389	transcript_HQ_E2_1_transcript15/f2p0/5719	7202	5613	8280	transcript_HQ_E3_1_transcript10396/f3p0/1347	233.673	191.439	172.897
transcript_HQ_P2_transcript13947/f16p0/2082	1365.95	1146.71	1177.45	transcript_HQ_E1_1_transcript12214/f2p0/1767	108	149	80	transcript_HQ_E2_1_transcript1316/f23p0/3115	5085	4011	5962	transcript_HQ_E3_1_transcript13262/f5p0/1168	233	173	119
transcript_HQ_P2_transcript12165/f4p0/2277	313.136	247.448	299.363	transcript_HQ_E1_1_transcript10379/f2p0/1913	379	415	305	transcript_HQ_E2_1_transcript1136/f15p0/3047	4089.01	3077.88	4604.05	transcript_HQ_E3_1_transcript11405/f2p0/1287	9.69792	4.59088	4.29194
transcript_HQ_P2_transcript1305/f2p0/4578	1390.92	1261.66	1231.57	transcript_HQ_E1_1_transcript14950/f28p0/1569	1389	1873.35	1133	transcript_HQ_E2_1_transcript12245/f3p0/1797	864.796	557.266	828.325	transcript_HQ_E3_1_transcript13264/f4p0/1173	1313.47	1070.32	952.635
transcript_HQ_P2_transcript13948/f4p0/2091	687	640	764	transcript_HQ_E1_1_transcript14951/f4p0/1576	258	372	192	transcript_HQ_E2_1_transcript12246/f11p0/1795	1739	1291	1819	transcript_HQ_E3_1_transcript11407/f35p0/1243	7460	6250	5136
transcript_HQ_P2_transcript10291/f32p0/2417	987.41	804.681	1016.79	transcript_HQ_E1_1_transcript11276/f3p0/1840	395	440	314	transcript_HQ_E2_1_transcript10444/f2p0/1916	590	437	665	transcript_HQ_E3_1_transcript12322/f2p0/1261	63.1215	38.2872	35.6792
transcript_HQ_P2_transcript12166/f3p0/2267	110.019	90.428	95.1659	transcript_HQ_E1_1_transcript14952/f2p0/1579	147	196	151	transcript_HQ_E2_1_transcript150/f2p0/4408	2717.7	2146.14	3203.76	transcript_HQ_E3_1_transcript15061/f3p0/1091	362	265	239
transcript_HQ_P2_transcript112/f5p0/6730	3584	3251	3651	transcript_HQ_E1_1_transcript1038/f2p0/3596	1373.17	1979.1	1198.61	transcript_HQ_E2_1_transcript13161/f7p0/1717	914	680	1001	transcript_HQ_E3_1_transcript14115/f2p0/1128	1623	1374	1165.22
transcript_HQ_P2_transcript13949/f2p0/2097	254.383	242.515	279.083	transcript_HQ_E1_1_transcript12217/f26p0/1734	1189	1350	1024	transcript_HQ_E2_1_transcript14027/f2p0/1716	1062.34	864.425	1086.04	transcript_HQ_E3_1_transcript12324/f2p0/1231	467	341	277
transcript_HQ_P2_transcript12167/f2p0/2280	279.536	231.968	235.681	transcript_HQ_E1_1_transcript11277/f2p0/1755	485	703	421	transcript_HQ_E2_1_transcript12247/f2p0/1810	217	165	247	transcript_HQ_E3_1_transcript1141/f3p0/2510	2587.66	2102.67	1791.34
transcript_HQ_P2_transcript13051/f2p0/2188	121	136	126	transcript_HQ_E1_1_transcript14953/f2p0/1597	548.412	790.155	456.323	transcript_HQ_E2_1_transcript13162/f3p0/1751	100.645	104.592	122.406	transcript_HQ_E3_1_transcript13269/f5p0/1188	652.072	466.93	462.472
transcript_HQ_P2_transcript13052/f3p0/2183	121	110	115	transcript_HQ_E1_1_transcript1405/f2p0/3376	1851	2452	1551	transcript_HQ_E2_1_transcript1500/f3p0/3106	729.21	639.004	990.422	transcript_HQ_E3_1_transcript14116/f3p0/1114	540.971	375.227	393.677
transcript_HQ_P2_transcript1395/f3p0/4533	433.484	415.775	413.152	transcript_HQ_E1_1_transcript12218/f2p0/1780	779.997	1155.8	716.382	transcript_HQ_E2_1_transcript13163/f2p0/1760	802	652	887	transcript_HQ_E3_1_transcript104/f2p0/3525	3488	2726	2350
transcript_HQ_P2_transcript14882/f3p0/1977	214.673	196.379	228.478	transcript_HQ_E1_1_transcript10380/f2p0/1918	1144	1138	902	transcript_HQ_E2_1_transcript15000/f4p0/1656	386.699	317.05	400.021	transcript_HQ_E3_1_transcript11411/f2p0/1283	248.853	175.307	145.663
transcript_HQ_P2_transcript1120/f2p0/4753	322.624	291.119	284.892	transcript_HQ_E1_1_transcript14050/f36p0/1620	5757	7274	4882	transcript_HQ_E2_1_transcript11363/f2p0/1871	460	350	552	transcript_HQ_E3_1_transcript1327/f2p0/2455	305	248	239
transcript_HQ_P2_transcript10294/f3p0/2497	301	276	315.403	transcript_HQ_E1_1_transcript14955/f2p0/1571	318	351	264	transcript_HQ_E2_1_transcript12249/f2p0/1814	1063.89	841.334	1225.32	transcript_HQ_E3_1_transcript11412/f2p0/1299	186	141	104
transcript_HQ_P2_transcript12168/f14p0/2299	1144	960	1096	transcript_HQ_E1_1_transcript12219/f2p0/1785	307	370	245	transcript_HQ_E2_1_transcript10447/f2p0/1917	632	511	791	transcript_HQ_E3_1_transcript15067/f2p0/1095	637	531	466
transcript_HQ_P2_transcript13053/f2p0/2194	141.809	203.042	134	transcript_HQ_E1_1_transcript10381/f31p0/1894	685.519	919.796	637.468	transcript_HQ_E2_1_transcript11364/f4p0/1895	598	433	666	transcript_HQ_E3_1_transcript1040/f2p0/2535	723.583	577.319	508.793
transcript_HQ_P2_transcript11200/f2p0/2395	647.472	636.14	698.561	transcript_HQ_E1_1_transcript1313/f20p0/3378	22764.5	33774.6	19612.5	transcript_HQ_E2_1_transcript13165/f4p0/1754	759.562	601.645	828.475	transcript_HQ_E3_1_transcript12328/f2p0/1232	622	496	447
transcript_HQ_P2_transcript10295/f2p0/2488	526	513	546	transcript_HQ_E1_1_transcript14052/f40p0/1561	1148.88	1368.72	870.905	transcript_HQ_E2_1_transcript1403/f6p0/3138	2630.12	2150.43	3137.6	transcript_HQ_E3_1_transcript13271/f10p0/1168	2162.46	1639.09	1344.29
transcript_HQ_P2_transcript12169/f4p0/2263	191	173	167	transcript_HQ_E1_1_transcript13130/f2p0/1702	91	149	51	transcript_HQ_E2_1_transcript1225/f4p0/3137	1791	1393	1936	transcript_HQ_E3_1_transcript14118/f4p0/1145	147.449	121.994	117.092
transcript_HQ_P2_transcript13054/f2p0/2188	583	493	593	transcript_HQ_E1_1_transcript14957/f3p0/1572	449	517	392	transcript_HQ_E2_1_transcript11365/f2p0/1862	516	398	552	transcript_HQ_E3_1_transcript11414/f10p0/1283	812.848	659.374	543.568
transcript_HQ_P2_transcript14884/f2p0/1992	220	204	189	transcript_HQ_E1_1_transcript1222/f24p0/3450	1537	2124	1352	transcript_HQ_E2_1_transcript15002/f3p0/1658	26.8372	53.1784	84.3949	transcript_HQ_E3_1_transcript14119/f2p0/1126	323.413	247	196
transcript_HQ_P2_transcript13951/f2p0/2137	55.8963	68.9945	92.698	transcript_HQ_E1_1_transcript14053/f2p0/1631	1556.84	1905.81	1308.98	transcript_HQ_E2_1_transcript13166/f3p0/1758	905.29	749.476	1100.3	transcript_HQ_E3_1_transcript11415/f3p0/1282	3418	2856	2422
transcript_HQ_P2_transcript14885/f6p0/1994	709	636	699	transcript_HQ_E1_1_transcript1128/f3p0/3547	468	692	408	transcript_HQ_E2_1_transcript10449/f16p0/1885	419.518	361.237	539.088	transcript_HQ_E3_1_transcript1507/f3p0/2366	1062	896	763
transcript_HQ_P2_transcript13952/f4p0/2088	267.552	229.354	245.249	transcript_HQ_E1_1_transcript10383/f87p0/1613	2652	2563	2188	transcript_HQ_E2_1_transcript12250/f11p0/1761	1345.18	1019.9	1565.27	transcript_HQ_E3_1_transcript11416/f2p0/1283	43	44	43
transcript_HQ_P2_transcript11202/f2p0/2390	179.665	157.436	181.451	transcript_HQ_E1_1_transcript14958/f4p0/1570	491.667	664.17	384.516	transcript_HQ_E2_1_transcript11366/f3p0/1859	1040	743	1038	transcript_HQ_E3_1_transcript1233/f6p0/2467	7575.59	5947.37	5143.27
transcript_HQ_P2_transcript10297/f3p0/2470	108	109	96	transcript_HQ_E1_1_transcript12220/f2p0/1774	149.967	241.865	158.2	transcript_HQ_E2_1_transcript15003/f3p0/1647	1778	1364.45	1805.43	transcript_HQ_E3_1_transcript15070/f2p0/1076	817	669	540
transcript_HQ_P2_transcript1217/f5p0/4690	331	262	299	transcript_HQ_E1_1_transcript14959/f2p0/1575	501.385	546.052	451.867	transcript_HQ_E2_1_transcript11367/f3p0/1866	759	563	841	transcript_HQ_E3_1_transcript10403/f5p0/1346	579.186	467.292	394.179
transcript_HQ_P2_transcript13056/f5p0/2184	6362.92	5732.77	6293.1	transcript_HQ_E1_1_transcript13132/f8p0/1700	1098	1349	930	transcript_HQ_E2_1_transcript14032/f4p0/1699	579	433	603	transcript_HQ_E3_1_transcript12331/f2p0/1226	3311	2551.52	2245
transcript_HQ_P2_transcript13953/f3p0/2093	127.74	113.022	135.541	transcript_HQ_E1_1_transcript11281/f5p0/1838	136	177	67	transcript_HQ_E2_1_transcript1045/f2p0/3305	982	698	934	transcript_HQ_E3_1_transcript14121/f2p0/1136	1076.02	862.334	719.512
transcript_HQ_P2_transcript11203/f2p0/2394	266.042	268.42	283.72	transcript_HQ_E1_1_transcript10385/f2p0/1906	803.762	1260.23	721.115	transcript_HQ_E2_1_transcript11368/f17p0/1778	2097	1625	2267	transcript_HQ_E3_1_transcript15073/f2p0/1085	605.967	404.739	379.287
transcript_HQ_P2_transcript12170/f2p0/2273	310	320	294	transcript_HQ_E1_1_transcript1496/f2p0/3331	1383	1861	1210	transcript_HQ_E2_1_transcript13169/f5p0/1753	2068	1604	2098	transcript_HQ_E3_1_transcript13278/f2p0/1080	15	28	13
transcript_HQ_P2_transcript10298/f35p0/2454	706.234	620.894	673.802	transcript_HQ_E1_1_transcript14056/f3p0/1584	1089.91	1817.23	811.122	transcript_HQ_E2_1_transcript14033/f4p0/1706	293	219	333	transcript_HQ_E3_1_transcript14122/f2p0/1138	14.3372	26.3018	72.916
transcript_HQ_P2_transcript13057/f6p0/2178	450.596	409.795	392.285	transcript_HQ_E1_1_transcript12223/f5p0/1768	2077	3698	1765	transcript_HQ_E2_1_transcript12251/f198p0/1538	22842.1	17821.6	25618.3	transcript_HQ_E3_1_transcript15074/f7p0/1087	322.012	249.242	217.087
transcript_HQ_P2_transcript11204/f2p0/2428	396.649	332.957	381.008	transcript_HQ_E1_1_transcript14961/f2p0/1570	369.719	394.076	366.3	transcript_HQ_E2_1_transcript15006/f13p0/1651	3164	2409	3396	transcript_HQ_E3_1_transcript15075/f3p0/1079	466	387	364
transcript_HQ_P2_transcript12171/f4p0/2307	246	255	239	transcript_HQ_E1_1_transcript12224/f2p0/1771	42	53	33	transcript_HQ_E2_1_transcript14034/f2p0/1712	397.495	369.345	476.905	transcript_HQ_E3_1_transcript10406/f11p0/1332	8099.94	6670.22	5667.64
transcript_HQ_P2_transcript13955/f25p0/2035	1103.71	994.437	1123.68	transcript_HQ_E1_1_transcript14058/f6p0/1633	1099	1263	951	transcript_HQ_E2_1_transcript10451/f3p0/1913	1485.1	1135.39	1618.82	transcript_HQ_E3_1_transcript15077/f182p0/1003	8435.76	6729.31	5911.83
transcript_HQ_P2_transcript10299/f2p0/2470	520.973	508.734	509.556	transcript_HQ_E1_1_transcript13135/f3p0/1701	10.1912	34.6465	12.1478	transcript_HQ_E2_1_transcript1317/f9p0/3176	4504.73	3435.7	4615.54	transcript_HQ_E3_1_transcript14125/f2p0/1126	4	4	9
transcript_HQ_P2_transcript13059/f3p0/2189	627.326	567.863	566.494	transcript_HQ_E1_1_transcript12225/f126p0/1719	8685.02	11449.8	7634.53	transcript_HQ_E2_1_transcript14035/f2p0/1704	629	587	771	transcript_HQ_E3_1_transcript13280/f2p0/1170	379.813	252.532	230.746
transcript_HQ_P2_transcript11205/f3p0/2352	200	207	217	transcript_HQ_E1_1_transcript14059/f3p0/1643	85	111	85	transcript_HQ_E2_1_transcript15008/f4p0/1633	590	434	680	transcript_HQ_E3_1_transcript12336/f2p0/1226	830	732	632
transcript_HQ_P2_transcript12173/f83p0/2028	3235	3091	3238	transcript_HQ_E1_1_transcript11285/f6p0/1838	717.612	1130.21	736.414	transcript_HQ_E2_1_transcript1137/f2p0/3262	1176.02	925.452	1332.97	transcript_HQ_E3_1_transcript15078/f6p0/1071	875	785	635
transcript_HQ_P2_transcript11206/f5p0/2405	747.851	625.798	590.227	transcript_HQ_E1_1_transcript13136/f2p0/1705	686.16	766.964	592.503	transcript_HQ_E2_1_transcript12253/f40p0/1650	7517	5748	8585	transcript_HQ_E3_1_transcript15079/f15p0/1067	1738	1409	1331
transcript_HQ_P2_transcript12174/f7p0/2243	512	501	571	transcript_HQ_E1_1_transcript10389/f25p0/1893	1927	2109	1503	transcript_HQ_E2_1_transcript13170/f6p0/1744	588.765	416.761	599.541	transcript_HQ_E3_1_transcript14127/f2p0/1125	464.681	321.808	300.954
transcript_HQ_P2_transcript1306/f3p0/4596	760.248	652.817	754.319	transcript_HQ_E1_1_transcript12226/f49p0/1710	11452.5	11644.4	9541.64	transcript_HQ_E2_1_transcript15009/f2p0/1605	730.634	482.476	732.695	transcript_HQ_E3_1_transcript10409/f93p0/1283	7438	5950	5031
transcript_HQ_P2_transcript13957/f2p0/2116	1781.18	1665.55	1639.45	transcript_HQ_E1_1_transcript13137/f2p0/1704	164	177	132	transcript_HQ_E2_1_transcript10453/f2p0/1907	576.019	437.175	557.928	transcript_HQ_E3_1_transcript13283/f2p0/1155	43.9999	37.7575	20.5329
transcript_HQ_P2_transcript14888/f2p0/1982	1246.33	1088.01	1187.45	transcript_HQ_E1_1_transcript1406/f8p0/3361	734.328	1026.33	635.703	transcript_HQ_E2_1_transcript12255/f2p0/1818	324.054	335.951	427.885	transcript_HQ_E3_1_transcript1508/f3p0/2371	746	563	532
transcript_HQ_P2_transcript12176/f2p0/2287	22.9531	0	0	transcript_HQ_E1_1_transcript12227/f2p0/1788	290	415	271	transcript_HQ_E2_1_transcript14038/f2p0/1714	570.91	401.699	665.108	transcript_HQ_E3_1_transcript12339/f3p0/1236	615.598	509.059	456.404
transcript_HQ_P2_transcript10302/f2p0/2464	202.076	192.973	225.673	transcript_HQ_E1_1_transcript11287/f2p0/1849	54	66	42	transcript_HQ_E2_1_transcript13172/f3p0/1755	2118.36	1724	2438.72	transcript_HQ_E3_1_transcript11424/f2p0/1270	2349.56	1820.61	1540.31
transcript_HQ_P2_transcript11209/f8p0/2392	258.34	191.496	233.961	transcript_HQ_E1_1_transcript13138/f8p0/1718	330	441	312	transcript_HQ_E2_1_transcript1501/f3p0/3141	3335.17	2750.11	3853.74	transcript_HQ_E3_1_transcript15080/f2p0/1090	296	222	200
transcript_HQ_P2_transcript12177/f4p0/2277	617	568	623	transcript_HQ_E1_1_transcript14060/f2p0/1635	166.131	153.197	128.327	transcript_HQ_E2_1_transcript10454/f3p0/1756	22565	17810	25727	transcript_HQ_E3_1_transcript14129/f3p0/1129	2593.37	1912.9	1892.84
transcript_HQ_P2_transcript1396/f2p0/4532	211	189	217	transcript_HQ_E1_1_transcript12228/f2p0/1771	572.003	968.527	530.963	transcript_HQ_E2_1_transcript13174/f2p0/1738	73.4459	6.05806	78.3845	transcript_HQ_E3_1_transcript13285/f4p0/1177	2378	1839	1658
transcript_HQ_P2_transcript10304/f10p0/2467	403.917	404.871	398.856	transcript_HQ_E1_1_transcript14965/f3p0/1615	1858	2256	1572	transcript_HQ_E2_1_transcript10456/f2p0/1924	1356.04	995.476	1676.8	transcript_HQ_E3_1_transcript1234/f2p0/2465	804	646	572
transcript_HQ_P2_transcript12179/f3p0/2290	323	294	321	transcript_HQ_E1_1_transcript11288/f3p0/1845	2512.81	3743.71	2278.5	transcript_HQ_E2_1_transcript1404/f4p0/3133	1295.51	971.805	1462.07	transcript_HQ_E3_1_transcript15082/f2p0/1078	224.822	202.355	188.241
transcript_HQ_P2_transcript1489/f2p0/4454	366	371	381	transcript_HQ_E1_1_transcript12229/f403p0/1642	52491.7	70386.6	44906.4	transcript_HQ_E2_1_transcript13175/f3p0/1760	121	108	154	transcript_HQ_E3_1_transcript13287/f3p0/1124	14683.5	11881.2	9956.96
transcript_HQ_P2_transcript13960/f3p0/2110	332.171	334.479	391.144	transcript_HQ_E1_1_transcript10391/f2p0/1902	275.062	341.174	214.027	transcript_HQ_E2_1_transcript12258/f2p0/1816	252.808	180.696	293.659	transcript_HQ_E3_1_transcript1413/f14p0/2360	3796.65	3039.73	2862.23
transcript_HQ_P2_transcript14890/f7p0/1987	664	568	615	transcript_HQ_E1_1_transcript14967/f2p0/1556	420	560	334	transcript_HQ_E2_1_transcript10457/f4p0/1921	1961.29	1464.45	2366.1	transcript_HQ_E3_1_transcript10411/f3p0/1268	83	70	61
transcript_HQ_P2_transcript11210/f7p0/2380	3326.24	3072.08	3200.14	transcript_HQ_E1_1_transcript1223/f3p0/3483	1996	2504	1618	transcript_HQ_E2_1_transcript11375/f6p0/1736	497.268	317.934	508.932	transcript_HQ_E3_1_transcript12341/f2p0/1225	1135.43	892.435	793.691
transcript_HQ_P2_transcript10305/f2p0/2477	1390.59	1299.43	1434.27	transcript_HQ_E1_1_transcript13140/f3p0/1706	51.2782	0	69.1486	transcript_HQ_E2_1_transcript14041/f12p0/1723	1287.56	969.403	1353.12	transcript_HQ_E3_1_transcript10412/f2p0/1346	797	713	608
transcript_HQ_P2_transcript13961/f2p0/2094	465.246	442.394	486.999	transcript_HQ_E1_1_transcript1129/f2p0/3538	1362.88	1959.47	1105.41	transcript_HQ_E2_1_transcript13176/f5p0/1748	975.287	768.628	1070.96	transcript_HQ_E3_1_transcript12342/f8p0/1248	1869.98	1567.95	1443.72
transcript_HQ_P2_transcript13066/f2p0/2182	231	223	216	transcript_HQ_E1_1_transcript10393/f8p0/1913	1522.24	1805.31	1343.82	transcript_HQ_E2_1_transcript14042/f8p0/1691	297.4	255.982	322.124	transcript_HQ_E3_1_transcript1329/f2p0/2434	2764.75	2220.47	1855.78
transcript_HQ_P2_transcript11211/f2p0/2385	241.083	273.305	292.05	transcript_HQ_E1_1_transcript14969/f7p0/1595	639	921	565	transcript_HQ_E2_1_transcript15015/f2p0/1663	231.293	207.688	264.394	transcript_HQ_E3_1_transcript14133/f2p0/1132	333	270	208
transcript_HQ_P2_transcript10306/f2p0/2491	459	382	396	transcript_HQ_E1_1_transcript13141/f2p0/1565	325.382	324.435	299.517	transcript_HQ_E2_1_transcript1046/f5p0/3296	3208.28	2520.04	3605.85	transcript_HQ_E3_1_transcript15088/f10p0/1050	3514	2935.89	2582.89
transcript_HQ_P2_transcript13962/f4p0/2076	394.792	330.707	400.121	transcript_HQ_E1_1_transcript13142/f16p0/1677	1308	2224	1064	transcript_HQ_E2_1_transcript1226/f2p0/3259	1526.05	1262.29	1808.21	transcript_HQ_E3_1_transcript13290/f2p0/1174	797	683	543
transcript_HQ_P2_transcript14892/f6p0/1944	1138.94	1046.75	1126.83	transcript_HQ_E1_1_transcript12231/f2p0/1787	164	224	151	transcript_HQ_E2_1_transcript14043/f2p0/1708	762.991	581.345	832.005	transcript_HQ_E3_1_transcript14134/f4p0/1128	385.8	38.3516	165.86
transcript_HQ_P2_transcript13067/f4p0/2140	32.1174	22.7672	0	transcript_HQ_E1_1_transcript14066/f2p0/1658	388	512	316	transcript_HQ_E2_1_transcript11378/f6p0/1864	1375.06	1132.19	1567.14	transcript_HQ_E3_1_transcript15089/f5p0/1083	1323	1119	918
transcript_HQ_P2_transcript11212/f2p0/2384	114	120	111	transcript_HQ_E1_1_transcript11291/f5p0/1840	951	1303	891	transcript_HQ_E2_1_transcript14044/f30p0/1693	3413	2618	3855	transcript_HQ_E3_1_transcript11431/f2p0/1279	885.039	651.794	631.985
transcript_HQ_P2_transcript13963/f3p0/2099	513.049	508.908	426.171	transcript_HQ_E1_1_transcript1497/f2p0/3292	2348	2884	2085	transcript_HQ_E2_1_transcript12260/f2p0/1810	348	291	407	transcript_HQ_E3_1_transcript14136/f2p0/1138	401	331	269
transcript_HQ_P2_transcript10307/f2p0/2486	615	524	595	transcript_HQ_E1_1_transcript11292/f6p0/1849	1034.08	1310.79	884.651	transcript_HQ_E2_1_transcript10460/f2p0/1922	843.831	665.462	883.202	transcript_HQ_E3_1_transcript12346/f13p0/1220	1119	924	796
transcript_HQ_P2_transcript12180/f2p0/2279	469.49	368.092	398.468	transcript_HQ_E1_1_transcript13144/f44p0/1655	7319	10823	6101	transcript_HQ_E2_1_transcript11379/f2p0/1876	1395.39	1170.57	1482.06	transcript_HQ_E3_1_transcript15090/f2p0/1076	483	394	365
transcript_HQ_P2_transcript10308/f7p0/2471	510.372	439.009	486.551	transcript_HQ_E1_1_transcript14068/f2p0/1633	252	316	209	transcript_HQ_E2_1_transcript10461/f3p0/1924	225	190	284	transcript_HQ_E3_1_transcript13294/f3p0/1172	498.991	395.709	310.14
transcript_HQ_P2_transcript13965/f10p0/2081	620.847	558.994	560.094	transcript_HQ_E1_1_transcript12233/f2p0/1767	849	1166	734	transcript_HQ_E2_1_transcript14046/f8p0/1645	1284.26	932.657	1468.7	transcript_HQ_E3_1_transcript15091/f3p0/1086	1007	750	697
transcript_HQ_P2_transcript11214/f7p0/2363	1645.54	1531.95	1636.41	transcript_HQ_E1_1_transcript12234/f3p0/1778	321	474	262	transcript_HQ_E2_1_transcript1318/f8p0/3155	1448.08	1193.89	1783.88	transcript_HQ_E3_1_transcript11434/f2p0/1278	6367	5206	4550
transcript_HQ_P2_transcript10309/f9p0/2464	680.771	610.573	636.029	transcript_HQ_E1_1_transcript10397/f2p0/1915	125	183	92	transcript_HQ_E2_1_transcript1138/f2p0/3259	1288	1004	1532	transcript_HQ_E3_1_transcript13296/f2p0/1179	740	582	559
transcript_HQ_P2_transcript13068/f12p0/2182	454	417	426	transcript_HQ_E1_1_transcript14069/f29p0/1540	4988	6626	4263	transcript_HQ_E2_1_transcript10462/f15p0/1878	5706.27	4534.64	6275.36	transcript_HQ_E3_1_transcript10419/f2p0/1346	111	99	75
transcript_HQ_P2_transcript14897/f6p0/1992	559.566	503.635	565.429	transcript_HQ_E1_1_transcript10399/f31p0/1868	12204.1	17147.7	10723.8	transcript_HQ_E2_1_transcript12261/f2p0/1812	724.871	598.742	840.102	transcript_HQ_E3_1_transcript11436/f2p0/1283	531	358	328
transcript_HQ_P2_transcript13968/f2p0/2092	268	258	271	transcript_HQ_E1_1_transcript1407/f2p0/3236	2569.62	3646	2354.44	transcript_HQ_E2_1_transcript11380/f2p0/1859	476.489	360.77	531.767	transcript_HQ_E3_1_transcript11437/f5p0/1277	1586.7	1392.04	1189.91
transcript_HQ_P2_transcript1031/f2p0/4858	2028	1913	2036.11	transcript_HQ_E1_1_transcript13148/f2p0/1707	430	483	379	transcript_HQ_E2_1_transcript10463/f2p0/1923	546.526	386.825	623.021	transcript_HQ_E3_1_transcript12349/f3p0/1247	311	290	244
transcript_HQ_P2_transcript14898/f5p0/1987	576	468	536	transcript_HQ_E1_1_transcript12237/f2p0/1765	197	254	157	transcript_HQ_E2_1_transcript12262/f7p0/1806	481.357	332.016	507.646	transcript_HQ_E3_1_transcript10421/f7p0/1345	1489.44	1264.69	1065.29
transcript_HQ_P2_transcript13969/f3p0/2058	158.535	134.306	110.788	transcript_HQ_E1_1_transcript14975/f11p0/1569	239.145	313.365	213.493	transcript_HQ_E2_1_transcript13181/f86p0/1695	11684.5	8905.85	12675	transcript_HQ_E3_1_transcript14142/f2p0/1138	108	90	81
transcript_HQ_P2_transcript11217/f2p0/2387	458.696	375.504	365.469	transcript_HQ_E1_1_transcript14070/f5p0/1632	2151.89	3971.23	1836.31	transcript_HQ_E2_1_transcript15017/f2p0/1663	425	268	387	transcript_HQ_E3_1_transcript1235/f4p0/2458	542	473	368
transcript_HQ_P2_transcript10310/f5p0/2478	261.223	201.873	185.947	transcript_HQ_E1_1_transcript14976/f4p0/1576	205	216	172	transcript_HQ_E2_1_transcript10464/f3p0/1935	48	35	50	transcript_HQ_E3_1_transcript14143/f2p0/1131	101	93	74
transcript_HQ_P2_transcript14899/f2p0/1978	415.409	385.716	382.182	transcript_HQ_E1_1_transcript12238/f76p0/1759	5075	6488	4284	transcript_HQ_E2_1_transcript14049/f3p0/1677	2838.43	2232.17	3355.32	transcript_HQ_E3_1_transcript1144/f2p0/2501	907.723	741.043	679.139
transcript_HQ_P2_transcript1307/f3p0/4520	610	492	546	transcript_HQ_E1_1_transcript14071/f2p0/1641	273.416	269.906	238.004	transcript_HQ_E2_1_transcript13182/f3p0/1759	1645.4	1329.63	1808.64	transcript_HQ_E3_1_transcript14144/f2p0/1128	700	549	423
transcript_HQ_P2_transcript10311/f11p0/2475	362.672	359.144	372.532	transcript_HQ_E1_1_transcript14977/f9p0/1512	923.917	1309.78	805.813	transcript_HQ_E2_1_transcript15018/f4p0/1640	1014.94	765.602	1040.04	transcript_HQ_E3_1_transcript10423/f2p0/1347	771.67	516.058	505.147
transcript_HQ_P2_transcript13070/f2p0/2169	86.3128	65.311	89.3792	transcript_HQ_E1_1_transcript12239/f3p0/1768	770	932	723	transcript_HQ_E2_1_transcript11382/f2p0/1868	470	366	558	transcript_HQ_E3_1_transcript133/f2p0/3431	411	272	286
transcript_HQ_P2_transcript1397/f2p0/4527	543.348	464.269	520.153	transcript_HQ_E1_1_transcript13149/f2p0/1699	0	0	10.3723	transcript_HQ_E2_1_transcript1405/f3p0/3101	1005	873	1243	transcript_HQ_E3_1_transcript14146/f27p0/1063	5814.58	4736.49	4072.87
transcript_HQ_P2_transcript10312/f2p0/2470	317.787	262.73	302.851	transcript_HQ_E1_1_transcript104/f2p0/5109	775.028	1087.46	633.271	transcript_HQ_E2_1_transcript10466/f2p0/1925	1205.25	1029.32	1494.83	transcript_HQ_E3_1_transcript11442/f2p0/1285	237	180	160
transcript_HQ_P2_transcript13970/f9p0/2100	784	669	711	transcript_HQ_E1_1_transcript14072/f2p0/1638	77	97	57	transcript_HQ_E2_1_transcript11384/f2p0/1870	39.7863	20.6836	48.5663	transcript_HQ_E3_1_transcript1510/f2p0/2391	289.737	250.966	188.528
transcript_HQ_P2_transcript13072/f3p0/2154	103	102	93	transcript_HQ_E1_1_transcript1224/f2p0/3511	76.1284	100.418	60	transcript_HQ_E2_1_transcript1502/f3p0/3104	7103.25	5451.42	7807.93	transcript_HQ_E3_1_transcript11443/f7p0/1277	199	139	140
transcript_HQ_P2_transcript10313/f242p0/2280	9450.74	8752.43	9371.34	transcript_HQ_E1_1_transcript14074/f4p0/1641	124.361	222.604	95.9078	transcript_HQ_E2_1_transcript10467/f5p0/1933	1891.28	1360.68	2141.82	transcript_HQ_E3_1_transcript1330/f47p0/2367	19163.6	15547.2	13984.6
transcript_HQ_P2_transcript13971/f41p0/2037	1673	1504	1591	transcript_HQ_E1_1_transcript1315/f14p0/3433	1261	1604	1121	transcript_HQ_E2_1_transcript12267/f5p0/1810	1075.35	842.363	1235.5	transcript_HQ_E3_1_transcript15101/f13p0/1071	2937	2419	2010
transcript_HQ_P2_transcript10314/f2p0/2473	144.189	99.71	106.178	transcript_HQ_E1_1_transcript10400/f2p0/1908	167.785	198.97	153.371	transcript_HQ_E2_1_transcript14052/f2p0/1700	504.151	347.125	540.834	transcript_HQ_E3_1_transcript12357/f34p0/1197	3145.14	2649.07	2288.13
transcript_HQ_P2_transcript13972/f4p0/2089	496.828	441.759	469.01	transcript_HQ_E1_1_transcript13150/f33p0/1668	4206	4916.19	3455.85	transcript_HQ_E2_1_transcript13186/f7p0/1749	5160.88	3835.28	5564.28	transcript_HQ_E3_1_transcript10427/f8p0/1352	1121	860	725
transcript_HQ_P2_transcript1490/f11p0/4437	2239.69	2033.83	2193.36	transcript_HQ_E1_1_transcript12241/f2p0/1780	465.026	604.928	399.394	transcript_HQ_E2_1_transcript14053/f2p0/1720	942.009	758.655	1099	transcript_HQ_E3_1_transcript13302/f2p0/1180	156	108	112
transcript_HQ_P2_transcript13074/f8p0/2191	579	555	533	transcript_HQ_E1_1_transcript13151/f2p0/1700	152	183	119.198	transcript_HQ_E2_1_transcript13187/f2p0/1764	1504	1178	1736	transcript_HQ_E3_1_transcript15105/f2p0/1106	419	291	299
transcript_HQ_P2_transcript11220/f3p0/2381	247.319	195.186	146.047	transcript_HQ_E1_1_transcript12242/f4p0/1770	907.757	1194.77	773.398	transcript_HQ_E2_1_transcript11387/f3p0/1866	1897	1455	2125	transcript_HQ_E3_1_transcript13303/f36p0/1137	2195.51	1810.36	1659.89
transcript_HQ_P2_transcript10315/f5p0/2480	236.914	199.226	200.715	transcript_HQ_E1_1_transcript12245/f2p0/1770	323	302	258	transcript_HQ_E2_1_transcript13188/f2p0/1753	1421.49	1152.06	1658.52	transcript_HQ_E3_1_transcript10428/f6p0/1342	2603	2103	1754
transcript_HQ_P2_transcript13075/f9p0/2220	230	212	210	transcript_HQ_E1_1_transcript12246/f2p0/1581	151.484	201.387	104.508	transcript_HQ_E2_1_transcript15023/f3p0/1684	713	520	799	transcript_HQ_E3_1_transcript1415/f2p0/2400	526	409	383
transcript_HQ_P2_transcript14901/f2p0/1982	208.382	185.646	187.159	transcript_HQ_E1_1_transcript14985/f3p0/1564	48601.7	79982.1	41335.1	transcript_HQ_E2_1_transcript11389/f2p0/1868	1024.48	790.751	1041.49	transcript_HQ_E3_1_transcript15107/f2p0/1073	1467	1279	1073
transcript_HQ_P2_transcript13076/f2p0/2094	226	207	234	transcript_HQ_E1_1_transcript14080/f17p0/1624	711	771	632	transcript_HQ_E2_1_transcript1047/f2p0/3310	939	685	972	transcript_HQ_E3_1_transcript15108/f5p0/1079	562.604	423.937	422.437
transcript_HQ_P2_transcript13974/f5p0/2085	206	157	175	transcript_HQ_E1_1_transcript10406/f2p0/1907	780	1081	673	transcript_HQ_E2_1_transcript1227/f2p0/3249	1524	1185	1668	transcript_HQ_E3_1_transcript13306/f2p0/1182	272.621	238.485	178.177
transcript_HQ_P2_transcript11222/f2p0/2388	398	348	363	transcript_HQ_E1_1_transcript11296/f4p0/1837	250.878	295.53	206.767	transcript_HQ_E2_1_transcript1319/f2p0/3192	1806.15	1434.54	2072.96	transcript_HQ_E3_1_transcript15109/f2p0/1086	344	287	239
transcript_HQ_P2_transcript13077/f2p0/2195	220.286	195.999	218.565	transcript_HQ_E1_1_transcript14081/f4p0/1635	151	179	103	transcript_HQ_E2_1_transcript12270/f26p0/1802	2061	1561.41	2151.68	transcript_HQ_E3_1_transcript13307/f2p0/1177	159	132	119
transcript_HQ_P2_transcript13975/f2p0/2119	136.647	84.5537	111.099	transcript_HQ_E1_1_transcript11297/f2p0/1854	517	622	422	transcript_HQ_E2_1_transcript1139/f5p0/3241	1399.97	1071.56	1461.07	transcript_HQ_E3_1_transcript11448/f5p0/1287	920.952	800.384	636.321
transcript_HQ_P2_transcript14902/f6p0/1980	9031	8040	8731	transcript_HQ_E1_1_transcript14082/f2p0/1630	471	685	424	transcript_HQ_E2_1_transcript14058/f2p0/1713	364	266	408	transcript_HQ_E3_1_transcript12361/f3p0/1144	233	168	156
transcript_HQ_P2_transcript10317/f5p0/2460	110.102	54.6382	80.2459	transcript_HQ_E1_1_transcript11298/f3p0/1835	644	911	542	transcript_HQ_E2_1_transcript15026/f14p0/1641	1760.56	1303.76	1925.2	transcript_HQ_E3_1_transcript1043/f3p0/2542	1347.85	1104.17	959.214
transcript_HQ_P2_transcript11223/f2p0/2385	44.6853	40.6679	63.7048	transcript_HQ_E1_1_transcript14083/f2p0/1633	189	235	131	transcript_HQ_E2_1_transcript10471/f11p0/1895	1027.56	828.978	1152.73	transcript_HQ_E3_1_transcript13308/f21p0/1169	1770	1389	1277
transcript_HQ_P2_transcript13976/f4p0/2087	279.55	222.801	170.961	transcript_HQ_E1_1_transcript14989/f5p0/1568	674	708	592	transcript_HQ_E2_1_transcript13190/f5p0/1747	1641	1324	1856	transcript_HQ_E3_1_transcript15110/f2p0/1042	626	492	445
transcript_HQ_P2_transcript14903/f4p0/1982	128	96	129	transcript_HQ_E1_1_transcript14084/f3p0/1629	744	1033	656	transcript_HQ_E2_1_transcript11390/f2p0/1872	672	468	698	transcript_HQ_E3_1_transcript14154/f2p0/1142	519.828	393.382	332.983
transcript_HQ_P2_transcript12182/f2p0/2274	533	511	572	transcript_HQ_E1_1_transcript1499/f2p0/3344	922	1076	731	transcript_HQ_E2_1_transcript15027/f2p0/1655	502.061	404.138	586.931	transcript_HQ_E3_1_transcript15111/f8p0/1076	1411	1097	952
transcript_HQ_P2_transcript11224/f2p0/2380	100.501	126.041	139.467	transcript_HQ_E1_1_transcript14086/f4p0/1606	343.923	417.743	286.227	transcript_HQ_E2_1_transcript10472/f2p0/1925	497.65	366.468	609.619	transcript_HQ_E3_1_transcript14155/f4p0/1136	267	216	223
transcript_HQ_P2_transcript13078/f3p0/2146	158.4	130.836	122.702	transcript_HQ_E1_1_transcript14990/f6p0/1576	232	373	211	transcript_HQ_E2_1_transcript12272/f2p0/1808	974.294	619.844	1017.84	transcript_HQ_E3_1_transcript15112/f10p0/1079	873	722	633
transcript_HQ_P2_transcript13977/f3p0/2059	1252.99	1061.46	1303.69	transcript_HQ_E1_1_transcript1225/f2p0/3509	1772	2400	1534	transcript_HQ_E2_1_transcript15028/f2p0/1645	104	68	96	transcript_HQ_E3_1_transcript10432/f4p0/1330	625	512	444
transcript_HQ_P2_transcript10318/f17p0/2284	1133.83	1060	996.645	transcript_HQ_E1_1_transcript13160/f3p0/1705	726.804	960.428	615.636	transcript_HQ_E2_1_transcript10473/f2p0/1929	743	591.488	850	transcript_HQ_E3_1_transcript11450/f2p0/1314	973	749	600
transcript_HQ_P2_transcript12183/f2p0/2274	90	84	89	transcript_HQ_E1_1_transcript12250/f10p0/1770	1172.65	1494.49	1078.29	transcript_HQ_E2_1_transcript11392/f4p0/1862	1369	1076	1560	transcript_HQ_E3_1_transcript15113/f2p0/1068	162	149	111
transcript_HQ_P2_transcript14905/f2p0/1994	468.684	412.26	472.195	transcript_HQ_E1_1_transcript10410/f2p0/1941	875	1254	722	transcript_HQ_E2_1_transcript13193/f3p0/1710	148	147	194	transcript_HQ_E3_1_transcript12366/f2p0/1225	303.726	249.482	219.073
transcript_HQ_P2_transcript10319/f15p0/2450	523.855	499.459	564.058	transcript_HQ_E1_1_transcript14088/f5p0/1527	1464	1956	1268	transcript_HQ_E2_1_transcript1406/f2p0/3181	1520.46	1166.39	1707.77	transcript_HQ_E3_1_transcript13309/f2p0/1172	253.836	211.525	144.997
transcript_HQ_P2_transcript12184/f23p0/2270	2283.5	1815.62	2202.68	transcript_HQ_E1_1_transcript13161/f2p0/1695	1384.88	1749.19	1247.86	transcript_HQ_E2_1_transcript10474/f14p0/1926	4702	3644	5488	transcript_HQ_E3_1_transcript10434/f2p0/1354	895	733	673
transcript_HQ_P2_transcript13979/f3p0/2086	217.699	167.255	167.47	transcript_HQ_E1_1_transcript14992/f2p0/1586	336.838	311.607	370.918	transcript_HQ_E2_1_transcript14060/f2p0/1700	531.165	403.302	624.455	transcript_HQ_E3_1_transcript15116/f2p0/1090	355.87	273.433	282.108
transcript_HQ_P2_transcript11226/f2p0/2395	160	118	160	transcript_HQ_E1_1_transcript14089/f2p0/1631	188.953	288.361	172.63	transcript_HQ_E2_1_transcript13194/f6p0/1747	1048.73	655.949	1018.42	transcript_HQ_E3_1_transcript1331/f2p0/2452	1101	869	716
transcript_HQ_P2_transcript14906/f12p0/1969	1599.8	1381.69	1563.36	transcript_HQ_E1_1_transcript1130/f2p0/3567	430.663	445.01	323.025	transcript_HQ_E2_1_transcript12275/f4p0/1830	1158.13	925.794	1242.58	transcript_HQ_E3_1_transcript10435/f2p0/1329	10796.7	8642.05	7579.05
transcript_HQ_P2_transcript11227/f3p0/2388	328	284	310	transcript_HQ_E1_1_transcript14994/f3p0/1565	29.0999	66.676	52.2585	transcript_HQ_E2_1_transcript1503/f2p0/3099	139.872	112.012	163.749	transcript_HQ_E3_1_transcript15117/f2p0/1077	354.908	286.471	268.397
transcript_HQ_P2_transcript1308/f2p0/4598	169.834	152.553	170.132	transcript_HQ_E1_1_transcript13163/f2p0/1710	659	722	545	transcript_HQ_E2_1_transcript14061/f4p0/1703	1275	1006	1500	transcript_HQ_E3_1_transcript11454/f2p0/1286	291	185	197
transcript_HQ_P2_transcript1032/f5p0/4841	1179	1042	1105	transcript_HQ_E1_1_transcript12253/f2p0/1778	395	463	343	transcript_HQ_E2_1_transcript13195/f9p0/1756	234.352	200.609	283.04	transcript_HQ_E3_1_transcript13310/f3p0/1168	287.245	212.665	193.164
transcript_HQ_P2_transcript1398/f11p0/4502	624.029	545.423	555.8	transcript_HQ_E1_1_transcript1409/f3p0/3373	1814.22	2000	1596.25	transcript_HQ_E2_1_transcript10476/f4p0/1927	648	553	792	transcript_HQ_E3_1_transcript15118/f2p0/1078	458	394	347
transcript_HQ_P2_transcript11228/f5p0/2353	269	176	235	transcript_HQ_E1_1_transcript13164/f3p0/1705	109.293	162.707	103.691	transcript_HQ_E2_1_transcript12277/f2p0/1804	784	682	889	transcript_HQ_E3_1_transcript11455/f3p0/1301	189.827	175.466	215.869
transcript_HQ_P2_transcript13080/f6p0/2152	224.146	198.823	202.596	transcript_HQ_E1_1_transcript14996/f6p0/1576	1678.11	2159.64	1469.21	transcript_HQ_E2_1_transcript12278/f6p0/1788	822.438	626.678	968.262	transcript_HQ_E3_1_transcript13311/f2p0/1175	392	341	256
transcript_HQ_P2_transcript10320/f3p0/2467	162	141	155	transcript_HQ_E1_1_transcript14090/f2p0/1648	408.351	349.891	316.039	transcript_HQ_E2_1_transcript15031/f7p0/1521	1747.5	1394.98	1989.6	transcript_HQ_E3_1_transcript1237/f3p0/2465	2153	1735	1487
transcript_HQ_P2_transcript14909/f16p0/1958	811.654	712.252	797.339	transcript_HQ_E1_1_transcript12255/f2p0/1763	53.3836	69.7371	55.4537	transcript_HQ_E2_1_transcript11397/f2p0/1854	135	107	125	transcript_HQ_E3_1_transcript13313/f3p0/1186	757	557	469
transcript_HQ_P2_transcript13980/f2p0/2091	129.049	102.299	95.5733	transcript_HQ_E1_1_transcript13166/f2p0/1701	414.819	417.784	364.051	transcript_HQ_E2_1_transcript13199/f4p0/1755	364.277	298.363	454.576	transcript_HQ_E3_1_transcript13314/f5p0/1176	1326.63	1129.39	1039.96
transcript_HQ_P2_transcript13081/f5p0/2061	518.902	464.081	459.761	transcript_HQ_E1_1_transcript14998/f2p0/1580	388	562	343	transcript_HQ_E2_1_transcript15032/f6p0/1637	715.109	550.105	807.237	transcript_HQ_E3_1_transcript13315/f2p0/1170	459	394	371
transcript_HQ_P2_transcript11229/f8p0/2381	214.914	177.704	194.781	transcript_HQ_E1_1_transcript14092/f3p0/1649	626	684	509	transcript_HQ_E2_1_transcript15033/f2p0/1658	432.82	264.873	416.385	transcript_HQ_E3_1_transcript1044/f2p0/2537	838	706	618
transcript_HQ_P2_transcript13981/f2p0/2081	91	68	74	transcript_HQ_E1_1_transcript13167/f9p0/1705	292	364	274	transcript_HQ_E2_1_transcript14067/f4p0/1697	1868	1413	2014	transcript_HQ_E3_1_transcript1146/f5p0/2508	563.927	472.96	450.36
transcript_HQ_P2_transcript12188/f8p0/2264	1523	1482	1527	transcript_HQ_E1_1_transcript11303/f2p0/1840	243	340	226	transcript_HQ_E2_1_transcript1228/f5p0/3215	754	619	907.241	transcript_HQ_E3_1_transcript1512/f2p0/2383	6852	5661	5001
transcript_HQ_P2_transcript10321/f2p0/2472	529	440	532.378	transcript_HQ_E1_1_transcript14999/f2p0/1572	5.00433	0	8.49673	transcript_HQ_E2_1_transcript10480/f2p0/1910	337.525	269.578	457.169	transcript_HQ_E3_1_transcript15120/f2p0/1075	1933.46	1585.38	1343.08
transcript_HQ_P2_transcript1491/f3p0/4428	1061.71	931.718	998.779	transcript_HQ_E1_1_transcript12257/f2p0/1769	1145.53	1743.04	911.301	transcript_HQ_E2_1_transcript15034/f3p0/1647	164.54	188.172	252.186	transcript_HQ_E3_1_transcript13317/f45p0/1139	5533.29	4319.2	3962.53
transcript_HQ_P2_transcript12189/f36p0/2255	1515.05	1396.51	1413.55	transcript_HQ_E1_1_transcript13168/f2p0/1714	901.377	1314	735.377	transcript_HQ_E2_1_transcript14068/f2p0/1707	522.155	381.358	579.12	transcript_HQ_E3_1_transcript12379/f2p0/1223	410.486	339.054	319.586
transcript_HQ_P2_transcript10322/f5p0/2476	257.144	189.872	219.344	transcript_HQ_E1_1_transcript11304/f7p0/1848	586.368	933.737	515.813	transcript_HQ_E2_1_transcript132/f4p0/4460	3487	2676	3872	transcript_HQ_E3_1_transcript11464/f10p0/1275	65.8067	59.2721	55.8445
transcript_HQ_P2_transcript13983/f2p0/2061	592.178	524.647	593.658	transcript_HQ_E1_1_transcript13169/f2p0/1692	165.276	236.056	122.726	transcript_HQ_E2_1_transcript12280/f5p0/1820	654.001	541.746	795.524	transcript_HQ_E3_1_transcript1238/f3p0/2478	3234.24	2508.83	2197.67
transcript_HQ_P2_transcript13984/f4p0/2051	295	252	302	transcript_HQ_E1_1_transcript12259/f4p0/1715	202	308	198	transcript_HQ_E2_1_transcript10481/f2p0/1919	1330.86	1112.59	1389.8	transcript_HQ_E3_1_transcript10445/f3p0/1354	180	135	150
transcript_HQ_P2_transcript10323/f3p0/2474	431.578	370.066	400.88	transcript_HQ_E1_1_transcript14095/f11p0/1629	386	388	279	transcript_HQ_E2_1_transcript10482/f2p0/1940	1131.31	850.012	1193.34	transcript_HQ_E3_1_transcript15124/f2p0/1079	484	405	340
transcript_HQ_P2_transcript14911/f4p0/1978	201.473	255.218	246.342	transcript_HQ_E1_1_transcript1317/f3p0/3412	558	832	418	transcript_HQ_E2_1_transcript1320/f2p0/3191	2066.22	1592.52	2224.34	transcript_HQ_E3_1_transcript12380/f4p0/1229	2762.87	2226	1871.82
transcript_HQ_P2_transcript1219/f6p0/4660	1315	1125	1127	transcript_HQ_E1_1_transcript15/f2p0/6335	967.542	1271.69	789.074	transcript_HQ_E2_1_transcript15037/f2p0/1667	1184.61	965.535	1312.25	transcript_HQ_E3_1_transcript15125/f13p0/1072	1228.07	1022.16	869.748
transcript_HQ_P2_transcript13985/f3p0/2091	530.357	500.269	520.527	transcript_HQ_E1_1_transcript14097/f2p0/1646	237.641	355.117	231.381	transcript_HQ_E2_1_transcript10483/f2p0/1940	517	387	527	transcript_HQ_E3_1_transcript11467/f2p0/1291	381.844	341.325	262.823
transcript_HQ_P2_transcript11231/f2p0/2349	97	99	86	transcript_HQ_E1_1_transcript1226/f2p0/3452	350	568	287	transcript_HQ_E2_1_transcript1140/f8p0/3231	2660.81	1994.84	3076.35	transcript_HQ_E3_1_transcript15126/f2p0/1080	387	263	216
transcript_HQ_P2_transcript12190/f3p0/2278	457	413	511	transcript_HQ_E1_1_transcript13170/f2p0/1694	541.942	476.341	443.428	transcript_HQ_E2_1_transcript11400/f2p0/1879	890.297	753.86	1099.24	transcript_HQ_E3_1_transcript1332/f2p0/2431	470	348	320
transcript_HQ_P2_transcript11232/f4p0/2383	716	670	701	transcript_HQ_E1_1_transcript11306/f2p0/1903	710	966	598	transcript_HQ_E2_1_transcript10486/f6p0/1927	910.882	711	1026	transcript_HQ_E3_1_transcript10447/f11p0/1341	381.475	366.624	296.267
transcript_HQ_P2_transcript13987/f2p0/2084	177	148	151	transcript_HQ_E1_1_transcript12260/f3p0/1776	797	952	648	transcript_HQ_E2_1_transcript1504/f2p0/3103	2965	2468	3375	transcript_HQ_E3_1_transcript12382/f2p0/1230	645.5	603.697	435.739
transcript_HQ_P2_transcript14914/f5p0/1977	167.975	230.832	211.91	transcript_HQ_E1_1_transcript10411/f2p0/1930	412.799	566.491	402.707	transcript_HQ_E2_1_transcript15040/f2p0/1653	839	771	1058	transcript_HQ_E3_1_transcript11468/f5p0/1262	835.12	637.298	502.557
transcript_HQ_P2_transcript11233/f10p0/2392	550	526	545	transcript_HQ_E1_1_transcript14099/f2p0/1629	611	741	466	transcript_HQ_E2_1_transcript11402/f4p0/1848	141.847	101.481	288.801	transcript_HQ_E3_1_transcript12383/f4p0/1194	217.892	167.332	153.587
transcript_HQ_P2_transcript12192/f2p0/2273	203	199	215	transcript_HQ_E1_1_transcript11309/f6p0/1834	625.419	707.659	572.391	transcript_HQ_E2_1_transcript12285/f2p0/1835	43.1866	45.0444	64.2978	transcript_HQ_E3_1_transcript15128/f2p0/1090	585.17	425.64	363.225
transcript_HQ_P2_transcript14915/f2p0/2008	462.523	408.851	392.995	transcript_HQ_E1_1_transcript10413/f3p0/1888	603	568	505	transcript_HQ_E2_1_transcript10487/f2p0/1916	132327	100391	144505	transcript_HQ_E3_1_transcript10448/f5p0/1288	469.547	354.919	305.495
transcript_HQ_P2_transcript10327/f10p0/2461	530	468	525	transcript_HQ_E1_1_transcript12263/f8p0/1761	391.959	462.839	269.24	transcript_HQ_E2_1_transcript11403/f3p0/1874	647	491	723	transcript_HQ_E3_1_transcript13321/f2p0/1181	2443.93	1991.11	1686.44
transcript_HQ_P2_transcript12193/f8p0/2276	464	399	434	transcript_HQ_E1_1_transcript1500/f2p0/3346	784	1058	631	transcript_HQ_E2_1_transcript12286/f2p0/1821	627	558	743	transcript_HQ_E3_1_transcript15129/f2p0/1079	86	92	75
transcript_HQ_P2_transcript13989/f18p0/2082	2831.13	2435.52	2733.84	transcript_HQ_E1_1_transcript10414/f2p0/1900	578	805	481	transcript_HQ_E2_1_transcript11404/f17p0/1535	3233	2613	3618	transcript_HQ_E3_1_transcript13322/f2p0/1175	83	65	47
transcript_HQ_P2_transcript10328/f2p0/2468	562.718	461.331	532.594	transcript_HQ_E1_1_transcript12264/f12p0/1748	291	525	245	transcript_HQ_E2_1_transcript10489/f4p0/1930	2749	2100	3022	transcript_HQ_E3_1_transcript12385/f3p0/1224	5196.42	4144.97	3713.66
transcript_HQ_P2_transcript14917/f5p0/1977	260	256	249	transcript_HQ_E1_1_transcript13174/f2p0/1698	412	517	431	transcript_HQ_E2_1_transcript11405/f24p0/1822	2522	2068	2982	transcript_HQ_E3_1_transcript10449/f3p0/1338	1136.11	973.097	832.484
transcript_HQ_P2_transcript12194/f3p0/2277	21270.8	18944.2	21172.8	transcript_HQ_E1_1_transcript141/f2p0/4930	792	1126	651	transcript_HQ_E2_1_transcript12288/f3p0/1805	646.499	709.236	1180.78	transcript_HQ_E3_1_transcript13323/f2p0/1171	189.312	157.967	152.805
transcript_HQ_P2_transcript14918/f6p0/1974	4619.79	4374.6	4607.33	transcript_HQ_E1_1_transcript1131/f4p0/3534	1239	1718	979	transcript_HQ_E2_1_transcript14073/f2p0/1733	659.112	556.037	704.73	transcript_HQ_E3_1_transcript1147/f2p0/2500	2399.35	1850.95	1579.62
transcript_HQ_P2_transcript1399/f4p0/4556	357	303	374	transcript_HQ_E1_1_transcript11310/f4p0/1839	115.901	165.852	84.8528	transcript_HQ_E2_1_transcript15044/f26p0/1521	5450.31	3908.17	5767.58	transcript_HQ_E3_1_transcript1045/f2p0/2527	1361.82	1090.72	859.875
transcript_HQ_P2_transcript12195/f2p0/2268	396.309	529.283	610.821	transcript_HQ_E1_1_transcript13176/f3p0/1700	773	786	637	transcript_HQ_E2_1_transcript11407/f3p0/1869	359.74	323.641	445.806	transcript_HQ_E3_1_transcript11470/f5p0/1304	208.726	118.245	66.3107
transcript_HQ_P2_transcript13990/f4p0/2083	408.881	364.404	353.821	transcript_HQ_E1_1_transcript1410/f2p0/3388	6937.07	9281.85	5818.14	transcript_HQ_E2_1_transcript15045/f2p0/1651	625	550	771	transcript_HQ_E3_1_transcript12388/f2p0/1226	295	295	261
transcript_HQ_P2_transcript12196/f19p0/2261	516	412	449	transcript_HQ_E1_1_transcript11311/f2p0/1866	139.332	152.798	119.161	transcript_HQ_E2_1_transcript15046/f2p0/1660	138.968	100.779	187.894	transcript_HQ_E3_1_transcript15132/f6p0/1071	724	492	484
transcript_HQ_P2_transcript13991/f6p0/2086	325	308	358	transcript_HQ_E1_1_transcript13177/f5p0/1694	655	706	515	transcript_HQ_E2_1_transcript14076/f2p0/1719	1037	838	1044	transcript_HQ_E3_1_transcript12389/f2p0/1223	337	346	244
[truncated: 12,593 more rows]

## Sheet: Table S5.2
Table S5.2 Statistical results of gene expression level (FPKM)
[truncated: 14,168 more rows]

[truncated: 1 more sheets: Table S5.3]
