# Supplementary material for: Full-Length Transcriptome Maps of Reef-Building Coral Illuminate the Molecular Basis of Calcification, Symbiosis, and Circadian Genes
Source: Int J Mol Sci. 2022 Sep 22;23(19):11135. doi: 10.3390/ijms231911135 (PMC9570262; doi:10.3390/ijms231911135)
Supplement: Supplementary file 1 [file ijms-23-11135-s001.zip › Table S6.xlsx]

## Sheet: Table S6.1
Table S6.1 Orthologous transcripts from the four species
Orthogroup	PD	PV	AM	MF
OG0000000	transcript_HQ_P2_transcript12251/f7p0/2282, transcript_HQ_P2_transcript12262/f17p0/2203, transcript_HQ_P2_transcript12451/f5p0/2251, transcript_HQ_P2_transcript12945/f13p0/2169, transcript_HQ_P2_transcript13484/f6p0/2144, transcript_HQ_P2_transcript13645/f2p0/2103, transcript_HQ_P2_transcript14042/f9p0/2085, transcript_HQ_P2_transcript14208/f8p0/2020, transcript_HQ_P2_transcript14308/f6p0/2056, t…	transcript_HQ_E1_1_transcript10441/f3p0/1904, transcript_HQ_E1_1_transcript10524/f8p0/1864, transcript_HQ_E1_1_transcript10678/f7p0/1885, transcript_HQ_E1_1_transcript11384/f4p0/1823, transcript_HQ_E1_1_transcript12175/f4p0/1776, transcript_HQ_E1_1_transcript13193/f3p0/1693, transcript_HQ_E1_1_transcript14423/f2p0/1637, transcript_HQ_E1_1_transcript5323/f291p0/2306, transcript_HQ_E1_1_transcript6…	transcript_HQ_E2_1_transcript4016/f3p0/2549, transcript_HQ_E2_1_transcript4653/f194p0/2334	transcript_HQ_E3_1_transcript1439/f6p0/2396, transcript_HQ_E3_1_transcript2031/f3p0/2224, transcript_HQ_E3_1_transcript2080/f2p0/2216, transcript_HQ_E3_1_transcript2239/f4p0/2182, transcript_HQ_E3_1_transcript2358/f2p0/2158, transcript_HQ_E3_1_transcript3017/f4p0/2029
OG0000001	transcript_HQ_P2_transcript10229/f5p0/2494, transcript_HQ_P2_transcript10229/f5p0/2494, transcript_HQ_P2_transcript10452/f8p0/2462, transcript_HQ_P2_transcript13263/f2p0/2166, transcript_HQ_P2_transcript13354/f3p0/2149, transcript_HQ_P2_transcript13761/f8p0/2109, transcript_HQ_P2_transcript13773/f5p0/2110, transcript_HQ_P2_transcript4648/f2p0/3292, transcript_HQ_P2_transcript5101/f3p0/3189, trans…	transcript_HQ_E1_1_transcript3136/f3p0/2825, transcript_HQ_E1_1_transcript3802/f2p0/2693, transcript_HQ_E1_1_transcript4397/f3p0/2575, transcript_HQ_E1_1_transcript5397/f2p0/2430, transcript_HQ_E1_1_transcript5982/f6p0/2349, transcript_HQ_E1_1_transcript6048/f3p0/2332	transcript_HQ_E2_1_transcript24391/f2p0/1185
OG0000002	transcript_HQ_P2_transcript1164/f3p0/4716, transcript_HQ_P2_transcript1236/f5p0/4679, transcript_HQ_P2_transcript1507/f2p0/4437, transcript_HQ_P2_transcript1517/f3p0/4424, transcript_HQ_P2_transcript1773/f2p0/4273, transcript_HQ_P2_transcript199/f3p0/6224, transcript_HQ_P2_transcript2035/f5p0/4086, transcript_HQ_P2_transcript2244/f18p0/3967, transcript_HQ_P2_transcript2281/f5p0/4006, transcript_H…	transcript_HQ_E1_1_transcript1080/f2p0/3583, transcript_HQ_E1_1_transcript1095/f4p0/3600, transcript_HQ_E1_1_transcript1130/f2p0/3567, transcript_HQ_E1_1_transcript1179/f6p0/3525, transcript_HQ_E1_1_transcript13499/f7p0/1672, transcript_HQ_E1_1_transcript2431/f4p0/3010, transcript_HQ_E1_1_transcript2961/f7p0/2880, transcript_HQ_E1_1_transcript632/f4p0/3858, transcript_HQ_E1_1_transcript817/f3p0/3…	transcript_HQ_E2_1_transcript22716/f3p0/1260, transcript_HQ_E2_1_transcript621/f2p0/3613, transcript_HQ_E2_1_transcript8988/f2p0/2019
OG0000003	transcript_HQ_P2_transcript10027/f2p0/2510, transcript_HQ_P2_transcript10650/f2p0/2446, transcript_HQ_P2_transcript11079/f12p0/2392, transcript_HQ_P2_transcript12269/f2p0/2281, transcript_HQ_P2_transcript17721/f3p0/1558, transcript_HQ_P2_transcript17854/f3p0/1535, transcript_HQ_P2_transcript18048/f14p0/1438, transcript_HQ_P2_transcript18184/f2p0/1465, transcript_HQ_P2_transcript18217/f2p0/1457, t…	transcript_HQ_E1_1_transcript14625/f264p0/1379, transcript_HQ_E1_1_transcript14985/f3p0/1564, transcript_HQ_E1_1_transcript15863/f24p0/1438, transcript_HQ_E1_1_transcript17230/f15p0/1413, transcript_HQ_E1_1_transcript17950/f2p0/1380, transcript_HQ_E1_1_transcript19273/f2p0/1290, transcript_HQ_E1_1_transcript4884/f2p0/2512, transcript_HQ_E1_1_transcript8618/f3p0/2059	transcript_HQ_E2_1_transcript16238/f17p0/1581, transcript_HQ_E2_1_transcript16276/f5p0/1580, transcript_HQ_E2_1_transcript16955/f13p0/1530, transcript_HQ_E2_1_transcript17398/f2p0/1467, transcript_HQ_E2_1_transcript18013/f86p0/1377, transcript_HQ_E2_1_transcript19752/f12p0/1375, transcript_HQ_E2_1_transcript20549/f5p0/1353	transcript_HQ_E3_1_transcript10304/f7p0/1355, transcript_HQ_E3_1_transcript11267/f2p0/1288, transcript_HQ_E3_1_transcript1646/f4p0/2323, transcript_HQ_E3_1_transcript6426/f812p0/1405, transcript_HQ_E3_1_transcript7295/f3746p0/1332, transcript_HQ_E3_1_transcript8491/f3p0/1443, transcript_HQ_E3_1_transcript8805/f8p0/1444, transcript_HQ_E3_1_transcript9610/f4p0/1400
OG0000004			transcript_HQ_E2_1_transcript11926/f21p0/1765, transcript_HQ_E2_1_transcript12581/f12p0/1789, transcript_HQ_E2_1_transcript13089/f8p0/1763, transcript_HQ_E2_1_transcript13176/f5p0/1748, transcript_HQ_E2_1_transcript14073/f2p0/1733, transcript_HQ_E2_1_transcript14306/f2p0/1694, transcript_HQ_E2_1_transcript14835/f2p0/1690, transcript_HQ_E2_1_transcript15900/f2p0/1601, transcript_HQ_E2_1_transcript…	transcript_HQ_E3_1_transcript10001/f2p0/1376, transcript_HQ_E3_1_transcript1079/f2p0/2508, transcript_HQ_E3_1_transcript12233/f3p0/1229, transcript_HQ_E3_1_transcript13052/f2p0/1188, transcript_HQ_E3_1_transcript3400/f2p0/1973, transcript_HQ_E3_1_transcript7714/f2p0/1499, transcript_HQ_E3_1_transcript7994/f9p0/1514, transcript_HQ_E3_1_transcript9665/f7p0/1390
OG0000005	transcript_HQ_P2_transcript10065/f2p0/2515, transcript_HQ_P2_transcript11979/f7p0/2271, transcript_HQ_P2_transcript3581/f2p0/3591, transcript_HQ_P2_transcript4748/f3p0/3267, transcript_HQ_P2_transcript5151/f2p0/3185, transcript_HQ_P2_transcript5781/f2p0/3071, transcript_HQ_P2_transcript7599/f14p0/2735, transcript_HQ_P2_transcript7656/f6p0/2784, transcript_HQ_P2_transcript7751/f4p0/2724, transcrip…	transcript_HQ_E1_1_transcript1033/f2p0/3571, transcript_HQ_E1_1_transcript1744/f3p0/3266, transcript_HQ_E1_1_transcript17580/f2p0/1403, transcript_HQ_E1_1_transcript2730/f2p0/2937, transcript_HQ_E1_1_transcript3384/f4p0/2765, transcript_HQ_E1_1_transcript3822/f2p0/2692, transcript_HQ_E1_1_transcript4161/f10p0/2618, transcript_HQ_E1_1_transcript4612/f2p0/2538, transcript_HQ_E1_1_transcript6897/f2p…	transcript_HQ_E2_1_transcript19455/f2p0/1421, transcript_HQ_E2_1_transcript308/f10p0/4007, transcript_HQ_E2_1_transcript5478/f2p0/2341, transcript_HQ_E2_1_transcript8041/f3p0/2101, transcript_HQ_E2_1_transcript984/f3p0/3326	transcript_HQ_E3_1_transcript3052/f2p0/2027, transcript_HQ_E3_1_transcript4701/f2p0/1803, transcript_HQ_E3_1_transcript6408/f2p0/1637
OG0000006	transcript_HQ_P2_transcript11372/f3p0/2361, transcript_HQ_P2_transcript3597/f2p0/3571, transcript_HQ_P2_transcript6868/f6p0/2939, transcript_HQ_P2_transcript7175/f2p0/2856, transcript_HQ_P2_transcript8185/f5p0/2704		transcript_HQ_E2_1_transcript10154/f2p0/1951, transcript_HQ_E2_1_transcript11836/f4p0/1858, transcript_HQ_E2_1_transcript1464/f2p0/3121, transcript_HQ_E2_1_transcript1539/f2p0/3105, transcript_HQ_E2_1_transcript16673/f12p0/1544, transcript_HQ_E2_1_transcript18397/f2p0/1427, transcript_HQ_E2_1_transcript22681/f2p0/1259, transcript_HQ_E2_1_transcript2680/f3p0/2766, transcript_HQ_E2_1_transcript2767…	transcript_HQ_E3_1_transcript1219/f2p0/2444, transcript_HQ_E3_1_transcript123/f5p0/3433, transcript_HQ_E3_1_transcript1991/f3p0/2185, transcript_HQ_E3_1_transcript5080/f3p0/1759
OG0000007	transcript_HQ_P2_transcript1937/f2p0/4177		transcript_HQ_E2_1_transcript136/f2p0/4455, transcript_HQ_E2_1_transcript13905/f5p0/1717, transcript_HQ_E2_1_transcript16336/f2p0/1578, transcript_HQ_E2_1_transcript176/f2p0/4325, transcript_HQ_E2_1_transcript19866/f2p0/1436, transcript_HQ_E2_1_transcript1989/f2p0/2940, transcript_HQ_E2_1_transcript20767/f4p0/1337, transcript_HQ_E2_1_transcript236/f2p0/4144, transcript_HQ_E2_1_transcript251/f5p0/…	transcript_HQ_E3_1_transcript1794/f2p0/2294, transcript_HQ_E3_1_transcript34/f2p0/4081, transcript_HQ_E3_1_transcript6061/f2p0/1679
OG0000008	transcript_HQ_P2_transcript1034/f2p0/4834, transcript_HQ_P2_transcript12134/f2p0/2261, transcript_HQ_P2_transcript1214/f2p0/4691, transcript_HQ_P2_transcript1524/f2p0/4420, transcript_HQ_P2_transcript217/f2p0/6053, transcript_HQ_P2_transcript235/f8p0/6014, transcript_HQ_P2_transcript322/f4p0/5665, transcript_HQ_P2_transcript327/f2p0/5635, transcript_HQ_P2_transcript328/f2p0/5615, transcript_HQ_P2…	transcript_HQ_E1_1_transcript25/f2p0/6074	transcript_HQ_E2_1_transcript14/f8p0/5708	transcript_HQ_E3_1_transcript4/f2p0/4911
OG0000009	transcript_HQ_P2_transcript12223/f2p0/2273, transcript_HQ_P2_transcript16881/f3p0/1725, transcript_HQ_P2_transcript18020/f56p0/1447, transcript_HQ_P2_transcript18204/f4p0/1463	transcript_HQ_E1_1_transcript12599/f33p0/1720, transcript_HQ_E1_1_transcript14021/f2p0/1642, transcript_HQ_E1_1_transcript15287/f59p0/1466, transcript_HQ_E1_1_transcript16691/f2p0/1461, transcript_HQ_E1_1_transcript17232/f3p0/1427, transcript_HQ_E1_1_transcript17532/f4p0/1400, transcript_HQ_E1_1_transcript17688/f3p0/1397, transcript_HQ_E1_1_transcript6704/f3p0/2272	transcript_HQ_E2_1_transcript10843/f7p0/1936, transcript_HQ_E2_1_transcript13181/f86p0/1695, transcript_HQ_E2_1_transcript13789/f3p0/1733, transcript_HQ_E2_1_transcript15965/f2p0/1598, transcript_HQ_E2_1_transcript17148/f2p0/1541, transcript_HQ_E2_1_transcript18214/f2p0/1448, transcript_HQ_E2_1_transcript7773/f8p0/2083, transcript_LQ_E2_1_transcript13401/f2p0/1726	transcript_HQ_E3_1_transcript5415/f32p0/1668, transcript_HQ_E3_1_transcript6397/f37p0/1562, transcript_HQ_E3_1_transcript8038/f19p0/1457
OG0000010	transcript_HQ_P2_transcript10893/f5p0/2423, transcript_HQ_P2_transcript1115/f2p0/4778, transcript_HQ_P2_transcript1724/f2p0/4285, transcript_HQ_P2_transcript1740/f2p0/4274, transcript_HQ_P2_transcript2374/f6p0/3989, transcript_HQ_P2_transcript2780/f6p0/3778, transcript_HQ_P2_transcript3188/f2p0/3683, transcript_HQ_P2_transcript3545/f3p0/3581, transcript_HQ_P2_transcript6516/f3p0/2938, transcript_…	transcript_HQ_E1_1_transcript1514/f4p0/3314, transcript_HQ_E1_1_transcript3260/f2p0/2801, transcript_HQ_E1_1_transcript4185/f3p0/2619, transcript_HQ_E1_1_transcript6450/f2p0/2291	transcript_HQ_E2_1_transcript3748/f2p0/2598, transcript_HQ_E2_1_transcript7068/f3p0/2184, transcript_HQ_E2_1_transcript7114/f3p0/2172, transcript_HQ_E2_1_transcript922/f3p0/3376	transcript_HQ_E3_1_transcript1115/f2p0/2512, transcript_HQ_E3_1_transcript1365/f2p0/2383
OG0000011	transcript_HQ_P2_transcript1028/f3p0/4828, transcript_HQ_P2_transcript1120/f2p0/4753, transcript_HQ_P2_transcript1308/f2p0/4598, transcript_HQ_P2_transcript1334/f2p0/4597, transcript_HQ_P2_transcript1424/f2p0/4530, transcript_HQ_P2_transcript1454/f3p0/4469, transcript_HQ_P2_transcript1506/f2p0/4431, transcript_HQ_P2_transcript1550/f5p0/4311, transcript_HQ_P2_transcript2362/f2p0/3984, transcript_H…	transcript_HQ_E1_1_transcript16702/f2p0/1465
OG0000012		transcript_HQ_E1_1_transcript11918/f3p0/1796, transcript_HQ_E1_1_transcript13783/f2p0/1656, transcript_HQ_E1_1_transcript15727/f3p0/1505, transcript_HQ_E1_1_transcript8671/f2p0/2066	transcript_HQ_E2_1_transcript10637/f2p0/1914, transcript_HQ_E2_1_transcript11230/f2p0/1881, transcript_HQ_E2_1_transcript15000/f4p0/1656, transcript_HQ_E2_1_transcript15156/f5p0/1639, transcript_HQ_E2_1_transcript16123/f2p0/1582, transcript_HQ_E2_1_transcript18495/f2p0/1469, transcript_HQ_E2_1_transcript18644/f3p0/1477, transcript_HQ_E2_1_transcript18918/f6p0/1447, transcript_HQ_E2_1_transcript24…	transcript_HQ_E3_1_transcript13892/f4p0/1145, transcript_HQ_E3_1_transcript15325/f3p0/1077, transcript_HQ_E3_1_transcript4337/f2p0/1854, transcript_HQ_E3_1_transcript6045/f3p0/1676, transcript_HQ_E3_1_transcript7346/f2p0/1554, transcript_HQ_E3_1_transcript9098/f2p0/1434
OG0000013	transcript_HQ_P2_transcript12640/f4p0/2231, transcript_HQ_P2_transcript12919/f2p0/2199, transcript_HQ_P2_transcript3008/f3p0/3740, transcript_HQ_P2_transcript4004/f6p0/3449, transcript_HQ_P2_transcript4054/f5p0/3409, transcript_HQ_P2_transcript5344/f8p0/3146, transcript_HQ_P2_transcript7198/f2p0/2847	transcript_HQ_E1_1_transcript1331/f2p0/3453, transcript_HQ_E1_1_transcript2827/f2p0/2912, transcript_HQ_E1_1_transcript378/f3p0/4206, transcript_HQ_E1_1_transcript7002/f2p0/2224	transcript_HQ_E2_1_transcript1183/f3p0/3209, transcript_HQ_E2_1_transcript253/f2p0/4129, transcript_HQ_E2_1_transcript454/f2p0/3800, transcript_HQ_E2_1_transcript6850/f4p0/2206, transcript_HQ_E2_1_transcript7562/f2p0/2079	transcript_HQ_E3_1_transcript1861/f2p0/2278, transcript_HQ_E3_1_transcript2596/f2p0/2098, transcript_HQ_E3_1_transcript2638/f2p0/2097, transcript_HQ_E3_1_transcript3246/f7p0/2000, transcript_HQ_E3_1_transcript4127/f2p0/1874
OG0000014	transcript_HQ_P2_transcript1014/f3p0/4851, transcript_HQ_P2_transcript1037/f3p0/4842, transcript_HQ_P2_transcript1094/f2p0/4860, transcript_HQ_P2_transcript1304/f6p0/4609, transcript_HQ_P2_transcript142/f2p0/6524, transcript_HQ_P2_transcript167/f3p0/6388, transcript_HQ_P2_transcript1737/f2p0/4305, transcript_HQ_P2_transcript1975/f2p0/4148, transcript_HQ_P2_transcript2020/f7p0/4111, transcript_HQ_…	transcript_HQ_E1_1_transcript12613/f7p0/1771, transcript_HQ_E1_1_transcript224/f2p0/4620
OG0000015	transcript_HQ_P2_transcript1659/f2p0/4324		transcript_HQ_E2_1_transcript109/f2p0/4522, transcript_HQ_E2_1_transcript11646/f7p0/1845, transcript_HQ_E2_1_transcript13846/f3p0/1613, transcript_HQ_E2_1_transcript1525/f3p0/3092, transcript_HQ_E2_1_transcript172/f2p0/4351, transcript_HQ_E2_1_transcript19334/f2p0/1424, transcript_HQ_E2_1_transcript19394/f11p0/1424, transcript_HQ_E2_1_transcript19673/f6p0/1431, transcript_HQ_E2_1_transcript19995/…	transcript_HQ_E3_1_transcript5797/f4p0/1692
OG0000016	transcript_HQ_P2_transcript10193/f3p0/2495, transcript_HQ_P2_transcript10512/f2p0/2462, transcript_HQ_P2_transcript16795/f4p0/1717, transcript_HQ_P2_transcript16922/f2p0/1694, transcript_HQ_P2_transcript18006/f56p0/1468, transcript_HQ_P2_transcript18123/f5p0/1482	transcript_HQ_E1_1_transcript13941/f3p0/1649, transcript_HQ_E1_1_transcript15690/f2p0/1535, transcript_HQ_E1_1_transcript15867/f39p0/1470, transcript_HQ_E1_1_transcript16281/f25p0/1462, transcript_HQ_E1_1_transcript5720/f2p0/2394	transcript_HQ_E2_1_transcript16171/f36p0/1506, transcript_HQ_E2_1_transcript17322/f2p0/1534, transcript_HQ_E2_1_transcript17889/f10p0/1488, transcript_HQ_E2_1_transcript8150/f2p0/2093	transcript_HQ_E3_1_transcript11285/f32p0/1272, transcript_HQ_E3_1_transcript6232/f7p0/1648, transcript_HQ_E3_1_transcript6948/f2p0/1588, transcript_HQ_E3_1_transcript9910/f3p0/1350
OG0000017	transcript_HQ_P2_transcript10026/f4p0/2545, transcript_HQ_P2_transcript10026/f4p0/2545, transcript_HQ_P2_transcript12442/f3p0/2239, transcript_HQ_P2_transcript1288/f2p0/4611, transcript_HQ_P2_transcript16982/f2p0/1714, transcript_HQ_P2_transcript3160/f2p0/3688, transcript_HQ_P2_transcript5619/f7p0/3095, transcript_HQ_P2_transcript7228/f6p0/2852, transcript_HQ_P2_transcript8065/f4p0/2727, transcri…	transcript_HQ_E1_1_transcript13043/f5p0/1691, transcript_HQ_E1_1_transcript2173/f3p0/3086, transcript_HQ_E1_1_transcript2764/f5p0/2871, transcript_HQ_E1_1_transcript4787/f3p0/2524	transcript_HQ_E2_1_transcript9755/f2p0/1966	transcript_HQ_E3_1_transcript1455/f2p0/2387, transcript_HQ_E3_1_transcript23618/f2p0/654
OG0000018	transcript_HQ_P2_transcript10154/f2p0/2529, transcript_HQ_P2_transcript11787/f2p0/2332, transcript_HQ_P2_transcript1392/f3p0/4519, transcript_HQ_P2_transcript17623/f2p0/1656, transcript_HQ_P2_transcript185/f2p0/6247, transcript_HQ_P2_transcript203/f2p0/6105, transcript_HQ_P2_transcript29/f3p0/7688, transcript_HQ_P2_transcript4474/f2p0/3320, transcript_HQ_P2_transcript5018/f2p0/3217, transcript_HQ…	transcript_HQ_E1_1_transcript14965/f3p0/1615, transcript_HQ_E1_1_transcript2910/f2p0/2878, transcript_HQ_E1_1_transcript4380/f2p0/2587		transcript_HQ_E3_1_transcript5392/f2p0/1735
OG0000019	transcript_HQ_P2_transcript10373/f2p0/2519, transcript_HQ_P2_transcript1945/f2p0/4149, transcript_HQ_P2_transcript2003/f3p0/4121, transcript_HQ_P2_transcript4199/f6p0/3359, transcript_HQ_P2_transcript4380/f5p0/3342, transcript_HQ_P2_transcript4597/f7p0/3290, transcript_HQ_P2_transcript6508/f6p0/2951, transcript_HQ_P2_transcript6666/f3p0/2959, transcript_HQ_P2_transcript7033/f7p0/2877, transcript_…	transcript_HQ_E1_1_transcript3011/f11p0/2854, transcript_HQ_E1_1_transcript4153/f4p0/2615	transcript_HQ_E2_1_transcript7963/f2p0/2117	transcript_HQ_E3_1_transcript1756/f2p0/2322, transcript_HQ_E3_1_transcript22348/f2p0/718
OG0000020	transcript_HQ_P2_transcript13977/f3p0/2059, transcript_HQ_P2_transcript14071/f5p0/2076, transcript_HQ_P2_transcript14386/f6p0/2042, transcript_HQ_P2_transcript15117/f9p0/1954	transcript_HQ_E1_1_transcript8179/f4p0/2109, transcript_HQ_E1_1_transcript8408/f2p0/2073, transcript_HQ_E1_1_transcript8900/f7p0/2036, transcript_HQ_E1_1_transcript9789/f15p0/1946	transcript_HQ_E2_1_transcript2119/f12p0/2894, transcript_HQ_E2_1_transcript3189/f10p0/2655, transcript_HQ_E2_1_transcript3628/f3p0/2588, transcript_HQ_E2_1_transcript3904/f5p0/2557, transcript_HQ_E2_1_transcript4340/f16p0/2469, transcript_HQ_E2_1_transcript5841/f30p0/2231, transcript_HQ_E2_1_transcript8616/f2p0/2056	transcript_HQ_E3_1_transcript11073/f2p0/1281, transcript_HQ_E3_1_transcript1325/f2p0/2496, transcript_HQ_E3_1_transcript562/f2p0/2820
OG0000021		transcript_HQ_E1_1_transcript9400/f2p0/1991	transcript_HQ_E2_1_transcript11485/f9p0/1857, transcript_HQ_E2_1_transcript11524/f3p0/1849, transcript_HQ_E2_1_transcript12098/f2p0/1826, transcript_HQ_E2_1_transcript12761/f2p0/1779, transcript_HQ_E2_1_transcript13600/f2p0/1744, transcript_HQ_E2_1_transcript18375/f2p0/1460, transcript_HQ_E2_1_transcript2187/f2p0/2879, transcript_HQ_E2_1_transcript3497/f3p0/2575, transcript_HQ_E2_1_transcript3675…	transcript_HQ_E3_1_transcript4926/f2p0/1767
OG0000022	transcript_HQ_P2_transcript17204/f36p0/1590, transcript_HQ_P2_transcript17271/f56p0/1585, transcript_HQ_P2_transcript17675/f63p0/1531, transcript_HQ_P2_transcript17677/f7p0/1565, transcript_HQ_P2_transcript17774/f12p0/1544, transcript_HQ_P2_transcript17856/f5p0/1533	transcript_HQ_E1_1_transcript14524/f24p0/1586, transcript_HQ_E1_1_transcript14879/f4p0/1581, transcript_HQ_E1_1_transcript15126/f3p0/1569, transcript_HQ_E1_1_transcript15604/f4p0/1558, transcript_LQ_E1_1_transcript15621/f2p0/1556	transcript_HQ_E2_1_transcript15619/f10p0/1574, transcript_HQ_E2_1_transcript19909/f2p0/1400	transcript_HQ_E3_1_transcript14115/f2p0/1128, transcript_HQ_E3_1_transcript4216/f2p0/1873, transcript_HQ_E3_1_transcript5490/f177p0/1549, transcript_HQ_E3_1_transcript7314/f4p0/1559, transcript_LQ_E3_1_transcript5629/f2p0/1574
OG0000023	transcript_HQ_P2_transcript10272/f3p0/2478, transcript_HQ_P2_transcript10820/f23p0/2352, transcript_HQ_P2_transcript14130/f5p0/2070, transcript_HQ_P2_transcript14328/f4p0/2016, transcript_HQ_P2_transcript18013/f10p0/1002	transcript_HQ_E1_1_transcript10683/f5p0/1872, transcript_HQ_E1_1_transcript15763/f14p0/1499, transcript_HQ_E1_1_transcript5222/f2p0/2474, transcript_HQ_E1_1_transcript5589/f9p0/2395, transcript_HQ_E1_1_transcript7936/f3p0/2044	transcript_HQ_E2_1_transcript10553/f2p0/1911, transcript_HQ_E2_1_transcript14625/f4p0/1696, transcript_HQ_E2_1_transcript18310/f3p0/1497, transcript_HQ_E2_1_transcript18549/f2p0/1472, transcript_HQ_E2_1_transcript18916/f2p0/1453, transcript_HQ_E2_1_transcript19123/f2p0/1437, transcript_HQ_E2_1_transcript3521/f2p0/2610	transcript_HQ_E3_1_transcript2318/f2p0/2162
OG0000024	transcript_HQ_P2_transcript1066/f2p0/4653, transcript_HQ_P2_transcript1338/f2p0/4588, transcript_HQ_P2_transcript1380/f2p0/4536, transcript_HQ_P2_transcript1460/f2p0/4473, transcript_HQ_P2_transcript1594/f2p0/4386	transcript_HQ_E1_1_transcript180/f2p0/4768, transcript_HQ_E1_1_transcript20130/f2p0/1225, transcript_HQ_E1_1_transcript248/f3p0/4512, transcript_HQ_E1_1_transcript255/f2p0/4534, transcript_HQ_E1_1_transcript269/f2p0/4479, transcript_HQ_E1_1_transcript344/f3p0/4323, transcript_HQ_E1_1_transcript379/f4p0/4225, transcript_HQ_E1_1_transcript4610/f2p0/2547, transcript_HQ_E1_1_transcript558/f3p0/3983	transcript_HQ_E2_1_transcript18126/f3p0/1439, transcript_HQ_E2_1_transcript21132/f2p0/1338, transcript_HQ_E2_1_transcript28872/f2p0/907	transcript_HQ_E3_1_transcript2966/f2p0/2043
OG0000025			transcript_HQ_E2_1_transcript10332/f3p0/1936, transcript_HQ_E2_1_transcript14753/f5p0/1655, transcript_HQ_E2_1_transcript15009/f2p0/1605, transcript_HQ_E2_1_transcript15033/f2p0/1658, transcript_HQ_E2_1_transcript15475/f9p0/1573, transcript_HQ_E2_1_transcript15602/f5p0/1617, transcript_HQ_E2_1_transcript15929/f2p0/1613, transcript_HQ_E2_1_transcript16494/f3p0/1576, transcript_HQ_E2_1_transcript16…
OG0000026	transcript_HQ_P2_transcript15379/f3p0/1918, transcript_HQ_P2_transcript15657/f2p0/1881, transcript_HQ_P2_transcript6315/f4p0/2983	transcript_HQ_E1_1_transcript10067/f3p0/1911, transcript_HQ_E1_1_transcript12132/f4p0/1786, transcript_HQ_E1_1_transcript13809/f15p0/1650, transcript_HQ_E1_1_transcript2904/f3p0/2880, transcript_HQ_E1_1_transcript8724/f2p0/2014	transcript_HQ_E2_1_transcript13673/f3p0/1738, transcript_HQ_E2_1_transcript2915/f4p0/2713, transcript_HQ_E2_1_transcript3136/f3p0/2557, transcript_HQ_E2_1_transcript4856/f2p0/2404, transcript_HQ_E2_1_transcript6086/f4p0/2287, transcript_HQ_E2_1_transcript6334/f2p0/2249, transcript_HQ_E2_1_transcript6508/f2p0/2286, transcript_HQ_E2_1_transcript9821/f2p0/1973	transcript_HQ_E3_1_transcript1940/f2p0/2246
OG0000027	transcript_HQ_P2_transcript10689/f3p0/2424, transcript_HQ_P2_transcript15674/f6p0/1878, transcript_HQ_P2_transcript3331/f2p0/3621, transcript_HQ_P2_transcript4705/f2p0/3272, transcript_HQ_P2_transcript4765/f3p0/3350, transcript_HQ_P2_transcript6548/f4p0/2982, transcript_HQ_P2_transcript6847/f2p0/2917	transcript_HQ_E1_1_transcript10426/f5p0/1913, transcript_HQ_E1_1_transcript12496/f4p0/1746, transcript_HQ_E1_1_transcript9777/f7p0/1954	transcript_HQ_E2_1_transcript4295/f21p0/2466	transcript_HQ_E3_1_transcript1223/f2p0/2450, transcript_HQ_E3_1_transcript20392/f3p0/898, transcript_HQ_E3_1_transcript263/f3p0/3141, transcript_HQ_E3_1_transcript529/f2p0/2850, transcript_HQ_E3_1_transcript8557/f4p0/1487, transcript_HQ_E3_1_transcript881/f9p0/2603
OG0000028	transcript_HQ_P2_transcript3074/f33p0/3679, transcript_HQ_P2_transcript3273/f12p0/3591, transcript_HQ_P2_transcript3928/f8p0/3460, transcript_HQ_P2_transcript4932/f3p0/3239, transcript_HQ_P2_transcript6163/f5p0/3012, transcript_HQ_P2_transcript6513/f4p0/2947, transcript_HQ_P2_transcript7004/f6p0/2899, transcript_HQ_P2_transcript7320/f6p0/2800, transcript_HQ_P2_transcript7526/f9p0/2798	transcript_HQ_E1_1_transcript1199/f2p0/3503, transcript_HQ_E1_1_transcript900/f2p0/3702, transcript_HQ_E1_1_transcript995/f4p0/3611	transcript_HQ_E2_1_transcript1094/f2p0/3292, transcript_HQ_E2_1_transcript716/f2p0/3508, transcript_HQ_E2_1_transcript803/f16p0/3455	transcript_HQ_E3_1_transcript103/f3p0/3516, transcript_HQ_E3_1_transcript1217/f2p0/2482
OG0000029	transcript_HQ_P2_transcript11269/f179p0/2191, transcript_HQ_P2_transcript11552/f80p0/2232, transcript_HQ_P2_transcript16883/f14p0/1707, transcript_HQ_P2_transcript17454/f3p0/1625, transcript_HQ_P2_transcript17550/f3p0/1599	transcript_HQ_E1_1_transcript12937/f49p0/1657, transcript_HQ_E1_1_transcript14487/f9p0/1607, transcript_HQ_E1_1_transcript5282/f73p0/2235, transcript_HQ_E1_1_transcript6893/f2p0/2229	transcript_HQ_E2_1_transcript13188/f2p0/1753, transcript_HQ_E2_1_transcript14187/f2p0/1702, transcript_HQ_E2_1_transcript1751/f5p0/3024, transcript_HQ_E2_1_transcript20284/f57p0/1187, transcript_HQ_E2_1_transcript25176/f3p0/1135, transcript_HQ_E2_1_transcript8441/f61p0/1844	transcript_HQ_E3_1_transcript12679/f2p0/1224, transcript_HQ_E3_1_transcript2757/f16p0/2021
OG0000030	transcript_HQ_P2_transcript10358/f2p0/2487, transcript_HQ_P2_transcript2544/f2p0/3897, transcript_HQ_P2_transcript3089/f2p0/3702, transcript_HQ_P2_transcript9673/f2p0/2548	transcript_HQ_E1_1_transcript1203/f3p0/3508, transcript_HQ_E1_1_transcript15138/f2p0/1559, transcript_HQ_E1_1_transcript2771/f2p0/2907, transcript_HQ_E1_1_transcript61/f3p0/5525, transcript_HQ_E1_1_transcript736/f2p0/3850, transcript_HQ_E1_1_transcript77/f4p0/5337	transcript_HQ_E2_1_transcript15950/f2p0/1602, transcript_HQ_E2_1_transcript17105/f2p0/1522, transcript_HQ_E2_1_transcript210/f3p0/4219, transcript_HQ_E2_1_transcript246/f2p0/4175, transcript_HQ_E2_1_transcript3237/f2p0/2696, transcript_HQ_E2_1_transcript434/f2p0/3671, transcript_HQ_E2_1_transcript6659/f3p0/2220
OG0000031	transcript_HQ_P2_transcript11451/f19p0/2309	transcript_HQ_E1_1_transcript10475/f6p0/1883, transcript_HQ_E1_1_transcript5801/f6p0/2334	transcript_HQ_E2_1_transcript10319/f2p0/1939, transcript_HQ_E2_1_transcript1221/f2p0/3243, transcript_HQ_E2_1_transcript13356/f2p0/1753, transcript_HQ_E2_1_transcript1524/f2p0/3094, transcript_HQ_E2_1_transcript1660/f4p0/2986, transcript_HQ_E2_1_transcript1838/f5p0/2984, transcript_HQ_E2_1_transcript2028/f5p0/2935, transcript_HQ_E2_1_transcript2067/f2p0/2930, transcript_HQ_E2_1_transcript3706/f3p…	transcript_HQ_E3_1_transcript12889/f2p0/1193
OG0000032	transcript_HQ_P2_transcript10240/f7p0/2471, transcript_HQ_P2_transcript12578/f7p0/2236, transcript_HQ_P2_transcript13781/f2p0/2109	transcript_HQ_E1_1_transcript1904/f2p0/3182, transcript_HQ_E1_1_transcript7918/f2p0/2130	transcript_HQ_E2_1_transcript10321/f2p0/1916, transcript_HQ_E2_1_transcript10804/f2p0/1876, transcript_HQ_E2_1_transcript1232/f4p0/3226, transcript_HQ_E2_1_transcript1425/f5p0/3134, transcript_HQ_E2_1_transcript2408/f2p0/2803, transcript_HQ_E2_1_transcript412/f2p0/3680, transcript_HQ_E2_1_transcript5127/f4p0/2374, transcript_HQ_E2_1_transcript6556/f2p0/2220, transcript_HQ_E2_1_transcript7920/f2p0…
OG0000033	transcript_HQ_P2_transcript19044/f5p0/1178, transcript_HQ_P2_transcript19136/f2p0/1195, transcript_HQ_P2_transcript19555/f5p0/1043	transcript_HQ_E1_1_transcript21000/f2p0/1171	transcript_HQ_E2_1_transcript28884/f16p0/820, transcript_HQ_E2_1_transcript29559/f3p0/865, transcript_HQ_E2_1_transcript29785/f21p0/819, transcript_HQ_E2_1_transcript29863/f9p0/822, transcript_HQ_E2_1_transcript30733/f2p0/720	transcript_HQ_E3_1_transcript11813/f2p0/1255, transcript_HQ_E3_1_transcript12943/f4p0/1193, transcript_HQ_E3_1_transcript12973/f2p0/1193, transcript_HQ_E3_1_transcript13480/f2p0/1168, transcript_HQ_E3_1_transcript14399/f12p0/1114, transcript_HQ_E3_1_transcript18646/f2p0/906, transcript_HQ_E3_1_transcript23166/f3p0/681, transcript_HQ_E3_1_transcript25257/f2p0/505
OG0000034	transcript_HQ_P2_transcript10328/f2p0/2468, transcript_HQ_P2_transcript10781/f15p0/2392, transcript_HQ_P2_transcript11427/f15p0/2345, transcript_HQ_P2_transcript11871/f7p0/2294, transcript_HQ_P2_transcript8404/f2p0/2708	transcript_HQ_E1_1_transcript5530/f3p0/2408, transcript_HQ_E1_1_transcript5886/f3p0/2362, transcript_HQ_E1_1_transcript6390/f9p0/2298	transcript_HQ_E2_1_transcript4310/f4p0/2475, transcript_HQ_E2_1_transcript5637/f4p0/2320, transcript_HQ_E2_1_transcript5666/f4p0/2332, transcript_HQ_E2_1_transcript6281/f5p0/2261	transcript_HQ_E3_1_transcript1535/f2p0/2361, transcript_HQ_E3_1_transcript1689/f4p0/2322, transcript_HQ_E3_1_transcript1888/f2p0/2278, transcript_HQ_E3_1_transcript2020/f2p0/2216, transcript_HQ_E3_1_transcript2074/f3p0/2233
OG0000035	transcript_HQ_P2_transcript11484/f15p0/2338, transcript_HQ_P2_transcript12681/f2p0/2222, transcript_HQ_P2_transcript13454/f2p0/2136	transcript_HQ_E1_1_transcript7089/f3p0/2221, transcript_HQ_E1_1_transcript8008/f2p0/2122	transcript_HQ_E2_1_transcript10170/f3p0/1942, transcript_HQ_E2_1_transcript11962/f2p0/1820, transcript_HQ_E2_1_transcript4593/f7p0/2459, transcript_HQ_E2_1_transcript5199/f6p0/2354, transcript_HQ_E2_1_transcript5599/f2p0/2333, transcript_HQ_E2_1_transcript5933/f12p0/2268	transcript_HQ_E3_1_transcript3154/f3p0/2005, transcript_HQ_E3_1_transcript3543/f3p0/1952, transcript_HQ_E3_1_transcript4367/f9p0/1841, transcript_HQ_E3_1_transcript5564/f2p0/1704, transcript_HQ_E3_1_transcript7935/f2p0/1515, transcript_HQ_E3_1_transcript8676/f2p0/1447
OG0000036	transcript_HQ_P2_transcript10478/f3p0/2459, transcript_HQ_P2_transcript11718/f2p0/2341, transcript_HQ_P2_transcript13283/f2p0/2160	transcript_HQ_E1_1_transcript6192/f26p0/2266	transcript_HQ_E2_1_transcript14085/f6p0/1708, transcript_HQ_E2_1_transcript14407/f7p0/1688, transcript_HQ_E2_1_transcript14966/f7p0/1657, transcript_HQ_E2_1_transcript15275/f4p0/1637, transcript_HQ_E2_1_transcript21097/f2p0/1339, transcript_HQ_E2_1_transcript8560/f2p0/2054, transcript_HQ_E2_1_transcript8583/f3p0/2056, transcript_HQ_E2_1_transcript9454/f6p0/1961, transcript_HQ_E2_1_transcript9637/…	transcript_HQ_E3_1_transcript3513/f2p0/1958, transcript_HQ_E3_1_transcript5257/f2p0/1743, transcript_HQ_E3_1_transcript6800/f2p0/1603
OG0000037			transcript_HQ_E2_1_transcript10381/f2p0/1926, transcript_HQ_E2_1_transcript10599/f42p0/1881, transcript_HQ_E2_1_transcript10673/f2p0/1965, transcript_HQ_E2_1_transcript10957/f13p0/1849, transcript_HQ_E2_1_transcript11677/f2p0/1838, transcript_HQ_E2_1_transcript14864/f3p0/1667, transcript_HQ_E2_1_transcript15052/f2p0/1663, transcript_HQ_E2_1_transcript19778/f2p0/1293, transcript_HQ_E2_1_transcript…
OG0000038				transcript_HQ_E3_1_transcript17311/f2p0/979, transcript_HQ_E3_1_transcript20634/f15p0/731, transcript_HQ_E3_1_transcript20793/f9p0/784, transcript_HQ_E3_1_transcript21495/f2p0/759, transcript_HQ_E3_1_transcript21622/f3p0/733, transcript_HQ_E3_1_transcript21790/f8p0/734, transcript_HQ_E3_1_transcript22462/f15p0/686, transcript_HQ_E3_1_transcript22558/f2p0/704, transcript_HQ_E3_1_transcript23430/f7…
OG0000039	transcript_HQ_P2_transcript13400/f3p0/2143, transcript_HQ_P2_transcript15119/f3p0/1951, transcript_HQ_P2_transcript16418/f2p0/1783, transcript_HQ_P2_transcript8567/f2p0/2616	transcript_HQ_E1_1_transcript12684/f6p0/1733, transcript_HQ_E1_1_transcript13295/f2p0/1695, transcript_HQ_E1_1_transcript16106/f8p0/1454, transcript_HQ_E1_1_transcript16493/f3p0/1425, transcript_HQ_E1_1_transcript4756/f5p0/2507, transcript_HQ_E1_1_transcript6923/f2p0/2247, transcript_HQ_E1_1_transcript8755/f2p0/2053	transcript_HQ_E2_1_transcript17750/f2p0/1506, transcript_HQ_E2_1_transcript23978/f2p0/1204, transcript_HQ_E2_1_transcript6829/f2p0/2214, transcript_HQ_E2_1_transcript7850/f2p0/2120	transcript_HQ_E3_1_transcript22977/f2p0/690
OG0000040	transcript_HQ_P2_transcript10432/f2p0/2465, transcript_HQ_P2_transcript11015/f2p0/2402, transcript_HQ_P2_transcript11529/f2p0/2351, transcript_HQ_P2_transcript14483/f2p0/2026, transcript_HQ_P2_transcript5785/f2p0/3090	transcript_HQ_E1_1_transcript1930/f2p0/3172, transcript_HQ_E1_1_transcript5835/f2p0/2368, transcript_HQ_E1_1_transcript8799/f4p0/2029	transcript_HQ_E2_1_transcript14866/f5p0/1660, transcript_HQ_E2_1_transcript3700/f2p0/2585, transcript_HQ_E2_1_transcript5529/f10p0/2338, transcript_HQ_E2_1_transcript5816/f2p0/2297, transcript_HQ_E2_1_transcript5920/f14p0/2287, transcript_HQ_E2_1_transcript6273/f7p0/2274, transcript_HQ_E2_1_transcript7580/f5p0/2160	transcript_HQ_E3_1_transcript1492/f2p0/2380
OG0000041	transcript_HQ_P2_transcript16679/f2p0/1740, transcript_HQ_P2_transcript16720/f5p0/1736, transcript_HQ_P2_transcript9005/f5p0/2623	transcript_HQ_E1_1_transcript10989/f2p0/1873, transcript_HQ_E1_1_transcript11452/f2p0/1829, transcript_HQ_E1_1_transcript11618/f18p0/1768, transcript_HQ_E1_1_transcript12250/f10p0/1770, transcript_HQ_E1_1_transcript13759/f3p0/1677, transcript_HQ_E1_1_transcript14213/f2p0/1634, transcript_HQ_E1_1_transcript14504/f2p0/1582, transcript_HQ_E1_1_transcript14889/f2p0/1572, transcript_HQ_E1_1_transcript…	transcript_HQ_E2_1_transcript17272/f4p0/1529, transcript_HQ_E2_1_transcript24142/f3p0/1216, transcript_HQ_E2_1_transcript28130/f3p0/960
OG0000042	transcript_HQ_P2_transcript4230/f5p0/3284, transcript_HQ_P2_transcript5085/f3p0/3201, transcript_HQ_P2_transcript5339/f2p0/3162, transcript_HQ_P2_transcript5488/f6p0/3128, transcript_HQ_P2_transcript5672/f13p0/2984, transcript_HQ_P2_transcript5870/f3p0/3054, transcript_HQ_P2_transcript6824/f3p0/2902, transcript_HQ_P2_transcript7171/f2p0/2868, transcript_HQ_P2_transcript7893/f3p0/2752	transcript_HQ_E1_1_transcript2084/f3p0/3113, transcript_HQ_E1_1_transcript2861/f2p0/2900, transcript_HQ_E1_1_transcript2892/f3p0/2863, transcript_HQ_E1_1_transcript3264/f4p0/2794	transcript_HQ_E2_1_transcript2201/f3p0/2872	transcript_HQ_E3_1_transcript136/f2p0/3323, transcript_HQ_E3_1_transcript289/f2p0/3071
OG0000043	transcript_HQ_P2_transcript10493/f3p0/2438, transcript_HQ_P2_transcript14067/f6p0/2047, transcript_HQ_P2_transcript17601/f3p0/1591, transcript_HQ_P2_transcript18132/f4p0/1478, transcript_HQ_P2_transcript19158/f2p0/1177, transcript_HQ_P2_transcript19293/f2p0/1127, transcript_HQ_P2_transcript20008/f8p0/847, transcript_HQ_P2_transcript5709/f2p0/3088, transcript_HQ_P2_transcript5796/f2p0/3091, transc…	transcript_HQ_E1_1_transcript21176/f360p0/1019, transcript_HQ_E1_1_transcript21511/f66p0/1018	transcript_HQ_E2_1_transcript19276/f5p0/1423, transcript_HQ_E2_1_transcript20798/f3p0/1350	transcript_HQ_E3_1_transcript17543/f7p0/958, transcript_HQ_E3_1_transcript17591/f2p0/958
OG0000044			transcript_HQ_E2_1_transcript10550/f2p0/1920, transcript_HQ_E2_1_transcript10767/f3p0/1908, transcript_HQ_E2_1_transcript10825/f2p0/1905, transcript_HQ_E2_1_transcript11314/f3p0/1867, transcript_HQ_E2_1_transcript12768/f5p0/1769, transcript_HQ_E2_1_transcript14467/f7p0/1691, transcript_HQ_E2_1_transcript15408/f2p0/1647, transcript_HQ_E2_1_transcript16951/f7p0/1476, transcript_HQ_E2_1_transcript20…
OG0000045	transcript_HQ_P2_transcript12742/f9p0/2209, transcript_HQ_P2_transcript14740/f2p0/1994	transcript_HQ_E1_1_transcript12805/f4p0/1724, transcript_HQ_E1_1_transcript17731/f2p0/1382, transcript_HQ_E1_1_transcript7428/f2p0/2189, transcript_HQ_E1_1_transcript9374/f3p0/1994	transcript_HQ_E2_1_transcript12040/f2p0/1843, transcript_HQ_E2_1_transcript13468/f18p0/1700, transcript_HQ_E2_1_transcript15464/f2p0/1624, transcript_HQ_E2_1_transcript7503/f14p0/2086, transcript_HQ_E2_1_transcript8307/f2p0/2086	transcript_HQ_E3_1_transcript4713/f2p0/1802, transcript_HQ_E3_1_transcript6797/f2p0/1605, transcript_HQ_E3_1_transcript8005/f7p0/1503, transcript_HQ_E3_1_transcript8957/f2p0/1434
OG0000046	transcript_HQ_P2_transcript5718/f4p0/3056, transcript_HQ_P2_transcript6241/f2p0/3006, transcript_HQ_P2_transcript6525/f5p0/2960, transcript_HQ_P2_transcript8582/f4p0/2679	transcript_HQ_E1_1_transcript939/f2p0/3674	transcript_HQ_E2_1_transcript1167/f3p0/3259, transcript_HQ_E2_1_transcript1242/f2p0/3237, transcript_HQ_E2_1_transcript1475/f2p0/3112, transcript_HQ_E2_1_transcript2328/f4p0/2796, transcript_HQ_E2_1_transcript2905/f2p0/2708, transcript_HQ_E2_1_transcript4924/f4p0/2419, transcript_HQ_E2_1_transcript5162/f2p0/2375, transcript_HQ_E2_1_transcript537/f8p0/3622, transcript_HQ_E2_1_transcript5382/f2p0/2…
OG0000047	transcript_HQ_P2_transcript3012/f2p0/3752, transcript_HQ_P2_transcript3029/f2p0/3744, transcript_HQ_P2_transcript4913/f10p0/3246, transcript_HQ_P2_transcript5130/f3p0/3193, transcript_HQ_P2_transcript6149/f2p0/3023, transcript_HQ_P2_transcript6615/f2p0/2948, transcript_HQ_P2_transcript679/f2p0/5195, transcript_HQ_P2_transcript6975/f2p0/2891, transcript_HQ_P2_transcript7330/f3p0/2796	transcript_HQ_E1_1_transcript3153/f5p0/2821, transcript_HQ_E1_1_transcript3353/f2p0/2796, transcript_HQ_E1_1_transcript9422/f2p0/1999	transcript_HQ_E2_1_transcript12139/f2p0/1808, transcript_HQ_E2_1_transcript4872/f2p0/2445	transcript_HQ_E3_1_transcript2123/f2p0/2218
OG0000048	transcript_HQ_P2_transcript3564/f2p0/3589	transcript_HQ_E1_1_transcript17888/f2p0/1378, transcript_HQ_E1_1_transcript9152/f2p0/2019, transcript_HQ_E1_1_transcript9727/f2p0/2001	transcript_HQ_E2_1_transcript12094/f2p0/1788, transcript_HQ_E2_1_transcript24901/f4p0/1155, transcript_HQ_E2_1_transcript6891/f17p0/2203, transcript_HQ_E2_1_transcript7000/f2p0/2190, transcript_HQ_E2_1_transcript9469/f12p0/1979	transcript_HQ_E3_1_transcript10841/f4p0/1319, transcript_HQ_E3_1_transcript15028/f2p0/1083, transcript_HQ_E3_1_transcript21168/f2p0/789, transcript_HQ_E3_1_transcript6780/f5p0/1598, transcript_HQ_E3_1_transcript7084/f2p0/1502, transcript_HQ_E3_1_transcript7142/f2p0/1580
OG0000049	transcript_HQ_P2_transcript14988/f3p0/1962, transcript_HQ_P2_transcript15207/f22p0/1918, transcript_HQ_P2_transcript16056/f2p0/1836	transcript_HQ_E1_1_transcript10303/f2p0/1915, transcript_HQ_E1_1_transcript10462/f14p0/1902, transcript_HQ_E1_1_transcript11702/f2p0/1806, transcript_HQ_E1_1_transcript12911/f2p0/1715, transcript_HQ_E1_1_transcript9973/f2p0/1949	transcript_HQ_E2_1_transcript10200/f2p0/1968, transcript_HQ_E2_1_transcript10241/f6p0/1972, transcript_HQ_E2_1_transcript11047/f54p0/1773, transcript_HQ_E2_1_transcript15959/f4p0/1597	transcript_HQ_E3_1_transcript11023/f36p0/1177, transcript_HQ_E3_1_transcript15171/f2p0/1086, transcript_HQ_E3_1_transcript9366/f28p0/1346
OG0000050	transcript_HQ_P2_transcript11511/f2p0/2339, transcript_HQ_P2_transcript15661/f3p0/1777, transcript_HQ_P2_transcript16364/f2p0/1786, transcript_HQ_P2_transcript18084/f2p0/1498, transcript_HQ_P2_transcript7000/f2p0/2899	transcript_HQ_E1_1_transcript10400/f2p0/1908, transcript_HQ_E1_1_transcript11173/f4p0/1813, transcript_HQ_E1_1_transcript12783/f3p0/1715, transcript_HQ_E1_1_transcript13259/f5p0/1702, transcript_HQ_E1_1_transcript13831/f3p0/1649, transcript_HQ_E1_1_transcript14135/f4p0/1657, transcript_HQ_E1_1_transcript14520/f2p0/1604, transcript_HQ_E1_1_transcript19002/f3p0/1307, transcript_HQ_E1_1_transcript45…
OG0000051	transcript_HQ_P2_transcript17662/f7p0/1575	transcript_HQ_E1_1_transcript15086/f3p0/1572, transcript_HQ_E1_1_transcript22257/f2p0/1053	transcript_HQ_E2_1_transcript13831/f47p0/1449, transcript_HQ_E2_1_transcript18322/f4p0/1479, transcript_HQ_E2_1_transcript29227/f3p0/888, transcript_HQ_E2_1_transcript29313/f2p0/875	transcript_HQ_E3_1_transcript13841/f3p0/1146, transcript_HQ_E3_1_transcript5412/f2p0/1742, transcript_HQ_E3_1_transcript6236/f3p0/1660, transcript_HQ_E3_1_transcript6629/f4p0/1606, transcript_HQ_E3_1_transcript7143/f2p0/1575, transcript_HQ_E3_1_transcript7173/f3p0/1575, transcript_HQ_E3_1_transcript7294/f4p0/1562, transcript_HQ_E3_1_transcript7810/f38p0/1499
OG0000052	transcript_HQ_P2_transcript17524/f3p0/1605	transcript_HQ_E1_1_transcript14208/f3p0/1626, transcript_HQ_E1_1_transcript16147/f2p0/1514, transcript_HQ_E1_1_transcript17453/f49p0/1405, transcript_HQ_E1_1_transcript17783/f6p0/1391, transcript_HQ_E1_1_transcript18037/f2p0/1368, transcript_HQ_E1_1_transcript3361/f3p0/2772	transcript_HQ_E2_1_transcript11402/f4p0/1848, transcript_HQ_E2_1_transcript15431/f4p0/1591, transcript_HQ_E2_1_transcript16457/f2p0/1564, transcript_HQ_E2_1_transcript17216/f2p0/1540, transcript_HQ_E2_1_transcript18699/f2p0/1431, transcript_HQ_E2_1_transcript30809/f2p0/707, transcript_HQ_E2_1_transcript9841/f2p0/1977	transcript_HQ_E3_1_transcript19231/f2p0/890
OG0000053	transcript_HQ_P2_transcript20036/f9p0/818, transcript_HQ_P2_transcript20083/f8p0/795	transcript_HQ_E1_1_transcript24100/f6p0/794	transcript_HQ_E2_1_transcript26365/f2p0/1082, transcript_HQ_E2_1_transcript28924/f2p0/882	transcript_HQ_E3_1_transcript11382/f2p0/1280, transcript_HQ_E3_1_transcript14298/f6p0/1127, transcript_HQ_E3_1_transcript17181/f4p0/982, transcript_HQ_E3_1_transcript18874/f2p0/893, transcript_HQ_E3_1_transcript18984/f12p0/822, transcript_HQ_E3_1_transcript19022/f3p0/884, transcript_HQ_E3_1_transcript20470/f33p0/791, transcript_HQ_E3_1_transcript20718/f26p0/763, transcript_HQ_E3_1_transcript22314…
OG0000054	transcript_HQ_P2_transcript2346/f2p0/3968, transcript_HQ_P2_transcript3422/f3p0/3616	transcript_HQ_E1_1_transcript2710/f10p0/2929, transcript_HQ_E1_1_transcript4387/f5p0/2571	transcript_HQ_E2_1_transcript27808/f4p0/984	transcript_HQ_E3_1_transcript12851/f7p0/1173, transcript_HQ_E3_1_transcript13145/f3p0/1182, transcript_HQ_E3_1_transcript16952/f2p0/984, transcript_HQ_E3_1_transcript17255/f3p0/976, transcript_HQ_E3_1_transcript19121/f9p0/878, transcript_HQ_E3_1_transcript21818/f3p0/749, transcript_HQ_E3_1_transcript23586/f2p0/651, transcript_HQ_E3_1_transcript7111/f2p0/1578, transcript_HQ_E3_1_transcript9053/f2p…
OG0000055	transcript_HQ_P2_transcript19208/f2p0/1161		transcript_HQ_E2_1_transcript20429/f22p0/1280, transcript_HQ_E2_1_transcript20733/f3p0/1357, transcript_HQ_E2_1_transcript21042/f6p0/1350, transcript_HQ_E2_1_transcript23213/f4p0/1246, transcript_HQ_E2_1_transcript24201/f2p0/1187	transcript_HQ_E3_1_transcript10996/f3p0/1307, transcript_HQ_E3_1_transcript11135/f4p0/1301, transcript_HQ_E3_1_transcript12051/f3p0/1247, transcript_HQ_E3_1_transcript12124/f2p0/1246, transcript_HQ_E3_1_transcript15859/f2p0/1059, transcript_HQ_E3_1_transcript18386/f2p0/916, transcript_HQ_E3_1_transcript25377/f4p0/538, transcript_HQ_E3_1_transcript4003/f2p0/1888, transcript_HQ_E3_1_transcript5980/…
OG0000056	transcript_HQ_P2_transcript12167/f2p0/2280, transcript_HQ_P2_transcript13520/f5p0/2132, transcript_HQ_P2_transcript17013/f6p0/1692, transcript_HQ_P2_transcript17626/f2p0/1584	transcript_HQ_E1_1_transcript13609/f10p0/1677, transcript_HQ_E1_1_transcript14395/f3p0/1602, transcript_HQ_E1_1_transcript19354/f3p0/1287, transcript_HQ_E1_1_transcript7994/f2p0/2129, transcript_HQ_E1_1_transcript8537/f2p0/2069	transcript_HQ_E2_1_transcript15397/f6p0/1636, transcript_HQ_E2_1_transcript22046/f4p0/1301, transcript_HQ_E2_1_transcript8342/f6p0/2023	transcript_HQ_E3_1_transcript5756/f2p0/1616, transcript_HQ_E3_1_transcript8090/f3p0/1495
OG0000057	transcript_HQ_P2_transcript15778/f3p0/1873, transcript_HQ_P2_transcript824/f3p0/5036, transcript_HQ_P2_transcript967/f2p0/4868	transcript_HQ_E1_1_transcript3113/f3p0/2847, transcript_HQ_E1_1_transcript480/f2p0/4107, transcript_HQ_E1_1_transcript504/f2p0/4036, transcript_HQ_E1_1_transcript513/f3p0/4050, transcript_HQ_E1_1_transcript562/f2p0/3989	transcript_HQ_E2_1_transcript1376/f2p0/3157, transcript_HQ_E2_1_transcript3469/f2p0/2615, transcript_HQ_E2_1_transcript844/f4p0/3426	transcript_HQ_E3_1_transcript598/f3p0/2787, transcript_HQ_E3_1_transcript6049/f2p0/1665, transcript_HQ_E3_1_transcript754/f3p0/2684
OG0000058	transcript_HQ_P2_transcript13984/f4p0/2051, transcript_HQ_P2_transcript16188/f4p0/1827	transcript_HQ_E1_1_transcript10976/f7p0/1817, transcript_HQ_E1_1_transcript9388/f5p0/1996	transcript_HQ_E2_1_transcript10579/f2p0/1917, transcript_HQ_E2_1_transcript1592/f2p0/3072, transcript_HQ_E2_1_transcript17062/f2p0/1544, transcript_HQ_E2_1_transcript21797/f5p0/1299, transcript_HQ_E2_1_transcript2640/f2p0/2760, transcript_HQ_E2_1_transcript5743/f2p0/2309, transcript_HQ_E2_1_transcript6599/f3p0/2199, transcript_HQ_E2_1_transcript9298/f7p0/2008	transcript_HQ_E3_1_transcript19111/f3p0/886, transcript_HQ_E3_1_transcript6306/f4p0/1647
OG0000059	transcript_HQ_P2_transcript2205/f2p0/4032, transcript_HQ_P2_transcript2250/f2p0/4004, transcript_HQ_P2_transcript3421/f7p0/3578, transcript_HQ_P2_transcript3802/f2p0/3507, transcript_HQ_P2_transcript4399/f2p0/3354, transcript_HQ_P2_transcript4422/f3p0/3337, transcript_HQ_P2_transcript5296/f2p0/3170, transcript_HQ_P2_transcript6032/f6p0/3019, transcript_HQ_P2_transcript6348/f3p0/2984, transcript_H…	transcript_HQ_E1_1_transcript1633/f2p0/3272, transcript_HQ_E1_1_transcript3546/f2p0/2734, transcript_HQ_E1_1_transcript9392/f2p0/1975		transcript_HQ_E3_1_transcript13999/f2p0/1135
OG0000060	transcript_HQ_P2_transcript14434/f15p0/2001, transcript_HQ_P2_transcript17091/f2p0/1683, transcript_HQ_P2_transcript5726/f16p0/3120	transcript_HQ_E1_1_transcript2292/f3p0/3069, transcript_HQ_E1_1_transcript22981/f4p0/995, transcript_HQ_E1_1_transcript2441/f6p0/3002, transcript_HQ_E1_1_transcript8845/f44p0/1995	transcript_HQ_E2_1_transcript18791/f9p0/1481, transcript_HQ_E2_1_transcript2880/f8p0/2729, transcript_HQ_E2_1_transcript5443/f4p0/2357, transcript_HQ_E2_1_transcript8952/f2p0/2039	transcript_HQ_E3_1_transcript13166/f7p0/1207, transcript_HQ_E3_1_transcript18639/f2p0/899, transcript_HQ_E3_1_transcript9017/f4p0/1439
OG0000061	transcript_HQ_P2_transcript12990/f6p0/2140	transcript_HQ_E1_1_transcript14279/f2p0/1629, transcript_HQ_E1_1_transcript7208/f2p0/2206, transcript_HQ_E1_1_transcript9828/f2p0/1967	transcript_HQ_E2_1_transcript11823/f21p0/1816, transcript_HQ_E2_1_transcript14771/f3p0/1633, transcript_HQ_E2_1_transcript15304/f2p0/1648, transcript_HQ_E2_1_transcript15899/f6p0/1605, transcript_HQ_E2_1_transcript16707/f4p0/1570, transcript_HQ_E2_1_transcript17911/f5p0/1493, transcript_HQ_E2_1_transcript2602/f2p0/2826, transcript_HQ_E2_1_transcript9431/f15p0/1987	transcript_HQ_E3_1_transcript2723/f2p0/2079, transcript_HQ_E3_1_transcript7599/f3p0/1529
OG0000062	transcript_HQ_P2_transcript10786/f2p0/2429, transcript_HQ_P2_transcript13124/f2p0/2185, transcript_HQ_P2_transcript15399/f8p0/1897, transcript_HQ_P2_transcript4644/f2p0/3294, transcript_HQ_P2_transcript6415/f2p0/2984, transcript_HQ_P2_transcript7774/f3p0/2762	transcript_HQ_E1_1_transcript10738/f4p0/1879, transcript_HQ_E1_1_transcript1117/f6p0/3530, transcript_HQ_E1_1_transcript11912/f2p0/1799, transcript_HQ_E1_1_transcript5679/f3p0/2402, transcript_HQ_E1_1_transcript7965/f2p0/2126, transcript_HQ_E1_1_transcript9993/f7p0/1936	transcript_HQ_E2_1_transcript1266/f2p0/3202	transcript_HQ_E3_1_transcript853/f3p0/2627
OG0000063	transcript_HQ_P2_transcript12840/f2p0/2186, transcript_HQ_P2_transcript14245/f7p0/2026	transcript_HQ_E1_1_transcript10010/f3p0/1928, transcript_HQ_E1_1_transcript7375/f2p0/2182, transcript_HQ_E1_1_transcript7645/f3p0/2162	transcript_HQ_E2_1_transcript12057/f12p0/1797, transcript_HQ_E2_1_transcript12167/f4p0/1788, transcript_HQ_E2_1_transcript12230/f6p0/1803, transcript_HQ_E2_1_transcript13731/f7p0/1722, transcript_HQ_E2_1_transcript13775/f2p0/1730, transcript_HQ_E2_1_transcript15485/f2p0/1622	transcript_HQ_E3_1_transcript5938/f2p0/1683, transcript_HQ_E3_1_transcript6469/f4p0/1612, transcript_HQ_E3_1_transcript8517/f3p0/1466
OG0000064	transcript_HQ_P2_transcript10312/f2p0/2470, transcript_HQ_P2_transcript18259/f3p0/1445, transcript_HQ_P2_transcript18824/f2p0/1299, transcript_HQ_P2_transcript19135/f2p0/1200	transcript_HQ_E1_1_transcript11101/f6p0/1634, transcript_HQ_E1_1_transcript11337/f12p0/1826, transcript_HQ_E1_1_transcript12179/f4p0/1771, transcript_HQ_E1_1_transcript19637/f11p0/1240, transcript_HQ_E1_1_transcript19640/f13p0/1212, transcript_HQ_E1_1_transcript20776/f3p0/1186	transcript_HQ_E2_1_transcript18406/f3p0/1446, transcript_HQ_E2_1_transcript24642/f9p0/1167, transcript_HQ_E2_1_transcript28696/f2p0/923	transcript_HQ_E3_1_transcript11442/f2p0/1285
OG0000065		transcript_HQ_E1_1_transcript10434/f2p0/1917, transcript_HQ_E1_1_transcript11155/f2p0/1875, transcript_HQ_E1_1_transcript15375/f5p0/1533, transcript_HQ_E1_1_transcript21348/f4p0/1214, transcript_HQ_E1_1_transcript21795/f4p0/1053, transcript_HQ_E1_1_transcript5248/f2p0/2458, transcript_HQ_E1_1_transcript8470/f2p0/2100	transcript_HQ_E2_1_transcript21632/f6p0/1310, transcript_HQ_E2_1_transcript22638/f7p0/1254	transcript_HQ_E3_1_transcript10448/f5p0/1288, transcript_HQ_E3_1_transcript12038/f2p0/1247, transcript_HQ_E3_1_transcript12514/f15p0/1197, transcript_HQ_E3_1_transcript12718/f3p0/1200, transcript_HQ_E3_1_transcript20010/f2p0/836
OG0000066		transcript_HQ_E1_1_transcript1300/f2p0/3442	transcript_HQ_E2_1_transcript11125/f2p0/1884, transcript_HQ_E2_1_transcript11215/f2p0/1897, transcript_HQ_E2_1_transcript1537/f2p0/3097, transcript_HQ_E2_1_transcript225/f2p0/4089, transcript_HQ_E2_1_transcript2783/f2p0/2741, transcript_HQ_E2_1_transcript31426/f2p0/524, transcript_HQ_E2_1_transcript4133/f2p0/2512, transcript_HQ_E2_1_transcript4773/f2p0/2421, transcript_HQ_E2_1_transcript4810/f2p0…
OG0000067	transcript_HQ_P2_transcript16258/f2p0/1792, transcript_HQ_P2_transcript17720/f5p0/1562	transcript_HQ_E1_1_transcript13140/f3p0/1706, transcript_HQ_E1_1_transcript14015/f2p0/1645, transcript_HQ_E1_1_transcript14107/f2p0/1623, transcript_HQ_E1_1_transcript15346/f2p0/1555, transcript_HQ_E1_1_transcript17432/f4p0/1416, transcript_HQ_E1_1_transcript21166/f2p0/1156	transcript_HQ_E2_1_transcript3604/f2p0/2598, transcript_HQ_E2_1_transcript4457/f16p0/2333, transcript_HQ_E2_1_transcript8966/f2p0/2037, transcript_HQ_E2_1_transcript9307/f2p0/2007	transcript_HQ_E3_1_transcript2320/f5p0/2162, transcript_HQ_E3_1_transcript2925/f4p0/2038
OG0000068	transcript_HQ_P2_transcript10410/f2p0/2469, transcript_HQ_P2_transcript11206/f5p0/2405, transcript_HQ_P2_transcript2343/f2p0/4003, transcript_HQ_P2_transcript4880/f2p0/3251, transcript_HQ_P2_transcript5465/f2p0/3126, transcript_HQ_P2_transcript6301/f2p0/2993, transcript_HQ_P2_transcript7074/f3p0/2887, transcript_HQ_P2_transcript7238/f2p0/2887, transcript_HQ_P2_transcript8820/f2p0/2632, transcript…	transcript_HQ_E1_1_transcript1325/f2p0/3442
OG0000069	transcript_HQ_P2_transcript1/f2p0/9329, transcript_HQ_P2_transcript1268/f2p0/4628, transcript_HQ_P2_transcript13282/f7p0/2164, transcript_HQ_P2_transcript13468/f7p0/2140, transcript_HQ_P2_transcript2/f2p0/9256	transcript_HQ_E1_1_transcript151/f2p0/4879	transcript_HQ_E2_1_transcript22/f2p0/5509, transcript_HQ_E2_1_transcript2823/f2p0/2731, transcript_HQ_E2_1_transcript2924/f3p0/2709, transcript_HQ_E2_1_transcript2961/f4p0/2706	transcript_HQ_E3_1_transcript6429/f2p0/1630, transcript_HQ_E3_1_transcript688/f2p0/2712, transcript_HQ_E3_1_transcript84/f3p0/3614, transcript_HQ_E3_1_transcript870/f9p0/2613
OG0000070	transcript_HQ_P2_transcript17146/f3p0/1670, transcript_HQ_P2_transcript19956/f153p0/830	transcript_HQ_E1_1_transcript13422/f2p0/1683, transcript_HQ_E1_1_transcript13583/f8p0/1649, transcript_HQ_E1_1_transcript18519/f14p0/1336, transcript_HQ_E1_1_transcript20144/f2p0/1219, transcript_HQ_E1_1_transcript20387/f8p0/1209, transcript_HQ_E1_1_transcript22661/f6p0/904, transcript_HQ_E1_1_transcript24189/f2p0/784	transcript_HQ_E2_1_transcript29069/f70p0/788, transcript_HQ_E2_1_transcript31055/f4p0/663	transcript_HQ_E3_1_transcript18484/f3p0/802, transcript_HQ_E3_1_transcript21648/f3p0/758, transcript_HQ_E3_1_transcript22136/f2p0/747
OG0000071	transcript_HQ_P2_transcript12276/f4p0/2269, transcript_HQ_P2_transcript1883/f4p0/4212, transcript_HQ_P2_transcript3106/f2p0/3714, transcript_HQ_P2_transcript3141/f4p0/3696, transcript_HQ_P2_transcript3171/f3p0/3719, transcript_HQ_P2_transcript5074/f5p0/3196, transcript_HQ_P2_transcript543/f2p0/5390, transcript_HQ_P2_transcript6962/f3p0/2902	transcript_HQ_E1_1_transcript16326/f2p0/1476, transcript_HQ_E1_1_transcript1852/f2p0/3176, transcript_HQ_E1_1_transcript416/f2p0/4167, transcript_HQ_E1_1_transcript4630/f2p0/2546	transcript_HQ_E2_1_transcript1116/f2p0/3274	transcript_HQ_E3_1_transcript4289/f3p0/1846
OG0000072	transcript_HQ_P2_transcript1021/f3p0/4834, transcript_HQ_P2_transcript1052/f3p0/4811, transcript_HQ_P2_transcript1333/f2p0/4580, transcript_HQ_P2_transcript560/f2p0/4900, transcript_HQ_P2_transcript635/f4p0/5261, transcript_HQ_P2_transcript889/f19p0/4912, transcript_LQ_P2_transcript1110/f2p0/4708, transcript_LQ_P2_transcript1180/f2p0/4760, transcript_LQ_P2_transcript1369/f2p0/4740, transcript_LQ_…	transcript_HQ_E1_1_transcript206/f99p0/4633	transcript_HQ_E2_1_transcript234/f3p0/4125	transcript_HQ_E3_1_transcript83/f2p0/3608
OG0000073	transcript_HQ_P2_transcript1999/f2p0/4111, transcript_HQ_P2_transcript5845/f2p0/3057, transcript_HQ_P2_transcript6381/f2p0/2981, transcript_HQ_P2_transcript6572/f2p0/2954, transcript_HQ_P2_transcript7594/f4p0/2807, transcript_HQ_P2_transcript8375/f2p0/2690, transcript_HQ_P2_transcript8375/f2p0/2690	transcript_HQ_E1_1_transcript2062/f3p0/3121, transcript_HQ_E1_1_transcript3193/f13p0/2756, transcript_HQ_E1_1_transcript4374/f2p0/2624	transcript_HQ_E2_1_transcript14419/f3p0/1677, transcript_HQ_E2_1_transcript4430/f2p0/2493	transcript_HQ_E3_1_transcript11892/f2p0/1252, transcript_HQ_E3_1_transcript9693/f11p0/1392
OG0000074	transcript_HQ_P2_transcript19501/f9p0/1045	transcript_HQ_E1_1_transcript19868/f2p0/1242, transcript_HQ_E1_1_transcript19908/f2p0/1234, transcript_HQ_E1_1_transcript22171/f23p0/1045, transcript_HQ_E1_1_transcript6740/f2p0/2261	transcript_HQ_E2_1_transcript12637/f2p0/1783, transcript_HQ_E2_1_transcript16233/f2p0/1583, transcript_HQ_E2_1_transcript1868/f4p0/2977, transcript_HQ_E2_1_transcript22435/f2p0/1290, transcript_HQ_E2_1_transcript23989/f2p0/1197, transcript_HQ_E2_1_transcript25576/f2p0/1113, transcript_HQ_E2_1_transcript26562/f4p0/1078	transcript_HQ_E3_1_transcript14605/f6p0/1102, transcript_HQ_E3_1_transcript3138/f2p0/1986
OG0000075	transcript_HQ_P2_transcript10229/f5p0/2494, transcript_HQ_P2_transcript11171/f4p0/2387, transcript_HQ_P2_transcript6472/f4p0/2963, transcript_HQ_P2_transcript7476/f2p0/2811, transcript_HQ_P2_transcript8433/f3p0/2672, transcript_HQ_P2_transcript8791/f4p0/2647, transcript_HQ_P2_transcript9080/f2p0/2624, transcript_HQ_P2_transcript9419/f2p0/2573	transcript_HQ_E1_1_transcript2449/f2p0/3016, transcript_HQ_E1_1_transcript3289/f2p0/2790, transcript_HQ_E1_1_transcript5770/f3p0/2378	transcript_HQ_E2_1_transcript21616/f2p0/1299	transcript_HQ_E3_1_transcript17768/f3p0/944, transcript_HQ_E3_1_transcript22533/f2p0/718
OG0000076	transcript_HQ_P2_transcript10078/f5p0/2511, transcript_HQ_P2_transcript13311/f2p0/2156, transcript_HQ_P2_transcript13523/f3p0/2135, transcript_HQ_P2_transcript14661/f2p0/2013, transcript_HQ_P2_transcript15064/f2p0/1954, transcript_HQ_P2_transcript5476/f2p0/3134, transcript_HQ_P2_transcript5638/f8p0/3057, transcript_HQ_P2_transcript8578/f4p0/2683	transcript_HQ_E1_1_transcript22146/f3p0/1062, transcript_HQ_E1_1_transcript22893/f2p0/986, transcript_HQ_E1_1_transcript2581/f2p0/3015, transcript_HQ_E1_1_transcript5375/f2p0/2422, transcript_HQ_E1_1_transcript6172/f2p0/2324		transcript_HQ_E3_1_transcript5689/f2p0/1709
OG0000077	transcript_HQ_P2_transcript2170/f2p0/4070, transcript_HQ_P2_transcript3284/f4p0/3646, transcript_HQ_P2_transcript6470/f2p0/2984, transcript_HQ_P2_transcript8063/f3p0/2742, transcript_HQ_P2_transcript8988/f4p0/2633, transcript_HQ_P2_transcript9100/f2p0/2610, transcript_HQ_P2_transcript9329/f4p0/2589, transcript_HQ_P2_transcript9802/f3p0/2510, transcript_HQ_P2_transcript9871/f2p0/2516	transcript_HQ_E1_1_transcript2740/f2p0/2941, transcript_HQ_E1_1_transcript5508/f2p0/2417, transcript_HQ_E1_1_transcript5859/f2p0/2380	transcript_HQ_E2_1_transcript7089/f2p0/2200	transcript_HQ_E3_1_transcript1049/f2p0/2534
OG0000078	transcript_HQ_P2_transcript15769/f2p0/1881, transcript_HQ_P2_transcript2929/f3p0/3738, transcript_HQ_P2_transcript3572/f3p0/3595, transcript_HQ_P2_transcript4492/f2p0/3356, transcript_HQ_P2_transcript4894/f2p0/3243, transcript_HQ_P2_transcript5878/f9p0/3032, transcript_HQ_P2_transcript7406/f3p0/2834, transcript_HQ_P2_transcript7461/f68p0/2768, transcript_HQ_P2_transcript8035/f3p0/2699, transcript…	transcript_HQ_E1_1_transcript2775/f7p0/2799, transcript_HQ_E1_1_transcript6156/f2p0/2360
OG0000079	transcript_HQ_P2_transcript2062/f29p0/4009, transcript_HQ_P2_transcript2730/f2p0/3819, transcript_HQ_P2_transcript2935/f2p0/3765, transcript_HQ_P2_transcript3072/f4p0/3796, transcript_HQ_P2_transcript4118/f2p0/3405	transcript_HQ_E1_1_transcript4165/f2p0/2623, transcript_HQ_E1_1_transcript517/f4p0/4038, transcript_HQ_E1_1_transcript780/f7p0/3775	transcript_HQ_E2_1_transcript2802/f2p0/2739, transcript_HQ_E2_1_transcript28390/f3p0/926, transcript_HQ_E2_1_transcript388/f2p0/3905, transcript_HQ_E2_1_transcript453/f4p0/3831, transcript_HQ_E2_1_transcript520/f2p0/3699	transcript_HQ_E3_1_transcript1512/f2p0/2383
OG0000080	transcript_HQ_P2_transcript10391/f2p0/2461, transcript_HQ_P2_transcript10394/f3p0/2470, transcript_HQ_P2_transcript10454/f12p0/2466, transcript_HQ_P2_transcript9159/f13p0/2604, transcript_HQ_P2_transcript9204/f12p0/2578, transcript_HQ_P2_transcript9323/f17p0/2570, transcript_HQ_P2_transcript9630/f18p0/2541, transcript_HQ_P2_transcript9818/f5p0/2554	transcript_HQ_E1_1_transcript4319/f9p0/2599, transcript_HQ_E1_1_transcript4455/f16p0/2566	transcript_HQ_E2_1_transcript1212/f4p0/3223, transcript_HQ_E2_1_transcript1342/f2p0/3124, transcript_HQ_E2_1_transcript1426/f2p0/3142	transcript_HQ_E3_1_transcript3012/f3p0/2117
OG0000081	transcript_HQ_P2_transcript10495/f26p0/2354, transcript_HQ_P2_transcript3237/f2p0/3698	transcript_HQ_E1_1_transcript5224/f12p0/2446	transcript_HQ_E2_1_transcript13289/f2p0/1747, transcript_HQ_E2_1_transcript16660/f14p0/1525, transcript_HQ_E2_1_transcript1801/f3p0/2995, transcript_HQ_E2_1_transcript24870/f4p0/1142, transcript_HQ_E2_1_transcript25959/f3p0/1094, transcript_HQ_E2_1_transcript283/f2p0/4054, transcript_HQ_E2_1_transcript7038/f4p0/2189, transcript_HQ_E2_1_transcript7310/f2p0/2180	transcript_HQ_E3_1_transcript1102/f2p0/2526, transcript_HQ_E3_1_transcript1208/f2p0/2480, transcript_HQ_E3_1_transcript1667/f2p0/2332
OG0000082	transcript_HQ_P2_transcript14006/f2p0/2087, transcript_HQ_P2_transcript17072/f6p0/1590, transcript_HQ_P2_transcript19527/f2p0/1040	transcript_HQ_E1_1_transcript6391/f2p0/2318	transcript_HQ_E2_1_transcript16000/f2p0/1591, transcript_HQ_E2_1_transcript5604/f2p0/2335, transcript_HQ_E2_1_transcript6017/f2p0/2292, transcript_HQ_E2_1_transcript6252/f3p0/2275, transcript_HQ_E2_1_transcript7550/f5p0/2150, transcript_HQ_E2_1_transcript8059/f3p0/2101, transcript_HQ_E2_1_transcript9300/f2p0/2019	transcript_HQ_E3_1_transcript2029/f8p0/2231, transcript_HQ_E3_1_transcript5133/f5p0/1757, transcript_HQ_E3_1_transcript5210/f9p0/1701
OG0000083			transcript_HQ_E2_1_transcript25304/f9p0/1089, transcript_HQ_E2_1_transcript26725/f2p0/961, transcript_HQ_E2_1_transcript27354/f5p0/929, transcript_HQ_E2_1_transcript27611/f2p0/995, transcript_HQ_E2_1_transcript27658/f8p0/990, transcript_HQ_E2_1_transcript27812/f12p0/978, transcript_HQ_E2_1_transcript28648/f19p0/898, transcript_HQ_E2_1_transcript28669/f7p0/927, transcript_HQ_E2_1_transcript29193/f…	transcript_HQ_E3_1_transcript14327/f5p0/1117, transcript_HQ_E3_1_transcript18675/f4p0/1011, transcript_HQ_E3_1_transcript18738/f29p0/865, transcript_HQ_E3_1_transcript24479/f2p0/590
OG0000084	transcript_HQ_P2_transcript1309/f4p0/4607, transcript_HQ_P2_transcript2973/f4p0/3764, transcript_HQ_P2_transcript3030/f4p0/3724, transcript_HQ_P2_transcript3565/f3p0/3592, transcript_HQ_P2_transcript3745/f2p0/3523, transcript_HQ_P2_transcript4793/f14p0/3273	transcript_HQ_E1_1_transcript1406/f8p0/3361, transcript_HQ_E1_1_transcript1766/f10p0/3200, transcript_HQ_E1_1_transcript3296/f2p0/2798, transcript_HQ_E1_1_transcript7446/f2p0/2190, transcript_HQ_E1_1_transcript923/f2p0/3678	transcript_HQ_E2_1_transcript11288/f4p0/1897	transcript_HQ_E3_1_transcript1517/f2p0/2369
OG0000085	transcript_HQ_P2_transcript12136/f2p0/2285, transcript_HQ_P2_transcript14049/f2p0/2084, transcript_HQ_P2_transcript16748/f3p0/1705	transcript_HQ_E1_1_transcript13369/f6p0/1688, transcript_HQ_E1_1_transcript8003/f16p0/2103, transcript_HQ_E1_1_transcript8276/f2p0/2105, transcript_HQ_E1_1_transcript8573/f13p0/2074	transcript_HQ_E2_1_transcript25324/f9p0/1117	transcript_HQ_E3_1_transcript17355/f2p0/969, transcript_HQ_E3_1_transcript18926/f13p0/872, transcript_HQ_E3_1_transcript5009/f8p0/1756, transcript_HQ_E3_1_transcript6124/f3p0/1663, transcript_HQ_E3_1_transcript7323/f2p0/1563
OG0000086	transcript_HQ_P2_transcript11083/f2p0/2389, transcript_HQ_P2_transcript11866/f2p0/2317, transcript_HQ_P2_transcript13948/f4p0/2091, transcript_HQ_P2_transcript5401/f5p0/3144	transcript_HQ_E1_1_transcript10596/f2p0/1910, transcript_HQ_E1_1_transcript21892/f2p0/1086, transcript_HQ_E1_1_transcript8194/f8p0/2090	transcript_HQ_E2_1_transcript10249/f7p0/1921, transcript_HQ_E2_1_transcript10648/f4p0/1909, transcript_HQ_E2_1_transcript6846/f2p0/2213, transcript_HQ_E2_1_transcript9071/f2p0/2036	transcript_HQ_E3_1_transcript3596/f2p0/1949, transcript_HQ_E3_1_transcript4385/f9p0/1834
OG0000087	transcript_HQ_P2_transcript12883/f2p0/2208, transcript_HQ_P2_transcript14391/f3p0/2050, transcript_HQ_P2_transcript2473/f3p0/3919, transcript_HQ_P2_transcript2531/f2p0/3900, transcript_HQ_P2_transcript4485/f6p0/3317, transcript_HQ_P2_transcript5727/f2p0/3059	transcript_HQ_E1_1_transcript585/f2p0/3968, transcript_HQ_E1_1_transcript699/f2p0/3886, transcript_HQ_E1_1_transcript8235/f4p0/2111	transcript_HQ_E2_1_transcript11872/f3p0/1833, transcript_HQ_E2_1_transcript1635/f2p0/3042, transcript_HQ_E2_1_transcript1925/f6p0/2956, transcript_HQ_E2_1_transcript2404/f3p0/2786
OG0000088	transcript_HQ_P2_transcript10911/f3p0/2429, transcript_HQ_P2_transcript11689/f6p0/2340, transcript_HQ_P2_transcript13293/f2p0/2151, transcript_HQ_P2_transcript15136/f4p0/1954, transcript_HQ_P2_transcript16925/f3p0/1704	transcript_HQ_E1_1_transcript13274/f2p0/1694, transcript_HQ_E1_1_transcript1437/f3p0/3351, transcript_HQ_E1_1_transcript5340/f3p0/2352, transcript_HQ_E1_1_transcript5995/f7p0/2330, transcript_HQ_E1_1_transcript9164/f2p0/2029	transcript_HQ_E2_1_transcript6494/f3p0/2250, transcript_HQ_E2_1_transcript6533/f3p0/2247	transcript_HQ_E3_1_transcript11110/f2p0/1298
OG0000089	transcript_HQ_P2_transcript11933/f3p0/2309, transcript_HQ_P2_transcript15423/f2p0/1823, transcript_HQ_P2_transcript16697/f2p0/1743, transcript_HQ_P2_transcript17646/f2p0/1570	transcript_HQ_E1_1_transcript13745/f27p0/1552, transcript_HQ_E1_1_transcript6133/f6p0/2338, transcript_HQ_E1_1_transcript6317/f2p0/2317	transcript_HQ_E2_1_transcript10410/f2p0/1917, transcript_HQ_E2_1_transcript14084/f2p0/1708, transcript_HQ_E2_1_transcript14337/f7p0/1678, transcript_HQ_E2_1_transcript17281/f2p0/1532	transcript_HQ_E3_1_transcript3395/f2p0/1978, transcript_HQ_E3_1_transcript3976/f2p0/1887
OG0000090	transcript_HQ_P2_transcript12182/f2p0/2274, transcript_HQ_P2_transcript14485/f2p0/2023, transcript_HQ_P2_transcript17549/f2p0/1606, transcript_HQ_P2_transcript7481/f3p0/2815	transcript_HQ_E1_1_transcript11105/f5p0/1880, transcript_HQ_E1_1_transcript12344/f3p0/1775, transcript_HQ_E1_1_transcript13756/f2p0/1668, transcript_HQ_E1_1_transcript17424/f4p0/1416, transcript_HQ_E1_1_transcript6648/f3p0/2257, transcript_HQ_E1_1_transcript6676/f2p0/2263, transcript_HQ_E1_1_transcript6958/f2p0/2253	transcript_HQ_E2_1_transcript15753/f4p0/1608, transcript_HQ_E2_1_transcript6970/f12p0/2163
OG0000091		transcript_HQ_E1_1_transcript10123/f6p0/1928, transcript_HQ_E1_1_transcript14284/f2p0/1632, transcript_HQ_E1_1_transcript3837/f3p0/2708, transcript_HQ_E1_1_transcript7077/f3p0/2207, transcript_HQ_E1_1_transcript8018/f3p0/2047	transcript_HQ_E2_1_transcript12743/f3p0/1783, transcript_HQ_E2_1_transcript15108/f4p0/1657, transcript_HQ_E2_1_transcript1564/f3p0/3079, transcript_HQ_E2_1_transcript16835/f7p0/1530, transcript_HQ_E2_1_transcript16911/f2p0/1545, transcript_HQ_E2_1_transcript25136/f2p0/1147	transcript_HQ_E3_1_transcript3103/f2p0/2063, transcript_HQ_E3_1_transcript3799/f2p0/1924
OG0000092	transcript_HQ_P2_transcript10862/f2p0/2415, transcript_HQ_P2_transcript12272/f10p0/2259, transcript_HQ_P2_transcript2790/f2p0/3799, transcript_HQ_P2_transcript2917/f2p0/3778, transcript_HQ_P2_transcript3821/f16p0/3540, transcript_HQ_P2_transcript3954/f2p0/3491, transcript_HQ_P2_transcript3978/f7p0/3465, transcript_HQ_P2_transcript4827/f2p0/3257, transcript_HQ_P2_transcript6378/f3p0/2953, transcri…	transcript_HQ_E1_1_transcript1290/f2p0/3461, transcript_HQ_E1_1_transcript3565/f2p0/2733	transcript_HQ_E2_1_transcript3667/f2p0/2584
OG0000093	transcript_HQ_P2_transcript17102/f5p0/1681, transcript_HQ_P2_transcript17531/f9p0/1615, transcript_HQ_P2_transcript17685/f4p0/1568, transcript_HQ_P2_transcript4022/f2p0/3442	transcript_HQ_E1_1_transcript13997/f2p0/1634, transcript_HQ_E1_1_transcript14024/f35p0/1589, transcript_HQ_E1_1_transcript14703/f28p0/1582, transcript_HQ_E1_1_transcript15355/f9p0/1554, transcript_HQ_E1_1_transcript15693/f12p0/1486, transcript_HQ_E1_1_transcript16519/f4p0/1486, transcript_HQ_E1_1_transcript19276/f3p0/1296, transcript_HQ_E1_1_transcript4244/f2p0/2607		transcript_HQ_E3_1_transcript7137/f50p0/1525
OG0000094	transcript_HQ_P2_transcript13323/f6p0/2156, transcript_HQ_P2_transcript2888/f3p0/3723, transcript_HQ_P2_transcript3743/f41p0/3488, transcript_HQ_P2_transcript3873/f6p0/3462	transcript_HQ_E1_1_transcript1236/f7p0/3489, transcript_HQ_E1_1_transcript1292/f6p0/3439, transcript_HQ_E1_1_transcript3728/f4p0/2715	transcript_HQ_E2_1_transcript6212/f7p0/2279, transcript_HQ_E2_1_transcript6257/f5p0/2272	transcript_HQ_E3_1_transcript13229/f2p0/1192, transcript_HQ_E3_1_transcript1732/f7p0/2314, transcript_HQ_E3_1_transcript3262/f2p0/1996, transcript_HQ_E3_1_transcript3913/f2p0/1904
OG0000095	transcript_HQ_P2_transcript2762/f2p0/3834, transcript_HQ_P2_transcript3164/f7p0/3650, transcript_HQ_P2_transcript3213/f2p0/3688, transcript_HQ_P2_transcript3428/f2p0/3619, transcript_HQ_P2_transcript4580/f2p0/3309, transcript_HQ_P2_transcript4657/f4p0/3287, transcript_HQ_P2_transcript5531/f6p0/3120, transcript_HQ_P2_transcript5740/f5p0/3073, transcript_HQ_P2_transcript7910/f3p0/2774, transcript_H…	transcript_HQ_E1_1_transcript10194/f2p0/1924	transcript_HQ_E2_1_transcript338/f2p0/3951	transcript_HQ_E3_1_transcript65/f3p0/3656
OG0000096	transcript_HQ_P2_transcript12955/f3p0/2189, transcript_HQ_P2_transcript14911/f4p0/1978, transcript_HQ_P2_transcript2853/f4p0/3798, transcript_HQ_P2_transcript6312/f2p0/2994, transcript_HQ_P2_transcript6908/f2p0/2926, transcript_HQ_P2_transcript724/f2p0/5163	transcript_HQ_E1_1_transcript1022/f2p0/3615, transcript_HQ_E1_1_transcript3305/f2p0/2804, transcript_HQ_E1_1_transcript3340/f3p0/2780, transcript_HQ_E1_1_transcript340/f2p0/4304	transcript_HQ_E2_1_transcript11321/f2p0/1892, transcript_HQ_E2_1_transcript6217/f3p0/2277	transcript_HQ_E3_1_transcript2003/f2p0/2253
OG0000097	transcript_HQ_P2_transcript11909/f5p0/2305	transcript_HQ_E1_1_transcript12199/f2p0/1767, transcript_HQ_E1_1_transcript12257/f2p0/1769, transcript_HQ_E1_1_transcript12412/f2p0/1749, transcript_HQ_E1_1_transcript17010/f3p0/1452, transcript_HQ_E1_1_transcript17042/f4p0/1410, transcript_HQ_E1_1_transcript18142/f12p0/1355, transcript_HQ_E1_1_transcript18628/f5p0/1334, transcript_HQ_E1_1_transcript19401/f5p0/1268, transcript_HQ_E1_1_transcript2…
OG0000098	transcript_HQ_P2_transcript2148/f3p0/4066, transcript_HQ_P2_transcript3465/f5p0/3572, transcript_HQ_P2_transcript4334/f8p0/3359, transcript_HQ_P2_transcript7184/f2p0/2865, transcript_HQ_P2_transcript8223/f11p0/2722	transcript_HQ_E1_1_transcript12322/f2p0/1762, transcript_HQ_E1_1_transcript1536/f2p0/3314, transcript_HQ_E1_1_transcript4926/f2p0/2492	transcript_HQ_E2_1_transcript15158/f3p0/1642, transcript_HQ_E2_1_transcript1530/f5p0/3088, transcript_HQ_E2_1_transcript26702/f2p0/1100, transcript_HQ_E2_1_transcript3099/f2p0/2716, transcript_HQ_E2_1_transcript7907/f2p0/2114
OG0000099	transcript_HQ_P2_transcript16742/f2p0/1725, transcript_HQ_P2_transcript19105/f2p0/1160, transcript_HQ_P2_transcript19367/f3p0/1105, transcript_HQ_P2_transcript19641/f2p0/997	transcript_HQ_E1_1_transcript12384/f4p0/1794, transcript_HQ_E1_1_transcript20045/f5p0/1222, transcript_HQ_E1_1_transcript22508/f3p0/1028, transcript_HQ_E1_1_transcript22627/f4p0/1014, transcript_HQ_E1_1_transcript23804/f6p0/861		transcript_HQ_E3_1_transcript12222/f4p0/1238, transcript_HQ_E3_1_transcript14554/f18p0/1084, transcript_HQ_E3_1_transcript19466/f2p0/865, transcript_HQ_E3_1_transcript21943/f2p0/744
OG0000100	transcript_HQ_P2_transcript11055/f2p0/2406, transcript_HQ_P2_transcript12657/f2p0/2215, transcript_HQ_P2_transcript4851/f10p0/3252, transcript_HQ_P2_transcript6404/f2p0/3007, transcript_HQ_P2_transcript8904/f4p0/2639	transcript_HQ_E1_1_transcript1620/f2p0/3273, transcript_HQ_E1_1_transcript1635/f10p0/3269, transcript_HQ_E1_1_transcript1859/f3p0/3136, transcript_HQ_E1_1_transcript6693/f2p0/2260	transcript_HQ_E2_1_transcript2090/f2p0/2817	transcript_HQ_E3_1_transcript3285/f3p0/1905, transcript_HQ_E3_1_transcript4312/f4p0/1855, transcript_HQ_E3_1_transcript5045/f2p0/1770
OG0000101	transcript_HQ_P2_transcript13951/f2p0/2137, transcript_HQ_P2_transcript2429/f8p0/3944, transcript_HQ_P2_transcript2558/f2p0/3887, transcript_HQ_P2_transcript4015/f5p0/3444, transcript_HQ_P2_transcript4476/f2p0/3335, transcript_HQ_P2_transcript4995/f6p0/3220, transcript_HQ_P2_transcript5224/f2p0/3173, transcript_HQ_P2_transcript6987/f4p0/2902, transcript_HQ_P2_transcript792/f2p0/5058, transcript_H…	transcript_HQ_E1_1_transcript16390/f2p0/1479
OG0000102	transcript_HQ_P2_transcript1963/f6p0/4114	transcript_HQ_E1_1_transcript18441/f2p0/1328, transcript_HQ_E1_1_transcript463/f3p0/4110	transcript_HQ_E2_1_transcript16003/f2p0/1558, transcript_HQ_E2_1_transcript17358/f2p0/1515, transcript_HQ_E2_1_transcript19389/f2p0/1422, transcript_HQ_E2_1_transcript233/f3p0/4173, transcript_HQ_E2_1_transcript582/f3p0/3643, transcript_HQ_E2_1_transcript842/f3p0/3430	transcript_HQ_E3_1_transcript1072/f2p0/2522, transcript_HQ_E3_1_transcript13839/f2p0/1144, transcript_HQ_E3_1_transcript14645/f2p0/1106, transcript_HQ_E3_1_transcript45/f4p0/3940
OG0000103	transcript_HQ_P2_transcript3557/f4p0/3581, transcript_HQ_P2_transcript3875/f2p0/3496, transcript_HQ_P2_transcript4229/f3p0/3383, transcript_HQ_P2_transcript4446/f2p0/3347, transcript_HQ_P2_transcript4516/f2p0/3312, transcript_HQ_P2_transcript4519/f5p0/3312, transcript_HQ_P2_transcript4802/f3p0/3217, transcript_HQ_P2_transcript4837/f4p0/3258, transcript_HQ_P2_transcript4921/f5p0/3232, transcript_H…	transcript_HQ_E1_1_transcript18992/f2p0/1301
OG0000104	transcript_HQ_P2_transcript1178/f2p0/4707, transcript_HQ_P2_transcript6347/f2p0/2982	transcript_HQ_E1_1_transcript212/f6p0/4650	transcript_HQ_E2_1_transcript1235/f3p0/3269, transcript_HQ_E2_1_transcript13208/f3p0/1742, transcript_HQ_E2_1_transcript1718/f2p0/2898, transcript_HQ_E2_1_transcript23577/f2p0/1194, transcript_HQ_E2_1_transcript23943/f3p0/1199, transcript_HQ_E2_1_transcript27048/f2p0/1068, transcript_HQ_E2_1_transcript2865/f2p0/2713, transcript_HQ_E2_1_transcript6315/f3p0/2299, transcript_HQ_E2_1_transcript664/f3…	transcript_HQ_E3_1_transcript2280/f2p0/2178
OG0000105	transcript_HQ_P2_transcript11744/f4p0/2322, transcript_HQ_P2_transcript2303/f7p0/3982, transcript_HQ_P2_transcript2950/f3p0/3775, transcript_HQ_P2_transcript7773/f2p0/2781, transcript_HQ_P2_transcript9691/f5p0/2550	transcript_HQ_E1_1_transcript3111/f28p0/2817, transcript_HQ_E1_1_transcript4132/f11p0/2645	transcript_HQ_E2_1_transcript2080/f2p0/2918, transcript_HQ_E2_1_transcript2812/f5p0/2735, transcript_HQ_E2_1_transcript2843/f8p0/2708, transcript_HQ_E2_1_transcript4015/f27p0/2507	transcript_HQ_E3_1_transcript1466/f11p0/2388, transcript_HQ_E3_1_transcript862/f2p0/2624
OG0000106	transcript_HQ_P2_transcript18590/f8p0/1371, transcript_HQ_P2_transcript7610/f5p0/2815, transcript_HQ_P2_transcript7687/f111p0/2717	transcript_HQ_E1_1_transcript2866/f4p0/2891, transcript_HQ_E1_1_transcript3521/f46p0/2704, transcript_HQ_E1_1_transcript3571/f2p0/2744, transcript_HQ_E1_1_transcript7909/f9p0/2132	transcript_HQ_E2_1_transcript1293/f5p0/3198, transcript_HQ_E2_1_transcript1894/f13p0/2982, transcript_HQ_E2_1_transcript2466/f3p0/2826	transcript_HQ_E3_1_transcript8908/f7p0/1435, transcript_HQ_E3_1_transcript905/f2p0/2589, transcript_HQ_E3_1_transcript934/f38p0/2542
OG0000107	transcript_HQ_P2_transcript10291/f32p0/2417, transcript_HQ_P2_transcript10659/f17p0/2428	transcript_HQ_E1_1_transcript5313/f44p0/2422, transcript_HQ_E1_1_transcript5366/f19p0/2422, transcript_HQ_E1_1_transcript8476/f5p0/2083	transcript_HQ_E2_1_transcript10378/f7p0/1955, transcript_HQ_E2_1_transcript12150/f2p0/1704, transcript_HQ_E2_1_transcript6098/f18p0/2233, transcript_HQ_E2_1_transcript7118/f12p0/2147, transcript_HQ_E2_1_transcript8002/f3p0/2098	transcript_HQ_E3_1_transcript1265/f2p0/2452, transcript_HQ_E3_1_transcript1374/f4p0/2428, transcript_HQ_E3_1_transcript1523/f2p0/2397
OG0000108	transcript_HQ_P2_transcript18859/f2p0/1286, transcript_HQ_P2_transcript20214/f7p0/718, transcript_HQ_P2_transcript20331/f4p0/668		transcript_HQ_E2_1_transcript26054/f3p0/1095, transcript_HQ_E2_1_transcript29654/f53p0/748, transcript_HQ_E2_1_transcript30086/f8p0/805, transcript_HQ_E2_1_transcript30381/f14p0/766, transcript_HQ_E2_1_transcript30426/f2p0/763	transcript_HQ_E3_1_transcript13715/f2p0/1159, transcript_HQ_E3_1_transcript20804/f32p0/759, transcript_HQ_E3_1_transcript20853/f35p0/744, transcript_HQ_E3_1_transcript22118/f8p0/728, transcript_HQ_E3_1_transcript22520/f5p0/712
OG0000109	transcript_HQ_P2_transcript11183/f2p0/2390, transcript_HQ_P2_transcript14733/f3p0/2005, transcript_HQ_P2_transcript9136/f7p0/2578	transcript_HQ_E1_1_transcript10685/f3p0/1886, transcript_HQ_E1_1_transcript12158/f2p0/1770, transcript_HQ_E1_1_transcript13281/f8p0/1708, transcript_HQ_E1_1_transcript4688/f2p0/2530, transcript_HQ_E1_1_transcript5734/f4p0/2386, transcript_HQ_E1_1_transcript6232/f5p0/2317, transcript_HQ_E1_1_transcript6580/f3p0/2247, transcript_HQ_E1_1_transcript7917/f2p0/2125, transcript_HQ_E1_1_transcript9366/f2…
OG0000110	transcript_HQ_P2_transcript11772/f3p0/2326, transcript_HQ_P2_transcript3851/f2p0/3500, transcript_HQ_P2_transcript5775/f2p0/3080, transcript_HQ_P2_transcript5942/f2p0/3045, transcript_HQ_P2_transcript6182/f3p0/2998, transcript_HQ_P2_transcript6216/f2p0/3007, transcript_HQ_P2_transcript8357/f2p0/2722	transcript_HQ_E1_1_transcript4507/f2p0/2573, transcript_HQ_E1_1_transcript6887/f2p0/2244, transcript_HQ_E1_1_transcript8115/f4p0/2058, transcript_HQ_E1_1_transcript8877/f2p0/2036, transcript_HQ_E1_1_transcript9209/f2p0/2030
OG0000111	transcript_HQ_P2_transcript10598/f3p0/2455, transcript_HQ_P2_transcript11630/f5p0/2291, transcript_HQ_P2_transcript11997/f17p0/2285, transcript_HQ_P2_transcript2110/f5p0/4092, transcript_HQ_P2_transcript2226/f2p0/4016, transcript_HQ_P2_transcript5122/f2p0/3184, transcript_HQ_P2_transcript5365/f11p0/3132, transcript_HQ_P2_transcript7864/f3p0/2763, transcript_HQ_P2_transcript8105/f3p0/2710	transcript_HQ_E1_1_transcript10334/f2p0/1931, transcript_HQ_E1_1_transcript13392/f2p0/1690, transcript_HQ_E1_1_transcript5623/f13p0/2421
OG0000112	transcript_HQ_P2_transcript11820/f2p0/2221, transcript_HQ_P2_transcript14168/f2p0/2085, transcript_HQ_P2_transcript15798/f2p0/1874, transcript_HQ_P2_transcript7596/f2p0/2805, transcript_HQ_P2_transcript8398/f2p0/2805	transcript_HQ_E1_1_transcript13485/f2p0/1710, transcript_HQ_E1_1_transcript3237/f2p0/2808, transcript_HQ_E1_1_transcript5649/f2p0/2409, transcript_HQ_E1_1_transcript8342/f3p0/2086, transcript_HQ_E1_1_transcript9539/f2p0/1974		transcript_HQ_E3_1_transcript16409/f2p0/1044, transcript_HQ_E3_1_transcript8458/f7p0/1491
OG0000113	transcript_HQ_P2_transcript5181/f5p0/3168, transcript_HQ_P2_transcript5485/f8p0/3119, transcript_HQ_P2_transcript7225/f29p0/2797, transcript_HQ_P2_transcript8369/f7p0/2714	transcript_HQ_E1_1_transcript19860/f2p0/1249, transcript_HQ_E1_1_transcript2275/f9p0/3036, transcript_HQ_E1_1_transcript8177/f2p0/1993	transcript_HQ_E2_1_transcript10942/f2p0/1881, transcript_HQ_E2_1_transcript1305/f2p0/3189, transcript_HQ_E2_1_transcript23876/f3p0/1215, transcript_HQ_E2_1_transcript4276/f2p0/2492, transcript_HQ_E2_1_transcript691/f2p0/3544
OG0000114	transcript_HQ_P2_transcript13181/f66p0/2030, transcript_HQ_P2_transcript13418/f41p0/2011, transcript_HQ_P2_transcript13869/f36p0/2077, transcript_HQ_P2_transcript13899/f7p0/2064, transcript_HQ_P2_transcript14356/f8p0/2030, transcript_HQ_P2_transcript15005/f2p0/1965	transcript_HQ_E1_1_transcript6790/f111p0/2036, transcript_HQ_E1_1_transcript7544/f2p0/2173, transcript_HQ_E1_1_transcript8192/f13p0/2069	transcript_HQ_E2_1_transcript9175/f3p0/2085	transcript_HQ_E3_1_transcript1759/f2p0/2313, transcript_HQ_E3_1_transcript4163/f249p0/1766
OG0000115	transcript_HQ_P2_transcript12638/f25p0/2146, transcript_HQ_P2_transcript12857/f6p0/2202	transcript_HQ_E1_1_transcript6253/f71p0/2174, transcript_HQ_E1_1_transcript8324/f6p0/2102, transcript_HQ_E1_1_transcript8848/f2p0/2044	transcript_HQ_E2_1_transcript26131/f2p0/1066, transcript_HQ_E2_1_transcript5922/f95p0/2189	transcript_HQ_E3_1_transcript19190/f2p0/882, transcript_HQ_E3_1_transcript2632/f2p0/2102, transcript_HQ_E3_1_transcript2653/f2p0/2100, transcript_HQ_E3_1_transcript3895/f3p0/1910, transcript_HQ_E3_1_transcript948/f2p0/2581
OG0000116	transcript_HQ_P2_transcript14216/f7p0/2045, transcript_HQ_P2_transcript15086/f3p0/1946, transcript_HQ_P2_transcript19959/f12p0/861, transcript_HQ_P2_transcript2798/f2p0/3815	transcript_HQ_E1_1_transcript23779/f24p0/866, transcript_HQ_E1_1_transcript8833/f6p0/2046	transcript_HQ_E2_1_transcript12697/f2p0/1776, transcript_HQ_E2_1_transcript13166/f3p0/1758, transcript_HQ_E2_1_transcript30540/f6p0/741	transcript_HQ_E3_1_transcript10240/f23p0/1323, transcript_HQ_E3_1_transcript21142/f29p0/747, transcript_HQ_E3_1_transcript8898/f3p0/1439
OG0000117	transcript_HQ_P2_transcript1202/f3p0/4692	transcript_HQ_E1_1_transcript5945/f3p0/2354, transcript_HQ_E1_1_transcript9613/f2p0/1988	transcript_HQ_E2_1_transcript15363/f2p0/1632, transcript_HQ_E2_1_transcript2930/f20p0/2700, transcript_HQ_E2_1_transcript4654/f2p0/2448, transcript_HQ_E2_1_transcript7074/f5p0/2201, transcript_HQ_E2_1_transcript7945/f5p0/2113	transcript_HQ_E3_1_transcript1484/f2p0/2386, transcript_HQ_E3_1_transcript20265/f2p0/828, transcript_HQ_E3_1_transcript3712/f2p0/1930, transcript_HQ_E3_1_transcript7140/f2p0/1576
OG0000118	transcript_HQ_P2_transcript13080/f6p0/2152, transcript_HQ_P2_transcript2277/f67p0/3962, transcript_HQ_P2_transcript2564/f2p0/3880, transcript_HQ_P2_transcript2613/f2p0/3873, transcript_HQ_P2_transcript4226/f3p0/3378, transcript_HQ_P2_transcript6042/f3p0/3069, transcript_HQ_P2_transcript6253/f2p0/3004	transcript_HQ_E1_1_transcript15369/f2p0/1561, transcript_HQ_E1_1_transcript552/f28p0/3970, transcript_HQ_E1_1_transcript9676/f6p0/1967	transcript_HQ_E2_1_transcript13583/f2p0/1740, transcript_HQ_E2_1_transcript1540/f15p0/3039
OG0000119	transcript_HQ_P2_transcript14137/f4p0/2054, transcript_HQ_P2_transcript15167/f59p0/1886, transcript_HQ_P2_transcript15629/f26p0/1840	transcript_HQ_E1_1_transcript10672/f12p0/1881, transcript_HQ_E1_1_transcript8920/f2p0/2030, transcript_HQ_E1_1_transcript9863/f34p0/1890	transcript_HQ_E2_1_transcript10260/f2p0/1940, transcript_HQ_E2_1_transcript10267/f5p0/1935, transcript_HQ_E2_1_transcript11257/f14p0/1872	transcript_HQ_E3_1_transcript2013/f3p0/2254, transcript_HQ_E3_1_transcript3463/f2p0/1964, transcript_HQ_E3_1_transcript4344/f6p0/1856
OG0000120	transcript_HQ_P2_transcript14190/f2p0/2060, transcript_HQ_P2_transcript14656/f5p0/2006, transcript_HQ_P2_transcript16111/f2p0/1810	transcript_HQ_E1_1_transcript8926/f37p0/2007	transcript_HQ_E2_1_transcript10943/f2p0/1832, transcript_HQ_E2_1_transcript12506/f5p0/1796, transcript_HQ_E2_1_transcript14838/f6p0/1658, transcript_HQ_E2_1_transcript8696/f22p0/1951, transcript_HQ_E2_1_transcript9460/f2p0/1862	transcript_HQ_E3_1_transcript11663/f2p0/1272, transcript_HQ_E3_1_transcript2027/f2p0/2129, transcript_HQ_E3_1_transcript4206/f4p0/1870
OG0000121	transcript_HQ_P2_transcript18305/f2p0/1439, transcript_HQ_P2_transcript18485/f2p0/1401, transcript_HQ_P2_transcript6102/f4p0/3022	transcript_HQ_E1_1_transcript14438/f7p0/1608, transcript_HQ_E1_1_transcript19910/f3p0/1244, transcript_HQ_E1_1_transcript20602/f2p0/1171, transcript_HQ_E1_1_transcript20990/f4p0/1143, transcript_HQ_E1_1_transcript22723/f2p0/1016, transcript_HQ_E1_1_transcript9691/f2p0/1958	transcript_HQ_E2_1_transcript18205/f2p0/1484, transcript_HQ_E2_1_transcript8596/f5p0/2059, transcript_HQ_E2_1_transcript9258/f5p0/2008
OG0000122	transcript_HQ_P2_transcript10828/f4p0/2430, transcript_HQ_P2_transcript11165/f2p0/2388, transcript_HQ_P2_transcript11423/f8p0/2362	transcript_HQ_E1_1_transcript13029/f5p0/1701, transcript_HQ_E1_1_transcript13150/f33p0/1668, transcript_HQ_E1_1_transcript15933/f3p0/1515, transcript_HQ_E1_1_transcript9139/f2p0/2010	transcript_HQ_E2_1_transcript23470/f3p0/1241, transcript_HQ_E2_1_transcript25820/f9p0/1105, transcript_HQ_E2_1_transcript6094/f3p0/2277, transcript_HQ_E2_1_transcript8609/f230p0/1861	transcript_HQ_E3_1_transcript2604/f36p0/1884
OG0000123	transcript_HQ_P2_transcript11447/f5p0/2377, transcript_HQ_P2_transcript14337/f124p0/1988, transcript_HQ_P2_transcript16090/f2p0/1843, transcript_HQ_P2_transcript16433/f62p0/1631, transcript_HQ_P2_transcript4441/f25p0/3244	transcript_HQ_E1_1_transcript10110/f5p0/1927, transcript_HQ_E1_1_transcript10399/f31p0/1868	transcript_HQ_E2_1_transcript17480/f42p0/1414, transcript_HQ_E2_1_transcript19181/f4p0/1431, transcript_HQ_E2_1_transcript3133/f9p0/2566	transcript_HQ_E3_1_transcript1311/f19p0/2425, transcript_HQ_E3_1_transcript5242/f2p0/1736
OG0000124	transcript_HQ_P2_transcript12224/f2p0/2253, transcript_HQ_P2_transcript12810/f3p0/2172, transcript_HQ_P2_transcript14257/f2p0/2064, transcript_HQ_P2_transcript14339/f3p0/2042, transcript_HQ_P2_transcript16179/f2p0/1810, transcript_HQ_P2_transcript9238/f2p0/2601	transcript_HQ_E1_1_transcript11202/f4p0/1835, transcript_HQ_E1_1_transcript6907/f3p0/2229	transcript_HQ_E2_1_transcript10177/f2p0/1941, transcript_HQ_E2_1_transcript12377/f9p0/1809	transcript_HQ_E3_1_transcript1659/f2p0/2334, transcript_HQ_E3_1_transcript4039/f2p0/1885
OG0000125	transcript_HQ_P2_transcript17989/f37p0/1480, transcript_HQ_P2_transcript18003/f3p0/1000	transcript_HQ_E1_1_transcript11444/f11p0/1649, transcript_HQ_E1_1_transcript12369/f3p0/1824, transcript_HQ_E1_1_transcript13123/f36p0/1492, transcript_HQ_E1_1_transcript14313/f60p0/1598, transcript_HQ_E1_1_transcript15372/f2p0/1550, transcript_HQ_E1_1_transcript15654/f6p0/1538, transcript_HQ_E1_1_transcript16331/f5p0/1495	transcript_HQ_E2_1_transcript17504/f3p0/1507, transcript_HQ_E2_1_transcript25259/f3p0/1132	transcript_HQ_E3_1_transcript4836/f2p0/1789
OG0000126	transcript_HQ_P2_transcript10542/f3p0/2446, transcript_HQ_P2_transcript11133/f39p0/2348, transcript_HQ_P2_transcript11538/f2p0/2339, transcript_HQ_P2_transcript11984/f7p0/2293, transcript_HQ_P2_transcript12949/f2p0/2189, transcript_HQ_P2_transcript13231/f2p0/2165	transcript_HQ_E1_1_transcript14082/f2p0/1630, transcript_HQ_E1_1_transcript5892/f21p0/2328, transcript_HQ_E1_1_transcript6167/f3p0/2370	transcript_HQ_E2_1_transcript2179/f2p0/2885, transcript_HQ_E2_1_transcript8152/f2p0/2107	transcript_HQ_E3_1_transcript1816/f3p0/2286
OG0000127	transcript_HQ_P2_transcript14671/f2p0/2018, transcript_HQ_P2_transcript18024/f2p0/1458	transcript_HQ_E1_1_transcript10840/f2p0/1886, transcript_HQ_E1_1_transcript12568/f2p0/1736, transcript_HQ_E1_1_transcript13349/f2p0/1689	transcript_HQ_E2_1_transcript10395/f3p0/1918, transcript_HQ_E2_1_transcript18218/f3p0/1520, transcript_HQ_E2_1_transcript4945/f3p0/2358, transcript_HQ_E2_1_transcript7495/f3p0/2128, transcript_HQ_E2_1_transcript9914/f3p0/1971	transcript_HQ_E3_1_transcript5606/f7p0/1705, transcript_HQ_E3_1_transcript6304/f5p0/1634
OG0000128	transcript_HQ_P2_transcript15620/f4p0/1678, transcript_HQ_P2_transcript19170/f4p0/1178, transcript_HQ_P2_transcript4990/f2p0/3211	transcript_HQ_E1_1_transcript13407/f5p0/1688, transcript_HQ_E1_1_transcript20011/f12p0/1211, transcript_HQ_E1_1_transcript22358/f5p0/1053, transcript_HQ_E1_1_transcript24096/f2p0/806, transcript_HQ_E1_1_transcript6906/f4p0/2219, transcript_HQ_E1_1_transcript8466/f2p0/2086	transcript_HQ_E2_1_transcript18741/f2p0/1452, transcript_HQ_E2_1_transcript6238/f2p0/2266	transcript_HQ_E3_1_transcript8949/f3p0/1424
OG0000129	transcript_HQ_P2_transcript12591/f2p0/2238, transcript_HQ_P2_transcript18113/f13p0/1493, transcript_HQ_P2_transcript18121/f12p0/1460	transcript_HQ_E1_1_transcript15322/f11p0/1555, transcript_HQ_E1_1_transcript16279/f25p0/1467	transcript_HQ_E2_1_transcript4145/f2p0/2558, transcript_HQ_E2_1_transcript5136/f2p0/2373, transcript_HQ_E2_1_transcript7309/f67p0/1970, transcript_HQ_E2_1_transcript9449/f14p0/1993, transcript_HQ_E2_1_transcript9597/f18p0/1939	transcript_HQ_E3_1_transcript16939/f7p0/948, transcript_HQ_E3_1_transcript17186/f8p0/978
OG0000130	transcript_HQ_P2_transcript18202/f2p0/1465, transcript_HQ_P2_transcript19076/f3p0/1202	transcript_HQ_E1_1_transcript16899/f8p0/1441, transcript_HQ_E1_1_transcript18117/f2p0/1368, transcript_HQ_E1_1_transcript18623/f2p0/1333, transcript_HQ_E1_1_transcript1908/f4p0/3142, transcript_HQ_E1_1_transcript20304/f22p0/1201	transcript_HQ_E2_1_transcript15256/f4p0/1634, transcript_HQ_E2_1_transcript17644/f6p0/1515	transcript_HQ_E3_1_transcript10217/f2p0/1353, transcript_HQ_E3_1_transcript10654/f55p0/1194, transcript_HQ_E3_1_transcript9602/f4p0/1399
OG0000131	transcript_HQ_P2_transcript18874/f2p0/1272, transcript_HQ_P2_transcript5663/f11p0/3083, transcript_HQ_P2_transcript6574/f3p0/2896, transcript_HQ_P2_transcript7363/f11p0/2835	transcript_HQ_E1_1_transcript1638/f2p0/3239, transcript_HQ_E1_1_transcript19405/f5p0/1274, transcript_HQ_E1_1_transcript3107/f3p0/2835	transcript_HQ_E2_1_transcript2386/f2p0/2824, transcript_HQ_E2_1_transcript7112/f2p0/2104, transcript_HQ_E2_1_transcript8938/f2p0/2026	transcript_HQ_E3_1_transcript10127/f2p0/1354, transcript_HQ_E3_1_transcript300/f3p0/3036
OG0000132	transcript_HQ_P2_transcript15274/f2p0/1943, transcript_HQ_P2_transcript18697/f4p0/1300	transcript_HQ_E1_1_transcript18465/f4p0/1349	transcript_HQ_E2_1_transcript10595/f3p0/1916, transcript_HQ_E2_1_transcript11537/f2p0/1853	transcript_HQ_E3_1_transcript11325/f2p0/1298, transcript_HQ_E3_1_transcript11604/f4p0/1244, transcript_HQ_E3_1_transcript13756/f15p0/1096, transcript_HQ_E3_1_transcript15125/f13p0/1072, transcript_HQ_E3_1_transcript19603/f3p0/844, transcript_HQ_E3_1_transcript21433/f5p0/766, transcript_HQ_E3_1_transcript8673/f2p0/1460
OG0000133	transcript_HQ_P2_transcript3251/f3p0/3677, transcript_HQ_P2_transcript4417/f2p0/3336, transcript_HQ_P2_transcript6339/f8p0/2987, transcript_HQ_P2_transcript6893/f3p0/2893	transcript_HQ_E1_1_transcript1770/f12p0/3168, transcript_HQ_E1_1_transcript2135/f14p0/3068, transcript_HQ_E1_1_transcript2844/f2p0/2901, transcript_HQ_E1_1_transcript3092/f2p0/2845	transcript_HQ_E2_1_transcript1281/f3p0/3195, transcript_HQ_E2_1_transcript22358/f2p0/1278	transcript_HQ_E3_1_transcript357/f10p0/3016, transcript_HQ_E3_1_transcript645/f3p0/2742
OG0000134	transcript_HQ_P2_transcript11382/f3p0/2377, transcript_HQ_P2_transcript11831/f2p0/2316, transcript_HQ_P2_transcript12257/f4p0/2266, transcript_HQ_P2_transcript14839/f2p0/1982, transcript_HQ_P2_transcript5036/f2p0/3203, transcript_HQ_P2_transcript5888/f3p0/3072	transcript_HQ_E1_1_transcript18933/f4p0/1435, transcript_HQ_E1_1_transcript3504/f2p0/2745, transcript_HQ_E1_1_transcript4822/f5p0/2505, transcript_HQ_E1_1_transcript5937/f5p0/2389	transcript_HQ_E2_1_transcript25035/f2p0/1143	transcript_HQ_E3_1_transcript969/f2p0/2532
OG0000135	transcript_HQ_P2_transcript15613/f2p0/1903, transcript_HQ_P2_transcript19564/f2p0/1029	transcript_HQ_E1_1_transcript23599/f10p0/861, transcript_HQ_E1_1_transcript23957/f2p0/835	transcript_HQ_E2_1_transcript11268/f9p0/1877, transcript_HQ_E2_1_transcript21656/f8p0/1298, transcript_HQ_E2_1_transcript22032/f17p0/1275, transcript_HQ_E2_1_transcript23294/f2p0/1231, transcript_HQ_E2_1_transcript23948/f7p0/1202, transcript_HQ_E2_1_transcript28472/f17p0/896	transcript_HQ_E3_1_transcript10011/f3p0/1360, transcript_HQ_E3_1_transcript17305/f5p0/972
OG0000136	transcript_HQ_P2_transcript1391/f3p0/4528, transcript_HQ_P2_transcript7568/f216p0/2679, transcript_HQ_P2_transcript8952/f28p0/2609	transcript_HQ_E1_1_transcript230/f2p0/4590, transcript_HQ_E1_1_transcript3633/f107p0/2690, transcript_HQ_E1_1_transcript4136/f20p0/2616	transcript_HQ_E2_1_transcript1029/f26p0/3263, transcript_HQ_E2_1_transcript1059/f3p0/3289, transcript_HQ_E2_1_transcript1070/f3p0/3312, transcript_HQ_E2_1_transcript1140/f8p0/3231, transcript_HQ_E2_1_transcript21232/f2p0/1338	transcript_HQ_E3_1_transcript70/f7p0/3636
OG0000137	transcript_HQ_P2_transcript19764/f11p0/943	transcript_HQ_E1_1_transcript23244/f8p0/941	transcript_HQ_E2_1_transcript28493/f19p0/876, transcript_HQ_E2_1_transcript30731/f3p0/701	transcript_HQ_E3_1_transcript14319/f4p0/1098, transcript_HQ_E3_1_transcript15978/f6p0/1039, transcript_HQ_E3_1_transcript17462/f5p0/959, transcript_HQ_E3_1_transcript17615/f26p0/898, transcript_HQ_E3_1_transcript17806/f4p0/939, transcript_HQ_E3_1_transcript19021/f21p0/860, transcript_HQ_E3_1_transcript19585/f16p0/863, transcript_HQ_E3_1_transcript25872/f2p0/452
OG0000138	transcript_HQ_P2_transcript7244/f21p0/2809, transcript_HQ_P2_transcript8749/f2p0/2651	transcript_HQ_E1_1_transcript2865/f2p0/2946, transcript_HQ_E1_1_transcript3275/f2p0/2799, transcript_HQ_E1_1_transcript5423/f4p0/2417, transcript_HQ_E1_1_transcript6272/f2p0/2327, transcript_HQ_E1_1_transcript7193/f2p0/2211	transcript_HQ_E2_1_transcript10145/f3p0/1938, transcript_HQ_E2_1_transcript15277/f2p0/1642, transcript_HQ_E2_1_transcript340/f2p0/3955, transcript_HQ_E2_1_transcript3530/f2p0/2620	transcript_HQ_E3_1_transcript5928/f2p0/1677
OG0000139	transcript_HQ_P2_transcript6943/f25p0/2845, transcript_HQ_P2_transcript9288/f2p0/2599, transcript_HQ_P2_transcript9471/f2p0/2569	transcript_HQ_E1_1_transcript2848/f5p0/2905, transcript_HQ_E1_1_transcript2957/f12p0/2807, transcript_HQ_E1_1_transcript4256/f9p0/2600	transcript_HQ_E2_1_transcript10603/f52p0/1822, transcript_HQ_E2_1_transcript14145/f5p0/1701	transcript_HQ_E3_1_transcript2037/f2p0/2268, transcript_HQ_E3_1_transcript553/f7p0/2721, transcript_HQ_E3_1_transcript6197/f4p0/1604, transcript_HQ_E3_1_transcript636/f5p0/2747
OG0000140	transcript_HQ_P2_transcript11411/f71p0/2284, transcript_HQ_P2_transcript17015/f7p0/1696, transcript_HQ_P2_transcript17463/f2p0/1624	transcript_HQ_E1_1_transcript6421/f38p0/2285, transcript_HQ_E1_1_transcript6747/f3p0/2254	transcript_HQ_E2_1_transcript4865/f26p0/2370, transcript_HQ_E2_1_transcript8754/f3p0/2015	transcript_HQ_E3_1_transcript2826/f3p0/2066, transcript_HQ_E3_1_transcript2826/f3p0/2066, transcript_HQ_E3_1_transcript502/f4p0/2865, transcript_HQ_E3_1_transcript7742/f2p0/1517, transcript_HQ_E3_1_transcript999/f2p0/2574
OG0000141	transcript_HQ_P2_transcript10140/f16p0/2499, transcript_HQ_P2_transcript6370/f2p0/2988, transcript_HQ_P2_transcript8419/f5p0/2700, transcript_HQ_P2_transcript8568/f48p0/2611	transcript_HQ_E1_1_transcript4218/f10p0/2620	transcript_HQ_E2_1_transcript2847/f2p0/2739, transcript_HQ_E2_1_transcript3481/f3p0/2625, transcript_HQ_E2_1_transcript3946/f12p0/2545, transcript_HQ_E2_1_transcript4019/f5p0/2529	transcript_HQ_E3_1_transcript602/f13p0/2725, transcript_HQ_E3_1_transcript738/f2p0/2688, transcript_HQ_E3_1_transcript875/f2p0/2617
OG0000142			transcript_HQ_E2_1_transcript15069/f2p0/1648, transcript_HQ_E2_1_transcript16817/f3p0/1554, transcript_HQ_E2_1_transcript18685/f29p0/1355, transcript_HQ_E2_1_transcript21800/f2p0/1304, transcript_HQ_E2_1_transcript25209/f3p0/1128, transcript_HQ_E2_1_transcript27790/f15p0/952, transcript_HQ_E2_1_transcript3290/f5p0/2659, transcript_HQ_E2_1_transcript4161/f5p0/2531, transcript_HQ_E2_1_transcript474…
OG0000143			transcript_HQ_E2_1_transcript10958/f2p0/1895, transcript_HQ_E2_1_transcript22989/f23p0/1183, transcript_HQ_E2_1_transcript24271/f13p0/1159, transcript_HQ_E2_1_transcript25604/f7p0/1113, transcript_HQ_E2_1_transcript27923/f258p0/792, transcript_HQ_E2_1_transcript29906/f15p0/770, transcript_LQ_E2_1_transcript27687/f2p0/1086	transcript_HQ_E3_1_transcript12001/f5p0/1248, transcript_HQ_E3_1_transcript13089/f3p0/1211, transcript_HQ_E3_1_transcript19820/f2p0/842, transcript_HQ_E3_1_transcript7252/f16p0/1521, transcript_HQ_E3_1_transcript8427/f26p0/1461
OG0000144			transcript_HQ_E2_1_transcript1020/f2p0/3335, transcript_HQ_E2_1_transcript13741/f2p0/1722, transcript_HQ_E2_1_transcript15798/f2p0/1622, transcript_HQ_E2_1_transcript18579/f2p0/1464, transcript_HQ_E2_1_transcript2572/f2p0/2782, transcript_HQ_E2_1_transcript3724/f2p0/2598, transcript_HQ_E2_1_transcript39/f2p0/5222, transcript_HQ_E2_1_transcript6200/f2p0/2258, transcript_LQ_E2_1_transcript5054/f2p0…	transcript_HQ_E3_1_transcript11857/f2p0/1250, transcript_HQ_E3_1_transcript15535/f2p0/1052, transcript_HQ_E3_1_transcript8656/f2p0/1452
OG0000145			transcript_HQ_E2_1_transcript2061/f2p0/2908, transcript_HQ_E2_1_transcript23291/f2p0/1233, transcript_HQ_E2_1_transcript23436/f5p0/1197, transcript_HQ_E2_1_transcript2412/f4p0/2819, transcript_HQ_E2_1_transcript2776/f2p0/2739, transcript_HQ_E2_1_transcript3950/f2p0/2540, transcript_HQ_E2_1_transcript4516/f2p0/2498, transcript_HQ_E2_1_transcript5322/f2p0/2376, transcript_HQ_E2_1_transcript6069/f2p…	transcript_HQ_E3_1_transcript433/f2p0/2934
OG0000146	transcript_HQ_P2_transcript12850/f4p0/2183, transcript_HQ_P2_transcript16083/f2p0/1831, transcript_HQ_P2_transcript5721/f2p0/3085	transcript_HQ_E1_1_transcript1884/f2p0/3189, transcript_HQ_E1_1_transcript5796/f5p0/2205, transcript_HQ_E1_1_transcript5952/f2p0/2365, transcript_HQ_E1_1_transcript6137/f2p0/2353, transcript_HQ_E1_1_transcript8275/f2p0/2098, transcript_HQ_E1_1_transcript8395/f3p0/2108, transcript_HQ_E1_1_transcript8531/f3p0/2099, transcript_HQ_E1_1_transcript9790/f3p0/1949
OG0000147	transcript_HQ_P2_transcript13166/f31p0/2106	transcript_HQ_E1_1_transcript8102/f18p0/2080	transcript_HQ_E2_1_transcript7336/f5p0/2165, transcript_HQ_E2_1_transcript8883/f3p0/2034	transcript_HQ_E3_1_transcript20905/f2p0/785, transcript_HQ_E3_1_transcript2684/f2p0/2098, transcript_HQ_E3_1_transcript3342/f4p0/1989, transcript_HQ_E3_1_transcript3793/f36p0/1904, transcript_HQ_E3_1_transcript4037/f2p0/1884, transcript_HQ_E3_1_transcript6269/f10p0/1661, transcript_HQ_E3_1_transcript837/f2p0/2589
OG0000148	transcript_HQ_P2_transcript10671/f2p0/2435, transcript_HQ_P2_transcript12705/f7p0/2216, transcript_HQ_P2_transcript13001/f6p0/2127, transcript_HQ_P2_transcript13286/f5p0/2162, transcript_HQ_P2_transcript9750/f5p0/2546	transcript_HQ_E1_1_transcript7411/f5p0/2195, transcript_HQ_E1_1_transcript7682/f3p0/2147, transcript_HQ_E1_1_transcript8105/f4p0/2111	transcript_HQ_E2_1_transcript7058/f8p0/2192, transcript_HQ_E2_1_transcript7259/f7p0/2173	transcript_HQ_E3_1_transcript2040/f7p0/2227
OG0000149	transcript_HQ_P2_transcript13947/f16p0/2082, transcript_HQ_P2_transcript14303/f26p0/2045	transcript_HQ_E1_1_transcript12127/f2p0/1782, transcript_HQ_E1_1_transcript7152/f4p0/2222, transcript_HQ_E1_1_transcript8114/f42p0/2051, transcript_HQ_E1_1_transcript8323/f5p0/2089, transcript_HQ_E1_1_transcript9036/f2p0/2035	transcript_HQ_E2_1_transcript4013/f4p0/2540, transcript_HQ_E2_1_transcript4710/f6p0/2464, transcript_HQ_E2_1_transcript5037/f21p0/2400	transcript_HQ_E3_1_transcript9886/f2p0/1383
OG0000150	transcript_HQ_P2_transcript13477/f3p0/2140, transcript_HQ_P2_transcript14327/f3p0/2033, transcript_HQ_P2_transcript7460/f2p0/2832	transcript_HQ_E1_1_transcript14499/f3p0/1605, transcript_HQ_E1_1_transcript18416/f2p0/1356, transcript_HQ_E1_1_transcript2496/f3p0/2986, transcript_HQ_E1_1_transcript6513/f14p0/2263, transcript_HQ_E1_1_transcript6742/f4p0/2249, transcript_HQ_E1_1_transcript7630/f4p0/2157, transcript_HQ_E1_1_transcript8708/f2p0/2067		transcript_HQ_E3_1_transcript1848/f2p0/2287
OG0000151	transcript_HQ_P2_transcript3993/f6p0/3455, transcript_HQ_P2_transcript4670/f2p0/3286, transcript_HQ_P2_transcript4856/f3p0/3240, transcript_HQ_P2_transcript6661/f2p0/2790	transcript_HQ_E1_1_transcript10983/f3p0/1862, transcript_HQ_E1_1_transcript15123/f2p0/1562, transcript_HQ_E1_1_transcript4730/f2p0/2516, transcript_HQ_E1_1_transcript5068/f2p0/2478	transcript_HQ_E2_1_transcript11643/f4p0/1864, transcript_HQ_E2_1_transcript12019/f6p0/1834, transcript_HQ_E2_1_transcript7677/f4p0/2176
OG0000152	transcript_HQ_P2_transcript1675/f3p0/4274, transcript_HQ_P2_transcript2272/f6p0/3947, transcript_HQ_P2_transcript2322/f2p0/3985, transcript_HQ_P2_transcript2394/f7p0/3952, transcript_HQ_P2_transcript4258/f3p0/3405, transcript_HQ_P2_transcript6288/f7p0/2998	transcript_HQ_E1_1_transcript2466/f10p0/2934, transcript_HQ_E1_1_transcript8664/f2p0/2055, transcript_HQ_E1_1_transcript960/f2p0/3708	transcript_HQ_E2_1_transcript828/f2p0/3441, transcript_HQ_E2_1_transcript9064/f2p0/2027
OG0000153	transcript_HQ_P2_transcript12828/f2p0/2230, transcript_HQ_P2_transcript13504/f15p0/2064	transcript_HQ_E1_1_transcript8252/f11p0/2087	transcript_HQ_E2_1_transcript10156/f62p0/1810, transcript_HQ_E2_1_transcript10466/f2p0/1925, transcript_HQ_E2_1_transcript7143/f2p0/2178, transcript_HQ_E2_1_transcript8513/f3p0/2059, transcript_HQ_E2_1_transcript9437/f2p0/1993, transcript_HQ_E2_1_transcript9535/f2p0/1992	transcript_HQ_E3_1_transcript4183/f2p0/1867, transcript_HQ_E3_1_transcript4762/f2p0/1790
OG0000154		transcript_HQ_E1_1_transcript4322/f2p0/2602, transcript_HQ_E1_1_transcript7485/f3p0/2186, transcript_HQ_E1_1_transcript9099/f4p0/1996	transcript_HQ_E2_1_transcript15717/f2p0/1603, transcript_HQ_E2_1_transcript18016/f4p0/1503, transcript_HQ_E2_1_transcript18369/f4p0/1470, transcript_HQ_E2_1_transcript18429/f2p0/1460, transcript_HQ_E2_1_transcript18742/f4p0/1458, transcript_HQ_E2_1_transcript19876/f3p0/1413, transcript_HQ_E2_1_transcript5123/f3p0/2329	transcript_HQ_E3_1_transcript13437/f2p0/1166
OG0000155	transcript_HQ_P2_transcript17326/f2p0/1623, transcript_HQ_P2_transcript9725/f3p0/2544	transcript_HQ_E1_1_transcript13269/f2p0/1699, transcript_HQ_E1_1_transcript13786/f2p0/1596, transcript_HQ_E1_1_transcript16845/f2p0/1453, transcript_HQ_E1_1_transcript17260/f2p0/1437, transcript_HQ_E1_1_transcript18080/f2p0/1366, transcript_HQ_E1_1_transcript18604/f2p0/1348, transcript_HQ_E1_1_transcript22414/f2p0/1035, transcript_HQ_E1_1_transcript5584/f2p0/2413, transcript_LQ_E1_1_transcript172…
OG0000156	transcript_HQ_P2_transcript11784/f2p0/2324, transcript_HQ_P2_transcript16539/f2p0/1768, transcript_HQ_P2_transcript16692/f4p0/1741, transcript_HQ_P2_transcript16811/f22p0/1705, transcript_HQ_P2_transcript6335/f2p0/2995, transcript_HQ_P2_transcript7713/f3p0/2797, transcript_HQ_P2_transcript8650/f2p0/2671	transcript_HQ_E1_1_transcript11356/f11p0/1719, transcript_HQ_E1_1_transcript11653/f2p0/1812, transcript_HQ_E1_1_transcript11813/f2p0/1757, transcript_HQ_E1_1_transcript12925/f70p0/1692
OG0000157	transcript_HQ_P2_transcript5375/f21p0/3123, transcript_HQ_P2_transcript6523/f5p0/2956	transcript_HQ_E1_1_transcript12757/f3p0/1732, transcript_HQ_E1_1_transcript14706/f5p0/1592, transcript_HQ_E1_1_transcript1502/f37p0/3064, transcript_HQ_E1_1_transcript2602/f13p0/2931	transcript_HQ_E2_1_transcript1787/f2p0/3004, transcript_HQ_E2_1_transcript18834/f2p0/1433, transcript_HQ_E2_1_transcript2039/f7p0/2919	transcript_HQ_E3_1_transcript616/f3p0/2741, transcript_HQ_E3_1_transcript889/f2p0/2611
OG0000158	transcript_HQ_P2_transcript11312/f4p0/2379, transcript_HQ_P2_transcript8339/f8p0/2691	transcript_HQ_E1_1_transcript10070/f2p0/1964, transcript_HQ_E1_1_transcript22261/f2p0/1057, transcript_HQ_E1_1_transcript2977/f3p0/2881, transcript_HQ_E1_1_transcript5519/f3p0/2423	transcript_HQ_E2_1_transcript5029/f2p0/2399	transcript_HQ_E3_1_transcript15164/f3p0/1078, transcript_HQ_E3_1_transcript347/f2p0/3017, transcript_HQ_E3_1_transcript796/f2p0/2656, transcript_HQ_E3_1_transcript8523/f4p0/1445
OG0000159	transcript_HQ_P2_transcript16696/f6p0/1749	transcript_HQ_E1_1_transcript13706/f4p0/1655, transcript_HQ_E1_1_transcript14437/f2p0/1619	transcript_HQ_E2_1_transcript13585/f2p0/1754, transcript_HQ_E2_1_transcript13969/f2p0/1720, transcript_HQ_E2_1_transcript14273/f8p0/1703, transcript_HQ_E2_1_transcript19537/f4p0/1420, transcript_HQ_E2_1_transcript6908/f4p0/2159, transcript_HQ_E2_1_transcript8734/f2p0/2044	transcript_HQ_E3_1_transcript1902/f5p0/2265, transcript_HQ_E3_1_transcript2010/f3p0/2261
OG0000160	transcript_HQ_P2_transcript1393/f2p0/4541, transcript_HQ_P2_transcript17186/f15p0/1654, transcript_HQ_P2_transcript19011/f8p0/1223, transcript_HQ_P2_transcript19556/f2p0/1050	transcript_HQ_E1_1_transcript11073/f4p0/1844, transcript_HQ_E1_1_transcript13748/f55p0/1625, transcript_HQ_E1_1_transcript18006/f35p0/1225	transcript_HQ_E2_1_transcript28987/f4p0/904, transcript_HQ_E2_1_transcript8532/f2p0/2049	transcript_HQ_E3_1_transcript4231/f3p0/1859, transcript_HQ_E3_1_transcript7594/f2p0/1532
OG0000161	transcript_HQ_P2_transcript11199/f2p0/2160, transcript_HQ_P2_transcript8124/f4p0/2721, transcript_LQ_P2_transcript12814/f2p0/2105	transcript_HQ_E1_1_transcript10511/f2p0/1916, transcript_HQ_E1_1_transcript11047/f3p0/1848, transcript_HQ_E1_1_transcript5420/f2p0/2464, transcript_HQ_E1_1_transcript6182/f6p0/2053, transcript_HQ_E1_1_transcript6935/f3p0/2230, transcript_HQ_E1_1_transcript7916/f3p0/2143	transcript_HQ_E2_1_transcript4189/f70p0/2459	transcript_HQ_E3_1_transcript1674/f55p0/2246
OG0000162	transcript_HQ_P2_transcript14909/f16p0/1958, transcript_HQ_P2_transcript15912/f5p0/1854, transcript_HQ_P2_transcript16475/f39p0/1703, transcript_HQ_P2_transcript17959/f2p0/1514	transcript_HQ_E1_1_transcript10135/f109p0/1709, transcript_HQ_E1_1_transcript11131/f16p0/1805, transcript_HQ_E1_1_transcript13530/f3p0/1665, transcript_HQ_E1_1_transcript15394/f5p0/1549	transcript_HQ_E2_1_transcript2867/f2p0/2711, transcript_HQ_E2_1_transcript30274/f5p0/779	transcript_HQ_E3_1_transcript3174/f52p0/1939
OG0000163	transcript_HQ_P2_transcript13808/f3p0/2099	transcript_HQ_E1_1_transcript12916/f2p0/1706, transcript_HQ_E1_1_transcript15564/f10p0/1546	transcript_HQ_E2_1_transcript20256/f7p0/1390, transcript_HQ_E2_1_transcript22266/f31p0/1273, transcript_HQ_E2_1_transcript23269/f2p0/1246, transcript_HQ_E2_1_transcript24583/f3p0/1167	transcript_HQ_E3_1_transcript11560/f25p0/1258, transcript_HQ_E3_1_transcript11823/f9p0/1262, transcript_HQ_E3_1_transcript15332/f3p0/1067, transcript_HQ_E3_1_transcript16084/f5p0/1042
OG0000164	transcript_HQ_P2_transcript17311/f2p0/1646	transcript_HQ_E1_1_transcript13833/f2p0/1656, transcript_HQ_E1_1_transcript17428/f12p0/1326	transcript_HQ_E2_1_transcript13620/f27p0/1698	transcript_HQ_E3_1_transcript11455/f3p0/1301, transcript_HQ_E3_1_transcript3969/f2p0/1895, transcript_HQ_E3_1_transcript4819/f32p0/1684, transcript_HQ_E3_1_transcript5943/f8p0/1670, transcript_HQ_E3_1_transcript6173/f15p0/1643, transcript_HQ_E3_1_transcript6750/f4p0/1602, transcript_HQ_E3_1_transcript7075/f2p0/1593
OG0000165	transcript_HQ_P2_transcript13746/f32p0/1987, transcript_HQ_P2_transcript17338/f46p0/1587, transcript_HQ_P2_transcript17819/f3p0/1530, transcript_HQ_P2_transcript18254/f2p0/1451	transcript_HQ_E1_1_transcript14179/f131p0/1586, transcript_HQ_E1_1_transcript14736/f3p0/1591, transcript_HQ_E1_1_transcript15991/f2p0/1505, transcript_HQ_E1_1_transcript7476/f57p0/1981	transcript_HQ_E2_1_transcript14856/f13p0/1677, transcript_HQ_E2_1_transcript2855/f2p0/2737	transcript_HQ_E3_1_transcript6247/f2p0/1615
OG0000166	transcript_HQ_P2_transcript1253/f7p0/4610, transcript_HQ_P2_transcript1398/f11p0/4502, transcript_HQ_P2_transcript2276/f2p0/4004, transcript_HQ_P2_transcript2626/f3p0/3867, transcript_HQ_P2_transcript4646/f3p0/3292	transcript_HQ_E1_1_transcript1302/f2p0/3438, transcript_HQ_E1_1_transcript1477/f2p0/3356, transcript_HQ_E1_1_transcript356/f4p0/4279, transcript_HQ_E1_1_transcript7191/f2p0/2228	transcript_HQ_E2_1_transcript544/f2p0/3673	transcript_HQ_E3_1_transcript221/f2p0/3176
OG0000167	transcript_HQ_P2_transcript18430/f6p0/1410	transcript_HQ_E1_1_transcript13897/f2p0/1647, transcript_HQ_E1_1_transcript15819/f5p0/1507, transcript_HQ_E1_1_transcript17348/f11p0/1424, transcript_HQ_E1_1_transcript17481/f5p0/1410, transcript_HQ_E1_1_transcript17665/f3p0/1397, transcript_HQ_E1_1_transcript19190/f2p0/1306, transcript_HQ_E1_1_transcript22425/f2p0/1025	transcript_HQ_E2_1_transcript12869/f7p0/1772, transcript_HQ_E2_1_transcript16968/f2p0/1551	transcript_HQ_E3_1_transcript3100/f7p0/2022
OG0000168	transcript_HQ_P2_transcript3680/f2p0/3554, transcript_HQ_P2_transcript4545/f3p0/3317	transcript_HQ_E1_1_transcript1219/f3p0/3472, transcript_HQ_E1_1_transcript1341/f3p0/3419, transcript_HQ_E1_1_transcript1694/f2p0/3250, transcript_HQ_E1_1_transcript2204/f2p0/3110	transcript_HQ_E2_1_transcript29146/f2p0/881	transcript_HQ_E3_1_transcript124/f2p0/3429, transcript_HQ_E3_1_transcript125/f3p0/3535, transcript_HQ_E3_1_transcript5385/f2p0/1723, transcript_HQ_E3_1_transcript6076/f2p0/1670
OG0000169	transcript_HQ_P2_transcript1195/f2p0/4705, transcript_HQ_P2_transcript1788/f3p0/4252, transcript_HQ_P2_transcript2440/f6p0/4054, transcript_HQ_P2_transcript2947/f4p0/3768, transcript_HQ_P2_transcript4418/f3p0/3373, transcript_HQ_P2_transcript5260/f2p0/3206, transcript_HQ_P2_transcript541/f2p0/5424, transcript_HQ_P2_transcript926/f2p0/4913	transcript_HQ_E1_1_transcript1038/f2p0/3596, transcript_HQ_E1_1_transcript132/f2p0/4958, transcript_HQ_E1_1_transcript228/f2p0/4611
OG0000170	transcript_HQ_P2_transcript11645/f2p0/2342, transcript_HQ_P2_transcript13122/f3p0/2169, transcript_HQ_P2_transcript14104/f2p0/2072, transcript_HQ_P2_transcript14892/f6p0/1944, transcript_HQ_P2_transcript15369/f7p0/1917, transcript_HQ_P2_transcript15751/f3p0/1872, transcript_HQ_P2_transcript16039/f5p0/1829, transcript_HQ_P2_transcript19227/f2p0/1162, transcript_HQ_P2_transcript19415/f2p0/1090	transcript_HQ_E1_1_transcript10716/f2p0/1876, transcript_HQ_E1_1_transcript14070/f5p0/1632
OG0000171	transcript_HQ_P2_transcript2610/f4p0/3878, transcript_HQ_P2_transcript3599/f8p0/3516, transcript_HQ_P2_transcript3927/f8p0/3438, transcript_HQ_P2_transcript4502/f2p0/3388	transcript_HQ_E1_1_transcript1234/f2p0/3486	transcript_HQ_E2_1_transcript1344/f2p0/3175, transcript_HQ_E2_1_transcript16961/f2p0/1540, transcript_HQ_E2_1_transcript759/f3p0/3492	transcript_HQ_E3_1_transcript14226/f2p0/1125, transcript_HQ_E3_1_transcript4628/f2p0/1810, transcript_HQ_E3_1_transcript4857/f2p0/1814
OG0000172	transcript_HQ_P2_transcript10804/f2p0/2417, transcript_HQ_P2_transcript11649/f3p0/2336, transcript_HQ_P2_transcript12520/f10p0/2236, transcript_HQ_P2_transcript14778/f2p0/1984, transcript_HQ_P2_transcript16772/f2p0/1730	transcript_HQ_E1_1_transcript14209/f10p0/1618, transcript_HQ_E1_1_transcript7357/f6p0/2187, transcript_HQ_E1_1_transcript7518/f4p0/2169	transcript_HQ_E2_1_transcript2432/f3p0/2815, transcript_HQ_E2_1_transcript2723/f4p0/2793	transcript_HQ_E3_1_transcript4082/f3p0/1880
OG0000173	transcript_HQ_P2_transcript16425/f3p0/1798, transcript_HQ_P2_transcript17302/f3p0/1637, transcript_HQ_P2_transcript19818/f2p0/904	transcript_HQ_E1_1_transcript12439/f2p0/1755, transcript_HQ_E1_1_transcript14223/f3p0/1603, transcript_HQ_E1_1_transcript23487/f3p0/911	transcript_HQ_E2_1_transcript28797/f5p0/910, transcript_HQ_E2_1_transcript28915/f5p0/903	transcript_HQ_E3_1_transcript11247/f81p0/1248, transcript_HQ_E3_1_transcript19993/f2p0/804, transcript_HQ_E3_1_transcript20322/f8p0/822
OG0000174	transcript_HQ_P2_transcript3432/f22p0/3522	transcript_HQ_E1_1_transcript1147/f13p0/3546	transcript_HQ_E2_1_transcript1634/f6p0/3053, transcript_HQ_E2_1_transcript2472/f5p0/2784, transcript_HQ_E2_1_transcript4983/f2p0/2347, transcript_HQ_E2_1_transcript6534/f2p0/2237, transcript_HQ_E2_1_transcript6718/f6p0/2218, transcript_HQ_E2_1_transcript8259/f3p0/2059	transcript_HQ_E3_1_transcript3104/f2p0/2028, transcript_HQ_E3_1_transcript4712/f9p0/1790, transcript_HQ_E3_1_transcript947/f3p0/2601
OG0000175	transcript_HQ_P2_transcript15479/f29p0/1851, transcript_HQ_P2_transcript16027/f22p0/1831, transcript_HQ_P2_transcript2904/f2p0/3776, transcript_HQ_P2_transcript5667/f8p0/3088, transcript_HQ_P2_transcript8643/f2p0/2665, transcript_HQ_P2_transcript9613/f3p0/2552, transcript_HQ_P2_transcript9897/f7p0/2523	transcript_HQ_E1_1_transcript10602/f29p0/1842	transcript_HQ_E2_1_transcript12606/f21p0/1718, transcript_HQ_E2_1_transcript15741/f8p0/1595	transcript_HQ_E3_1_transcript13210/f16p0/1181
OG0000176	transcript_HQ_P2_transcript10259/f4p0/2429, transcript_HQ_P2_transcript10318/f17p0/2284, transcript_HQ_P2_transcript11349/f2p0/2362, transcript_HQ_P2_transcript12768/f2p0/2235, transcript_HQ_P2_transcript13315/f6p0/2154, transcript_HQ_P2_transcript13409/f2p0/2153, transcript_HQ_P2_transcript13447/f2p0/2171, transcript_HQ_P2_transcript13847/f8p0/2102, transcript_HQ_P2_transcript14015/f36p0/1980, t…	transcript_HQ_E1_1_transcript12493/f5p0/1746
OG0000177	transcript_HQ_P2_transcript4494/f2p0/3324, transcript_HQ_P2_transcript5960/f2p0/3007	transcript_HQ_E1_1_transcript1349/f2p0/3411, transcript_HQ_E1_1_transcript1632/f99p0/3043, transcript_HQ_E1_1_transcript367/f2p0/4252, transcript_HQ_E1_1_transcript5541/f2p0/2409, transcript_HQ_E1_1_transcript8432/f2p0/2088	transcript_HQ_E2_1_transcript2719/f4p0/2755	transcript_HQ_E3_1_transcript162/f2p0/3348, transcript_HQ_E3_1_transcript1791/f3p0/2364, transcript_HQ_E3_1_transcript1874/f2p0/2271
OG0000178	transcript_HQ_P2_transcript12184/f23p0/2270, transcript_HQ_P2_transcript15530/f40p0/1820, transcript_HQ_P2_transcript16711/f15p0/1740	transcript_HQ_E1_1_transcript10796/f35p0/1833, transcript_HQ_E1_1_transcript6581/f2p0/2287	transcript_HQ_E2_1_transcript2576/f2p0/2786, transcript_HQ_E2_1_transcript4830/f28p0/2386, transcript_HQ_E2_1_transcript5214/f37p0/2292	transcript_HQ_E3_1_transcript1002/f2p0/2565, transcript_HQ_E3_1_transcript1889/f32p0/2085, transcript_HQ_E3_1_transcript2431/f24p0/2073
OG0000179	transcript_HQ_P2_transcript2551/f2p0/3828, transcript_HQ_P2_transcript3657/f3p0/3559, transcript_HQ_P2_transcript5441/f6p0/3143, transcript_HQ_P2_transcript6950/f3p0/2914, transcript_HQ_P2_transcript7546/f4p0/2796	transcript_HQ_E1_1_transcript1175/f5p0/3534, transcript_HQ_E1_1_transcript728/f2p0/3816	transcript_HQ_E2_1_transcript1356/f5p0/3092, transcript_HQ_E2_1_transcript1429/f2p0/3140, transcript_HQ_E2_1_transcript903/f2p0/3404	transcript_HQ_E3_1_transcript1168/f2p0/2488
OG0000180	transcript_HQ_P2_transcript10496/f4p0/2441, transcript_HQ_P2_transcript13379/f55p0/2103	transcript_HQ_E1_1_transcript18113/f4p0/1362, transcript_HQ_E1_1_transcript5462/f3p0/2418, transcript_HQ_E1_1_transcript7613/f20p0/2128	transcript_HQ_E2_1_transcript10226/f2p0/1940, transcript_HQ_E2_1_transcript5126/f7p0/2382, transcript_HQ_E2_1_transcript8174/f26p0/2071, transcript_HQ_E2_1_transcript8178/f2p0/2104	transcript_HQ_E3_1_transcript1870/f4p0/2273, transcript_HQ_E3_1_transcript1926/f3p0/2263
OG0000181		transcript_HQ_E1_1_transcript11759/f14p0/1810	transcript_HQ_E2_1_transcript19883/f10p0/1399, transcript_HQ_E2_1_transcript22409/f3p0/1268, transcript_HQ_E2_1_transcript22590/f8p0/1194, transcript_HQ_E2_1_transcript23507/f150p0/1129, transcript_HQ_E2_1_transcript25231/f3p0/1139, transcript_HQ_E2_1_transcript25918/f2p0/1094, transcript_HQ_E2_1_transcript9480/f3p0/1991	transcript_HQ_E3_1_transcript15725/f13p0/1057, transcript_HQ_E3_1_transcript21166/f2p0/777, transcript_HQ_E3_1_transcript24128/f5p0/632
OG0000182	transcript_HQ_P2_transcript19575/f8p0/1023	transcript_HQ_E1_1_transcript19060/f2p0/1302, transcript_HQ_E1_1_transcript20562/f5p0/1191, transcript_HQ_E1_1_transcript22526/f32p0/994, transcript_HQ_E1_1_transcript23792/f2p0/853, transcript_HQ_E1_1_transcript24528/f3p0/698, transcript_HQ_E1_1_transcript6113/f2p0/2348	transcript_HQ_E2_1_transcript22157/f3p0/1298, transcript_HQ_E2_1_transcript27707/f2p0/996	transcript_HQ_E3_1_transcript10979/f12p0/1298, transcript_HQ_E3_1_transcript8295/f6p0/1489
OG0000183	transcript_HQ_P2_transcript1069/f2p0/4492, transcript_HQ_P2_transcript2580/f2p0/3877, transcript_HQ_P2_transcript2667/f3p0/3827, transcript_HQ_P2_transcript4935/f4p0/3238, transcript_HQ_P2_transcript5076/f3p0/3203, transcript_HQ_P2_transcript9227/f3p0/2600	transcript_HQ_E1_1_transcript1785/f4p0/3202, transcript_HQ_E1_1_transcript1830/f3p0/3216, transcript_HQ_E1_1_transcript4142/f4p0/2617, transcript_HQ_E1_1_transcript716/f3p0/3833	transcript_HQ_E2_1_transcript18892/f2p0/1363
OG0000184	transcript_HQ_P2_transcript18029/f16p0/1460, transcript_HQ_P2_transcript18240/f5p0/1455, transcript_HQ_P2_transcript18299/f12p0/1448, transcript_HQ_P2_transcript18446/f2p0/1407	transcript_HQ_E1_1_transcript15691/f67p0/1482	transcript_HQ_E2_1_transcript10362/f4p0/1938, transcript_HQ_E2_1_transcript2149/f3p0/2889, transcript_HQ_E2_1_transcript23596/f6p0/1230, transcript_HQ_E2_1_transcript3648/f2p0/2582	transcript_HQ_E3_1_transcript14215/f6p0/1125, transcript_HQ_E3_1_transcript839/f23p0/2624
OG0000185	transcript_HQ_P2_transcript2458/f2p0/3928, transcript_HQ_P2_transcript6541/f5p0/2953, transcript_HQ_P2_transcript7636/f6p0/2795	transcript_HQ_E1_1_transcript1576/f9p0/3254, transcript_HQ_E1_1_transcript1879/f2p0/3199	transcript_HQ_E2_1_transcript2688/f3p0/2755, transcript_HQ_E2_1_transcript2925/f16p0/2615, transcript_HQ_E2_1_transcript3246/f26p0/2636, transcript_HQ_E2_1_transcript4259/f11p0/2502, transcript_HQ_E2_1_transcript6070/f2p0/2254	transcript_HQ_E3_1_transcript5250/f2p0/1761
OG0000186	transcript_HQ_P2_transcript13842/f2p0/2104, transcript_HQ_P2_transcript14808/f4p0/1992, transcript_HQ_P2_transcript15003/f2p0/1972	transcript_HQ_E1_1_transcript15905/f4p0/1510, transcript_HQ_E1_1_transcript20166/f2p0/1237, transcript_HQ_E1_1_transcript21275/f3p0/1142, transcript_HQ_E1_1_transcript22010/f3p0/1078	transcript_HQ_E2_1_transcript10918/f2p0/1894, transcript_HQ_E2_1_transcript7573/f3p0/2149, transcript_HQ_E2_1_transcript8020/f2p0/2108	transcript_HQ_E3_1_transcript11189/f5p0/1294
OG0000187	transcript_HQ_P2_transcript1138/f9p0/4716, transcript_HQ_P2_transcript2946/f2p0/3772, transcript_HQ_P2_transcript3002/f2p0/3763, transcript_HQ_P2_transcript346/f3p0/5699	transcript_HQ_E1_1_transcript17738/f2p0/1386, transcript_HQ_E1_1_transcript19444/f2p0/1270	transcript_HQ_E2_1_transcript342/f2p0/3972, transcript_HQ_E2_1_transcript3703/f2p0/2579, transcript_HQ_E2_1_transcript638/f2p0/3630	transcript_HQ_E3_1_transcript23735/f2p0/648, transcript_HQ_E3_1_transcript3403/f2p0/1945
OG0000188	transcript_HQ_P2_transcript5170/f11p0/3122, transcript_HQ_P2_transcript5182/f10p0/3083, transcript_HQ_P2_transcript5209/f3p0/3187, transcript_HQ_P2_transcript6061/f2p0/3036, transcript_HQ_P2_transcript6194/f2p0/3014, transcript_HQ_P2_transcript7824/f13p0/2775, transcript_HQ_P2_transcript8174/f7p0/2724	transcript_HQ_E1_1_transcript2059/f3p0/3121, transcript_HQ_E1_1_transcript2147/f8p0/3085, transcript_HQ_E1_1_transcript3576/f2p0/2744, transcript_HQ_E1_1_transcript5581/f5p0/2421
OG0000189	transcript_HQ_P2_transcript20116/f3p0/783, transcript_HQ_P2_transcript20145/f19p0/760, transcript_HQ_P2_transcript20181/f3p0/745, transcript_HQ_P2_transcript20252/f2p0/708	transcript_HQ_E1_1_transcript20912/f13p0/1158, transcript_HQ_E1_1_transcript22205/f6p0/1052, transcript_HQ_E1_1_transcript24206/f3p0/799	transcript_HQ_E2_1_transcript25532/f20p0/1069, transcript_HQ_E2_1_transcript29755/f2p0/835	transcript_HQ_E3_1_transcript19375/f5p0/863, transcript_HQ_E3_1_transcript8575/f21p0/1462
OG0000190	transcript_HQ_P2_transcript13858/f7p0/2059, transcript_HQ_P2_transcript13932/f2p0/2097, transcript_HQ_P2_transcript14383/f3p0/2040, transcript_HQ_P2_transcript19314/f2p0/1122	transcript_HQ_E1_1_transcript20802/f4p0/1122	transcript_HQ_E2_1_transcript11539/f2p0/1846, transcript_HQ_E2_1_transcript18200/f4p0/1481	transcript_HQ_E3_1_transcript13416/f2p0/1168, transcript_HQ_E3_1_transcript1546/f2p0/2366, transcript_HQ_E3_1_transcript15683/f3p0/1044, transcript_HQ_E3_1_transcript8915/f2p0/1432
OG0000191	transcript_HQ_P2_transcript19965/f53p0/822, transcript_HQ_P2_transcript20141/f2p0/768	transcript_HQ_E1_1_transcript22328/f3p0/1040, transcript_HQ_E1_1_transcript23714/f74p0/822, transcript_HQ_E1_1_transcript23951/f10p0/832	transcript_HQ_E2_1_transcript29912/f2p0/805, transcript_HQ_E2_1_transcript30569/f177p0/678, transcript_HQ_E2_1_transcript9490/f2p0/1923	transcript_HQ_E3_1_transcript20755/f106p0/692, transcript_HQ_E3_1_transcript23727/f2p0/658, transcript_HQ_E3_1_transcript2556/f2p0/2115
OG0000192	transcript_HQ_P2_transcript332/f2p0/5697, transcript_HQ_P2_transcript430/f58p0/5508, transcript_HQ_P2_transcript805/f5p0/4992	transcript_HQ_E1_1_transcript22/f2p0/6211, transcript_HQ_E1_1_transcript45/f5p0/5696	transcript_HQ_E2_1_transcript1413/f2p0/3149, transcript_HQ_E2_1_transcript17213/f2p0/1531, transcript_HQ_E2_1_transcript34/f2p0/5275	transcript_HQ_E3_1_transcript128/f8p0/3424, transcript_HQ_E3_1_transcript16/f2p0/4383, transcript_HQ_E3_1_transcript8909/f3p0/1478
OG0000193	transcript_HQ_P2_transcript19605/f142p0/925, transcript_HQ_P2_transcript19608/f3p0/1018, transcript_HQ_P2_transcript19680/f9p0/979	transcript_HQ_E1_1_transcript22880/f2p0/974, transcript_HQ_E1_1_transcript22980/f150p0/913	transcript_HQ_E2_1_transcript25878/f6p0/1095	transcript_HQ_E3_1_transcript16707/f30p0/934, transcript_HQ_E3_1_transcript18698/f2p0/887, transcript_HQ_E3_1_transcript19582/f11p0/828, transcript_HQ_E3_1_transcript23763/f2p0/646, transcript_HQ_E3_1_transcript23881/f50p0/536
OG0000194		transcript_HQ_E1_1_transcript22143/f4p0/1072, transcript_HQ_E1_1_transcript6040/f2p0/2346	transcript_HQ_E2_1_transcript28059/f2p0/971, transcript_HQ_E2_1_transcript28166/f3p0/960, transcript_HQ_E2_1_transcript28397/f5p0/948	transcript_HQ_E3_1_transcript13362/f4p0/1155, transcript_HQ_E3_1_transcript13880/f2p0/1149, transcript_HQ_E3_1_transcript15088/f10p0/1050, transcript_HQ_E3_1_transcript15581/f2p0/1059, transcript_HQ_E3_1_transcript17552/f9p0/956, transcript_HQ_E3_1_transcript17701/f2p0/968
OG0000195	transcript_HQ_P2_transcript12028/f6p0/2286, transcript_HQ_P2_transcript17744/f10p0/1562, transcript_HQ_P2_transcript4528/f21p0/3342, transcript_HQ_P2_transcript6735/f2p0/2942, transcript_HQ_P2_transcript7100/f2p0/2883, transcript_HQ_P2_transcript9079/f2p0/2629	transcript_HQ_E1_1_transcript3123/f2p0/2850, transcript_HQ_E1_1_transcript3245/f2p0/2799, transcript_HQ_E1_1_transcript3531/f2p0/2745, transcript_HQ_E1_1_transcript4093/f6p0/2634, transcript_HQ_E1_1_transcript7948/f13p0/2122
OG0000196	transcript_HQ_P2_transcript19517/f2p0/1061, transcript_HQ_P2_transcript19587/f5p0/1033	transcript_HQ_E1_1_transcript21316/f2p0/1162, transcript_HQ_E1_1_transcript22514/f3p0/1030, transcript_HQ_E1_1_transcript22528/f4p0/1037		transcript_HQ_E3_1_transcript15108/f5p0/1079, transcript_HQ_E3_1_transcript15601/f2p0/1055, transcript_HQ_E3_1_transcript15971/f3p0/1034, transcript_HQ_E3_1_transcript17739/f3p0/1008, transcript_HQ_E3_1_transcript20533/f3p0/867, transcript_HQ_E3_1_transcript24185/f2p0/620
OG0000197	transcript_HQ_P2_transcript11572/f2p0/2360, transcript_HQ_P2_transcript1258/f3p0/4634, transcript_HQ_P2_transcript482/f3p0/5001, transcript_HQ_P2_transcript4920/f3p0/3269	transcript_HQ_E1_1_transcript232/f3p0/4558, transcript_HQ_E1_1_transcript3462/f15p0/2745, transcript_HQ_E1_1_transcript4762/f2p0/2530	transcript_HQ_E2_1_transcript1139/f5p0/3241, transcript_HQ_E2_1_transcript3284/f2p0/2574, transcript_HQ_E2_1_transcript7803/f2p0/2126	transcript_HQ_E3_1_transcript1829/f2p0/2280
OG0000198	transcript_HQ_P2_transcript7964/f7p0/2742, transcript_HQ_P2_transcript8524/f5p0/2682	transcript_HQ_E1_1_transcript2592/f2p0/2967	transcript_HQ_E2_1_transcript11035/f2p0/1888, transcript_HQ_E2_1_transcript1618/f2p0/3056, transcript_HQ_E2_1_transcript2233/f2p0/2880, transcript_HQ_E2_1_transcript23510/f3p0/1219, transcript_HQ_E2_1_transcript4309/f8p0/2489, transcript_HQ_E2_1_transcript8562/f2p0/2071, transcript_HQ_E2_1_transcript8953/f2p0/2028	transcript_HQ_E3_1_transcript6928/f2p0/1590
OG0000199	transcript_HQ_P2_transcript10043/f3p0/2503, transcript_HQ_P2_transcript12889/f3p0/2197, transcript_HQ_P2_transcript7412/f2p0/2839, transcript_HQ_P2_transcript8946/f8p0/2625, transcript_HQ_P2_transcript9595/f6p0/2549, transcript_HQ_P2_transcript9810/f2p0/2529	transcript_HQ_E1_1_transcript3203/f2p0/2804, transcript_HQ_E1_1_transcript4124/f3p0/2625, transcript_HQ_E1_1_transcript4465/f2p0/2564	transcript_HQ_E2_1_transcript5267/f4p0/2371	transcript_HQ_E3_1_transcript1291/f5p0/2452
OG0000200	transcript_HQ_P2_transcript7549/f2p0/2826, transcript_HQ_P2_transcript7557/f4p0/2813, transcript_HQ_P2_transcript8238/f2p0/2710, transcript_HQ_P2_transcript8653/f6p0/2705, transcript_HQ_P2_transcript9140/f4p0/2610, transcript_HQ_P2_transcript9171/f3p0/2566	transcript_HQ_E1_1_transcript4009/f14p0/2644, transcript_HQ_E1_1_transcript4403/f4p0/2561		transcript_HQ_E3_1_transcript13801/f3p0/1161, transcript_HQ_E3_1_transcript455/f3p0/2905, transcript_HQ_E3_1_transcript579/f2p0/2850
OG0000201	transcript_HQ_P2_transcript10175/f2p0/2500, transcript_HQ_P2_transcript12110/f27p0/2272, transcript_HQ_P2_transcript3362/f2p0/3662, transcript_HQ_P2_transcript9604/f5p0/2568	transcript_HQ_E1_1_transcript4288/f2p0/2593, transcript_HQ_E1_1_transcript4512/f3p0/2572, transcript_HQ_E1_1_transcript4934/f2p0/2492	transcript_HQ_E2_1_transcript1739/f2p0/3029, transcript_HQ_E2_1_transcript4603/f3p0/2438, transcript_HQ_E2_1_transcript596/f3p0/3617	transcript_HQ_E3_1_transcript1233/f6p0/2467
OG0000202	transcript_HQ_P2_transcript1637/f4p0/4339, transcript_HQ_P2_transcript1886/f4p0/4204, transcript_HQ_P2_transcript2197/f2p0/4044, transcript_HQ_P2_transcript2543/f2p0/3903, transcript_HQ_P2_transcript3014/f2p0/3748, transcript_HQ_P2_transcript3077/f2p0/3730, transcript_HQ_P2_transcript3336/f2p0/3637	transcript_HQ_E1_1_transcript502/f2p0/4100	transcript_HQ_E2_1_transcript173/f2p0/4383, transcript_HQ_E2_1_transcript5223/f2p0/2421	transcript_HQ_E3_1_transcript8791/f3p0/1447
OG0000203	transcript_HQ_P2_transcript10907/f2p0/2426, transcript_HQ_P2_transcript11470/f17p0/2312, transcript_HQ_P2_transcript17727/f2p0/1571, transcript_HQ_P2_transcript4854/f2p0/3217, transcript_HQ_P2_transcript5095/f14p0/3194, transcript_HQ_P2_transcript8945/f5p0/2617	transcript_HQ_E1_1_transcript5915/f14p0/2343	transcript_HQ_E2_1_transcript12010/f9p0/1828, transcript_HQ_E2_1_transcript12569/f3p0/1803, transcript_HQ_E2_1_transcript7627/f3p0/2135	transcript_HQ_E3_1_transcript9315/f3p0/1415
OG0000204	transcript_HQ_P2_transcript10047/f5p0/2512, transcript_HQ_P2_transcript10384/f15p0/2467, transcript_HQ_P2_transcript12069/f3p0/2294, transcript_HQ_P2_transcript9958/f7p0/2548	transcript_HQ_E1_1_transcript5188/f2p0/2449, transcript_HQ_E1_1_transcript5262/f9p0/2466, transcript_HQ_E1_1_transcript5968/f2p0/2384	transcript_HQ_E2_1_transcript6669/f2p0/2229, transcript_HQ_E2_1_transcript6770/f2p0/2210, transcript_HQ_E2_1_transcript7976/f15p0/2058, transcript_HQ_E2_1_transcript8385/f4p0/2063
OG0000205	transcript_HQ_P2_transcript11905/f3p0/2313, transcript_HQ_P2_transcript7104/f10p0/2884, transcript_HQ_P2_transcript7873/f3p0/2773, transcript_HQ_P2_transcript8350/f2p0/2705, transcript_HQ_P2_transcript9499/f3p0/2573	transcript_HQ_E1_1_transcript3582/f3p0/2720, transcript_HQ_E1_1_transcript6355/f2p0/2347, transcript_HQ_E1_1_transcript8403/f3p0/2092		transcript_HQ_E3_1_transcript12413/f2p0/1230, transcript_HQ_E3_1_transcript13506/f4p0/1137, transcript_HQ_E3_1_transcript13584/f2p0/1158
OG0000206	transcript_HQ_P2_transcript7716/f78p0/2719, transcript_HQ_P2_transcript8056/f127p0/2672, transcript_HQ_P2_transcript8526/f2p0/2681	transcript_HQ_E1_1_transcript3585/f9p0/2726, transcript_HQ_E1_1_transcript3594/f2p0/2738, transcript_HQ_E1_1_transcript3788/f12p0/2670	transcript_HQ_E2_1_transcript3608/f4p0/2601, transcript_HQ_E2_1_transcript3668/f7p0/2579, transcript_HQ_E2_1_transcript3850/f8p0/2547	transcript_HQ_E3_1_transcript793/f10p0/2654, transcript_HQ_E3_1_transcript8566/f2p0/1465
OG0000207	transcript_HQ_P2_transcript10242/f3p0/2493, transcript_HQ_P2_transcript10569/f2p0/2461, transcript_HQ_P2_transcript7194/f2p0/2878, transcript_HQ_P2_transcript8107/f3p0/2761, transcript_HQ_P2_transcript8755/f5p0/2652, transcript_HQ_P2_transcript9799/f4p0/2509	transcript_HQ_E1_1_transcript5415/f2p0/2431	transcript_HQ_E2_1_transcript2895/f2p0/2711, transcript_HQ_E2_1_transcript3742/f3p0/2573, transcript_HQ_E2_1_transcript4630/f3p0/2462	transcript_HQ_E3_1_transcript14372/f2p0/1115
OG0000208	transcript_HQ_P2_transcript2177/f5p0/4048, transcript_HQ_P2_transcript2181/f3p0/4055, transcript_HQ_P2_transcript2235/f36p0/3988	transcript_HQ_E1_1_transcript549/f6p0/3984, transcript_HQ_E1_1_transcript556/f10p0/4000, transcript_HQ_E1_1_transcript645/f4p0/3903	transcript_HQ_E2_1_transcript1270/f2p0/3212, transcript_HQ_E2_1_transcript3676/f2p0/2579, transcript_HQ_E2_1_transcript927/f3p0/3393	transcript_HQ_E3_1_transcript197/f3p0/3234, transcript_HQ_E3_1_transcript620/f6p0/2756
OG0000209	transcript_HQ_P2_transcript1666/f3p0/4322, transcript_HQ_P2_transcript2490/f5p0/3912, transcript_HQ_P2_transcript2920/f2p0/3770, transcript_HQ_P2_transcript3169/f4p0/3705	transcript_HQ_E1_1_transcript799/f2p0/3755	transcript_HQ_E2_1_transcript2856/f6p0/2711, transcript_HQ_E2_1_transcript29253/f2p0/868, transcript_HQ_E2_1_transcript31057/f8p0/642, transcript_HQ_E2_1_transcript5351/f5p0/2351, transcript_HQ_E2_1_transcript9745/f2p0/2002	transcript_HQ_E3_1_transcript2798/f2p0/2121
OG0000210			transcript_HQ_E2_1_transcript10766/f6p0/1915, transcript_HQ_E2_1_transcript17368/f7p0/1508, transcript_HQ_E2_1_transcript19695/f2p0/1418, transcript_HQ_E2_1_transcript19941/f2p0/1403, transcript_HQ_E2_1_transcript23203/f3p0/1240, transcript_HQ_E2_1_transcript2614/f2p0/2770, transcript_HQ_E2_1_transcript504/f13p0/3664, transcript_HQ_E2_1_transcript5220/f3p0/2382, transcript_HQ_E2_1_transcript7062/…
OG0000211			transcript_HQ_E2_1_transcript11434/f2p0/1861, transcript_HQ_E2_1_transcript12832/f3p0/1761, transcript_HQ_E2_1_transcript13066/f4p0/1755, transcript_HQ_E2_1_transcript13484/f2p0/1742, transcript_HQ_E2_1_transcript13902/f2p0/1701, transcript_HQ_E2_1_transcript1760/f2p0/3048, transcript_HQ_E2_1_transcript4236/f2p0/2467, transcript_HQ_E2_1_transcript785/f3p0/3467, transcript_HQ_E2_1_transcript7856/f…	transcript_HQ_E3_1_transcript1156/f2p0/2510
OG0000212	transcript_HQ_P2_transcript1462/f2p0/4518	transcript_HQ_E1_1_transcript12241/f2p0/1780, transcript_HQ_E1_1_transcript17296/f2p0/1420, transcript_HQ_E1_1_transcript24414/f2p0/725, transcript_HQ_E1_1_transcript24508/f2p0/697, transcript_HQ_E1_1_transcript3037/f2p0/2857, transcript_HQ_E1_1_transcript4027/f2p0/2633, transcript_HQ_E1_1_transcript4706/f2p0/2556, transcript_HQ_E1_1_transcript6150/f2p0/2357, transcript_HQ_E1_1_transcript7776/f2p…
OG0000213	transcript_HQ_P2_transcript12308/f12p0/2216, transcript_HQ_P2_transcript12448/f7p0/2276, transcript_HQ_P2_transcript7057/f9p0/2890	transcript_HQ_E1_1_transcript2978/f4p0/2899, transcript_HQ_E1_1_transcript7080/f13p0/2218, transcript_HQ_E1_1_transcript8596/f2p0/2119	transcript_HQ_E2_1_transcript16310/f10p0/1593, transcript_HQ_E2_1_transcript1964/f2p0/2925, transcript_HQ_E2_1_transcript307/f2p0/4019	transcript_HQ_E3_1_transcript3293/f6p0/1722
OG0000214	transcript_HQ_P2_transcript12855/f4p0/2189, transcript_HQ_P2_transcript15065/f2p0/1932, transcript_HQ_P2_transcript5517/f10p0/3115	transcript_HQ_E1_1_transcript10577/f58p0/1895, transcript_HQ_E1_1_transcript1992/f2p0/3126, transcript_HQ_E1_1_transcript2216/f2p0/3089, transcript_HQ_E1_1_transcript8150/f52p0/1910	transcript_HQ_E2_1_transcript18356/f59p0/1437, transcript_HQ_E2_1_transcript4755/f2p0/2440	transcript_HQ_E3_1_transcript2688/f3p0/2092
OG0000215	transcript_HQ_P2_transcript11776/f2p0/2257, transcript_HQ_P2_transcript12737/f2p0/2214, transcript_HQ_P2_transcript13449/f11p0/2126, transcript_HQ_P2_transcript13976/f4p0/2087	transcript_HQ_E1_1_transcript10098/f2p0/1941, transcript_HQ_E1_1_transcript8191/f3p0/2108	transcript_HQ_E2_1_transcript5831/f3p0/2323, transcript_HQ_E2_1_transcript8732/f2p0/2039, transcript_HQ_E2_1_transcript9948/f4p0/1959	transcript_HQ_E3_1_transcript4779/f4p0/1795
OG0000216	transcript_HQ_P2_transcript12409/f3p0/2253, transcript_HQ_P2_transcript12550/f10p0/2212, transcript_HQ_P2_transcript14204/f5p0/2052	transcript_HQ_E1_1_transcript6794/f4p0/2266, transcript_HQ_E1_1_transcript7326/f2p0/2190, transcript_HQ_E1_1_transcript8658/f2p0/2052	transcript_HQ_E2_1_transcript7364/f11p0/2133	transcript_HQ_E3_1_transcript1350/f3p0/2420, transcript_HQ_E3_1_transcript2568/f2p0/2108, transcript_HQ_E3_1_transcript9355/f2p0/1408
OG0000217	transcript_HQ_P2_transcript10379/f2p0/2476, transcript_HQ_P2_transcript14618/f4p0/2015, transcript_HQ_P2_transcript15002/f2p0/1971, transcript_HQ_P2_transcript15464/f3p0/1908, transcript_HQ_P2_transcript7046/f2p0/2919, transcript_HQ_P2_transcript9412/f2p0/2545, transcript_HQ_P2_transcript9530/f2p0/2555	transcript_HQ_E1_1_transcript18801/f4p0/1313, transcript_HQ_E1_1_transcript9398/f2p0/1990, transcript_HQ_E1_1_transcript9659/f2p0/1971
OG0000218	transcript_HQ_P2_transcript1259/f2p0/4635, transcript_HQ_P2_transcript1492/f2p0/4446, transcript_HQ_P2_transcript2287/f4p0/3994, transcript_HQ_P2_transcript542/f3p0/5349	transcript_HQ_E1_1_transcript3507/f2p0/2756, transcript_HQ_E1_1_transcript9492/f2p0/1828	transcript_HQ_E2_1_transcript12432/f2p0/1795, transcript_HQ_E2_1_transcript2898/f2p0/2738, transcript_HQ_E2_1_transcript770/f2p0/3483, transcript_HQ_E2_1_transcript9835/f2p0/1977
OG0000219	transcript_HQ_P2_transcript13602/f5p0/2122, transcript_HQ_P2_transcript1494/f7p0/4444, transcript_HQ_P2_transcript1605/f2p0/4380, transcript_HQ_P2_transcript1676/f12p0/4266	transcript_HQ_E1_1_transcript298/f3p0/4417, transcript_HQ_E1_1_transcript9506/f2p0/2009	transcript_HQ_E2_1_transcript119/f2p0/4490, transcript_HQ_E2_1_transcript392/f7p0/3845, transcript_HQ_E2_1_transcript438/f3p0/3811	transcript_HQ_E3_1_transcript64/f2p0/3777
OG0000220	transcript_HQ_P2_transcript10309/f9p0/2464, transcript_HQ_P2_transcript12054/f4p0/2290, transcript_HQ_P2_transcript12739/f5p0/2224, transcript_HQ_P2_transcript14811/f9p0/1984, transcript_HQ_P2_transcript1592/f2p0/4271	transcript_HQ_E1_1_transcript6173/f4p0/2327, transcript_HQ_E1_1_transcript9519/f6p0/1980	transcript_HQ_E2_1_transcript5019/f6p0/2396	transcript_HQ_E3_1_transcript5543/f2p0/1709, transcript_HQ_E3_1_transcript920/f6p0/2616
OG0000221	transcript_HQ_P2_transcript1210/f2p0/4737, transcript_HQ_P2_transcript16580/f8p0/1769, transcript_HQ_P2_transcript2174/f5p0/4030, transcript_HQ_P2_transcript6217/f9p0/3003, transcript_HQ_P2_transcript652/f2p0/5232	transcript_HQ_E1_1_transcript22432/f2p0/1045, transcript_HQ_E1_1_transcript3374/f2p0/2767, transcript_HQ_E1_1_transcript5080/f5p0/2470, transcript_HQ_E1_1_transcript8869/f3p0/2059	transcript_HQ_E2_1_transcript1291/f3p0/3194
OG0000222	transcript_HQ_P2_transcript14061/f7p0/2083, transcript_HQ_P2_transcript14745/f7p0/2008, transcript_HQ_P2_transcript16893/f18p0/1644, transcript_HQ_P2_transcript8157/f2p0/2722, transcript_HQ_P2_transcript9919/f2p0/2530	transcript_HQ_E1_1_transcript13902/f48p0/1646, transcript_HQ_E1_1_transcript3039/f2p0/2846, transcript_HQ_E1_1_transcript8896/f2p0/2057	transcript_HQ_E2_1_transcript13722/f30p0/1713	transcript_HQ_E3_1_transcript4933/f4p0/1775
OG0000223	transcript_HQ_P2_transcript14947/f3p0/1937, transcript_HQ_P2_transcript17379/f4p0/1627	transcript_HQ_E1_1_transcript15611/f2p0/1529, transcript_HQ_E1_1_transcript16017/f3p0/1507, transcript_HQ_E1_1_transcript18233/f2p0/1375, transcript_HQ_E1_1_transcript21595/f2p0/1112, transcript_HQ_E1_1_transcript9660/f2p0/1859	transcript_HQ_E2_1_transcript23415/f2p0/1208	transcript_HQ_E3_1_transcript12669/f2p0/1207, transcript_HQ_E3_1_transcript851/f3p0/2636
OG0000224	transcript_HQ_P2_transcript2638/f16p0/3876, transcript_HQ_P2_transcript736/f30p0/5077, transcript_HQ_P2_transcript760/f11p0/5072, transcript_HQ_P2_transcript857/f2p0/4963	transcript_HQ_E1_1_transcript127/f4p0/4996, transcript_HQ_E1_1_transcript683/f3p0/3868, transcript_HQ_E1_1_transcript91/f2p0/5207	transcript_HQ_E2_1_transcript146/f6p0/4414, transcript_HQ_E2_1_transcript199/f7p0/4231	transcript_HQ_E3_1_transcript50/f3p0/3931
OG0000225	transcript_HQ_P2_transcript14473/f2p0/2028, transcript_HQ_P2_transcript14534/f2p0/2043, transcript_HQ_P2_transcript15402/f3p0/1921	transcript_HQ_E1_1_transcript10627/f2p0/1890, transcript_HQ_E1_1_transcript9154/f2p0/2015	transcript_HQ_E2_1_transcript5299/f4p0/2314, transcript_HQ_E2_1_transcript6063/f5p0/2285	transcript_HQ_E3_1_transcript1323/f2p0/2421, transcript_HQ_E3_1_transcript1408/f3p0/2407, transcript_HQ_E3_1_transcript20886/f3p0/786
OG0000226	transcript_HQ_P2_transcript14128/f2p0/2074, transcript_HQ_P2_transcript15920/f3p0/1934	transcript_HQ_E1_1_transcript9158/f2p0/2014, transcript_HQ_E1_1_transcript9257/f6p0/2004	transcript_HQ_E2_1_transcript4456/f2p0/2461, transcript_HQ_E2_1_transcript6280/f3p0/2256, transcript_HQ_E2_1_transcript6421/f2p0/2246, transcript_HQ_E2_1_transcript7293/f2p0/2179	transcript_HQ_E3_1_transcript2049/f2p0/2268, transcript_HQ_E3_1_transcript2754/f10p0/2058
OG0000227	transcript_HQ_P2_transcript12061/f19p0/2261	transcript_HQ_E1_1_transcript10432/f3p0/1822, transcript_HQ_E1_1_transcript10543/f2p0/1908, transcript_HQ_E1_1_transcript13980/f45p0/1506, transcript_HQ_E1_1_transcript17949/f2p0/1371, transcript_HQ_E1_1_transcript9249/f2p0/2014	transcript_HQ_E2_1_transcript10146/f2p0/1943, transcript_HQ_E2_1_transcript10705/f21p0/1851	transcript_HQ_E3_1_transcript2400/f6p0/2147, transcript_HQ_E3_1_transcript6420/f4p0/1635
OG0000228	transcript_HQ_P2_transcript18926/f3p0/1257	transcript_HQ_E1_1_transcript11770/f3p0/1814, transcript_HQ_E1_1_transcript12135/f2p0/1792, transcript_HQ_E1_1_transcript12209/f3p0/1794, transcript_HQ_E1_1_transcript12724/f6p0/1718, transcript_HQ_E1_1_transcript13207/f2p0/1695, transcript_HQ_E1_1_transcript14185/f9p0/1534, transcript_HQ_E1_1_transcript16419/f2p0/1486, transcript_HQ_E1_1_transcript20881/f4p0/1190, transcript_HQ_E1_1_transcript21…
OG0000229	transcript_HQ_P2_transcript5850/f39p0/3025, transcript_HQ_P2_transcript9210/f5p0/2587	transcript_HQ_E1_1_transcript12989/f2p0/1708, transcript_HQ_E1_1_transcript13653/f4p0/1691, transcript_HQ_E1_1_transcript21405/f2p0/1125, transcript_HQ_E1_1_transcript2547/f2p0/2975, transcript_HQ_E1_1_transcript2736/f40p0/2857, transcript_HQ_E1_1_transcript3058/f29p0/2783	transcript_HQ_E2_1_transcript2123/f9p0/2909, transcript_HQ_E2_1_transcript4655/f2p0/2448
OG0000230		transcript_HQ_E1_1_transcript11845/f2p0/1794, transcript_HQ_E1_1_transcript12941/f5p0/1722	transcript_HQ_E2_1_transcript10691/f9p0/1904, transcript_HQ_E2_1_transcript11813/f18p0/1786, transcript_HQ_E2_1_transcript13387/f2p0/1769, transcript_HQ_E2_1_transcript14130/f2p0/1721, transcript_HQ_E2_1_transcript17117/f4p0/1550	transcript_HQ_E3_1_transcript3780/f2p0/1938, transcript_HQ_E3_1_transcript4226/f5p0/1855, transcript_HQ_E3_1_transcript4321/f3p0/1917
OG0000231	transcript_HQ_P2_transcript13686/f13p0/2120, transcript_HQ_P2_transcript16558/f2p0/1751, transcript_HQ_P2_transcript17200/f3p0/1637	transcript_HQ_E1_1_transcript10823/f79p0/1725, transcript_HQ_E1_1_transcript13743/f4p0/1659, transcript_HQ_E1_1_transcript20091/f6p0/1233, transcript_HQ_E1_1_transcript7716/f349p0/1976, transcript_HQ_E1_1_transcript8025/f19p0/2119	transcript_HQ_E2_1_transcript9731/f137p0/1854	transcript_HQ_E3_1_transcript82/f4p0/3640
OG0000232	transcript_HQ_P2_transcript15916/f2p0/1848, transcript_HQ_P2_transcript17375/f14p0/1607	transcript_HQ_E1_1_transcript11408/f8p0/1833, transcript_HQ_E1_1_transcript14654/f7p0/1595, transcript_HQ_E1_1_transcript22624/f4p0/968	transcript_HQ_E2_1_transcript18745/f2p0/1463, transcript_HQ_E2_1_transcript22545/f17p0/1222	transcript_HQ_E3_1_transcript12761/f2p0/1168, transcript_HQ_E3_1_transcript13989/f10p0/1139, transcript_HQ_E3_1_transcript19657/f3p0/852
OG0000233	transcript_HQ_P2_transcript15796/f133p0/1827, transcript_HQ_P2_transcript18810/f4p0/1299, transcript_HQ_P2_transcript4152/f3p0/3365, transcript_HQ_P2_transcript4172/f2p0/3414	transcript_HQ_E1_1_transcript11059/f85p0/1824, transcript_HQ_E1_1_transcript3961/f5p0/2654	transcript_HQ_E2_1_transcript7003/f9p0/2185, transcript_HQ_E2_1_transcript9073/f103p0/1939	transcript_HQ_E3_1_transcript3727/f93p0/1866, transcript_HQ_E3_1_transcript6192/f4p0/1653
OG0000234	transcript_HQ_P2_transcript153/f6p0/6414, transcript_HQ_P2_transcript17/f7p0/8110	transcript_HQ_E1_1_transcript12/f2p0/6556, transcript_HQ_E1_1_transcript281/f2p0/4506	transcript_HQ_E2_1_transcript12183/f2p0/1823, transcript_HQ_E2_1_transcript8267/f7p0/2102, transcript_HQ_E2_1_transcript95/f3p0/4618	transcript_HQ_E3_1_transcript1054/f3p0/2527, transcript_HQ_E3_1_transcript186/f3p0/3303, transcript_HQ_E3_1_transcript384/f3p0/2977
OG0000235	transcript_HQ_P2_transcript11586/f2p0/2360, transcript_HQ_P2_transcript121/f2p0/6621, transcript_HQ_P2_transcript2117/f2p0/4081, transcript_HQ_P2_transcript3739/f2p0/3516, transcript_HQ_P2_transcript4037/f3p0/3427, transcript_HQ_P2_transcript631/f2p0/5263, transcript_HQ_P2_transcript74/f2p0/6992, transcript_HQ_P2_transcript785/f6p0/5039, transcript_HQ_P2_transcript80/f4p0/6957	transcript_HQ_E1_1_transcript120/f2p0/5008
OG0000236	transcript_HQ_P2_transcript16596/f3p0/1763, transcript_HQ_P2_transcript17448/f4p0/1615	transcript_HQ_E1_1_transcript12313/f3p0/1692, transcript_HQ_E1_1_transcript12368/f3p0/1761, transcript_HQ_E1_1_transcript12620/f4p0/1726, transcript_HQ_E1_1_transcript14718/f5p0/1585, transcript_HQ_E1_1_transcript16978/f4p0/1439	transcript_HQ_E2_1_transcript10666/f2p0/1869, transcript_HQ_E2_1_transcript26545/f2p0/1062	transcript_HQ_E3_1_transcript8022/f2p0/1525
OG0000237	transcript_HQ_P2_transcript115/f2p0/6693, transcript_HQ_P2_transcript1287/f2p0/4614, transcript_HQ_P2_transcript14710/f2p0/2009, transcript_HQ_P2_transcript1591/f3p0/4363, transcript_HQ_P2_transcript1622/f3p0/4367, transcript_HQ_P2_transcript1696/f2p0/4304, transcript_HQ_P2_transcript354/f2p0/5694, transcript_HQ_P2_transcript598/f2p0/5318, transcript_HQ_P2_transcript605/f9p0/5224	transcript_HQ_E1_1_transcript13900/f2p0/1642
OG0000238	transcript_HQ_P2_transcript10459/f7p0/2427, transcript_HQ_P2_transcript13934/f7p0/2077, transcript_HQ_P2_transcript14265/f3p0/2048, transcript_HQ_P2_transcript9903/f2p0/2505	transcript_HQ_E1_1_transcript12104/f32p0/1750, transcript_HQ_E1_1_transcript13506/f5p0/1624, transcript_HQ_E1_1_transcript4766/f3p0/2516	transcript_HQ_E2_1_transcript12371/f40p0/1743, transcript_HQ_E2_1_transcript7581/f6p0/2112	transcript_HQ_E3_1_transcript3642/f9p0/1943
OG0000239	transcript_HQ_P2_transcript17514/f4p0/1610, transcript_HQ_P2_transcript4943/f3p0/3230, transcript_HQ_P2_transcript8038/f22p0/2697, transcript_HQ_P2_transcript9315/f18p0/2533	transcript_HQ_E1_1_transcript11220/f4p0/1848, transcript_HQ_E1_1_transcript1559/f3p0/3305, transcript_HQ_E1_1_transcript3454/f11p0/2793, transcript_HQ_E1_1_transcript4017/f2p0/2645, transcript_HQ_E1_1_transcript4284/f5p0/2583, transcript_HQ_E1_1_transcript669/f3p0/3866
OG0000240	transcript_HQ_P2_transcript18884/f2p0/1268, transcript_HQ_P2_transcript3858/f167p0/3376	transcript_HQ_E1_1_transcript1221/f71p0/3413, transcript_HQ_E1_1_transcript19304/f5p0/1284	transcript_HQ_E2_1_transcript1207/f4p0/3230, transcript_HQ_E2_1_transcript1338/f2p0/3163, transcript_HQ_E2_1_transcript1480/f2p0/3125, transcript_HQ_E2_1_transcript2791/f2p0/2693, transcript_HQ_E2_1_transcript792/f180p0/3262	transcript_HQ_E3_1_transcript167/f30p0/3308
OG0000241	transcript_HQ_P2_transcript13408/f120p0/2082, transcript_HQ_P2_transcript16330/f61p0/1720	transcript_HQ_E1_1_transcript12225/f126p0/1719, transcript_HQ_E1_1_transcript6654/f91p0/2082	transcript_HQ_E2_1_transcript14993/f170p0/1615, transcript_HQ_E2_1_transcript18112/f4p0/1456, transcript_HQ_E2_1_transcript5430/f74p0/2230	transcript_HQ_E3_1_transcript1316/f13p0/2405, transcript_HQ_E3_1_transcript2349/f4p0/2151, transcript_HQ_E3_1_transcript7498/f48p0/1498
OG0000242	transcript_HQ_P2_transcript10266/f4p0/2471, transcript_HQ_P2_transcript12212/f4p0/2248, transcript_HQ_P2_transcript14447/f10p0/1997, transcript_HQ_P2_transcript15984/f10p0/1812	transcript_HQ_E1_1_transcript12253/f2p0/1778, transcript_HQ_E1_1_transcript16043/f2p0/1524, transcript_HQ_E1_1_transcript4952/f2p0/2506	transcript_HQ_E2_1_transcript16005/f7p0/1594, transcript_HQ_E2_1_transcript6652/f2p0/2209	transcript_HQ_E3_1_transcript5660/f4p0/1685
OG0000243	transcript_HQ_P2_transcript13475/f7p0/2133	transcript_HQ_E1_1_transcript10539/f26p0/1876	transcript_HQ_E2_1_transcript10879/f12p0/1834, transcript_HQ_E2_1_transcript11948/f4p0/1824, transcript_HQ_E2_1_transcript7458/f13p0/2121, transcript_HQ_E2_1_transcript9408/f2p0/2010, transcript_HQ_E2_1_transcript9863/f2p0/1881	transcript_HQ_E3_1_transcript4981/f2p0/1796, transcript_HQ_E3_1_transcript5806/f13p0/1673, transcript_HQ_E3_1_transcript7353/f6p0/1548
OG0000244	transcript_HQ_P2_transcript11791/f2p0/2317, transcript_HQ_P2_transcript15282/f5p0/1936, transcript_HQ_P2_transcript16479/f2p0/1781, transcript_HQ_P2_transcript7306/f3p0/2867	transcript_HQ_E1_1_transcript10568/f2p0/1898, transcript_HQ_E1_1_transcript6188/f9p0/2316	transcript_HQ_E2_1_transcript13817/f3p0/1734, transcript_HQ_E2_1_transcript16559/f7p0/1572, transcript_HQ_E2_1_transcript5454/f3p0/2349, transcript_HQ_E2_1_transcript8584/f5p0/2057
OG0000245	transcript_HQ_P2_transcript1407/f2p0/4500, transcript_HQ_P2_transcript1491/f3p0/4428, transcript_HQ_P2_transcript1756/f4p0/4264, transcript_HQ_P2_transcript1891/f2p0/4202, transcript_HQ_P2_transcript2512/f20p0/3879, transcript_HQ_P2_transcript412/f3p0/5619, transcript_HQ_P2_transcript663/f2p0/5214	transcript_HQ_E1_1_transcript14365/f5p0/1613, transcript_HQ_E1_1_transcript631/f7p0/3894	transcript_HQ_E2_1_transcript229/f2p0/4164
OG0000246	transcript_HQ_P2_transcript16061/f54p0/1829, transcript_HQ_P2_transcript16217/f18p0/1805	transcript_HQ_E1_1_transcript10682/f40p0/1811	transcript_HQ_E2_1_transcript14989/f3p0/1683, transcript_HQ_E2_1_transcript27943/f3p0/970, transcript_HQ_E2_1_transcript29418/f4p0/863	transcript_HQ_E3_1_transcript10608/f2p0/1326, transcript_HQ_E3_1_transcript11276/f3p0/1289, transcript_HQ_E3_1_transcript19246/f2p0/872, transcript_HQ_E3_1_transcript8667/f21p0/1371
OG0000247	transcript_HQ_P2_transcript18234/f6p0/1449, transcript_HQ_P2_transcript18239/f20p0/1426	transcript_HQ_E1_1_transcript13507/f12p0/1668, transcript_HQ_E1_1_transcript16330/f7p0/1500	transcript_HQ_E2_1_transcript11154/f2p0/1867, transcript_HQ_E2_1_transcript13605/f29p0/1698, transcript_HQ_E2_1_transcript18147/f2p0/1485	transcript_HQ_E3_1_transcript2448/f20p0/2108, transcript_HQ_E3_1_transcript2561/f2p0/2111, transcript_HQ_E3_1_transcript2612/f40p0/2044
OG0000248	transcript_HQ_P2_transcript11033/f2p0/2388, transcript_HQ_P2_transcript15707/f2p0/1888, transcript_HQ_P2_transcript16690/f3p0/1745, transcript_HQ_P2_transcript17932/f2p0/1514, transcript_HQ_P2_transcript8476/f2p0/2694	transcript_HQ_E1_1_transcript12591/f3p0/1739, transcript_HQ_E1_1_transcript15575/f2p0/1548, transcript_HQ_E1_1_transcript23322/f2p0/927, transcript_HQ_E1_1_transcript3656/f2p0/2711, transcript_HQ_E1_1_transcript3904/f4p0/2669
OG0000249	transcript_HQ_P2_transcript19643/f12p0/992	transcript_HQ_E1_1_transcript14431/f2p0/1600, transcript_HQ_E1_1_transcript18171/f2p0/1371, transcript_HQ_E1_1_transcript21568/f4p0/1105, transcript_HQ_E1_1_transcript22118/f47p0/990	transcript_HQ_E2_1_transcript24462/f92p0/1077	transcript_HQ_E3_1_transcript13514/f114p0/1113, transcript_HQ_E3_1_transcript14212/f2p0/1125, transcript_HQ_E3_1_transcript17829/f3p0/949, transcript_HQ_E3_1_transcript6158/f2p0/1623
OG0000250	transcript_HQ_P2_transcript3939/f2p0/3466, transcript_HQ_P2_transcript4020/f5p0/3462, transcript_HQ_P2_transcript7484/f3p0/2805, transcript_HQ_P2_transcript867/f2p0/4988	transcript_HQ_E1_1_transcript10772/f2p0/1859, transcript_HQ_E1_1_transcript3174/f3p0/2823, transcript_HQ_E1_1_transcript3480/f4p0/2758	transcript_HQ_E2_1_transcript1200/f3p0/3232, transcript_HQ_E2_1_transcript3262/f2p0/2655	transcript_HQ_E3_1_transcript13693/f2p0/1148
OG0000251	transcript_HQ_P2_transcript4445/f2p0/3340, transcript_HQ_P2_transcript4912/f8p0/3226, transcript_HQ_P2_transcript5420/f4p0/3149	transcript_HQ_E1_1_transcript1807/f3p0/3209, transcript_HQ_E1_1_transcript2/f3p0/7549	transcript_HQ_E2_1_transcript20865/f3p0/1351, transcript_HQ_E2_1_transcript326/f2p0/3963, transcript_HQ_E2_1_transcript6375/f4p0/2259	transcript_HQ_E3_1_transcript1490/f2p0/2381, transcript_HQ_E3_1_transcript6592/f2p0/1610
OG0000252	transcript_HQ_P2_transcript11128/f46p0/2314, transcript_HQ_P2_transcript11648/f41p0/2200, transcript_HQ_P2_transcript3051/f2p0/3733, transcript_HQ_P2_transcript3809/f8p0/3503, transcript_HQ_P2_transcript7414/f3p0/2849, transcript_HQ_P2_transcript9235/f2p0/2606	transcript_HQ_E1_1_transcript2003/f4p0/3144, transcript_HQ_E1_1_transcript311/f2p0/4365, transcript_HQ_E1_1_transcript5043/f49p0/2302, transcript_HQ_E1_1_transcript6584/f2p0/2290
OG0000253	transcript_HQ_P2_transcript4910/f15p0/3212, transcript_HQ_P2_transcript4960/f12p0/3221, transcript_HQ_P2_transcript5207/f3p0/3165, transcript_HQ_P2_transcript5305/f2p0/3151	transcript_HQ_E1_1_transcript1834/f5p0/3192	transcript_HQ_E2_1_transcript22162/f2p0/1289, transcript_HQ_E2_1_transcript3334/f3p0/2638	transcript_HQ_E3_1_transcript2729/f2p0/2093, transcript_HQ_E3_1_transcript411/f3p0/2941, transcript_HQ_E3_1_transcript727/f9p0/2684
OG0000254	transcript_HQ_P2_transcript18553/f19p0/1361	transcript_HQ_E1_1_transcript17474/f39p0/1369	transcript_HQ_E2_1_transcript10467/f5p0/1933, transcript_HQ_E2_1_transcript13844/f7p0/1709, transcript_HQ_E2_1_transcript13916/f3p0/1712, transcript_HQ_E2_1_transcript17087/f2p0/1537, transcript_HQ_E2_1_transcript6287/f2p0/2268, transcript_HQ_E2_1_transcript9078/f21p0/2003	transcript_HQ_E3_1_transcript15112/f10p0/1079, transcript_HQ_E3_1_transcript23287/f2p0/673
OG0000255	transcript_HQ_P2_transcript18991/f4p0/1225	transcript_HQ_E1_1_transcript18091/f3p0/1372, transcript_HQ_E1_1_transcript20100/f11p0/1219, transcript_HQ_E1_1_transcript21729/f2p0/1097	transcript_HQ_E2_1_transcript26936/f2p0/1046, transcript_HQ_E2_1_transcript29128/f4p0/889, transcript_HQ_E2_1_transcript29476/f4p0/866	transcript_HQ_E3_1_transcript14760/f6p0/1094, transcript_HQ_E3_1_transcript16516/f4p0/1006, transcript_HQ_E3_1_transcript18070/f3p0/931
OG0000256	transcript_HQ_P2_transcript18819/f11p0/1285	transcript_HQ_E1_1_transcript17119/f2p0/1429, transcript_HQ_E1_1_transcript19265/f22p0/1289, transcript_HQ_E1_1_transcript23548/f3p0/900	transcript_HQ_E2_1_transcript18095/f2p0/1486, transcript_HQ_E2_1_transcript24647/f3p0/1162, transcript_HQ_E2_1_transcript25692/f14p0/1088, transcript_HQ_E2_1_transcript27449/f6p0/995	transcript_HQ_E3_1_transcript11532/f5p0/1252, transcript_HQ_E3_1_transcript16726/f29p0/958
OG0000257	transcript_HQ_P2_transcript1679/f3p0/4373, transcript_HQ_P2_transcript2295/f2p0/3988, transcript_HQ_P2_transcript3435/f2p0/3618, transcript_HQ_P2_transcript3917/f2p0/3492, transcript_HQ_P2_transcript3958/f2p0/3459, transcript_HQ_P2_transcript4482/f2p0/3337, transcript_HQ_P2_transcript6811/f2p0/2916, transcript_HQ_P2_transcript896/f2p0/4944	transcript_HQ_E1_1_transcript18412/f2p0/1347	transcript_HQ_E2_1_transcript5178/f2p0/2385
OG0000258	transcript_HQ_P2_transcript12555/f4p0/2214	transcript_HQ_E1_1_transcript20170/f7p0/1218, transcript_HQ_E1_1_transcript20719/f2p0/1180, transcript_HQ_E1_1_transcript21399/f2p0/1136, transcript_HQ_E1_1_transcript7157/f2p0/2220	transcript_HQ_E2_1_transcript16711/f3p0/1561, transcript_HQ_E2_1_transcript24381/f3p0/1187, transcript_HQ_E2_1_transcript5990/f3p0/2288	transcript_HQ_E3_1_transcript7074/f4p0/1577, transcript_HQ_E3_1_transcript7959/f6p0/1516
OG0000259	transcript_HQ_P2_transcript4575/f44p0/3304	transcript_HQ_E1_1_transcript1587/f3p0/3290	transcript_HQ_E2_1_transcript11250/f2p0/1868, transcript_HQ_E2_1_transcript1693/f7p0/3056, transcript_HQ_E2_1_transcript1903/f4p0/2967, transcript_HQ_E2_1_transcript3660/f8p0/2583, transcript_HQ_E2_1_transcript8661/f3p0/2057	transcript_HQ_E3_1_transcript21219/f4p0/777, transcript_HQ_E3_1_transcript22141/f6p0/718, transcript_HQ_E3_1_transcript380/f9p0/2938
OG0000260	transcript_HQ_P2_transcript12568/f2p0/2238, transcript_HQ_P2_transcript12815/f2p0/2214, transcript_HQ_P2_transcript14010/f3p0/2083, transcript_HQ_P2_transcript14258/f3p0/2053, transcript_HQ_P2_transcript6353/f8p0/2982	transcript_HQ_E1_1_transcript18446/f3p0/1346, transcript_HQ_E1_1_transcript2502/f2p0/2989, transcript_HQ_E1_1_transcript3926/f2p0/2670, transcript_HQ_E1_1_transcript7166/f3p0/2141, transcript_HQ_E1_1_transcript8414/f2p0/2083
OG0000261	transcript_HQ_P2_transcript5070/f7p0/3173	transcript_HQ_E1_1_transcript1846/f5p0/3179	transcript_HQ_E2_1_transcript10204/f2p0/1938, transcript_HQ_E2_1_transcript2334/f5p0/2815, transcript_HQ_E2_1_transcript2922/f682p0/2478, transcript_HQ_E2_1_transcript41/f2p0/5200, transcript_HQ_E2_1_transcript5286/f2p0/2367, transcript_LQ_E2_1_transcript3040/f2p0/2650, transcript_LQ_E2_1_transcript3040/f2p0/2650	transcript_HQ_E3_1_transcript1660/f2p0/2324
OG0000262	transcript_HQ_P2_transcript5427/f21p0/3088, transcript_HQ_P2_transcript6540/f15p0/2943	transcript_HQ_E1_1_transcript2024/f2p0/3125, transcript_HQ_E1_1_transcript2116/f4p0/3079, transcript_HQ_E1_1_transcript2746/f2p0/2926, transcript_HQ_E1_1_transcript4292/f2p0/2593	transcript_HQ_E2_1_transcript1837/f2p0/2992, transcript_HQ_E2_1_transcript2267/f2p0/2859, transcript_HQ_E2_1_transcript4035/f3p0/2530	transcript_HQ_E3_1_transcript855/f3p0/2625
OG0000263	transcript_HQ_P2_transcript18360/f2p0/1429, transcript_HQ_P2_transcript8111/f2p0/2737, transcript_HQ_P2_transcript8515/f2p0/2682	transcript_HQ_E1_1_transcript17698/f2p0/1390, transcript_HQ_E1_1_transcript4188/f2p0/2634	transcript_HQ_E2_1_transcript13729/f2p0/1734, transcript_HQ_E2_1_transcript15008/f4p0/1633, transcript_HQ_E2_1_transcript15630/f2p0/1611, transcript_HQ_E2_1_transcript21033/f4p0/1351	transcript_HQ_E3_1_transcript9887/f4p0/1360
OG0000264	transcript_HQ_P2_transcript18917/f5p0/1283	transcript_HQ_E1_1_transcript19457/f14p0/1267	transcript_HQ_E2_1_transcript19905/f14p0/1386, transcript_HQ_E2_1_transcript22026/f6p0/1291, transcript_HQ_E2_1_transcript24250/f2p0/1185	transcript_HQ_E3_1_transcript10176/f4p0/1353, transcript_HQ_E3_1_transcript10189/f3p0/1365, transcript_HQ_E3_1_transcript10219/f7p0/1365, transcript_HQ_E3_1_transcript10533/f10p0/1262, transcript_HQ_E3_1_transcript17616/f2p0/955
OG0000265	transcript_HQ_P2_transcript16865/f12p0/1627, transcript_HQ_P2_transcript17191/f15p0/1667, transcript_HQ_P2_transcript18853/f3p0/1278	transcript_HQ_E1_1_transcript18568/f3p0/1340, transcript_HQ_E1_1_transcript18835/f12p0/1314	transcript_HQ_E2_1_transcript10451/f3p0/1913, transcript_HQ_E2_1_transcript12240/f2p0/1812	transcript_HQ_E3_1_transcript21074/f3p0/810, transcript_HQ_E3_1_transcript5793/f4p0/1697, transcript_HQ_E3_1_transcript6225/f47p0/1631
OG0000266	transcript_HQ_P2_transcript7029/f4p0/2889	transcript_HQ_E1_1_transcript16285/f25p0/1448, transcript_HQ_E1_1_transcript17760/f2p0/1380, transcript_HQ_E1_1_transcript18965/f2p0/1250, transcript_HQ_E1_1_transcript19845/f5p0/1219, transcript_HQ_E1_1_transcript22550/f2p0/1021, transcript_HQ_E1_1_transcript22593/f7p0/1015, transcript_HQ_E1_1_transcript6297/f4p0/2326	transcript_HQ_E2_1_transcript15232/f41p0/1613	transcript_HQ_E3_1_transcript6521/f11p0/1627
OG0000267	transcript_HQ_P2_transcript11419/f4p0/2331, transcript_HQ_P2_transcript17243/f3p0/1652, transcript_HQ_P2_transcript20323/f4p0/674	transcript_HQ_E1_1_transcript18052/f2p0/1368, transcript_HQ_E1_1_transcript20398/f2p0/1181, transcript_HQ_E1_1_transcript20789/f4p0/1173, transcript_HQ_E1_1_transcript20971/f6p0/1153, transcript_HQ_E1_1_transcript24386/f17p0/718, transcript_HQ_E1_1_transcript24399/f2p0/724		transcript_HQ_E3_1_transcript10674/f37p0/1302
OG0000268	transcript_HQ_P2_transcript11339/f2p0/2363, transcript_HQ_P2_transcript13361/f4p0/2182, transcript_HQ_P2_transcript5034/f6p0/3181, transcript_HQ_P2_transcript5295/f3p0/3162, transcript_HQ_P2_transcript8184/f5p0/2747, transcript_HQ_P2_transcript9576/f6p0/2555	transcript_HQ_E1_1_transcript1782/f2p0/3230	transcript_HQ_E2_1_transcript3206/f25p0/2616, transcript_HQ_E2_1_transcript5364/f2p0/2347	transcript_HQ_E3_1_transcript6154/f2p0/1664
OG0000269	transcript_HQ_P2_transcript16590/f2p0/1766, transcript_HQ_P2_transcript19408/f2p0/1069	transcript_HQ_E1_1_transcript19601/f13p0/1262, transcript_HQ_E1_1_transcript19651/f6p0/1263	transcript_HQ_E2_1_transcript16487/f19p0/1543, transcript_HQ_E2_1_transcript20465/f2p0/1393, transcript_HQ_E2_1_transcript28129/f2p0/961	transcript_HQ_E3_1_transcript1086/f3p0/2524, transcript_HQ_E3_1_transcript15743/f29p0/1017, transcript_HQ_E3_1_transcript15841/f13p0/1020
OG0000270	transcript_HQ_P2_transcript14797/f5p0/2041, transcript_HQ_P2_transcript1673/f2p0/4292, transcript_HQ_P2_transcript18236/f2p0/1458, transcript_HQ_P2_transcript1907/f3p0/4211, transcript_HQ_P2_transcript8931/f4p0/2640	transcript_HQ_E1_1_transcript20567/f3p0/1198	transcript_HQ_E2_1_transcript12716/f5p0/1774, transcript_HQ_E2_1_transcript16556/f15p0/1462	transcript_HQ_E3_1_transcript3517/f2p0/1969, transcript_HQ_E3_1_transcript686/f2p0/2759
OG0000271	transcript_HQ_P2_transcript5404/f2p0/3139, transcript_HQ_P2_transcript5535/f5p0/3112, transcript_HQ_P2_transcript6388/f2p0/2951	transcript_HQ_E1_1_transcript1980/f2p0/3140	transcript_HQ_E2_1_transcript5801/f2p0/2300	transcript_HQ_E3_1_transcript121/f2p0/3472, transcript_HQ_E3_1_transcript2362/f2p0/2180, transcript_HQ_E3_1_transcript274/f3p0/3104, transcript_HQ_E3_1_transcript275/f2p0/3087, transcript_HQ_E3_1_transcript495/f3p0/2872
OG0000272	transcript_HQ_P2_transcript4661/f42p0/3255, transcript_HQ_P2_transcript8577/f11p0/2666	transcript_HQ_E1_1_transcript1628/f48p0/3267	transcript_HQ_E2_1_transcript2923/f15p0/2617, transcript_HQ_E2_1_transcript2975/f7p0/2700, transcript_HQ_E2_1_transcript3305/f7p0/2639	transcript_HQ_E3_1_transcript3266/f2p0/1988, transcript_HQ_E3_1_transcript3639/f4p0/1946, transcript_HQ_E3_1_transcript3942/f3p0/1902, transcript_HQ_E3_1_transcript71/f2p0/3688
OG0000273	transcript_HQ_P2_transcript2467/f3p0/3937, transcript_HQ_P2_transcript2609/f17p0/3876, transcript_HQ_P2_transcript5201/f2p0/3194, transcript_HQ_P2_transcript5948/f8p0/3017, transcript_HQ_P2_transcript6497/f2p0/2976	transcript_HQ_E1_1_transcript2303/f2p0/3056, transcript_HQ_E1_1_transcript2452/f2p0/2992, transcript_HQ_E1_1_transcript659/f9p0/3877	transcript_HQ_E2_1_transcript591/f2p0/3628	transcript_HQ_E3_1_transcript32/f2p0/4125
OG0000274	transcript_HQ_P2_transcript6084/f17p0/2998, transcript_HQ_P2_transcript6196/f3p0/2999, transcript_HQ_P2_transcript6398/f13p0/2977	transcript_HQ_E1_1_transcript2362/f13p0/3000, transcript_HQ_E1_1_transcript3447/f2p0/2756, transcript_HQ_E1_1_transcript3550/f2p0/2724, transcript_HQ_E1_1_transcript3769/f24p0/2688	transcript_HQ_E2_1_transcript15814/f11p0/1550, transcript_HQ_E2_1_transcript757/f3p0/3460	transcript_HQ_E3_1_transcript2733/f2p0/2090
OG0000275	transcript_HQ_P2_transcript19942/f2p0/867	transcript_HQ_E1_1_transcript23629/f3p0/900		transcript_HQ_E3_1_transcript10568/f4p0/1328, transcript_HQ_E3_1_transcript10739/f34p0/1299, transcript_HQ_E3_1_transcript1326/f4p0/2435, transcript_HQ_E3_1_transcript18306/f2p0/920, transcript_HQ_E3_1_transcript1866/f2p0/2286, transcript_HQ_E3_1_transcript20153/f2p0/827, transcript_HQ_E3_1_transcript23112/f2p0/727, transcript_HQ_E3_1_transcript4626/f4p0/1790
OG0000276	transcript_HQ_P2_transcript282/f2p0/5854, transcript_HQ_P2_transcript289/f3p0/5859, transcript_HQ_P2_transcript8139/f5p0/2727	transcript_HQ_E1_1_transcript20810/f25p0/1160, transcript_HQ_E1_1_transcript36/f2p0/5809	transcript_HQ_E2_1_transcript25155/f2p0/1134, transcript_HQ_E2_1_transcript324/f8p0/3943	transcript_HQ_E3_1_transcript22880/f5p0/690, transcript_HQ_E3_1_transcript4042/f2p0/1887, transcript_HQ_E3_1_transcript4672/f3p0/1803
OG0000277	transcript_HQ_P2_transcript6676/f3p0/2930, transcript_HQ_P2_transcript7215/f2p0/2860, transcript_HQ_P2_transcript7649/f7p0/2796, transcript_HQ_P2_transcript7867/f2p0/2763, transcript_HQ_P2_transcript8046/f4p0/2758, transcript_HQ_P2_transcript8120/f27p0/2684	transcript_HQ_E1_1_transcript2987/f2p0/2846, transcript_HQ_E1_1_transcript3579/f11p0/2722	transcript_HQ_E2_1_transcript3328/f2p0/2641	transcript_HQ_E3_1_transcript465/f2p0/2908
OG0000278	transcript_HQ_P2_transcript19949/f6p0/855, transcript_HQ_P2_transcript20016/f2p0/837	transcript_HQ_E1_1_transcript23763/f2p0/866	transcript_HQ_E2_1_transcript27304/f2p0/1022, transcript_HQ_E2_1_transcript28946/f36p0/863, transcript_HQ_E2_1_transcript29201/f3p0/865	transcript_HQ_E3_1_transcript14303/f152p0/768, transcript_HQ_E3_1_transcript16954/f223p0/856, transcript_HQ_E3_1_transcript18414/f2p0/917, transcript_HQ_E3_1_transcript19473/f3p0/862
OG0000279	transcript_HQ_P2_transcript7577/f40p0/2753	transcript_HQ_E1_1_transcript3073/f6p0/2841	transcript_HQ_E2_1_transcript17412/f2p0/1538, transcript_HQ_E2_1_transcript5735/f5p0/2309	transcript_HQ_E3_1_transcript10783/f2p0/1331, transcript_HQ_E3_1_transcript11100/f3p0/1299, transcript_HQ_E3_1_transcript11672/f2p0/1275, transcript_HQ_E3_1_transcript13404/f2p0/1163, transcript_HQ_E3_1_transcript13822/f2p0/1151, transcript_HQ_E3_1_transcript14455/f2p0/1140
OG0000280	transcript_HQ_P2_transcript1597/f4p0/4341, transcript_HQ_P2_transcript6785/f6p0/2929, transcript_HQ_P2_transcript7735/f4p0/2784	transcript_HQ_E1_1_transcript2531/f2p0/2986, transcript_HQ_E1_1_transcript2711/f7p0/2939, transcript_HQ_E1_1_transcript275/f4p0/4498, transcript_HQ_E1_1_transcript3360/f2p0/2788	transcript_HQ_E2_1_transcript2314/f7p0/2821, transcript_HQ_E2_1_transcript9857/f2p0/1965	transcript_HQ_E3_1_transcript466/f3p0/2873
OG0000281	transcript_HQ_P2_transcript10322/f5p0/2476, transcript_HQ_P2_transcript7382/f12p0/2817, transcript_HQ_P2_transcript8972/f3p0/2646	transcript_HQ_E1_1_transcript2229/f16p0/2810, transcript_HQ_E1_1_transcript520/f2p0/4042, transcript_HQ_E1_1_transcript5296/f5p0/2439, transcript_HQ_E1_1_transcript5549/f6p0/2394	transcript_HQ_E2_1_transcript1891/f2p0/2966	transcript_HQ_E3_1_transcript1071/f3p0/2533, transcript_HQ_E3_1_transcript2633/f3p0/2102
OG0000282	transcript_HQ_P2_transcript19489/f8p0/1048, transcript_HQ_P2_transcript19543/f2p0/1043, transcript_HQ_P2_transcript20718/f2p0/450	transcript_HQ_E1_1_transcript22332/f3p0/1046	transcript_HQ_E2_1_transcript10724/f2p0/1916, transcript_HQ_E2_1_transcript11409/f3p0/1858, transcript_HQ_E2_1_transcript16870/f2p0/1564, transcript_HQ_E2_1_transcript4213/f2p0/2514, transcript_HQ_E2_1_transcript4359/f2p0/2482	transcript_HQ_E3_1_transcript20621/f22p0/794
OG0000283	transcript_HQ_P2_transcript1627/f7p0/4353, transcript_HQ_P2_transcript4720/f2p0/3296, transcript_HQ_P2_transcript6597/f3p0/2935, transcript_HQ_P2_transcript873/f12p0/4935	transcript_HQ_E1_1_transcript2665/f2p0/2939	transcript_HQ_E2_1_transcript20586/f3p0/1296, transcript_HQ_E2_1_transcript22914/f3p0/1242, transcript_HQ_E2_1_transcript28157/f3p0/958	transcript_HQ_E3_1_transcript23384/f2p0/671, transcript_HQ_E3_1_transcript3885/f2p0/1930
OG0000284	transcript_HQ_P2_transcript2445/f2p0/3935, transcript_HQ_P2_transcript2628/f21p0/3699, transcript_HQ_P2_transcript3070/f7p0/3705, transcript_HQ_P2_transcript3463/f2p0/3619	transcript_HQ_E1_1_transcript3280/f2p0/2798, transcript_HQ_E1_1_transcript3438/f2p0/2773, transcript_HQ_E1_1_transcript848/f5p0/3714	transcript_HQ_E2_1_transcript11847/f8p0/1824, transcript_HQ_E2_1_transcript4083/f22p0/2477	transcript_HQ_E3_1_transcript750/f6p0/2687
OG0000285	transcript_HQ_P2_transcript10364/f9p0/2387, transcript_HQ_P2_transcript14464/f2p0/2034	transcript_HQ_E1_1_transcript5744/f6p0/2391	transcript_HQ_E2_1_transcript11705/f3p0/1833, transcript_HQ_E2_1_transcript18189/f2p0/1375, transcript_HQ_E2_1_transcript5044/f3p0/2393, transcript_HQ_E2_1_transcript6746/f2p0/2232, transcript_HQ_E2_1_transcript7034/f6p0/2188, transcript_HQ_E2_1_transcript8208/f9p0/2074	transcript_HQ_E3_1_transcript2273/f5p0/2173
OG0000286	transcript_HQ_P2_transcript10315/f5p0/2480, transcript_HQ_P2_transcript10369/f2p0/2470, transcript_HQ_P2_transcript10777/f2p0/2438, transcript_HQ_P2_transcript4830/f2p0/3302, transcript_HQ_P2_transcript5834/f2p0/3076, transcript_HQ_P2_transcript6320/f2p0/2988, transcript_HQ_P2_transcript6648/f2p0/2953, transcript_HQ_P2_transcript6746/f2p0/2930	transcript_HQ_E1_1_transcript3836/f3p0/2691, transcript_HQ_E1_1_transcript4036/f2p0/2657
OG0000287	transcript_HQ_P2_transcript7248/f2p0/2867, transcript_HQ_P2_transcript7747/f2p0/2782, transcript_HQ_P2_transcript9357/f4p0/2593	transcript_HQ_E1_1_transcript2868/f4p0/2886, transcript_HQ_E1_1_transcript4045/f5p0/2644	transcript_HQ_E2_1_transcript1218/f2p0/3228, transcript_HQ_E2_1_transcript3507/f2p0/2615, transcript_HQ_E2_1_transcript4984/f3p0/2415, transcript_HQ_E2_1_transcript7221/f2p0/2204	transcript_HQ_E3_1_transcript1175/f2p0/2509
OG0000288	transcript_HQ_P2_transcript10691/f2p0/2440, transcript_HQ_P2_transcript7847/f2p0/2769, transcript_HQ_P2_transcript8601/f4p0/2689, transcript_HQ_P2_transcript9367/f2p0/2593, transcript_HQ_P2_transcript9780/f2p0/2522	transcript_HQ_E1_1_transcript4953/f2p0/2549, transcript_HQ_E1_1_transcript5523/f3p0/2415, transcript_HQ_E1_1_transcript7784/f2p0/2137	transcript_HQ_E2_1_transcript27287/f2p0/1015	transcript_HQ_E3_1_transcript12508/f2p0/1223
OG0000289	transcript_HQ_P2_transcript10226/f13p0/2487, transcript_HQ_P2_transcript10643/f3p0/2428, transcript_HQ_P2_transcript8248/f4p0/2721	transcript_HQ_E1_1_transcript5893/f4p0/2385	transcript_HQ_E2_1_transcript13496/f2p0/1768, transcript_HQ_E2_1_transcript24636/f4p0/1161, transcript_HQ_E2_1_transcript8561/f27p0/2037	transcript_HQ_E3_1_transcript12593/f2p0/1241, transcript_HQ_E3_1_transcript14829/f2p0/1099, transcript_HQ_E3_1_transcript7811/f2p0/1516
OG0000290	transcript_HQ_P2_transcript13660/f4p0/2118, transcript_HQ_P2_transcript4233/f2p0/3402, transcript_HQ_P2_transcript4410/f2p0/3344, transcript_HQ_P2_transcript9746/f3p0/2540	transcript_HQ_E1_1_transcript4592/f2p0/2544, transcript_HQ_E1_1_transcript5096/f8p0/2460	transcript_HQ_E2_1_transcript3793/f4p0/2579	transcript_HQ_E3_1_transcript1080/f2p0/2531, transcript_HQ_E3_1_transcript2516/f7p0/2120, transcript_HQ_E3_1_transcript3389/f2p0/2020
OG0000291	transcript_HQ_P2_transcript17294/f2p0/1642	transcript_HQ_E1_1_transcript6009/f2p0/2355	transcript_HQ_E2_1_transcript22065/f2p0/1287, transcript_HQ_E2_1_transcript4919/f2p0/2409, transcript_HQ_E2_1_transcript6003/f3p0/2287, transcript_HQ_E2_1_transcript9353/f2p0/1975, transcript_HQ_E2_1_transcript9588/f2p0/1988	transcript_HQ_E3_1_transcript18167/f2p0/936, transcript_HQ_E3_1_transcript3117/f2p0/2020, transcript_HQ_E3_1_transcript4906/f6p0/1779
OG0000292	transcript_HQ_P2_transcript9840/f2p0/2533	transcript_HQ_E1_1_transcript5186/f5p0/2473, transcript_HQ_E1_1_transcript5223/f2p0/2461, transcript_HQ_E1_1_transcript5468/f2p0/2422	transcript_HQ_E2_1_transcript13042/f2p0/1770, transcript_HQ_E2_1_transcript7593/f4p0/2122, transcript_HQ_E2_1_transcript8454/f7p0/2045, transcript_HQ_E2_1_transcript8698/f67p0/1998, transcript_HQ_E2_1_transcript9571/f9p0/1973	transcript_HQ_E3_1_transcript2990/f2p0/2039
OG0000293	transcript_HQ_P2_transcript2405/f2p0/3949, transcript_HQ_P2_transcript4462/f2p0/3336, transcript_HQ_P2_transcript5049/f3p0/3205, transcript_HQ_P2_transcript7961/f5p0/2749, transcript_HQ_P2_transcript8021/f6p0/2714, transcript_HQ_P2_transcript8772/f4p0/2670, transcript_HQ_P2_transcript8794/f11p0/2676	transcript_HQ_E1_1_transcript4502/f3p0/2553, transcript_HQ_E1_1_transcript7295/f2p0/2203		transcript_HQ_E3_1_transcript16007/f3p0/1029
OG0000294	transcript_HQ_P2_transcript10794/f2p0/2421, transcript_HQ_P2_transcript13101/f2p0/2181, transcript_HQ_P2_transcript19/f2p0/8097, transcript_HQ_P2_transcript3123/f2p0/3734, transcript_HQ_P2_transcript433/f3p0/5575, transcript_HQ_P2_transcript495/f2p0/5499, transcript_HQ_P2_transcript52/f2p0/7238, transcript_HQ_P2_transcript68/f2p0/7053, transcript_HQ_P2_transcript70/f3p0/7037	transcript_HQ_E1_1_transcript8517/f2p0/2069
OG0000295			transcript_HQ_E2_1_transcript10351/f2p0/1935, transcript_HQ_E2_1_transcript10591/f3p0/1914, transcript_HQ_E2_1_transcript10880/f12p0/1885, transcript_HQ_E2_1_transcript20864/f4p0/1355, transcript_HQ_E2_1_transcript21259/f5p0/1328, transcript_HQ_E2_1_transcript22858/f3p0/1251, transcript_HQ_E2_1_transcript23062/f28p0/1205, transcript_HQ_E2_1_transcript3963/f10p0/2545, transcript_HQ_E2_1_transcript…
OG0000296			transcript_HQ_E2_1_transcript10528/f10p0/1909, transcript_HQ_E2_1_transcript10980/f2p0/1888, transcript_HQ_E2_1_transcript11009/f12p0/1878, transcript_HQ_E2_1_transcript11707/f9p0/1849, transcript_HQ_E2_1_transcript11781/f2p0/1854, transcript_HQ_E2_1_transcript17838/f2p0/1507, transcript_HQ_E2_1_transcript20991/f4p0/1346, transcript_HQ_E2_1_transcript26631/f2p0/1071, transcript_HQ_E2_1_transcript…	transcript_HQ_E3_1_transcript4256/f2p0/1852
OG0000297	transcript_HQ_P2_transcript2225/f2p0/3993, transcript_HQ_P2_transcript3073/f2p0/3725, transcript_HQ_P2_transcript4900/f4p0/3231		transcript_HQ_E2_1_transcript1162/f3p0/3253, transcript_HQ_E2_1_transcript1594/f2p0/3066, transcript_HQ_E2_1_transcript18068/f3p0/1491, transcript_HQ_E2_1_transcript619/f5p0/3616, transcript_HQ_E2_1_transcript6235/f2p0/2257, transcript_HQ_E2_1_transcript834/f2p0/3436	transcript_HQ_E3_1_transcript391/f2p0/2965
OG0000298			transcript_HQ_E2_1_transcript19197/f2p0/1408, transcript_HQ_E2_1_transcript27059/f2p0/972	transcript_HQ_E3_1_transcript11149/f11p0/1243, transcript_HQ_E3_1_transcript12191/f10p0/1235, transcript_HQ_E3_1_transcript12310/f7p0/1235, transcript_HQ_E3_1_transcript12545/f3p0/1212, transcript_HQ_E3_1_transcript22475/f2p0/692, transcript_HQ_E3_1_transcript24248/f2p0/608, transcript_HQ_E3_1_transcript2833/f2p0/2057, transcript_HQ_E3_1_transcript3105/f37p0/1994
OG0000299	transcript_HQ_P2_transcript20611/f6p0/498, transcript_HQ_P2_transcript20631/f2p0/502, transcript_HQ_P2_transcript20758/f2p0/435		transcript_HQ_E2_1_transcript17135/f2p0/1525, transcript_HQ_E2_1_transcript24316/f2p0/1181, transcript_HQ_E2_1_transcript29462/f2p0/865, transcript_HQ_E2_1_transcript29869/f12p0/800, transcript_HQ_E2_1_transcript30677/f7p0/748, transcript_HQ_E2_1_transcript3646/f2p0/2650	transcript_LQ_E3_1_transcript25589/f2p0/527
OG0000300			transcript_HQ_E2_1_transcript31048/f9p0/656	transcript_HQ_E3_1_transcript17064/f96p0/821, transcript_HQ_E3_1_transcript17105/f79p0/944, transcript_HQ_E3_1_transcript18683/f3p0/910, transcript_HQ_E3_1_transcript19721/f3p0/852, transcript_HQ_E3_1_transcript20668/f67p0/768, transcript_HQ_E3_1_transcript20685/f11p0/806, transcript_HQ_E3_1_transcript23892/f2p0/629, transcript_HQ_E3_1_transcript25465/f2p0/507, transcript_HQ_E3_1_transcript25549/…
OG0000301				transcript_HQ_E3_1_transcript10389/f6p0/1372, transcript_HQ_E3_1_transcript10468/f12p0/1332, transcript_HQ_E3_1_transcript1812/f2p0/2300, transcript_HQ_E3_1_transcript3192/f8p0/1500, transcript_HQ_E3_1_transcript7345/f2p0/1549, transcript_HQ_E3_1_transcript7386/f5p0/1553, transcript_HQ_E3_1_transcript7887/f22p0/1506, transcript_HQ_E3_1_transcript8143/f2p0/1502, transcript_HQ_E3_1_transcript9408/f…
OG0000302				transcript_HQ_E3_1_transcript10529/f3p0/1353, transcript_HQ_E3_1_transcript12915/f3p0/1203, transcript_HQ_E3_1_transcript13507/f6p0/1158, transcript_HQ_E3_1_transcript13904/f6p0/1140, transcript_HQ_E3_1_transcript17155/f6p0/1030, transcript_HQ_E3_1_transcript19261/f4p0/892, transcript_HQ_E3_1_transcript25167/f2p0/545, transcript_HQ_E3_1_transcript2857/f2p0/2084, transcript_HQ_E3_1_transcript5124/…
OG0000303	transcript_HQ_P2_transcript14001/f5p0/2069, transcript_HQ_P2_transcript14654/f12p0/1999	transcript_HQ_E1_1_transcript12081/f2p0/1777, transcript_HQ_E1_1_transcript8108/f4p0/2090, transcript_HQ_E1_1_transcript8929/f16p0/1501	transcript_HQ_E2_1_transcript11131/f3p0/1847, transcript_HQ_E2_1_transcript20922/f8p0/1323	transcript_HQ_E3_1_transcript10393/f9p0/1351, transcript_HQ_E3_1_transcript3619/f6p0/1952
OG0000304	transcript_HQ_P2_transcript2810/f25p0/3794, transcript_HQ_P2_transcript2942/f15p0/3779	transcript_HQ_E1_1_transcript748/f3p0/3805, transcript_HQ_E1_1_transcript811/f2p0/3751	transcript_HQ_E2_1_transcript1151/f9p0/3301, transcript_HQ_E2_1_transcript15218/f2p0/1615, transcript_HQ_E2_1_transcript991/f5p0/3365	transcript_HQ_E3_1_transcript152/f2p0/3358, transcript_HQ_E3_1_transcript505/f3p0/2881
OG0000305	transcript_HQ_P2_transcript14605/f14p0/1963, transcript_HQ_P2_transcript17272/f2p0/1649	transcript_HQ_E1_1_transcript10643/f2p0/1896, transcript_HQ_E1_1_transcript12279/f4p0/1768, transcript_HQ_E1_1_transcript9349/f6p0/2010	transcript_HQ_E2_1_transcript14416/f51p0/1662, transcript_HQ_E2_1_transcript18735/f4p0/1485, transcript_HQ_E2_1_transcript813/f2p0/3467	transcript_HQ_E3_1_transcript13285/f4p0/1177
OG0000306	transcript_HQ_P2_transcript13936/f2p0/2104, transcript_HQ_P2_transcript17193/f14p0/1659	transcript_HQ_E1_1_transcript11647/f51p0/1656, transcript_HQ_E1_1_transcript5547/f2p0/2418, transcript_HQ_E1_1_transcript8180/f3p0/2112	transcript_HQ_E2_1_transcript11015/f4p0/1882, transcript_HQ_E2_1_transcript14283/f3p0/1690, transcript_HQ_E2_1_transcript8795/f13p0/2036	transcript_HQ_E3_1_transcript7455/f4p0/1542
OG0000307	transcript_HQ_P2_transcript13627/f7p0/2118, transcript_HQ_P2_transcript14852/f40p0/1955	transcript_HQ_E1_1_transcript8447/f15p0/2074, transcript_HQ_E1_1_transcript9381/f59p0/1966	transcript_HQ_E2_1_transcript11133/f3p0/1872, transcript_HQ_E2_1_transcript12423/f2p0/1802, transcript_HQ_E2_1_transcript9340/f38p0/1869	transcript_HQ_E3_1_transcript3179/f2p0/2009, transcript_HQ_E3_1_transcript3764/f16p0/1895
OG0000308	transcript_HQ_P2_transcript12609/f9p0/2180	transcript_HQ_E1_1_transcript10476/f5p0/1900, transcript_HQ_E1_1_transcript13378/f3p0/1694, transcript_HQ_E1_1_transcript2643/f2p0/2949, transcript_HQ_E1_1_transcript7512/f5p0/2178, transcript_HQ_E1_1_transcript8657/f2p0/2071, transcript_HQ_E1_1_transcript9477/f3p0/1979	transcript_HQ_E2_1_transcript5119/f2p0/2409	transcript_HQ_E3_1_transcript3925/f2p0/1893
OG0000309	transcript_HQ_P2_transcript15575/f3p0/1886, transcript_HQ_P2_transcript15779/f9p0/1866, transcript_HQ_P2_transcript18289/f2p0/1443	transcript_HQ_E1_1_transcript10612/f12p0/1879, transcript_HQ_E1_1_transcript8680/f3p0/2059	transcript_HQ_E2_1_transcript22299/f65p0/1241, transcript_HQ_E2_1_transcript25510/f4p0/1136, transcript_HQ_E2_1_transcript7449/f2p0/2081	transcript_HQ_E3_1_transcript10850/f17p0/1310
OG0000310	transcript_HQ_P2_transcript14149/f3p0/2074, transcript_HQ_P2_transcript15293/f3p0/1923	transcript_HQ_E1_1_transcript12404/f4p0/1752, transcript_HQ_E1_1_transcript12712/f4p0/1737, transcript_HQ_E1_1_transcript14780/f2p0/1587, transcript_HQ_E1_1_transcript16754/f9p0/1463, transcript_HQ_E1_1_transcript6866/f2p0/2247, transcript_HQ_E1_1_transcript7431/f3p0/2170, transcript_HQ_E1_1_transcript8688/f4p0/2070
OG0000311	transcript_HQ_P2_transcript110/f5p0/6660, transcript_HQ_P2_transcript233/f5p0/6014, transcript_HQ_P2_transcript82/f8p0/6724	transcript_HQ_E1_1_transcript13657/f2p0/1680, transcript_HQ_E1_1_transcript23080/f2p0/967, transcript_HQ_E1_1_transcript3278/f2p0/2813, transcript_HQ_E1_1_transcript87/f2p0/5220	transcript_HQ_E2_1_transcript17204/f2p0/1538	transcript_HQ_E3_1_transcript2410/f2p0/2143
OG0000312	transcript_HQ_P2_transcript14570/f2p0/2026, transcript_HQ_P2_transcript2683/f3p0/3854, transcript_HQ_P2_transcript2721/f2p0/3835, transcript_HQ_P2_transcript7912/f2p0/2769, transcript_HQ_P2_transcript7999/f8p0/2750	transcript_HQ_E1_1_transcript8290/f2p0/2089, transcript_HQ_E1_1_transcript9636/f4p0/1970, transcript_HQ_E1_1_transcript9658/f2p0/2006	transcript_HQ_E2_1_transcript8646/f5p0/2057
OG0000313	transcript_HQ_P2_transcript13497/f2p0/2138, transcript_HQ_P2_transcript14396/f27p0/2047	transcript_HQ_E1_1_transcript8053/f2p0/2127, transcript_HQ_E1_1_transcript8743/f28p0/2030	transcript_HQ_E2_1_transcript19656/f5p0/1412, transcript_HQ_E2_1_transcript8536/f3p0/2057, transcript_HQ_E2_1_transcript9546/f21p0/1954	transcript_HQ_E3_1_transcript6832/f2p0/1596, transcript_HQ_E3_1_transcript9255/f3p0/1414
OG0000314	transcript_HQ_P2_transcript11022/f2p0/2407, transcript_HQ_P2_transcript12209/f3p0/2283, transcript_HQ_P2_transcript13929/f2p0/2082	transcript_HQ_E1_1_transcript5439/f7p0/2421, transcript_HQ_E1_1_transcript7256/f2p0/2207, transcript_HQ_E1_1_transcript8331/f5p0/2084	transcript_HQ_E2_1_transcript6875/f2p0/2003, transcript_HQ_E2_1_transcript9452/f3p0/2016	transcript_HQ_E3_1_transcript2246/f2p0/2165
OG0000315	transcript_HQ_P2_transcript17181/f14p0/1637	transcript_HQ_E1_1_transcript13962/f28p0/1603, transcript_HQ_E1_1_transcript8356/f2p0/2091	transcript_HQ_E2_1_transcript2480/f12p0/2675, transcript_HQ_E2_1_transcript7281/f2p0/2186	transcript_HQ_E3_1_transcript11060/f11p0/1294, transcript_HQ_E3_1_transcript11071/f9p0/1303, transcript_HQ_E3_1_transcript6650/f18p0/1568, transcript_HQ_E3_1_transcript7204/f16p0/1537
OG0000316	transcript_HQ_P2_transcript12580/f4p0/2268, transcript_HQ_P2_transcript14268/f9p0/2034, transcript_HQ_P2_transcript14321/f5p0/2013	transcript_HQ_E1_1_transcript8808/f3p0/2059, transcript_HQ_E1_1_transcript8857/f2p0/2054, transcript_HQ_E1_1_transcript9752/f4p0/1961	transcript_HQ_E2_1_transcript10690/f5p0/1922, transcript_HQ_E2_1_transcript9573/f8p0/1993	transcript_HQ_E3_1_transcript7091/f2p0/1575
OG0000317	transcript_HQ_P2_transcript16026/f4p0/1838	transcript_HQ_E1_1_transcript11232/f9p0/1844, transcript_HQ_E1_1_transcript11885/f3p0/1799, transcript_HQ_E1_1_transcript13717/f4p0/1662, transcript_HQ_E1_1_transcript14729/f2p0/1603, transcript_HQ_E1_1_transcript4409/f4p0/2568, transcript_HQ_E1_1_transcript9619/f3p0/1970	transcript_HQ_E2_1_transcript10643/f2p0/1912, transcript_HQ_E2_1_transcript13410/f2p0/1644
OG0000318	transcript_HQ_P2_transcript11272/f4p0/2370, transcript_HQ_P2_transcript12798/f5p0/2130, transcript_HQ_P2_transcript13279/f2p0/2168, transcript_HQ_P2_transcript4208/f2p0/3396, transcript_HQ_P2_transcript7766/f2p0/2815	transcript_HQ_E1_1_transcript9035/f2p0/2030, transcript_HQ_E1_1_transcript9645/f3p0/1982	transcript_HQ_E2_1_transcript10596/f5p0/1915	transcript_HQ_E3_1_transcript816/f2p0/2655
OG0000319		transcript_HQ_E1_1_transcript1220/f2p0/3514, transcript_HQ_E1_1_transcript14204/f17p0/1580, transcript_HQ_E1_1_transcript17842/f3p0/1388, transcript_HQ_E1_1_transcript21529/f2p0/1118, transcript_HQ_E1_1_transcript22056/f4p0/1044, transcript_HQ_E1_1_transcript23116/f3p0/956, transcript_HQ_E1_1_transcript568/f2p0/3969, transcript_HQ_E1_1_transcript7577/f5p0/2158, transcript_HQ_E1_1_transcript9730/f…
OG0000320	transcript_HQ_P2_transcript11057/f6p0/2357, transcript_HQ_P2_transcript12121/f2p0/2196, transcript_HQ_P2_transcript13819/f3p0/2085, transcript_HQ_P2_transcript14639/f2p0/2019, transcript_HQ_P2_transcript7597/f2p0/2826	transcript_HQ_E1_1_transcript2753/f4p0/2919, transcript_HQ_E1_1_transcript7830/f3p0/2139, transcript_HQ_E1_1_transcript8485/f8p0/2068, transcript_HQ_E1_1_transcript9757/f2p0/1964
OG0000321	transcript_HQ_P2_transcript15054/f5p0/1969	transcript_HQ_E1_1_transcript9776/f4p0/1959	transcript_HQ_E2_1_transcript14265/f47p0/1668, transcript_HQ_E2_1_transcript14879/f2p0/1659, transcript_HQ_E2_1_transcript23123/f2p0/1235, transcript_HQ_E2_1_transcript25134/f3p0/1133	transcript_HQ_E3_1_transcript10735/f49p0/1294, transcript_HQ_E3_1_transcript17010/f3p0/988, transcript_HQ_E3_1_transcript2877/f3p0/2192
OG0000322	transcript_HQ_P2_transcript15023/f6p0/1978, transcript_HQ_P2_transcript18875/f2p0/1273	transcript_HQ_E1_1_transcript18993/f9p0/1303, transcript_HQ_E1_1_transcript19094/f3p0/1299, transcript_HQ_E1_1_transcript9818/f7p0/1947	transcript_HQ_E2_1_transcript22020/f30p0/1230	transcript_HQ_E3_1_transcript13071/f12p0/1189, transcript_HQ_E3_1_transcript6929/f4p0/1588, transcript_HQ_E3_1_transcript7201/f19p0/1546
OG0000323	transcript_HQ_P2_transcript14647/f4p0/2010, transcript_HQ_P2_transcript4069/f2p0/3426, transcript_HQ_P2_transcript6561/f3p0/2960, transcript_HQ_P2_transcript6671/f3p0/2939, transcript_HQ_P2_transcript6906/f3p0/2910	transcript_HQ_E1_1_transcript9077/f4p0/2031	transcript_HQ_E2_1_transcript4998/f2p0/2380, transcript_HQ_E2_1_transcript6184/f4p0/2266	transcript_HQ_E3_1_transcript3710/f2p0/1930
OG0000324	transcript_HQ_P2_transcript14068/f5p0/2093, transcript_HQ_P2_transcript2278/f2p0/4031, transcript_HQ_P2_transcript6628/f2p0/2947	transcript_HQ_E1_1_transcript6455/f4p0/2303, transcript_HQ_E1_1_transcript9084/f5p0/2042	transcript_HQ_E2_1_transcript1759/f6p0/3006, transcript_HQ_E2_1_transcript1895/f2p0/2964, transcript_HQ_E2_1_transcript2833/f2p0/2731	transcript_HQ_E3_1_transcript9153/f3p0/1424
OG0000325	transcript_HQ_P2_transcript20010/f9p0/785, transcript_HQ_P2_transcript20435/f5p0/605	transcript_HQ_E1_1_transcript24667/f2p0/605, transcript_HQ_E1_1_transcript9173/f2p0/2023	transcript_HQ_E2_1_transcript26811/f22p0/955, transcript_HQ_E2_1_transcript30097/f5p0/795, transcript_HQ_E2_1_transcript30487/f2p0/753	transcript_HQ_E3_1_transcript12668/f2p0/1262, transcript_HQ_E3_1_transcript16140/f3p0/1021
OG0000326	transcript_HQ_P2_transcript2928/f5p0/3769, transcript_HQ_P2_transcript6021/f8p0/3039, transcript_HQ_P2_transcript6043/f12p0/3037	transcript_HQ_E1_1_transcript2940/f4p0/2880, transcript_HQ_E1_1_transcript3043/f2p0/2862, transcript_HQ_E1_1_transcript999/f2p0/3626	transcript_HQ_E2_1_transcript1400/f3p0/3144, transcript_HQ_E2_1_transcript19617/f2p0/1416, transcript_HQ_E2_1_transcript5072/f3p0/2412
OG0000327	transcript_HQ_P2_transcript13534/f29p0/2048, transcript_HQ_P2_transcript15395/f12p0/1918	transcript_HQ_E1_1_transcript10035/f5p0/1937, transcript_HQ_E1_1_transcript3748/f2p0/2707	transcript_HQ_E2_1_transcript11420/f4p0/1877, transcript_HQ_E2_1_transcript13624/f9p0/1731, transcript_HQ_E2_1_transcript16194/f3p0/1584, transcript_HQ_E2_1_transcript17914/f6p0/1503	transcript_HQ_E3_1_transcript7420/f6p0/1551
OG0000328	transcript_HQ_P2_transcript17206/f2p0/1661	transcript_HQ_E1_1_transcript12168/f2p0/1777, transcript_HQ_E1_1_transcript14566/f2p0/1605, transcript_HQ_E1_1_transcript6640/f4p0/2276	transcript_HQ_E2_1_transcript12405/f3p0/1801, transcript_HQ_E2_1_transcript21668/f2p0/1307, transcript_HQ_E2_1_transcript25584/f2p0/1115	transcript_HQ_E3_1_transcript4444/f2p0/1856, transcript_HQ_E3_1_transcript6078/f3p0/1666
OG0000329	transcript_HQ_P2_transcript15222/f6p0/1939, transcript_HQ_P2_transcript16854/f5p0/1713	transcript_HQ_E1_1_transcript10074/f16p0/1922, transcript_HQ_E1_1_transcript13164/f3p0/1705, transcript_HQ_E1_1_transcript4677/f3p0/2540, transcript_HQ_E1_1_transcript4868/f3p0/2488	transcript_HQ_E2_1_transcript1842/f2p0/3005, transcript_HQ_E2_1_transcript3048/f3p0/2697, transcript_HQ_E2_1_transcript5327/f2p0/2230
OG0000330	transcript_HQ_P2_transcript10/f2p0/8399, transcript_HQ_P2_transcript12863/f2p0/2201, transcript_HQ_P2_transcript13303/f2p0/2155, transcript_HQ_P2_transcript1428/f2p0/4502, transcript_HQ_P2_transcript22/f2p0/7931, transcript_HQ_P2_transcript569/f2p0/5353	transcript_HQ_E1_1_transcript12792/f3p0/1740	transcript_HQ_E2_1_transcript319/f2p0/3995	transcript_HQ_E3_1_transcript12018/f3p0/1253
OG0000331	transcript_HQ_P2_transcript10287/f7p0/2452, transcript_HQ_P2_transcript18611/f2p0/1367, transcript_HQ_P2_transcript9986/f5p0/2525	transcript_HQ_E1_1_transcript10084/f2p0/1937, transcript_HQ_E1_1_transcript16048/f3p0/1504, transcript_HQ_E1_1_transcript18119/f6p0/1371, transcript_HQ_E1_1_transcript3215/f2p0/2799, transcript_HQ_E1_1_transcript8489/f2p0/2073	transcript_HQ_E2_1_transcript9505/f6p0/1916
OG0000332	transcript_HQ_P2_transcript15646/f8p0/1898, transcript_HQ_P2_transcript9932/f7p0/2510	transcript_HQ_E1_1_transcript11000/f17p0/1818, transcript_HQ_E1_1_transcript20412/f2p0/1200, transcript_HQ_E1_1_transcript4206/f4p0/2593, transcript_HQ_E1_1_transcript4826/f2p0/2504	transcript_HQ_E2_1_transcript2508/f3p0/2806, transcript_HQ_E2_1_transcript5347/f6p0/2326	transcript_HQ_E3_1_transcript2446/f2p0/2145
OG0000333	transcript_HQ_P2_transcript14254/f36p0/1987	transcript_HQ_E1_1_transcript10102/f4p0/1934, transcript_HQ_E1_1_transcript8519/f71p0/1958	transcript_HQ_E2_1_transcript6191/f5p0/2174, transcript_HQ_E2_1_transcript6254/f65p0/2198, transcript_HQ_E2_1_transcript7004/f2p0/2185, transcript_HQ_E2_1_transcript8774/f2p0/2040, transcript_HQ_E2_1_transcript9236/f2p0/2007	transcript_HQ_E3_1_transcript1679/f3p0/2325
OG0000334	transcript_HQ_P2_transcript17798/f2p0/1552, transcript_HQ_P2_transcript2227/f29p0/3994, transcript_HQ_P2_transcript4231/f7p0/3396, transcript_HQ_P2_transcript833/f8p0/5000	transcript_HQ_E1_1_transcript14634/f4p0/1578, transcript_HQ_E1_1_transcript525/f7p0/3988, transcript_HQ_E1_1_transcript5974/f2p0/2369	transcript_HQ_E2_1_transcript21578/f9p0/1313	transcript_HQ_E3_1_transcript1905/f2p0/2286
OG0000335		transcript_HQ_E1_1_transcript11917/f4p0/1670		transcript_HQ_E3_1_transcript12540/f2p0/1218, transcript_HQ_E3_1_transcript17429/f2p0/970, transcript_HQ_E3_1_transcript17499/f2p0/962, transcript_HQ_E3_1_transcript2127/f2p0/2202, transcript_HQ_E3_1_transcript8093/f2p0/1507, transcript_HQ_E3_1_transcript8230/f3p0/1603, transcript_HQ_E3_1_transcript9884/f3p0/1373, transcript_HQ_E3_1_transcript9975/f2p0/1334
OG0000336	transcript_HQ_P2_transcript5214/f2p0/3179, transcript_HQ_P2_transcript8628/f2p0/2674, transcript_HQ_P2_transcript8657/f2p0/2669	transcript_HQ_E1_1_transcript14646/f5p0/1603, transcript_HQ_E1_1_transcript3795/f3p0/2714	transcript_HQ_E2_1_transcript11052/f2p0/1851, transcript_HQ_E2_1_transcript1589/f2p0/3075, transcript_HQ_E2_1_transcript4475/f2p0/2259	transcript_HQ_E3_1_transcript10789/f3p0/1310
OG0000337	transcript_HQ_P2_transcript14760/f2p0/2007, transcript_HQ_P2_transcript15618/f2p0/1888, transcript_HQ_P2_transcript16896/f2p0/1717, transcript_HQ_P2_transcript18005/f73p0/1477, transcript_HQ_P2_transcript19852/f2p0/906	transcript_HQ_E1_1_transcript12557/f2p0/1714, transcript_HQ_E1_1_transcript14664/f187p0/1468, transcript_HQ_E1_1_transcript15424/f2p0/1561, transcript_HQ_E1_1_transcript23622/f3p0/895
OG0000338	transcript_HQ_P2_transcript14783/f5p0/1999, transcript_HQ_P2_transcript14873/f2p0/2007, transcript_HQ_P2_transcript15071/f7p0/1949, transcript_HQ_P2_transcript15913/f2p0/1849	transcript_HQ_E1_1_transcript11083/f2p0/1857, transcript_HQ_E1_1_transcript18610/f2p0/1336	transcript_HQ_E2_1_transcript15117/f3p0/1641	transcript_HQ_E3_1_transcript24134/f2p0/630, transcript_HQ_E3_1_transcript9989/f3p0/1376
OG0000339	transcript_HQ_P2_transcript14856/f2p0/1989, transcript_HQ_P2_transcript155/f3p0/6447, transcript_HQ_P2_transcript431/f2p0/5565, transcript_HQ_P2_transcript665/f3p0/5229, transcript_HQ_P2_transcript9865/f2p0/2547	transcript_HQ_E1_1_transcript11095/f2p0/1840, transcript_HQ_E1_1_transcript16/f2p0/6338, transcript_HQ_E1_1_transcript17338/f2p0/1436, transcript_HQ_E1_1_transcript4054/f2p0/2494
OG0000340	transcript_HQ_P2_transcript4432/f10p0/3334, transcript_HQ_P2_transcript5184/f8p0/3203	transcript_HQ_E1_1_transcript1475/f3p0/3344, transcript_HQ_E1_1_transcript6141/f7p0/2359	transcript_HQ_E2_1_transcript573/f2p0/3425, transcript_HQ_E2_1_transcript859/f2p0/3365, transcript_HQ_E2_1_transcript943/f3p0/3362	transcript_HQ_E3_1_transcript379/f2p0/2980, transcript_HQ_E3_1_transcript445/f2p0/2915
OG0000341	transcript_HQ_P2_transcript4546/f2p0/3311, transcript_HQ_P2_transcript5030/f45p0/3144, transcript_HQ_P2_transcript5338/f2p0/3155	transcript_HQ_E1_1_transcript1476/f5p0/3296, transcript_HQ_E1_1_transcript1740/f2p0/3222, transcript_HQ_E1_1_transcript1995/f4p0/3155	transcript_HQ_E2_1_transcript1317/f9p0/3176, transcript_HQ_E2_1_transcript1381/f2p0/3139	transcript_HQ_E3_1_transcript160/f8p0/3336
OG0000342	transcript_HQ_P2_transcript10564/f5p0/2443	transcript_HQ_E1_1_transcript12125/f3p0/1782, transcript_HQ_E1_1_transcript5039/f6p0/2463	transcript_HQ_E2_1_transcript10012/f48p0/1763, transcript_HQ_E2_1_transcript11318/f3p0/1863, transcript_HQ_E2_1_transcript15821/f15p0/1589	transcript_HQ_E3_1_transcript2944/f5p0/2049, transcript_HQ_E3_1_transcript4203/f5p0/1855, transcript_HQ_E3_1_transcript5719/f2p0/1682
OG0000343	transcript_HQ_P2_transcript14915/f2p0/2008, transcript_HQ_P2_transcript15260/f2p0/1926, transcript_HQ_P2_transcript16341/f2p0/1794	transcript_HQ_E1_1_transcript12193/f3p0/1791	transcript_HQ_E2_1_transcript8682/f14p0/2041, transcript_HQ_E2_1_transcript8761/f3p0/1986, transcript_HQ_E2_1_transcript9504/f2p0/1974	transcript_HQ_E3_1_transcript2007/f2p0/2239, transcript_HQ_E3_1_transcript5576/f6p0/1735
OG0000344	transcript_HQ_P2_transcript15744/f2p0/1892	transcript_HQ_E1_1_transcript11271/f3p0/1844, transcript_HQ_E1_1_transcript17997/f3p0/1382	transcript_HQ_E2_1_transcript22923/f5p0/1246, transcript_HQ_E2_1_transcript24342/f2p0/1186, transcript_HQ_E2_1_transcript24377/f2p0/1178, transcript_HQ_E2_1_transcript24456/f4p0/1162	transcript_HQ_E3_1_transcript15360/f2p0/1065, transcript_HQ_E3_1_transcript22590/f2p0/707
OG0000345	transcript_HQ_P2_transcript15536/f6p0/1895, transcript_HQ_P2_transcript15635/f5p0/1886	transcript_HQ_E1_1_transcript10381/f31p0/1894, transcript_HQ_E1_1_transcript10558/f2p0/1899, transcript_HQ_E1_1_transcript4164/f2p0/2570, transcript_HQ_E1_1_transcript4406/f2p0/2480	transcript_HQ_E2_1_transcript15371/f5p0/1531, transcript_HQ_E2_1_transcript28280/f2p0/952	transcript_HQ_E3_1_transcript1726/f2p0/2307
OG0000346	transcript_HQ_P2_transcript4402/f11p0/3282, transcript_HQ_P2_transcript4511/f20p0/3208, transcript_HQ_P2_transcript4616/f8p0/3282, transcript_HQ_P2_transcript6471/f2p0/2973	transcript_HQ_E1_1_transcript1497/f2p0/3292	transcript_HQ_E2_1_transcript2280/f4p0/2849, transcript_HQ_E2_1_transcript2837/f8p0/2721, transcript_HQ_E2_1_transcript3025/f14p0/2675	transcript_HQ_E3_1_transcript1762/f2p0/2290
OG0000347	transcript_HQ_P2_transcript3235/f15p0/3697, transcript_HQ_P2_transcript3307/f10p0/3656, transcript_HQ_P2_transcript3595/f6p0/3576, transcript_HQ_P2_transcript3635/f5p0/3576	transcript_HQ_E1_1_transcript1225/f2p0/3509	transcript_HQ_E2_1_transcript1348/f2p0/3183, transcript_HQ_E2_1_transcript3404/f3p0/2621	transcript_HQ_E3_1_transcript1500/f2p0/2375, transcript_HQ_E3_1_transcript3757/f2p0/1937
OG0000348	transcript_HQ_P2_transcript1388/f3p0/4524, transcript_HQ_P2_transcript1395/f3p0/4533, transcript_HQ_P2_transcript2733/f3p0/3821, transcript_HQ_P2_transcript4346/f18p0/3344, transcript_HQ_P2_transcript4350/f10p0/3359	transcript_HQ_E1_1_transcript1319/f3p0/3424, transcript_HQ_E1_1_transcript1422/f5p0/3364, transcript_HQ_E1_1_transcript1779/f2p0/3220	transcript_HQ_E2_1_transcript2908/f6p0/2648
OG0000349	transcript_HQ_P2_transcript15116/f3p0/1950, transcript_HQ_P2_transcript15419/f5p0/1911, transcript_HQ_P2_transcript15524/f4p0/1882, transcript_HQ_P2_transcript15981/f3p0/1843	transcript_HQ_E1_1_transcript10436/f2p0/1909, transcript_HQ_E1_1_transcript10710/f3p0/1908, transcript_HQ_E1_1_transcript7164/f2p0/2209	transcript_HQ_E2_1_transcript2834/f3p0/2698	transcript_HQ_E3_1_transcript3018/f4p0/2050
OG0000350	transcript_HQ_P2_transcript13184/f7p0/2170, transcript_HQ_P2_transcript4215/f2p0/3391, transcript_HQ_P2_transcript4956/f4p0/3225, transcript_HQ_P2_transcript791/f4p0/5053, transcript_HQ_P2_transcript8486/f2p0/2695	transcript_HQ_E1_1_transcript1415/f2p0/3376, transcript_HQ_E1_1_transcript17879/f2p0/1382, transcript_HQ_E1_1_transcript5134/f3p0/2463, transcript_HQ_E1_1_transcript7494/f4p0/2179
OG0000351	transcript_HQ_P2_transcript9928/f16p0/2484	transcript_HQ_E1_1_transcript15058/f2p0/1614	transcript_HQ_E2_1_transcript16193/f3p0/1593, transcript_HQ_E2_1_transcript19602/f2p0/1390, transcript_HQ_E2_1_transcript21388/f5p0/1300, transcript_HQ_E2_1_transcript5428/f4p0/2363, transcript_HQ_E2_1_transcript5775/f3p0/2331	transcript_HQ_E3_1_transcript1499/f4p0/2377, transcript_HQ_E3_1_transcript18635/f4p0/944
OG0000352	transcript_HQ_P2_transcript5598/f2p0/3114, transcript_HQ_P2_transcript7660/f55p0/2734, transcript_HQ_P2_transcript7829/f26p0/2715	transcript_HQ_E1_1_transcript1419/f2p0/3374, transcript_HQ_E1_1_transcript3302/f2p0/2793, transcript_HQ_E1_1_transcript3398/f2p0/2759	transcript_HQ_E2_1_transcript1146/f2p0/3263, transcript_HQ_E2_1_transcript12476/f2p0/1806	transcript_HQ_E3_1_transcript16059/f2p0/1032
OG0000353	transcript_HQ_P2_transcript17006/f2p0/1702, transcript_HQ_P2_transcript17057/f2p0/1682, transcript_HQ_P2_transcript17482/f3p0/1614	transcript_HQ_E1_1_transcript14216/f7p0/1617, transcript_HQ_E1_1_transcript16801/f2p0/1448	transcript_HQ_E2_1_transcript14646/f3p0/1676	transcript_HQ_E3_1_transcript5129/f2p0/1755, transcript_HQ_E3_1_transcript6125/f2p0/1661, transcript_HQ_E3_1_transcript6571/f2p0/1632
OG0000354	transcript_HQ_P2_transcript11223/f2p0/2385, transcript_HQ_P2_transcript14285/f2p0/2017, transcript_HQ_P2_transcript14863/f2p0/1984, transcript_HQ_P2_transcript17065/f2p0/1679	transcript_HQ_E1_1_transcript10876/f2p0/1845, transcript_HQ_E1_1_transcript12382/f3p0/1788, transcript_HQ_E1_1_transcript13431/f3p0/1686, transcript_HQ_E1_1_transcript17816/f2p0/1392, transcript_HQ_E1_1_transcript5910/f2p0/2263
OG0000355	transcript_HQ_P2_transcript12943/f3p0/2193, transcript_HQ_P2_transcript13347/f3p0/2155, transcript_HQ_P2_transcript17621/f2p0/1583, transcript_HQ_P2_transcript17639/f3p0/1579, transcript_HQ_P2_transcript17908/f30p0/1517, transcript_HQ_P2_transcript18222/f2p0/1466, transcript_HQ_P2_transcript18382/f5p0/1408, transcript_HQ_P2_transcript7642/f44p0/2728	transcript_HQ_E1_1_transcript15166/f68p0/1436
OG0000356	transcript_HQ_P2_transcript17391/f4p0/1462, transcript_HQ_P2_transcript19066/f7p0/1206, transcript_HQ_P2_transcript19813/f8p0/920, transcript_HQ_P2_transcript20440/f2p0/603	transcript_HQ_E1_1_transcript14273/f4p0/1621, transcript_HQ_E1_1_transcript21206/f2p0/1144, transcript_HQ_E1_1_transcript21979/f3p0/1068	transcript_HQ_E2_1_transcript29714/f5p0/838	transcript_HQ_E3_1_transcript5215/f8p0/1747
OG0000357	transcript_HQ_P2_transcript10400/f4p0/2461, transcript_HQ_P2_transcript10892/f2p0/2418, transcript_HQ_P2_transcript11406/f2p0/2358, transcript_HQ_P2_transcript12041/f2p0/2291, transcript_HQ_P2_transcript8181/f3p0/2722	transcript_HQ_E1_1_transcript14290/f2p0/1622, transcript_HQ_E1_1_transcript5758/f2p0/2383	transcript_HQ_E2_1_transcript11674/f2p0/1853	transcript_HQ_E3_1_transcript5478/f2p0/1718
OG0000358	transcript_HQ_P2_transcript12860/f8p0/2189, transcript_HQ_P2_transcript6146/f10p0/2962	transcript_HQ_E1_1_transcript10630/f3p0/1883, transcript_HQ_E1_1_transcript4866/f2p0/2502, transcript_HQ_E1_1_transcript7227/f2p0/2205	transcript_HQ_E2_1_transcript3820/f3p0/2555, transcript_HQ_E2_1_transcript4253/f2p0/2522, transcript_HQ_E2_1_transcript7128/f3p0/2192	transcript_HQ_E3_1_transcript3839/f2p0/1919
OG0000359	transcript_HQ_P2_transcript2756/f2p0/3832, transcript_HQ_P2_transcript2859/f6p0/3797	transcript_HQ_E1_1_transcript1165/f2p0/3530, transcript_HQ_E1_1_transcript1165/f2p0/3530, transcript_HQ_E1_1_transcript768/f2p0/3786	transcript_HQ_E2_1_transcript1134/f5p0/3264, transcript_HQ_E2_1_transcript1259/f4p0/3225, transcript_HQ_E2_1_transcript896/f5p0/3412	transcript_HQ_E3_1_transcript14952/f2p0/1096
OG0000360	transcript_HQ_P2_transcript12751/f2p0/2215, transcript_HQ_P2_transcript12867/f2p0/2218, transcript_HQ_P2_transcript12877/f2p0/2190, transcript_HQ_P2_transcript13048/f2p0/2171, transcript_HQ_P2_transcript13637/f3p0/2132, transcript_HQ_P2_transcript14350/f3p0/2024	transcript_HQ_E1_1_transcript12645/f3p0/1741, transcript_HQ_E1_1_transcript15399/f10p0/1544, transcript_HQ_E1_1_transcript7757/f8p0/2146
OG0000361	transcript_HQ_P2_transcript12042/f2p0/2284, transcript_HQ_P2_transcript3867/f3p0/3492	transcript_HQ_E1_1_transcript1262/f2p0/3491, transcript_HQ_E1_1_transcript7103/f6p0/2210	transcript_HQ_E2_1_transcript10460/f2p0/1922, transcript_HQ_E2_1_transcript8611/f3p0/2052	transcript_HQ_E3_1_transcript10648/f2p0/1338, transcript_HQ_E3_1_transcript1934/f3p0/2275, transcript_HQ_E3_1_transcript2001/f2p0/2236
OG0000362	transcript_HQ_P2_transcript12861/f179p0/2162, transcript_HQ_P2_transcript14828/f2p0/1958	transcript_HQ_E1_1_transcript12625/f2p0/1753, transcript_HQ_E1_1_transcript6803/f3p0/2259	transcript_HQ_E2_1_transcript1746/f2p0/3012, transcript_HQ_E2_1_transcript2164/f2p0/2887, transcript_HQ_E2_1_transcript3912/f4p0/2425, transcript_HQ_E2_1_transcript5793/f23p0/2303	transcript_HQ_E3_1_transcript687/f7p0/2690
OG0000363	transcript_HQ_P2_transcript1529/f2p0/4412, transcript_HQ_P2_transcript3256/f7p0/3676, transcript_HQ_P2_transcript3478/f6p0/3600, transcript_HQ_P2_transcript6264/f28p0/2962	transcript_HQ_E1_1_transcript1077/f3p0/3576	transcript_HQ_E2_1_transcript1046/f5p0/3296, transcript_HQ_E2_1_transcript1136/f15p0/3047, transcript_HQ_E2_1_transcript1883/f7p0/2974	transcript_HQ_E3_1_transcript5032/f2p0/1764
OG0000364	transcript_HQ_P2_transcript14973/f3p0/1991, transcript_HQ_P2_transcript5664/f9p0/3011, transcript_HQ_P2_transcript5750/f4p0/3075, transcript_HQ_P2_transcript6250/f3p0/2990, transcript_HQ_P2_transcript7768/f3p0/2783, transcript_HQ_P2_transcript9914/f2p0/2515	transcript_HQ_E1_1_transcript11715/f4p0/1826, transcript_HQ_E1_1_transcript3156/f2p0/2850, transcript_HQ_E1_1_transcript5450/f4p0/2421
OG0000365	transcript_HQ_P2_transcript11580/f2p0/2344	transcript_HQ_E1_1_transcript11733/f2p0/1801, transcript_HQ_E1_1_transcript6015/f24p0/2310	transcript_HQ_E2_1_transcript16267/f5p0/1577, transcript_HQ_E2_1_transcript19621/f2p0/1432, transcript_HQ_E2_1_transcript20163/f3p0/1392, transcript_HQ_E2_1_transcript4938/f4p0/2413, transcript_HQ_E2_1_transcript9140/f6p0/2012	transcript_HQ_E3_1_transcript6324/f22p0/1604
OG0000366	transcript_HQ_P2_transcript10435/f2p0/2468, transcript_HQ_P2_transcript12750/f3p0/2221, transcript_HQ_P2_transcript18411/f223p0/1343	transcript_HQ_E1_1_transcript17252/f197p0/1342	transcript_HQ_E2_1_transcript1230/f5p0/3337, transcript_HQ_E2_1_transcript18692/f13p0/1425, transcript_HQ_E2_1_transcript20225/f4p0/1413	transcript_HQ_E3_1_transcript10795/f8p0/1303, transcript_HQ_E3_1_transcript965/f2p0/2566
OG0000367	transcript_HQ_P2_transcript12021/f4p0/2276	transcript_HQ_E1_1_transcript1734/f2p0/3291, transcript_HQ_E1_1_transcript6650/f2p0/2282	transcript_HQ_E2_1_transcript11553/f2p0/1846, transcript_HQ_E2_1_transcript241/f3p0/4196, transcript_HQ_E2_1_transcript6946/f2p0/2156	transcript_HQ_E3_1_transcript12814/f2p0/1205, transcript_HQ_E3_1_transcript7977/f2p0/1509, transcript_HQ_E3_1_transcript8454/f2p0/1474
OG0000368	transcript_HQ_P2_transcript14799/f5p0/1986, transcript_HQ_P2_transcript19150/f9p0/1183	transcript_HQ_E1_1_transcript18260/f3p0/1372, transcript_HQ_E1_1_transcript19779/f5p0/1260, transcript_HQ_E1_1_transcript21030/f28p0/1158	transcript_HQ_E2_1_transcript25455/f6p0/1123, transcript_HQ_E2_1_transcript26017/f2p0/1087, transcript_HQ_E2_1_transcript26867/f8p0/1042	transcript_HQ_E3_1_transcript5574/f7p0/1710
OG0000369	transcript_HQ_P2_transcript18870/f2p0/1280, transcript_HQ_P2_transcript19682/f3p0/1003	transcript_HQ_E1_1_transcript19175/f15p0/1285, transcript_HQ_E1_1_transcript22920/f2p0/987	transcript_HQ_E2_1_transcript14665/f4p0/1670, transcript_HQ_E2_1_transcript25343/f4p0/1132	transcript_HQ_E3_1_transcript1196/f2p0/2476, transcript_HQ_E3_1_transcript6479/f2p0/1639, transcript_LQ_E3_1_transcript3289/f2p0/2013
OG0000370	transcript_HQ_P2_transcript14979/f3p0/1975, transcript_HQ_P2_transcript7300/f2p0/2853, transcript_HQ_P2_transcript7750/f3p0/2790, transcript_HQ_P2_transcript8052/f3p0/2739, transcript_HQ_P2_transcript8462/f3p0/2648	transcript_HQ_E1_1_transcript2011/f2p0/3139, transcript_HQ_E1_1_transcript3332/f2p0/2796	transcript_HQ_E2_1_transcript13523/f2p0/1731	transcript_HQ_E3_1_transcript2047/f2p0/2232
OG0000371	transcript_HQ_P2_transcript19934/f4p0/848, transcript_HQ_P2_transcript19936/f24p0/848, transcript_HQ_P2_transcript20077/f3p0/797, transcript_HQ_P2_transcript20420/f3p0/623	transcript_HQ_E1_1_transcript20159/f5p0/1221, transcript_HQ_E1_1_transcript23863/f12p0/844	transcript_HQ_E2_1_transcript23352/f3p0/1227	transcript_HQ_E3_1_transcript26016/f3p0/429, transcript_HQ_E3_1_transcript3833/f5p0/1890
OG0000372	transcript_HQ_P2_transcript17883/f2p0/1530, transcript_HQ_P2_transcript20455/f6p0/622, transcript_HQ_P2_transcript2413/f7p0/3915	transcript_HQ_E1_1_transcript15860/f6p0/1532, transcript_HQ_E1_1_transcript24715/f3p0/586, transcript_HQ_E1_1_transcript672/f2p0/3862	transcript_HQ_E2_1_transcript21260/f9p0/1299	transcript_HQ_E3_1_transcript15779/f2p0/1042, transcript_HQ_E3_1_transcript25209/f2p0/544
OG0000373	transcript_HQ_P2_transcript2398/f24p0/3880, transcript_HQ_P2_transcript2510/f35p0/3869, transcript_HQ_P2_transcript2537/f3p0/3898	transcript_HQ_E1_1_transcript19358/f2p0/1274, transcript_HQ_E1_1_transcript605/f3p0/3914, transcript_HQ_E1_1_transcript614/f7p0/3898	transcript_HQ_E2_1_transcript12626/f10p0/1789, transcript_HQ_E2_1_transcript13092/f2p0/1764, transcript_HQ_E2_1_transcript314/f8p0/3990
OG0000374	transcript_HQ_P2_transcript18395/f4p0/1418, transcript_HQ_P2_transcript18621/f3p0/1352	transcript_HQ_E1_1_transcript18474/f6p0/1307	transcript_HQ_E2_1_transcript18978/f2p0/1435	transcript_HQ_E3_1_transcript1488/f14p0/2343, transcript_HQ_E3_1_transcript3555/f5p0/1966, transcript_HQ_E3_1_transcript6525/f4p0/1624, transcript_HQ_E3_1_transcript6886/f69p0/1511, transcript_HQ_E3_1_transcript9694/f2p0/1391
OG0000375	transcript_HQ_P2_transcript18610/f3p0/1364	transcript_HQ_E1_1_transcript19423/f30p0/1259, transcript_HQ_E1_1_transcript21690/f25p0/1080, transcript_HQ_E1_1_transcript21801/f2p0/1087, transcript_HQ_E1_1_transcript23978/f2p0/829	transcript_HQ_E2_1_transcript13481/f48p0/1696, transcript_HQ_E2_1_transcript7216/f2p0/2168	transcript_HQ_E3_1_transcript4593/f4p0/1818, transcript_HQ_E3_1_transcript9142/f3p0/1427
OG0000376	transcript_HQ_P2_transcript19007/f7p0/1272, transcript_HQ_P2_transcript19047/f2p0/1208	transcript_HQ_E1_1_transcript19477/f2p0/1286, transcript_HQ_E1_1_transcript19589/f6p0/1269, transcript_HQ_E1_1_transcript20380/f3p0/1200	transcript_HQ_E2_1_transcript25719/f4p0/1126, transcript_HQ_E2_1_transcript25877/f6p0/1104	transcript_HQ_E3_1_transcript12082/f4p0/1238, transcript_HQ_E3_1_transcript17101/f4p0/987
OG0000377	transcript_HQ_P2_transcript4760/f15p0/3204, transcript_HQ_P2_transcript4951/f6p0/3237, transcript_HQ_P2_transcript8836/f3p0/2563	transcript_HQ_E1_1_transcript1685/f13p0/3235, transcript_HQ_E1_1_transcript3884/f5p0/2573	transcript_HQ_E2_1_transcript486/f4p0/3748, transcript_HQ_E2_1_transcript5808/f5p0/2319	transcript_HQ_E3_1_transcript10978/f4p0/1321, transcript_HQ_E3_1_transcript4639/f5p0/1805
OG0000378	transcript_HQ_P2_transcript18319/f11p0/1389	transcript_HQ_E1_1_transcript17809/f27p0/1379, transcript_HQ_E1_1_transcript20626/f3p0/1188	transcript_HQ_E2_1_transcript13587/f2p0/1736, transcript_HQ_E2_1_transcript15213/f16p0/1631, transcript_HQ_E2_1_transcript15248/f21p0/1622	transcript_HQ_E3_1_transcript6355/f79p0/1515, transcript_HQ_E3_1_transcript6459/f5p0/1623, transcript_HQ_E3_1_transcript8151/f3p0/1498
OG0000379	transcript_HQ_P2_transcript18933/f24p0/1241, transcript_HQ_P2_transcript19660/f3p0/997	transcript_HQ_E1_1_transcript19649/f28p0/1246, transcript_HQ_E1_1_transcript22869/f9p0/988	transcript_HQ_E2_1_transcript23793/f10p0/1191, transcript_HQ_E2_1_transcript26559/f5p0/1066, transcript_HQ_E2_1_transcript4896/f8p0/2420	transcript_HQ_E3_1_transcript11323/f2p0/1278, transcript_HQ_E3_1_transcript15454/f7p0/1062
OG0000380		transcript_HQ_E1_1_transcript19673/f13p0/1251	transcript_HQ_E2_1_transcript10704/f2p0/1904, transcript_HQ_E2_1_transcript12976/f2p0/1762, transcript_HQ_E2_1_transcript19594/f22p0/1366, transcript_HQ_E2_1_transcript20885/f14p0/1346, transcript_HQ_E2_1_transcript21321/f2p0/1322, transcript_HQ_E2_1_transcript21562/f42p0/1303, transcript_HQ_E2_1_transcript22265/f2p0/1278, transcript_HQ_E2_1_transcript23210/f9p0/1243
OG0000381	transcript_HQ_P2_transcript18032/f2p0/1496, transcript_HQ_P2_transcript215/f2p0/6045, transcript_HQ_P2_transcript3382/f2p0/3528, transcript_HQ_P2_transcript3793/f6p0/3494, transcript_HQ_P2_transcript4247/f2p0/3386, transcript_HQ_P2_transcript868/f5p0/4937, transcript_HQ_P2_transcript878/f3p0/4957	transcript_HQ_E1_1_transcript16158/f3p0/1494	transcript_HQ_E2_1_transcript3877/f2p0/2556
OG0000382	transcript_HQ_P2_transcript2994/f3p0/3768, transcript_HQ_P2_transcript4858/f2p0/3246, transcript_HQ_P2_transcript5995/f3p0/3049, transcript_HQ_P2_transcript6872/f2p0/2915, transcript_HQ_P2_transcript8294/f2p0/2701, transcript_HQ_P2_transcript8770/f2p0/2673	transcript_HQ_E1_1_transcript1795/f2p0/3225	transcript_HQ_E2_1_transcript3296/f2p0/2632	transcript_HQ_E3_1_transcript17755/f2p0/935
OG0000383	transcript_HQ_P2_transcript2517/f2p0/3920, transcript_HQ_P2_transcript3397/f2p0/3640, transcript_HQ_P2_transcript4745/f17p0/3204	transcript_HQ_E1_1_transcript1886/f3p0/3158, transcript_HQ_E1_1_transcript4155/f2p0/2633	transcript_HQ_E2_1_transcript2243/f2p0/2868, transcript_HQ_E2_1_transcript2642/f4p0/2799, transcript_HQ_E2_1_transcript6001/f2p0/2295	transcript_HQ_E3_1_transcript182/f3p0/3288
OG0000384	transcript_HQ_P2_transcript10819/f2p0/2433, transcript_HQ_P2_transcript1102/f2p0/4782, transcript_HQ_P2_transcript1119/f6p0/4740, transcript_HQ_P2_transcript4671/f2p0/3282, transcript_HQ_P2_transcript5602/f3p0/3095, transcript_HQ_P2_transcript7486/f2p0/2809, transcript_HQ_P2_transcript9574/f2p0/2558, transcript_LQ_P2_transcript4489/f2p0/3322	transcript_HQ_E1_1_transcript1976/f3p0/3143
OG0000385	transcript_HQ_P2_transcript19198/f9p0/1159, transcript_HQ_P2_transcript20115/f2p0/786	transcript_HQ_E1_1_transcript18009/f4p0/1371, transcript_HQ_E1_1_transcript20994/f14p0/1053, transcript_HQ_E1_1_transcript23673/f8p0/878, transcript_HQ_E1_1_transcript23826/f2p0/857, transcript_HQ_E1_1_transcript24047/f2p0/814	transcript_HQ_E2_1_transcript18618/f5p0/1460	transcript_HQ_E3_1_transcript12187/f2p0/1201
OG0000386	transcript_HQ_P2_transcript16917/f3p0/1718, transcript_HQ_P2_transcript17142/f3p0/1660, transcript_HQ_P2_transcript4389/f19p0/3278, transcript_HQ_P2_transcript4907/f17p0/3240	transcript_HQ_E1_1_transcript1711/f2p0/3235, transcript_HQ_E1_1_transcript2551/f7p0/2974, transcript_HQ_E1_1_transcript4434/f2p0/2516	transcript_HQ_E2_1_transcript2335/f2p0/2837, transcript_HQ_E2_1_transcript2578/f4p0/2781
OG0000387	transcript_HQ_P2_transcript19191/f12p0/1113, transcript_HQ_P2_transcript19263/f13p0/1139	transcript_HQ_E1_1_transcript20847/f2p0/1170, transcript_HQ_E1_1_transcript21273/f2p0/1145	transcript_HQ_E2_1_transcript10906/f2p0/1903	transcript_HQ_E3_1_transcript10226/f2p0/1350, transcript_HQ_E3_1_transcript12357/f34p0/1197, transcript_HQ_E3_1_transcript14552/f9p0/1057, transcript_HQ_E3_1_transcript2933/f2p0/2047
OG0000388	transcript_HQ_P2_transcript17360/f2p0/1648, transcript_HQ_P2_transcript19502/f2p0/1058	transcript_HQ_E1_1_transcript23547/f7p0/903, transcript_HQ_E1_1_transcript24682/f2p0/598	transcript_HQ_E2_1_transcript20674/f2p0/1364, transcript_HQ_E2_1_transcript29107/f87p0/761, transcript_HQ_E2_1_transcript29752/f2p0/833, transcript_HQ_E2_1_transcript30199/f15p0/774	transcript_HQ_E3_1_transcript21213/f11p0/777
OG0000389	transcript_HQ_P2_transcript2784/f5p0/3757, transcript_HQ_P2_transcript2814/f5p0/3799, transcript_HQ_P2_transcript2975/f2p0/3758, transcript_HQ_P2_transcript3442/f2p0/3633, transcript_HQ_P2_transcript3604/f2p0/3565, transcript_HQ_P2_transcript4735/f4p0/3059, transcript_HQ_P2_transcript6468/f4p0/2982	transcript_HQ_E1_1_transcript2286/f8p0/3052	transcript_HQ_E2_1_transcript910/f2p0/3415
OG0000390	transcript_HQ_P2_transcript12950/f3p0/2196, transcript_HQ_P2_transcript6922/f17p0/2847, transcript_HQ_P2_transcript7704/f27p0/2694	transcript_HQ_E1_1_transcript3020/f4p0/2850, transcript_HQ_E1_1_transcript3654/f16p0/2695	transcript_HQ_E2_1_transcript1002/f2p0/3338, transcript_HQ_E2_1_transcript3213/f4p0/2658	transcript_HQ_E3_1_transcript1982/f3p0/2234, transcript_HQ_E3_1_transcript740/f5p0/2699
OG0000391	transcript_HQ_P2_transcript11309/f91p0/2120	transcript_HQ_E1_1_transcript21069/f12p0/1129, transcript_HQ_E1_1_transcript7289/f54p0/2122	transcript_HQ_E2_1_transcript11747/f2p0/1802, transcript_HQ_E2_1_transcript22483/f2p0/1274, transcript_HQ_E2_1_transcript3211/f53p0/2633	transcript_HQ_E3_1_transcript23419/f3p0/668, transcript_HQ_E3_1_transcript323/f2p0/3050, transcript_HQ_E3_1_transcript8087/f10p0/1502
OG0000392	transcript_HQ_P2_transcript18342/f2p0/1412	transcript_HQ_E1_1_transcript23991/f2p0/825	transcript_HQ_E2_1_transcript1638/f2p0/3049, transcript_HQ_E2_1_transcript16397/f2p0/1580, transcript_HQ_E2_1_transcript23023/f3p0/1235, transcript_HQ_E2_1_transcript24949/f2p0/1145, transcript_HQ_E2_1_transcript26112/f2p0/1071, transcript_HQ_E2_1_transcript26305/f5p0/1075, transcript_HQ_E2_1_transcript29269/f13p0/853
OG0000393	transcript_HQ_P2_transcript14280/f17p0/2017, transcript_HQ_P2_transcript16003/f2p0/1842, transcript_HQ_P2_transcript17132/f2p0/1596, transcript_HQ_P2_transcript17635/f24p0/1536, transcript_HQ_P2_transcript18136/f65p0/1335, transcript_HQ_P2_transcript18207/f8p0/1424, transcript_HQ_P2_transcript18910/f15p0/1259, transcript_HQ_P2_transcript4979/f2p0/3225	transcript_HQ_E1_1_transcript21226/f4p0/1149
OG0000394	transcript_HQ_P2_transcript5336/f2p0/3174, transcript_HQ_P2_transcript5620/f33p0/3016, transcript_HQ_P2_transcript6000/f4p0/3037, transcript_HQ_P2_transcript6359/f4p0/2967	transcript_HQ_E1_1_transcript2243/f3p0/3056, transcript_HQ_E1_1_transcript2560/f3p0/2970	transcript_HQ_E2_1_transcript1697/f2p0/3046, transcript_HQ_E2_1_transcript1741/f3p0/3003	transcript_HQ_E3_1_transcript319/f2p0/3058
OG0000395	transcript_HQ_P2_transcript4750/f2p0/3276, transcript_HQ_P2_transcript5649/f4p0/3123, transcript_HQ_P2_transcript6420/f3p0/2968, transcript_HQ_P2_transcript6537/f2p0/2992, transcript_HQ_P2_transcript7295/f12p0/2851	transcript_HQ_E1_1_transcript2443/f6p0/3017, transcript_HQ_E1_1_transcript2571/f6p0/2974, transcript_HQ_E1_1_transcript2924/f7p0/2845	transcript_HQ_E2_1_transcript1192/f2p0/3243
OG0000396	transcript_HQ_P2_transcript6364/f2p0/2989, transcript_HQ_P2_transcript6506/f3p0/2975, transcript_HQ_P2_transcript6935/f6p0/2925, transcript_HQ_P2_transcript8071/f2p0/2736, transcript_HQ_P2_transcript8544/f3p0/2684	transcript_HQ_E1_1_transcript2577/f3p0/2884, transcript_HQ_E1_1_transcript5009/f4p0/2484	transcript_HQ_E2_1_transcript1024/f2p0/3309	transcript_HQ_E3_1_transcript12388/f2p0/1226
OG0000397	transcript_HQ_P2_transcript5577/f13p0/3057, transcript_HQ_P2_transcript6827/f21p0/2841, transcript_HQ_P2_transcript6871/f2p0/2913	transcript_HQ_E1_1_transcript2876/f32p0/2814, transcript_HQ_E1_1_transcript3154/f2p0/2812	transcript_HQ_E2_1_transcript2368/f10p0/2777, transcript_HQ_E2_1_transcript3131/f10p0/2671	transcript_HQ_E3_1_transcript383/f2p0/2978, transcript_HQ_E3_1_transcript499/f3p0/2857
OG0000398	transcript_HQ_P2_transcript10122/f4p0/2496, transcript_HQ_P2_transcript10323/f3p0/2474, transcript_HQ_P2_transcript19620/f2p0/1003	transcript_HQ_E1_1_transcript22517/f4p0/1028	transcript_HQ_E2_1_transcript13359/f3p0/1754, transcript_HQ_E2_1_transcript13463/f2p0/1744, transcript_HQ_E2_1_transcript25554/f2p0/1138	transcript_HQ_E3_1_transcript21750/f5p0/731, transcript_HQ_E3_1_transcript23782/f11p0/635
OG0000399	transcript_HQ_P2_transcript7386/f28p0/2772, transcript_HQ_P2_transcript8399/f2p0/2705, transcript_HQ_P2_transcript8759/f24p0/2636	transcript_HQ_E1_1_transcript3288/f14p0/2791, transcript_HQ_E1_1_transcript4178/f2p0/2630, transcript_HQ_E1_1_transcript4436/f3p0/2584	transcript_HQ_E2_1_transcript2283/f3p0/2893, transcript_HQ_E2_1_transcript996/f2p0/3330	transcript_HQ_E3_1_transcript122/f4p0/3328
OG0000400	transcript_HQ_P2_transcript2171/f2p0/4048, transcript_HQ_P2_transcript2446/f2p0/3927, transcript_HQ_P2_transcript2592/f3p0/3890	transcript_HQ_E1_1_transcript3298/f2p0/2808	transcript_HQ_E2_1_transcript10453/f2p0/1907, transcript_HQ_E2_1_transcript16600/f2p0/1571, transcript_HQ_E2_1_transcript82/f3p0/4708, transcript_HQ_E2_1_transcript9866/f2p0/1993	transcript_HQ_E3_1_transcript4941/f2p0/1780
OG0000401	transcript_HQ_P2_transcript11801/f2p0/2325, transcript_HQ_P2_transcript9434/f5p0/2574	transcript_HQ_E1_1_transcript5444/f10p0/2417, transcript_HQ_E1_1_transcript5713/f15p0/2378	transcript_HQ_E2_1_transcript11786/f4p0/1833, transcript_HQ_E2_1_transcript12453/f2p0/1794, transcript_HQ_E2_1_transcript4638/f3p0/2450	transcript_HQ_E3_1_transcript5435/f21p0/1703, transcript_HQ_E3_1_transcript7755/f8p0/1520
OG0000402	transcript_HQ_P2_transcript8267/f5p0/2676, transcript_HQ_P2_transcript8336/f3p0/2711, transcript_HQ_P2_transcript8645/f5p0/2657, transcript_HQ_P2_transcript9953/f4p0/2528, transcript_HQ_P2_transcript9966/f2p0/2499	transcript_HQ_E1_1_transcript3968/f2p0/2651	transcript_HQ_E2_1_transcript10818/f2p0/1903, transcript_HQ_E2_1_transcript8010/f2p0/2103	transcript_HQ_E3_1_transcript751/f2p0/2681
OG0000403	transcript_HQ_P2_transcript12166/f3p0/2267, transcript_HQ_P2_transcript12764/f2p0/2209, transcript_HQ_P2_transcript13250/f2p0/2201	transcript_HQ_E1_1_transcript6628/f10p0/2269, transcript_HQ_E1_1_transcript7199/f2p0/2209, transcript_HQ_E1_1_transcript7219/f34p0/2163	transcript_HQ_E2_1_transcript1936/f3p0/2955	transcript_HQ_E3_1_transcript1923/f2p0/2266, transcript_HQ_E3_1_transcript3382/f2p0/1967
OG0000404	transcript_HQ_P2_transcript10305/f2p0/2477, transcript_HQ_P2_transcript11341/f6p0/2295, transcript_HQ_P2_transcript6713/f2p0/2932	transcript_HQ_E1_1_transcript3418/f2p0/2763, transcript_HQ_E1_1_transcript5948/f2p0/2372, transcript_HQ_E1_1_transcript6396/f3p0/2313	transcript_HQ_E2_1_transcript24242/f2p0/1187, transcript_HQ_E2_1_transcript4675/f3p0/2362	transcript_HQ_E3_1_transcript6714/f3p0/1615
OG0000405	transcript_HQ_P2_transcript12387/f5p0/2259, transcript_HQ_P2_transcript14694/f2p0/2009, transcript_HQ_P2_transcript16317/f2p0/1791, transcript_HQ_P2_transcript2966/f4p0/3754, transcript_HQ_P2_transcript5614/f2p0/3116, transcript_HQ_P2_transcript9137/f2p0/2573	transcript_HQ_E1_1_transcript6460/f2p0/2299, transcript_HQ_E1_1_transcript6756/f5p0/2264	transcript_HQ_E2_1_transcript13108/f12p0/1752
OG0000406	transcript_HQ_P2_transcript12033/f2p0/2293, transcript_HQ_P2_transcript2159/f2p0/4050, transcript_HQ_P2_transcript306/f2p0/5786	transcript_HQ_E1_1_transcript41/f2p0/5774	transcript_HQ_E2_1_transcript16657/f2p0/1566, transcript_HQ_E2_1_transcript430/f3p0/3826, transcript_HQ_E2_1_transcript458/f2p0/3776, transcript_HQ_E2_1_transcript476/f2p0/3763	transcript_HQ_E3_1_transcript1138/f2p0/2523
OG0000407	transcript_HQ_P2_transcript11013/f6p0/2410, transcript_HQ_P2_transcript15903/f4p0/1856, transcript_HQ_P2_transcript5335/f2p0/3152	transcript_HQ_E1_1_transcript6070/f2p0/2350, transcript_HQ_E1_1_transcript6769/f2p0/2256	transcript_HQ_E2_1_transcript8688/f7p0/2062, transcript_HQ_E2_1_transcript9369/f7p0/1959, transcript_HQ_E2_1_transcript9624/f7p0/1975	transcript_HQ_E3_1_transcript7178/f6p0/1566
OG0000408	transcript_HQ_P2_transcript10197/f17p0/2480	transcript_HQ_E1_1_transcript5007/f12p0/2488	transcript_HQ_E2_1_transcript2095/f9p0/2924, transcript_HQ_E2_1_transcript4691/f39p0/2166, transcript_HQ_E2_1_transcript4702/f16p0/2422	transcript_HQ_E3_1_transcript1078/f17p0/2493, transcript_HQ_E3_1_transcript1282/f24p0/2410, transcript_HQ_E3_1_transcript1286/f2p0/2449, transcript_HQ_E3_1_transcript2521/f13p0/2120
OG0000409	transcript_HQ_P2_transcript2224/f3p0/4028, transcript_HQ_P2_transcript2943/f2p0/3779, transcript_HQ_P2_transcript5486/f3p0/3137, transcript_HQ_P2_transcript6092/f2p0/3003, transcript_HQ_P2_transcript7251/f2p0/2854, transcript_HQ_P2_transcript7518/f2p0/2815, transcript_HQ_P2_transcript7571/f2p0/2801, transcript_HQ_P2_transcript8037/f3p0/2761	transcript_HQ_E1_1_transcript4126/f2p0/2635
OG0000410	transcript_HQ_P2_transcript12542/f6p0/2226, transcript_HQ_P2_transcript2334/f3p0/3969	transcript_HQ_E1_1_transcript6796/f4p0/2255	transcript_HQ_E2_1_transcript19513/f2p0/1432, transcript_HQ_E2_1_transcript20183/f4p0/1391, transcript_HQ_E2_1_transcript9430/f4p0/1990	transcript_HQ_E3_1_transcript20258/f2p0/824, transcript_HQ_E3_1_transcript2585/f2p0/2120, transcript_HQ_E3_1_transcript8786/f3p0/1534
OG0000411	transcript_HQ_P2_transcript8116/f18p0/2701, transcript_HQ_P2_transcript8914/f32p0/2599	transcript_HQ_E1_1_transcript3602/f10p0/2732, transcript_HQ_E1_1_transcript4138/f14p0/2612	transcript_HQ_E2_1_transcript3612/f3p0/2590, transcript_HQ_E2_1_transcript4788/f3p0/2432, transcript_HQ_E2_1_transcript7636/f2p0/2137	transcript_HQ_E3_1_transcript588/f4p0/2794, transcript_HQ_E3_1_transcript662/f4p0/2749
OG0000412	transcript_HQ_P2_transcript12423/f7p0/2252, transcript_HQ_P2_transcript14375/f5p0/2036, transcript_HQ_P2_transcript14411/f22p0/2003	transcript_HQ_E1_1_transcript6915/f11p0/2253	transcript_HQ_E2_1_transcript13444/f2p0/1746, transcript_HQ_E2_1_transcript17782/f2p0/1496	transcript_HQ_E3_1_transcript1201/f3p0/2475, transcript_HQ_E3_1_transcript3907/f2p0/1897, transcript_HQ_E3_1_transcript7725/f3p0/1522
OG0000413	transcript_HQ_P2_transcript1158/f27p0/4694, transcript_HQ_P2_transcript2039/f4p0/4119, transcript_HQ_P2_transcript2307/f60p0/3803, transcript_HQ_P2_transcript846/f12p0/4992	transcript_HQ_E1_1_transcript6051/f3p0/2372, transcript_HQ_E1_1_transcript709/f9p0/3834	transcript_HQ_E2_1_transcript3406/f2p0/2648, transcript_HQ_E2_1_transcript464/f16p0/3760	transcript_HQ_E3_1_transcript4027/f5p0/1890
OG0000414	transcript_HQ_P2_transcript13013/f9p0/2184, transcript_HQ_P2_transcript14624/f9p0/2101, transcript_HQ_P2_transcript9534/f82p0/2192	transcript_HQ_E1_1_transcript6089/f36p0/2192	transcript_HQ_E2_1_transcript16404/f2p0/1573, transcript_HQ_E2_1_transcript19020/f3p0/1547, transcript_HQ_E2_1_transcript6765/f12p0/2181	transcript_HQ_E3_1_transcript2185/f15p0/2132, transcript_HQ_E3_1_transcript3585/f4p0/1891
OG0000415	transcript_HQ_P2_transcript13345/f7p0/2156, transcript_HQ_P2_transcript13919/f2p0/2083	transcript_HQ_E1_1_transcript3811/f2p0/2699, transcript_HQ_E1_1_transcript6251/f2p0/2321, transcript_HQ_E1_1_transcript7679/f2p0/2151, transcript_HQ_E1_1_transcript7693/f2p0/2157, transcript_HQ_E1_1_transcript7953/f6p0/2125, transcript_HQ_E1_1_transcript8465/f7p0/2089	transcript_HQ_E2_1_transcript8001/f24p0/2075
OG0000416	transcript_HQ_P2_transcript10045/f32p0/2488, transcript_HQ_P2_transcript6834/f4p0/2923, transcript_HQ_P2_transcript8179/f5p0/2711, transcript_HQ_P2_transcript9020/f2p0/2620	transcript_HQ_E1_1_transcript3684/f3p0/2713, transcript_HQ_E1_1_transcript4686/f3p0/2489	transcript_HQ_E2_1_transcript1319/f2p0/3192, transcript_HQ_E2_1_transcript1652/f6p0/3050, transcript_HQ_E2_1_transcript2468/f2p0/2811
OG0000417	transcript_HQ_P2_transcript9139/f5p0/2597	transcript_HQ_E1_1_transcript4412/f2p0/2588	transcript_HQ_E2_1_transcript19056/f7p0/1450, transcript_HQ_E2_1_transcript20542/f3p0/1376, transcript_HQ_E2_1_transcript4531/f3p0/2473	transcript_HQ_E3_1_transcript12282/f2p0/1229, transcript_HQ_E3_1_transcript14242/f30p0/1109, transcript_HQ_E3_1_transcript5417/f6p0/1702, transcript_HQ_E3_1_transcript8479/f5p0/1472
OG0000418	transcript_HQ_P2_transcript14366/f3p0/2018, transcript_HQ_P2_transcript8924/f11p0/2617	transcript_HQ_E1_1_transcript3753/f91p0/2630	transcript_HQ_E2_1_transcript10300/f5p0/1942, transcript_HQ_E2_1_transcript12255/f2p0/1818, transcript_HQ_E2_1_transcript13098/f3p0/1639, transcript_HQ_E2_1_transcript14983/f4p0/1656, transcript_HQ_E2_1_transcript18906/f2p0/1450	transcript_HQ_E3_1_transcript191/f4p0/3249
OG0000419	transcript_HQ_P2_transcript8753/f14p0/2635, transcript_HQ_P2_transcript9244/f23p0/2568	transcript_HQ_E1_1_transcript4437/f2p0/2596, transcript_HQ_E1_1_transcript4529/f2p0/2562	transcript_HQ_E2_1_transcript15080/f7p0/1634, transcript_HQ_E2_1_transcript16482/f6p0/1558, transcript_HQ_E2_1_transcript5411/f2p0/2354	transcript_HQ_E3_1_transcript2765/f12p0/2018, transcript_HQ_E3_1_transcript2816/f8p0/2071
OG0000420	transcript_HQ_P2_transcript10680/f12p0/2418, transcript_HQ_P2_transcript11255/f4p0/2385, transcript_HQ_P2_transcript11911/f3p0/2326, transcript_HQ_P2_transcript12119/f6p0/2294	transcript_HQ_E1_1_transcript5396/f8p0/2440, transcript_HQ_E1_1_transcript6210/f8p0/2322, transcript_HQ_E1_1_transcript7280/f2p0/2214	transcript_HQ_E2_1_transcript2859/f5p0/2724	transcript_HQ_E3_1_transcript1221/f20p0/2414
OG0000421	transcript_HQ_P2_transcript10637/f2p0/2444, transcript_HQ_P2_transcript9177/f2p0/2606, transcript_HQ_P2_transcript9452/f8p0/2585	transcript_HQ_E1_1_transcript4467/f2p0/2554	transcript_HQ_E2_1_transcript3875/f2p0/2567, transcript_HQ_E2_1_transcript6689/f7p0/2219, transcript_HQ_E2_1_transcript8407/f6p0/2069	transcript_HQ_E3_1_transcript4303/f3p0/1855, transcript_HQ_E3_1_transcript4665/f5p0/1800
OG0000422	transcript_HQ_P2_transcript10694/f5p0/2431, transcript_HQ_P2_transcript13276/f2p0/2157, transcript_HQ_P2_transcript2562/f4p0/3885, transcript_HQ_P2_transcript4032/f2p0/3440, transcript_HQ_P2_transcript9571/f6p0/2447, transcript_HQ_P2_transcript990/f2p0/4870	transcript_HQ_E1_1_transcript3823/f2p0/2679		transcript_HQ_E3_1_transcript1700/f3p0/2323, transcript_HQ_E3_1_transcript5862/f2p0/1695
OG0000423	transcript_HQ_P2_transcript11212/f2p0/2384, transcript_HQ_P2_transcript12795/f9p0/2224, transcript_HQ_P2_transcript6860/f4p0/2888, transcript_HQ_P2_transcript9486/f9p0/2526, transcript_HQ_P2_transcript9944/f6p0/2496	transcript_HQ_E1_1_transcript3826/f2p0/2693	transcript_HQ_E2_1_transcript2725/f2p0/2708	transcript_HQ_E3_1_transcript1544/f4p0/2361, transcript_HQ_E3_1_transcript22206/f7p0/726
OG0000424	transcript_HQ_P2_transcript1306/f3p0/4596, transcript_HQ_P2_transcript1349/f8p0/4563, transcript_HQ_P2_transcript1969/f3p0/4136, transcript_HQ_P2_transcript2503/f14p0/3897, transcript_HQ_P2_transcript456/f2p0/5529	transcript_HQ_E1_1_transcript454/f5p0/4109	transcript_HQ_E2_1_transcript1474/f2p0/3113, transcript_HQ_E2_1_transcript2367/f21p0/2798	transcript_HQ_E3_1_transcript566/f2p0/2800
OG0000425	transcript_HQ_P2_transcript10560/f4p0/2454, transcript_HQ_P2_transcript11186/f3p0/2388	transcript_HQ_E1_1_transcript5471/f2p0/2423	transcript_HQ_E2_1_transcript15034/f3p0/1647, transcript_HQ_E2_1_transcript15826/f8p0/1603, transcript_HQ_E2_1_transcript7751/f3p0/2123	transcript_HQ_E3_1_transcript4059/f3p0/1914, transcript_HQ_E3_1_transcript4693/f3p0/1800, transcript_HQ_E3_1_transcript5262/f7p0/1739
OG0000426	transcript_HQ_P2_transcript13844/f6p0/2108	transcript_HQ_E1_1_transcript8002/f13p0/2099	transcript_HQ_E2_1_transcript21599/f2p0/1310, transcript_HQ_E2_1_transcript3177/f4p0/2634	transcript_HQ_E3_1_transcript11631/f6p0/1260, transcript_HQ_E3_1_transcript1900/f3p0/2261, transcript_HQ_E3_1_transcript4103/f4p0/1877, transcript_HQ_E3_1_transcript8271/f9p0/1447, transcript_HQ_E3_1_transcript9700/f2p0/1383
OG0000427	transcript_HQ_P2_transcript9568/f10p0/2556	transcript_HQ_E1_1_transcript4628/f5p0/2545	transcript_HQ_E2_1_transcript25972/f2p0/1124, transcript_HQ_E2_1_transcript4090/f6p0/2541, transcript_HQ_E2_1_transcript4973/f4p0/2397, transcript_HQ_E2_1_transcript8229/f2p0/2082	transcript_HQ_E3_1_transcript10944/f2p0/1312, transcript_HQ_E3_1_transcript2241/f2p0/2192, transcript_HQ_E3_1_transcript7722/f2p0/1528
OG0000428	transcript_HQ_P2_transcript11035/f4p0/2408	transcript_HQ_E1_1_transcript5571/f7p0/2402	transcript_HQ_E2_1_transcript11004/f2p0/1886, transcript_HQ_E2_1_transcript1314/f3p0/3157, transcript_HQ_E2_1_transcript1489/f8p0/3131, transcript_HQ_E2_1_transcript4561/f2p0/2476, transcript_HQ_E2_1_transcript465/f2p0/3784	transcript_HQ_E3_1_transcript9089/f2p0/1412, transcript_HQ_E3_1_transcript9359/f6p0/1448
OG0000429	transcript_HQ_P2_transcript10908/f4p0/2397, transcript_HQ_P2_transcript11763/f9p0/2327	transcript_HQ_E1_1_transcript5583/f4p0/2400	transcript_HQ_E2_1_transcript7288/f8p0/2156, transcript_HQ_E2_1_transcript7515/f5p0/2096, transcript_HQ_E2_1_transcript7594/f2p0/2163, transcript_HQ_E2_1_transcript8659/f4p0/2064	transcript_HQ_E3_1_transcript1137/f3p0/2484, transcript_HQ_E3_1_transcript1261/f4p0/2445
OG0000430	transcript_HQ_P2_transcript18471/f2p0/1386, transcript_HQ_P2_transcript4299/f2p0/3362		transcript_HQ_E2_1_transcript11312/f4p0/1855, transcript_HQ_E2_1_transcript23722/f3p0/1209, transcript_HQ_E2_1_transcript27660/f2p0/995, transcript_HQ_E2_1_transcript29324/f2p0/877, transcript_HQ_E2_1_transcript3826/f2p0/2569	transcript_HQ_E3_1_transcript21139/f2p0/780, transcript_HQ_E3_1_transcript7781/f2p0/1519
OG0000431	transcript_HQ_P2_transcript10009/f2p0/2543, transcript_HQ_P2_transcript1726/f2p0/4279, transcript_HQ_P2_transcript1939/f5p0/4189, transcript_HQ_P2_transcript2554/f2p0/3898, transcript_HQ_P2_transcript2882/f4p0/3790		transcript_HQ_E2_1_transcript1431/f6p0/3138, transcript_HQ_E2_1_transcript1511/f2p0/3102	transcript_HQ_E3_1_transcript12414/f2p0/1229, transcript_HQ_E3_1_transcript413/f2p0/2941
OG0000432				transcript_HQ_E3_1_transcript11080/f3p0/1308, transcript_HQ_E3_1_transcript11833/f2p0/1263, transcript_HQ_E3_1_transcript17268/f2p0/980, transcript_HQ_E3_1_transcript18906/f2p0/899, transcript_HQ_E3_1_transcript20024/f2p0/828, transcript_HQ_E3_1_transcript22813/f4p0/639, transcript_HQ_E3_1_transcript8535/f3p0/1444, transcript_HQ_E3_1_transcript9212/f10p0/1422, transcript_HQ_E3_1_transcript9268/f2…
OG0000433				transcript_HQ_E3_1_transcript11017/f2p0/1288, transcript_HQ_E3_1_transcript13782/f2p0/1148, transcript_HQ_E3_1_transcript14365/f5p0/1111, transcript_HQ_E3_1_transcript4653/f2p0/1810, transcript_HQ_E3_1_transcript5530/f4p0/1705, transcript_HQ_E3_1_transcript7135/f3p0/1572, transcript_HQ_E3_1_transcript7469/f2p0/1493, transcript_HQ_E3_1_transcript8542/f2p0/1470, transcript_HQ_E3_1_transcript9457/f2…
OG0000434	transcript_HQ_P2_transcript12898/f3p0/2199, transcript_HQ_P2_transcript13691/f2p0/2118, transcript_HQ_P2_transcript14099/f8p0/2051, transcript_HQ_P2_transcript14876/f2p0/1963, transcript_HQ_P2_transcript14882/f3p0/1977, transcript_HQ_P2_transcript16661/f2p0/1740, transcript_HQ_P2_transcript17573/f6p0/1601, transcript_HQ_P2_transcript17760/f3p0/1597, transcript_HQ_P2_transcript5109/f2p0/3202
OG0000435	transcript_HQ_P2_transcript2852/f2p0/3803, transcript_HQ_P2_transcript3703/f2p0/3538, transcript_HQ_P2_transcript3727/f2p0/3538, transcript_HQ_P2_transcript3943/f2p0/3467, transcript_HQ_P2_transcript4130/f2p0/3407, transcript_HQ_P2_transcript4308/f2p0/3368, transcript_HQ_P2_transcript633/f7p0/5204, transcript_HQ_P2_transcript655/f2p0/5230, transcript_HQ_P2_transcript689/f3p0/5176
OG0000436	transcript_HQ_P2_transcript10144/f7p0/2490, transcript_HQ_P2_transcript11469/f2p0/2367	transcript_HQ_E1_1_transcript1571/f2p0/3300, transcript_HQ_E1_1_transcript5170/f2p0/2433, transcript_HQ_E1_1_transcript5599/f3p0/2395, transcript_HQ_E1_1_transcript5890/f2p0/2377, transcript_HQ_E1_1_transcript7598/f2p0/2161, transcript_HQ_E1_1_transcript804/f3p0/3749
OG0000437	transcript_HQ_P2_transcript11584/f5p0/2344, transcript_HQ_P2_transcript8960/f10p0/2623, transcript_HQ_P2_transcript9760/f4p0/2537	transcript_HQ_E1_1_transcript6526/f2p0/2248, transcript_HQ_E1_1_transcript7447/f4p0/2213	transcript_HQ_E2_1_transcript11911/f10p0/1760, transcript_HQ_E2_1_transcript8831/f2p0/2050	transcript_HQ_E3_1_transcript3474/f2p0/1964
OG0000438	transcript_HQ_P2_transcript14106/f9p0/2075, transcript_HQ_P2_transcript15067/f3p0/1967, transcript_HQ_P2_transcript4217/f7p0/3385	transcript_HQ_E1_1_transcript8540/f8p0/2072	transcript_HQ_E2_1_transcript1109/f5p0/3282, transcript_HQ_E2_1_transcript8390/f9p0/2071, transcript_HQ_E2_1_transcript9893/f3p0/1965	transcript_HQ_E3_1_transcript415/f2p0/2965
OG0000439	transcript_HQ_P2_transcript4681/f88p0/2966, transcript_HQ_P2_transcript9767/f3p0/2537	transcript_HQ_E1_1_transcript2006/f55p0/2999, transcript_HQ_E1_1_transcript4695/f2p0/2532	transcript_HQ_E2_1_transcript1686/f2p0/2768, transcript_HQ_E2_1_transcript3778/f4p0/2663	transcript_HQ_E3_1_transcript2747/f2p0/2092, transcript_HQ_E3_1_transcript850/f2p0/2638
OG0000440	transcript_HQ_P2_transcript2072/f2p0/4103, transcript_HQ_P2_transcript4732/f2p0/3280, transcript_HQ_P2_transcript490/f7p0/5471	transcript_HQ_E1_1_transcript47/f3p0/5687	transcript_HQ_E2_1_transcript11379/f2p0/1876, transcript_HQ_E2_1_transcript26/f2p0/5124	transcript_HQ_E3_1_transcript18044/f2p0/941, transcript_HQ_E3_1_transcript234/f2p0/3152
OG0000441	transcript_HQ_P2_transcript12198/f20p0/2258	transcript_HQ_E1_1_transcript6493/f14p0/2262	transcript_HQ_E2_1_transcript13290/f29p0/1692, transcript_HQ_E2_1_transcript22557/f2p0/1264, transcript_HQ_E2_1_transcript9482/f34p0/1931	transcript_HQ_E3_1_transcript12681/f4p0/1204, transcript_HQ_E3_1_transcript13047/f2p0/1188, transcript_HQ_E3_1_transcript1878/f5p0/2250
OG0000442	transcript_HQ_P2_transcript4555/f2p0/3307, transcript_HQ_P2_transcript4675/f5p0/3297, transcript_HQ_P2_transcript5668/f8p0/3101	transcript_HQ_E1_1_transcript15972/f2p0/1505, transcript_HQ_E1_1_transcript810/f2p0/3772	transcript_HQ_E2_1_transcript1294/f3p0/3171, transcript_HQ_E2_1_transcript1481/f4p0/3118	transcript_HQ_E3_1_transcript1020/f5p0/2543
OG0000443	transcript_HQ_P2_transcript14732/f14p0/1997, transcript_HQ_P2_transcript18707/f15p0/1277	transcript_HQ_E1_1_transcript18417/f39p0/1239, transcript_HQ_E1_1_transcript24008/f3p0/820, transcript_HQ_E1_1_transcript9270/f11p0/2012	transcript_HQ_E2_1_transcript17906/f47p0/1457, transcript_HQ_E2_1_transcript28207/f3p0/959	transcript_HQ_E3_1_transcript8896/f64p0/1425
OG0000444	transcript_HQ_P2_transcript11408/f2p0/2354, transcript_HQ_P2_transcript11710/f2p0/2341, transcript_HQ_P2_transcript7373/f5p0/2836	transcript_HQ_E1_1_transcript3077/f2p0/2841, transcript_HQ_E1_1_transcript3109/f2p0/2835, transcript_HQ_E1_1_transcript8563/f3p0/2085		transcript_HQ_E3_1_transcript26271/f2p0/358, transcript_HQ_E3_1_transcript3000/f2p0/2038
OG0000445	transcript_HQ_P2_transcript5026/f17p0/3083, transcript_HQ_P2_transcript6040/f15p0/3029, transcript_HQ_P2_transcript6524/f9p0/2962	transcript_HQ_E1_1_transcript9277/f3p0/2045	transcript_HQ_E2_1_transcript1933/f2p0/2947, transcript_HQ_E2_1_transcript2167/f3p0/2902, transcript_HQ_E2_1_transcript2343/f2p0/2838	transcript_HQ_E3_1_transcript4208/f2p0/1881
OG0000446	transcript_HQ_P2_transcript12803/f2p0/2207, transcript_HQ_P2_transcript13880/f6p0/2068, transcript_HQ_P2_transcript13902/f2p0/2088	transcript_HQ_E1_1_transcript7197/f3p0/2206, transcript_HQ_E1_1_transcript7800/f3p0/2089, transcript_HQ_E1_1_transcript8570/f7p0/2070	transcript_HQ_E2_1_transcript25850/f4p0/1105, transcript_HQ_E2_1_transcript8255/f2p0/2101
OG0000447	transcript_HQ_P2_transcript13037/f8p0/2175, transcript_HQ_P2_transcript13422/f24p0/2105	transcript_HQ_E1_1_transcript5626/f3p0/2331, transcript_HQ_E1_1_transcript7378/f2p0/2210	transcript_HQ_E2_1_transcript11918/f4p0/1792, transcript_HQ_E2_1_transcript14858/f2p0/1658, transcript_HQ_E2_1_transcript15265/f2p0/1641	transcript_HQ_E3_1_transcript6340/f4p0/1640
OG0000448	transcript_HQ_P2_transcript12019/f39p0/2281, transcript_HQ_P2_transcript9656/f3p0/2537	transcript_HQ_E1_1_transcript4720/f2p0/2532, transcript_HQ_E1_1_transcript6544/f31p0/2266	transcript_HQ_E2_1_transcript13688/f2p0/1721, transcript_HQ_E2_1_transcript7998/f70p0/2034, transcript_HQ_E2_1_transcript8700/f2p0/2049	transcript_HQ_E3_1_transcript2563/f9p0/2115
OG0000449	transcript_HQ_P2_transcript15079/f20p0/1937	transcript_HQ_E1_1_transcript13161/f2p0/1695, transcript_HQ_E1_1_transcript14118/f2p0/1630, transcript_HQ_E1_1_transcript8214/f2p0/2106, transcript_HQ_E1_1_transcript8576/f157p0/1944	transcript_HQ_E2_1_transcript4144/f39p0/2269, transcript_HQ_E2_1_transcript8747/f4p0/2048	transcript_HQ_E3_1_transcript4186/f18p0/1836
OG0000450	transcript_HQ_P2_transcript2116/f2p0/4061, transcript_HQ_P2_transcript2324/f3p0/3938, transcript_HQ_P2_transcript2403/f8p0/3949, transcript_HQ_P2_transcript2520/f2p0/3921, transcript_HQ_P2_transcript3108/f2p0/3730	transcript_HQ_E1_1_transcript564/f9p0/3962	transcript_HQ_E2_1_transcript24873/f2p0/1179	transcript_HQ_E3_1_transcript569/f2p0/2804
OG0000451	transcript_HQ_P2_transcript14775/f11p0/1986	transcript_HQ_E1_1_transcript11834/f2p0/1797, transcript_HQ_E1_1_transcript7316/f3p0/2197, transcript_HQ_E1_1_transcript7697/f3p0/2232, transcript_HQ_E1_1_transcript7898/f5p0/2127, transcript_HQ_E1_1_transcript8705/f4p0/2050, transcript_HQ_E1_1_transcript9033/f7p0/2005, transcript_HQ_E1_1_transcript9309/f33p0/1964
OG0000452	transcript_HQ_P2_transcript12006/f3p0/2284	transcript_HQ_E1_1_transcript15650/f4p0/1521, transcript_HQ_E1_1_transcript6538/f2p0/2280	transcript_HQ_E2_1_transcript23243/f3p0/1294, transcript_HQ_E2_1_transcript24482/f2p0/1170, transcript_HQ_E2_1_transcript6246/f6p0/2240, transcript_HQ_E2_1_transcript7440/f3p0/2147	transcript_HQ_E3_1_transcript2156/f2p0/2202
OG0000453	transcript_HQ_P2_transcript16114/f3p0/1831	transcript_HQ_E1_1_transcript17320/f3p0/1421, transcript_HQ_E1_1_transcript4020/f11p0/2643, transcript_HQ_E1_1_transcript4935/f3p0/2487, transcript_HQ_E1_1_transcript5454/f54p0/2407, transcript_HQ_E1_1_transcript5655/f2p0/2398, transcript_HQ_E1_1_transcript5991/f18p0/2349		transcript_HQ_E3_1_transcript10724/f2p0/1332
OG0000454	transcript_HQ_P2_transcript13703/f6p0/2128, transcript_HQ_P2_transcript14818/f3p0/1986, transcript_HQ_P2_transcript5867/f2p0/3062	transcript_HQ_E1_1_transcript2297/f2p0/3048, transcript_HQ_E1_1_transcript8151/f3p0/2109	transcript_HQ_E2_1_transcript411/f3p0/3861	transcript_HQ_E3_1_transcript10215/f2p0/1358, transcript_HQ_E3_1_transcript11437/f5p0/1277
OG0000455	transcript_HQ_P2_transcript18746/f2p0/1316, transcript_HQ_P2_transcript6157/f3p0/2981	transcript_HQ_E1_1_transcript1211/f2p0/3550, transcript_HQ_E1_1_transcript16583/f7p0/1467, transcript_HQ_E1_1_transcript17189/f2p0/1428, transcript_HQ_E1_1_transcript18352/f2p0/1347, transcript_HQ_E1_1_transcript18962/f5p0/1318, transcript_HQ_E1_1_transcript8157/f2p0/2109
OG0000456	transcript_HQ_P2_transcript12081/f22p0/2273, transcript_HQ_P2_transcript12444/f3p0/2259, transcript_HQ_P2_transcript7551/f2p0/2821	transcript_HQ_E1_1_transcript6552/f39p0/2259, transcript_HQ_E1_1_transcript7042/f2p0/2246	transcript_HQ_E2_1_transcript12179/f12p0/1822	transcript_HQ_E3_1_transcript16419/f2p0/1022, transcript_HQ_E3_1_transcript5317/f11p0/1650
OG0000457	transcript_HQ_P2_transcript14017/f10p0/2058	transcript_HQ_E1_1_transcript15205/f4p0/1561, transcript_HQ_E1_1_transcript23500/f2p0/903, transcript_HQ_E1_1_transcript8174/f9p0/2085	transcript_HQ_E2_1_transcript18867/f30p0/1401	transcript_HQ_E3_1_transcript10662/f2p0/1328, transcript_HQ_E3_1_transcript16834/f2p0/1036, transcript_HQ_E3_1_transcript9998/f11p0/1368
OG0000458	transcript_HQ_P2_transcript15383/f14p0/1911, transcript_HQ_P2_transcript16060/f3p0/1830	transcript_HQ_E1_1_transcript10885/f5p0/1874, transcript_HQ_E1_1_transcript9362/f22p0/1908	transcript_HQ_E2_1_transcript2674/f2p0/2766, transcript_HQ_E2_1_transcript29309/f11p0/879	transcript_HQ_E3_1_transcript4201/f3p0/1805, transcript_HQ_E3_1_transcript8033/f2p0/1506
OG0000459	transcript_HQ_P2_transcript12173/f83p0/2028	transcript_HQ_E1_1_transcript1880/f2p0/3183, transcript_HQ_E1_1_transcript8646/f71p0/2029	transcript_HQ_E2_1_transcript11188/f3p0/1875, transcript_HQ_E2_1_transcript6400/f4p0/2263, transcript_LQ_E2_1_transcript5326/f2p0/2312	transcript_HQ_E3_1_transcript1684/f14p0/2286, transcript_HQ_E3_1_transcript3482/f7p0/1904
OG0000460	transcript_HQ_P2_transcript12249/f22p0/2197, transcript_HQ_P2_transcript13828/f5p0/2104	transcript_HQ_E1_1_transcript7335/f2p0/2235, transcript_HQ_E1_1_transcript8205/f2p0/2105, transcript_HQ_E1_1_transcript9098/f2p0/2041	transcript_HQ_E2_1_transcript14375/f45p0/1630, transcript_HQ_E2_1_transcript17420/f3p0/1580	transcript_HQ_E3_1_transcript6268/f15p0/1649
OG0000461	transcript_HQ_P2_transcript11060/f2p0/2398, transcript_HQ_P2_transcript12105/f2p0/2296	transcript_HQ_E1_1_transcript14681/f2p0/1601, transcript_HQ_E1_1_transcript16250/f3p0/1459, transcript_HQ_E1_1_transcript17763/f20p0/1317, transcript_HQ_E1_1_transcript18930/f3p0/1309, transcript_HQ_E1_1_transcript20436/f2p0/1196, transcript_HQ_E1_1_transcript8228/f2p0/2130
OG0000462	transcript_HQ_P2_transcript14899/f2p0/1978, transcript_HQ_P2_transcript16731/f2p0/1737	transcript_HQ_E1_1_transcript15021/f4p0/1585, transcript_HQ_E1_1_transcript9446/f3p0/1992, transcript_HQ_E1_1_transcript9916/f4p0/1948	transcript_HQ_E2_1_transcript13958/f6p0/1708, transcript_HQ_E2_1_transcript19489/f2p0/1430	transcript_HQ_E3_1_transcript15003/f2p0/1077
OG0000463	transcript_HQ_P2_transcript18506/f5p0/1384	transcript_HQ_E1_1_transcript10488/f3p0/1901, transcript_HQ_E1_1_transcript8267/f2p0/2089	transcript_HQ_E2_1_transcript16839/f2p0/1532, transcript_HQ_E2_1_transcript26919/f5p0/987, transcript_HQ_E2_1_transcript9247/f88p0/1733	transcript_HQ_E3_1_transcript1525/f2p0/2366, transcript_HQ_E3_1_transcript1858/f2p0/2281
OG0000464	transcript_HQ_P2_transcript10687/f4p0/2442, transcript_HQ_P2_transcript10944/f6p0/2391, transcript_HQ_P2_transcript11739/f4p0/2313, transcript_HQ_P2_transcript11988/f4p0/2291, transcript_HQ_P2_transcript13757/f2p0/2116	transcript_HQ_E1_1_transcript18068/f5p0/1372, transcript_HQ_E1_1_transcript6116/f7p0/2348, transcript_HQ_E1_1_transcript8273/f2p0/2099
OG0000465	transcript_HQ_P2_transcript16500/f2p0/1769, transcript_HQ_P2_transcript17872/f37p0/1462	transcript_HQ_E1_1_transcript10309/f5p0/1943, transcript_HQ_E1_1_transcript10350/f13p0/1916, transcript_HQ_E1_1_transcript14436/f20p0/1608, transcript_HQ_E1_1_transcript14550/f2p0/1602, transcript_HQ_E1_1_transcript15632/f87p0/1454, transcript_HQ_E1_1_transcript9468/f11p0/1975
OG0000466	transcript_HQ_P2_transcript1767/f2p0/4207, transcript_HQ_P2_transcript747/f3p0/5089, transcript_HQ_P2_transcript7544/f2p0/2805, transcript_HQ_P2_transcript8804/f5p0/2642, transcript_HQ_P2_transcript959/f2p0/4885, transcript_HQ_P2_transcript9845/f11p0/2521	transcript_HQ_E1_1_transcript2889/f2p0/2933, transcript_HQ_E1_1_transcript8313/f2p0/2113
OG0000467	transcript_HQ_P2_transcript14838/f7p0/1982, transcript_HQ_P2_transcript15445/f8p0/1910	transcript_HQ_E1_1_transcript18645/f2p0/1328, transcript_HQ_E1_1_transcript9536/f16p0/1954	transcript_HQ_E2_1_transcript23339/f7p0/1222, transcript_HQ_E2_1_transcript24659/f2p0/1166	transcript_HQ_E3_1_transcript7489/f2p0/1560, transcript_HQ_E3_1_transcript8365/f14p0/1472
OG0000468	transcript_HQ_P2_transcript12608/f2p0/2233, transcript_HQ_P2_transcript13820/f2p0/2112, transcript_HQ_P2_transcript14607/f3p0/2013	transcript_HQ_E1_1_transcript8364/f3p0/2086, transcript_HQ_E1_1_transcript8365/f2p0/2089, transcript_HQ_E1_1_transcript8999/f4p0/2013	transcript_HQ_E2_1_transcript10361/f2p0/1947, transcript_HQ_E2_1_transcript11146/f6p0/1881
OG0000469	transcript_HQ_P2_transcript11175/f3p0/2389, transcript_HQ_P2_transcript15283/f6p0/1932, transcript_HQ_P2_transcript8241/f2p0/2717	transcript_HQ_E1_1_transcript10055/f6p0/1932, transcript_HQ_E1_1_transcript8805/f2p0/2046	transcript_HQ_E2_1_transcript5537/f2p0/2084, transcript_HQ_E2_1_transcript6980/f3p0/2207	transcript_HQ_E3_1_transcript3864/f7p0/1908
OG0000470		transcript_HQ_E1_1_transcript12060/f2p0/1795, transcript_HQ_E1_1_transcript7242/f2p0/2204, transcript_HQ_E1_1_transcript7931/f3p0/2126, transcript_HQ_E1_1_transcript8822/f5p0/2014	transcript_HQ_E2_1_transcript17118/f8p0/1528	transcript_HQ_E3_1_transcript5785/f2p0/1688, transcript_HQ_E3_1_transcript6945/f5p0/1581, transcript_HQ_E3_1_transcript7343/f2p0/1554
OG0000471	transcript_HQ_P2_transcript13963/f3p0/2099, transcript_HQ_P2_transcript15418/f2p0/1916, transcript_HQ_P2_transcript16693/f2p0/1756	transcript_HQ_E1_1_transcript8839/f2p0/2058	transcript_HQ_E2_1_transcript8525/f7p0/2066, transcript_HQ_E2_1_transcript9878/f2p0/1984	transcript_HQ_E3_1_transcript8883/f6p0/1433, transcript_HQ_E3_1_transcript9927/f4p0/1387
OG0000472	transcript_HQ_P2_transcript14932/f9p0/1983, transcript_HQ_P2_transcript16125/f4p0/1828, transcript_HQ_P2_transcript6546/f3p0/2958	transcript_HQ_E1_1_transcript11512/f3p0/1828, transcript_HQ_E1_1_transcript21576/f2p0/1114, transcript_HQ_E1_1_transcript9605/f2p0/1968	transcript_HQ_E2_1_transcript24816/f3p0/1155	transcript_HQ_E3_1_transcript7876/f5p0/1524
OG0000473	transcript_HQ_P2_transcript16332/f7p0/1789	transcript_HQ_E1_1_transcript10323/f3p0/1890, transcript_HQ_E1_1_transcript11648/f8p0/1788, transcript_HQ_E1_1_transcript8937/f4p0/2033	transcript_HQ_E2_1_transcript11565/f2p0/1855, transcript_HQ_E2_1_transcript13065/f7p0/1760	transcript_HQ_E3_1_transcript25694/f2p0/502, transcript_HQ_E3_1_transcript4313/f2p0/1833
OG0000474	transcript_HQ_P2_transcript11835/f2p0/2327, transcript_HQ_P2_transcript14762/f2p0/2011, transcript_HQ_P2_transcript8394/f2p0/2702	transcript_HQ_E1_1_transcript6968/f9p0/2231, transcript_HQ_E1_1_transcript9731/f2p0/1974	transcript_HQ_E2_1_transcript10634/f15p0/1899, transcript_HQ_E2_1_transcript12970/f6p0/1768	transcript_HQ_E3_1_transcript6286/f2p0/1660
OG0000475	transcript_HQ_P2_transcript11241/f5p0/2377, transcript_HQ_P2_transcript3129/f4p0/3695, transcript_HQ_P2_transcript6403/f8p0/2834, transcript_HQ_P2_transcript8017/f2p0/2741	transcript_HQ_E1_1_transcript9746/f11p0/1962	transcript_HQ_E2_1_transcript1258/f2p0/3217, transcript_HQ_E2_1_transcript16802/f2p0/1393	transcript_HQ_E3_1_transcript4848/f3p0/1782
OG0000476	transcript_HQ_P2_transcript12577/f2p0/2211, transcript_HQ_P2_transcript13496/f5p0/2112, transcript_HQ_P2_transcript16717/f4p0/1739	transcript_HQ_E1_1_transcript10318/f2p0/1841, transcript_HQ_E1_1_transcript9822/f2p0/1954	transcript_HQ_E2_1_transcript22227/f2p0/1281, transcript_HQ_E2_1_transcript26197/f5p0/1062	transcript_HQ_E3_1_transcript17171/f9p0/983
OG0000477	transcript_HQ_P2_transcript13938/f2p0/2091, transcript_HQ_P2_transcript13961/f2p0/2094	transcript_HQ_E1_1_transcript11746/f2p0/1797, transcript_HQ_E1_1_transcript11869/f3p0/1796, transcript_HQ_E1_1_transcript18716/f2p0/1328, transcript_HQ_E1_1_transcript7779/f2p0/2141, transcript_HQ_E1_1_transcript8427/f2p0/2085, transcript_HQ_E1_1_transcript9020/f2p0/2025
OG0000478	transcript_HQ_P2_transcript14304/f22p0/2022, transcript_HQ_P2_transcript19173/f3p0/1175	transcript_HQ_E1_1_transcript21084/f4p0/1155, transcript_HQ_E1_1_transcript9117/f25p0/1971	transcript_HQ_E2_1_transcript22180/f6p0/1283, transcript_HQ_E2_1_transcript23015/f6p0/1225, transcript_HQ_E2_1_transcript23730/f31p0/1172	transcript_HQ_E3_1_transcript11722/f5p0/1266
OG0000479	transcript_HQ_P2_transcript9906/f4p0/2507	transcript_HQ_E1_1_transcript11201/f5p0/1846, transcript_HQ_E1_1_transcript11638/f2p0/1794, transcript_HQ_E1_1_transcript9933/f2p0/1951	transcript_HQ_E2_1_transcript18412/f23p0/1470, transcript_HQ_E2_1_transcript20569/f4p0/1371, transcript_HQ_E2_1_transcript25615/f2p0/1113	transcript_HQ_E3_1_transcript9473/f8p0/1398
OG0000480	transcript_HQ_P2_transcript11874/f3p0/2309	transcript_HQ_E1_1_transcript11272/f3p0/1843, transcript_HQ_E1_1_transcript13698/f3p0/1686, transcript_HQ_E1_1_transcript5470/f2p0/2421, transcript_HQ_E1_1_transcript6690/f3p0/2269, transcript_HQ_E1_1_transcript6838/f6p0/2252, transcript_HQ_E1_1_transcript9985/f3p0/1957	transcript_HQ_E2_1_transcript6014/f3p0/2193
OG0000481	transcript_HQ_P2_transcript12270/f3p0/2172	transcript_HQ_E1_1_transcript9188/f3p0/2018	transcript_HQ_E2_1_transcript11803/f2p0/1835, transcript_HQ_E2_1_transcript17315/f2p0/1522	transcript_HQ_E3_1_transcript1205/f2p0/2472, transcript_HQ_E3_1_transcript4187/f2p0/1851, transcript_HQ_E3_1_transcript4511/f2p0/1822, transcript_HQ_E3_1_transcript4648/f2p0/1802
OG0000482	transcript_HQ_P2_transcript16602/f2p0/1759, transcript_HQ_P2_transcript18330/f12p0/1378, transcript_HQ_P2_transcript18774/f24p0/1256, transcript_HQ_P2_transcript20513/f2p0/565	transcript_HQ_E1_1_transcript1851/f7p0/3152, transcript_HQ_E1_1_transcript922/f4p0/3675		transcript_HQ_E3_1_transcript15091/f3p0/1086, transcript_HQ_E3_1_transcript2135/f2p0/2200
OG0000483		transcript_HQ_E1_1_transcript12190/f7p0/1780, transcript_HQ_E1_1_transcript12723/f5p0/1716, transcript_HQ_E1_1_transcript12876/f4p0/1708, transcript_HQ_E1_1_transcript13732/f10p0/1611, transcript_HQ_E1_1_transcript9245/f2p0/2018		transcript_HQ_E3_1_transcript3274/f3p0/1946, transcript_HQ_E3_1_transcript3934/f2p0/1934, transcript_HQ_E3_1_transcript9746/f2p0/1383
OG0000484	transcript_HQ_P2_transcript12905/f15p0/2176, transcript_HQ_P2_transcript13898/f2p0/2091	transcript_HQ_E1_1_transcript18822/f2p0/1331, transcript_HQ_E1_1_transcript5460/f2p0/2381, transcript_HQ_E1_1_transcript9253/f4p0/2015	transcript_HQ_E2_1_transcript11448/f9p0/1863, transcript_HQ_E2_1_transcript5070/f2p0/2381	transcript_HQ_E3_1_transcript1094/f4p0/2525
OG0000485	transcript_HQ_P2_transcript10935/f3p0/2428, transcript_HQ_P2_transcript11214/f7p0/2363	transcript_HQ_E1_1_transcript9264/f7p0/2017	transcript_HQ_E2_1_transcript11739/f22p0/1843	transcript_HQ_E3_1_transcript11706/f2p0/1277, transcript_HQ_E3_1_transcript2872/f2p0/2067, transcript_HQ_E3_1_transcript6911/f3p0/1589, transcript_HQ_E3_1_transcript7448/f3p0/1550
OG0000486	transcript_HQ_P2_transcript16565/f3p0/1756, transcript_HQ_P2_transcript17179/f2p0/1682	transcript_HQ_E1_1_transcript12407/f4p0/1762, transcript_HQ_E1_1_transcript12711/f4p0/1745, transcript_HQ_E1_1_transcript13462/f4p0/1676, transcript_HQ_E1_1_transcript13776/f3p0/1665	transcript_HQ_E2_1_transcript13170/f6p0/1744, transcript_HQ_E2_1_transcript14868/f5p0/1657
OG0000487		transcript_HQ_E1_1_transcript10929/f4p0/1874, transcript_HQ_E1_1_transcript14626/f3p0/1607, transcript_HQ_E1_1_transcript16862/f2p0/1450	transcript_HQ_E2_1_transcript29238/f2p0/880	transcript_HQ_E3_1_transcript19757/f12p0/846, transcript_HQ_E3_1_transcript23625/f3p0/651, transcript_HQ_E3_1_transcript25098/f3p0/556, transcript_HQ_E3_1_transcript3988/f3p0/1889
OG0000488	transcript_HQ_P2_transcript14453/f3p0/2031, transcript_HQ_P2_transcript17144/f2p0/1668	transcript_HQ_E1_1_transcript12214/f2p0/1767, transcript_HQ_E1_1_transcript12738/f2p0/1732, transcript_HQ_E1_1_transcript16119/f2p0/1528, transcript_HQ_E1_1_transcript20202/f2p0/1222	transcript_HQ_E2_1_transcript18403/f8p0/1443	transcript_HQ_E3_1_transcript8974/f2p0/1431
OG0000489	transcript_HQ_P2_transcript12929/f6p0/2187, transcript_HQ_P2_transcript14835/f3p0/1971	transcript_HQ_E1_1_transcript10036/f7p0/1946, transcript_HQ_E1_1_transcript10065/f3p0/1943, transcript_HQ_E1_1_transcript7796/f2p0/2153	transcript_HQ_E2_1_transcript17952/f3p0/1515, transcript_HQ_E2_1_transcript6041/f9p0/2290	transcript_HQ_E3_1_transcript6787/f3p0/1602
OG0000490	transcript_HQ_P2_transcript7410/f8p0/2821	transcript_HQ_E1_1_transcript11850/f8p0/1785, transcript_HQ_E1_1_transcript17646/f7p0/1400	transcript_HQ_E2_1_transcript5682/f2p0/2324, transcript_HQ_E2_1_transcript8569/f3p0/2064	transcript_HQ_E3_1_transcript19708/f2p0/856, transcript_HQ_E3_1_transcript4179/f2p0/1860, transcript_HQ_E3_1_transcript5832/f10p0/1659
OG0000491	transcript_HQ_P2_transcript10084/f2p0/2484, transcript_HQ_P2_transcript10579/f4p0/2450, transcript_HQ_P2_transcript9151/f3p0/2607	transcript_HQ_E1_1_transcript14567/f2p0/1596, transcript_HQ_E1_1_transcript6205/f2p0/2326, transcript_HQ_E1_1_transcript6754/f8p0/2218	transcript_HQ_E2_1_transcript3346/f2p0/2665	transcript_HQ_E3_1_transcript22583/f2p0/707
OG0000492	transcript_HQ_P2_transcript3366/f5p0/3637, transcript_HQ_P2_transcript3713/f5p0/3516	transcript_HQ_E1_1_transcript10503/f2p0/1903, transcript_HQ_E1_1_transcript1187/f11p0/3517	transcript_HQ_E2_1_transcript10344/f2p0/1927, transcript_HQ_E2_1_transcript13344/f2p0/1733, transcript_HQ_E2_1_transcript8440/f44p0/2063	transcript_HQ_E3_1_transcript2752/f9p0/2083
OG0000493	transcript_HQ_P2_transcript17460/f12p0/1605, transcript_HQ_P2_transcript18190/f3p0/1474	transcript_HQ_E1_1_transcript14582/f12p0/1598, transcript_HQ_E1_1_transcript15236/f3p0/1643, transcript_HQ_E1_1_transcript18860/f14p0/1266	transcript_HQ_E2_1_transcript10365/f5p0/1926, transcript_HQ_E2_1_transcript11637/f15p0/1832	transcript_HQ_E3_1_transcript10760/f65p0/1296
OG0000494	transcript_HQ_P2_transcript11962/f3p0/2302, transcript_HQ_P2_transcript13372/f2p0/2152, transcript_HQ_P2_transcript8950/f2p0/2627	transcript_HQ_E1_1_transcript13692/f3p0/1671, transcript_HQ_E1_1_transcript16061/f6p0/1510, transcript_HQ_E1_1_transcript16833/f2p0/1460, transcript_HQ_E1_1_transcript6170/f3p0/2325		transcript_HQ_E3_1_transcript1406/f2p0/2412
OG0000495	transcript_HQ_P2_transcript18703/f2p0/1325, transcript_HQ_P2_transcript19089/f2p0/1202	transcript_HQ_E1_1_transcript10984/f2p0/1859, transcript_HQ_E1_1_transcript20462/f2p0/1205	transcript_HQ_E2_1_transcript4485/f13p0/2471, transcript_HQ_E2_1_transcript5917/f8p0/2298	transcript_HQ_E3_1_transcript1257/f2p0/2422, transcript_HQ_E3_1_transcript2607/f3p0/2100
OG0000496	transcript_HQ_P2_transcript1301/f2p0/4606, transcript_HQ_P2_transcript1572/f18p0/4361, transcript_HQ_P2_transcript1596/f7p0/4346, transcript_HQ_P2_transcript2630/f2p0/3865, transcript_HQ_P2_transcript573/f5p0/5305	transcript_HQ_E1_1_transcript137/f6p0/4921, transcript_HQ_E1_1_transcript139/f5p0/4890, transcript_HQ_E1_1_transcript414/f4p0/4168
OG0000497	transcript_HQ_P2_transcript14965/f3p0/1978, transcript_HQ_P2_transcript15321/f2p0/1919, transcript_HQ_P2_transcript8977/f6p0/2632	transcript_HQ_E1_1_transcript10079/f2p0/1934, transcript_HQ_E1_1_transcript10285/f2p0/1876, transcript_HQ_E1_1_transcript4072/f5p0/2649	transcript_HQ_E2_1_transcript1732/f2p0/3013	transcript_HQ_E3_1_transcript9931/f2p0/1378
OG0000498	transcript_HQ_P2_transcript14054/f3p0/2080, transcript_HQ_P2_transcript18758/f2p0/1303, transcript_HQ_P2_transcript18982/f9p0/1235	transcript_HQ_E1_1_transcript13492/f6p0/1637, transcript_HQ_E1_1_transcript14618/f4p0/1592, transcript_HQ_E1_1_transcript16299/f7p0/1489, transcript_HQ_E1_1_transcript18869/f2p0/1311, transcript_HQ_E1_1_transcript20745/f2p0/1175
OG0000499	transcript_HQ_P2_transcript16589/f9p0/1786, transcript_HQ_P2_transcript4327/f2p0/3368	transcript_HQ_E1_1_transcript10433/f18p0/1736, transcript_HQ_E1_1_transcript1373/f4p0/3403, transcript_HQ_E1_1_transcript14330/f2p0/1625	transcript_HQ_E2_1_transcript5989/f41p0/2122	transcript_HQ_E3_1_transcript2858/f3p0/2043, transcript_HQ_E3_1_transcript3207/f2p0/2007
OG0000500	transcript_HQ_P2_transcript14514/f3p0/1988, transcript_HQ_P2_transcript16477/f3p0/1769	transcript_HQ_E1_1_transcript10104/f12p0/1853, transcript_HQ_E1_1_transcript11207/f2p0/1844	transcript_HQ_E2_1_transcript16059/f15p0/1593, transcript_HQ_E2_1_transcript3569/f9p0/2590, transcript_HQ_E2_1_transcript3634/f5p0/2608	transcript_HQ_E3_1_transcript2169/f3p0/2200
OG0000501	transcript_HQ_P2_transcript10464/f2p0/2467, transcript_HQ_P2_transcript6278/f8p0/2950, transcript_HQ_P2_transcript7487/f4p0/2811	transcript_HQ_E1_1_transcript11018/f3p0/1861, transcript_HQ_E1_1_transcript2334/f7p0/2984, transcript_HQ_E1_1_transcript2804/f3p0/2920	transcript_HQ_E2_1_transcript4143/f2p0/2526	transcript_HQ_E3_1_transcript4196/f2p0/1866
OG0000502	transcript_HQ_P2_transcript12797/f3p0/2214, transcript_HQ_P2_transcript14165/f6p0/2052, transcript_HQ_P2_transcript8537/f3p0/2686	transcript_HQ_E1_1_transcript10709/f2p0/1887, transcript_HQ_E1_1_transcript11035/f6p0/1855	transcript_HQ_E2_1_transcript5676/f2p0/2329, transcript_HQ_E2_1_transcript7549/f2p0/2144	transcript_HQ_E3_1_transcript2398/f2p0/2147
OG0000503	transcript_HQ_P2_transcript17241/f13p0/1652	transcript_HQ_E1_1_transcript11684/f4p0/1807, transcript_HQ_E1_1_transcript13763/f8p0/1651, transcript_HQ_E1_1_transcript13970/f4p0/1649	transcript_HQ_E2_1_transcript12848/f2p0/1770, transcript_HQ_E2_1_transcript13531/f3p0/1743, transcript_HQ_E2_1_transcript9222/f3p0/2017	transcript_HQ_E3_1_transcript7186/f8p0/1572
OG0000504	transcript_HQ_P2_transcript13617/f6p0/2127, transcript_HQ_P2_transcript16408/f4p0/1780, transcript_HQ_P2_transcript16934/f5p0/1719, transcript_HQ_P2_transcript17278/f3p0/1646	transcript_HQ_E1_1_transcript13178/f2p0/1698, transcript_HQ_E1_1_transcript13764/f3p0/1658, transcript_HQ_E1_1_transcript14018/f2p0/1641, transcript_HQ_E1_1_transcript14202/f7p0/1630
OG0000505	transcript_HQ_P2_transcript12026/f3p0/2288, transcript_HQ_P2_transcript2708/f4p0/3860, transcript_HQ_P2_transcript2872/f3p0/3804, transcript_HQ_P2_transcript3984/f5p0/3445, transcript_HQ_P2_transcript4070/f5p0/3414, transcript_HQ_P2_transcript4388/f5p0/3349	transcript_HQ_E1_1_transcript1287/f2p0/3443	transcript_HQ_E2_1_transcript997/f2p0/3324
OG0000506	transcript_HQ_P2_transcript17757/f5p0/1540	transcript_HQ_E1_1_transcript14683/f44p0/1545	transcript_HQ_E2_1_transcript17082/f2p0/1538, transcript_HQ_E2_1_transcript19599/f18p0/1353, transcript_HQ_E2_1_transcript21153/f8p0/1347	transcript_HQ_E3_1_transcript4327/f4p0/1840, transcript_HQ_E3_1_transcript8160/f9p0/1497, transcript_HQ_E3_1_transcript9569/f28p0/1321
OG0000507	transcript_HQ_P2_transcript2030/f4p0/4109, transcript_HQ_P2_transcript2611/f2p0/3885, transcript_HQ_P2_transcript4637/f3p0/3302	transcript_HQ_E1_1_transcript1016/f3p0/3621, transcript_HQ_E1_1_transcript4503/f5p0/2563, transcript_HQ_E1_1_transcript5681/f3p0/2382	transcript_HQ_E2_1_transcript4613/f3p0/2460, transcript_HQ_E2_1_transcript5578/f2p0/2334
OG0000508	transcript_HQ_P2_transcript16654/f4p0/1754, transcript_HQ_P2_transcript7552/f2p0/2765	transcript_HQ_E1_1_transcript10164/f10p0/1881	transcript_HQ_E2_1_transcript10306/f3p0/1926, transcript_HQ_E2_1_transcript11704/f2p0/1824, transcript_HQ_E2_1_transcript8593/f2p0/2054	transcript_HQ_E3_1_transcript8701/f2p0/1448, transcript_HQ_E3_1_transcript9083/f2p0/1430
OG0000509	transcript_HQ_P2_transcript15791/f3p0/1873	transcript_HQ_E1_1_transcript10635/f3p0/1890, transcript_HQ_E1_1_transcript14719/f2p0/1592, transcript_HQ_E1_1_transcript14858/f2p0/1589	transcript_HQ_E2_1_transcript30417/f10p0/695	transcript_HQ_E3_1_transcript10231/f2p0/1353, transcript_HQ_E3_1_transcript12950/f2p0/1192, transcript_HQ_E3_1_transcript2390/f2p0/2149
OG0000510	transcript_HQ_P2_transcript3728/f23p0/3489	transcript_HQ_E1_1_transcript1111/f6p0/3559	transcript_HQ_E2_1_transcript153/f2p0/4387, transcript_HQ_E2_1_transcript28084/f4p0/988, transcript_HQ_E2_1_transcript404/f2p0/3861	transcript_HQ_E3_1_transcript126/f2p0/3441, transcript_HQ_E3_1_transcript2457/f2p0/2149, transcript_HQ_E3_1_transcript780/f2p0/2707
OG0000511	transcript_HQ_P2_transcript11653/f9p0/2312, transcript_HQ_P2_transcript15954/f2p0/1853, transcript_HQ_P2_transcript17053/f4p0/1607, transcript_HQ_P2_transcript8019/f4p0/2681	transcript_HQ_E1_1_transcript11114/f2p0/1868, transcript_HQ_E1_1_transcript14394/f4p0/1605, transcript_HQ_E1_1_transcript21417/f2p0/1135	transcript_HQ_E2_1_transcript24001/f2p0/1194
OG0000512	transcript_HQ_P2_transcript16511/f14p0/1768, transcript_HQ_P2_transcript7581/f3p0/2770	transcript_HQ_E1_1_transcript12046/f6p0/1769	transcript_HQ_E2_1_transcript18001/f28p0/1489, transcript_HQ_E2_1_transcript18309/f21p0/1444, transcript_HQ_E2_1_transcript19211/f2p0/1424, transcript_HQ_E2_1_transcript30288/f9p0/750	transcript_HQ_E3_1_transcript8060/f8p0/1499
OG0000513	transcript_HQ_P2_transcript16563/f11p0/1755	transcript_HQ_E1_1_transcript10385/f2p0/1906, transcript_HQ_E1_1_transcript10720/f4p0/1892, transcript_HQ_E1_1_transcript11447/f2p0/1834, transcript_HQ_E1_1_transcript11696/f15p0/1824, transcript_HQ_E1_1_transcript12465/f7p0/1744, transcript_HQ_E1_1_transcript12562/f12p0/1756, transcript_HQ_E1_1_transcript13001/f2p0/1710
OG0000514	transcript_HQ_P2_transcript18580/f10p0/1348	transcript_HQ_E1_1_transcript12109/f2p0/1774, transcript_HQ_E1_1_transcript13008/f7p0/1717, transcript_HQ_E1_1_transcript1515/f2p0/3220, transcript_HQ_E1_1_transcript17945/f34p0/1360	transcript_HQ_E2_1_transcript20989/f3p0/1354, transcript_HQ_E2_1_transcript25464/f3p0/1120	transcript_HQ_E3_1_transcript13642/f4p0/1148
OG0000515	transcript_HQ_P2_transcript16773/f3p0/1739, transcript_HQ_P2_transcript4937/f3p0/3175	transcript_HQ_E1_1_transcript12615/f9p0/1733, transcript_HQ_E1_1_transcript13957/f2p0/1648, transcript_HQ_E1_1_transcript13957/f2p0/1648	transcript_HQ_E2_1_transcript14725/f4p0/1681, transcript_HQ_E2_1_transcript18976/f2p0/1437	transcript_HQ_E3_1_transcript4083/f2p0/1891
OG0000516	transcript_HQ_P2_transcript14439/f2p0/2041, transcript_HQ_P2_transcript16423/f7p0/1787	transcript_HQ_E1_1_transcript12142/f8p0/1777, transcript_HQ_E1_1_transcript15928/f3p0/1507, transcript_HQ_E1_1_transcript5466/f2p0/2424, transcript_HQ_E1_1_transcript7821/f2p0/2159	transcript_HQ_E2_1_transcript14414/f4p0/1688	transcript_HQ_E3_1_transcript7691/f2p0/1497
OG0000517	transcript_HQ_P2_transcript9497/f2p0/2561, transcript_HQ_P2_transcript9728/f8p0/2523	transcript_HQ_E1_1_transcript14873/f2p0/1586, transcript_HQ_E1_1_transcript4896/f3p0/2510	transcript_HQ_E2_1_transcript16935/f2p0/1547, transcript_HQ_E2_1_transcript6966/f5p0/2190, transcript_HQ_E2_1_transcript8523/f4p0/2095	transcript_HQ_E3_1_transcript1929/f2p0/2227
OG0000518	transcript_HQ_P2_transcript17114/f3p0/1660, transcript_HQ_P2_transcript17310/f2p0/1642, transcript_HQ_P2_transcript8177/f2p0/2729	transcript_HQ_E1_1_transcript13987/f4p0/1648, transcript_HQ_E1_1_transcript15499/f4p0/1542	transcript_HQ_E2_1_transcript12061/f7p0/1815, transcript_HQ_E2_1_transcript13084/f16p0/1725	transcript_HQ_E3_1_transcript5670/f2p0/1699
OG0000519	transcript_HQ_P2_transcript12736/f3p0/2221, transcript_HQ_P2_transcript13108/f4p0/2174, transcript_HQ_P2_transcript13271/f20p0/2167, transcript_HQ_P2_transcript16638/f3p0/1741	transcript_HQ_E1_1_transcript11229/f2p0/1840, transcript_HQ_E1_1_transcript7600/f3p0/2176	transcript_HQ_E2_1_transcript16133/f16p0/1578	transcript_HQ_E3_1_transcript8310/f46p0/1411
OG0000520	transcript_HQ_P2_transcript16990/f4p0/1697, transcript_HQ_P2_transcript17594/f2p0/1590	transcript_HQ_E1_1_transcript11230/f6p0/1699, transcript_HQ_E1_1_transcript14493/f6p0/1608	transcript_HQ_E2_1_transcript15143/f2p0/1650, transcript_HQ_E2_1_transcript16161/f6p0/1512	transcript_HQ_E3_1_transcript633/f2p0/2777, transcript_HQ_E3_1_transcript801/f2p0/2656
OG0000521	transcript_HQ_P2_transcript12290/f2p0/2273, transcript_HQ_P2_transcript16522/f16p0/1714, transcript_HQ_P2_transcript17031/f6p0/1694	transcript_HQ_E1_1_transcript12672/f45p0/1714, transcript_HQ_E1_1_transcript14007/f11p0/1614, transcript_HQ_E1_1_transcript7885/f2p0/2140	transcript_HQ_E2_1_transcript12210/f2p0/1815	transcript_HQ_E3_1_transcript4564/f10p0/1803
OG0000522	transcript_HQ_P2_transcript17430/f6p0/1624, transcript_HQ_P2_transcript19143/f2p0/1185	transcript_HQ_E1_1_transcript14028/f7p0/1644, transcript_HQ_E1_1_transcript20345/f3p0/1187	transcript_HQ_E2_1_transcript16047/f2p0/1594, transcript_HQ_E2_1_transcript18599/f2p0/1472, transcript_HQ_E2_1_transcript19261/f4p0/1436	transcript_HQ_E3_1_transcript8434/f21p0/1423
OG0000523	transcript_HQ_P2_transcript17394/f3p0/1630, transcript_HQ_P2_transcript17998/f7p0/1497	transcript_HQ_E1_1_transcript14047/f23p0/1618	transcript_HQ_E2_1_transcript15810/f9p0/1519, transcript_HQ_E2_1_transcript17870/f53p0/1468, transcript_HQ_E2_1_transcript19248/f2p0/1437	transcript_HQ_E3_1_transcript1576/f2p0/2351, transcript_HQ_E3_1_transcript860/f4p0/2629
OG0000524	transcript_HQ_P2_transcript12539/f2p0/2256, transcript_HQ_P2_transcript17027/f2p0/1685, transcript_HQ_P2_transcript17378/f12p0/1622	transcript_HQ_E1_1_transcript13189/f10p0/1684, transcript_HQ_E1_1_transcript14050/f36p0/1620, transcript_HQ_E1_1_transcript20093/f2p0/1239	transcript_HQ_E2_1_transcript15091/f3p0/1675	transcript_HQ_E3_1_transcript17487/f3p0/958
OG0000525	transcript_HQ_P2_transcript19675/f2p0/1004, transcript_HQ_P2_transcript2438/f17p0/3802, transcript_HQ_P2_transcript2588/f2p0/3918	transcript_HQ_E1_1_transcript1235/f4p0/3487, transcript_HQ_E1_1_transcript13141/f2p0/1565, transcript_HQ_E1_1_transcript679/f5p0/3857, transcript_HQ_E1_1_transcript759/f5p0/3803		transcript_HQ_E3_1_transcript2236/f2p0/2173
OG0000526	transcript_HQ_P2_transcript4955/f3p0/3239, transcript_HQ_P2_transcript5104/f7p0/3196, transcript_HQ_P2_transcript5113/f13p0/3165, transcript_HQ_P2_transcript6461/f2p0/2980, transcript_HQ_P2_transcript6461/f2p0/2980	transcript_HQ_E1_1_transcript1407/f2p0/3236	transcript_HQ_E2_1_transcript3705/f15p0/2559	transcript_HQ_E3_1_transcript10374/f2p0/1350
OG0000527	transcript_HQ_P2_transcript17608/f3p0/1600, transcript_HQ_P2_transcript2521/f2p0/3920	transcript_HQ_E1_1_transcript14975/f11p0/1569, transcript_HQ_E1_1_transcript15207/f3p0/1556	transcript_HQ_E2_1_transcript16880/f2p0/1551, transcript_HQ_E2_1_transcript17147/f3p0/1522	transcript_HQ_E3_1_transcript16876/f2p0/989, transcript_HQ_E3_1_transcript5708/f2p0/1698
OG0000528	transcript_HQ_P2_transcript17719/f8p0/1530	transcript_HQ_E1_1_transcript12564/f2p0/1752, transcript_HQ_E1_1_transcript14977/f9p0/1512, transcript_HQ_E1_1_transcript15194/f5p0/1607	transcript_HQ_E2_1_transcript15488/f2p0/1631, transcript_HQ_E2_1_transcript22417/f3p0/1284	transcript_HQ_E3_1_transcript10489/f2p0/1337, transcript_HQ_E3_1_transcript19692/f3p0/857
OG0000529	transcript_HQ_P2_transcript13935/f6p0/2052, transcript_HQ_P2_transcript14421/f5p0/2014, transcript_HQ_P2_transcript15187/f2p0/1950	transcript_HQ_E1_1_transcript10406/f2p0/1907	transcript_HQ_E2_1_transcript17224/f7p0/1546, transcript_HQ_E2_1_transcript17805/f7p0/1506, transcript_HQ_E2_1_transcript19690/f2p0/1411, transcript_HQ_E2_1_transcript20363/f6p0/1387
OG0000530	transcript_HQ_P2_transcript16747/f3p0/1749, transcript_HQ_P2_transcript17324/f4p0/1640	transcript_HQ_E1_1_transcript1410/f2p0/3388, transcript_HQ_E1_1_transcript17627/f12p0/1384, transcript_HQ_E1_1_transcript18378/f4p0/1349	transcript_HQ_E2_1_transcript18931/f2p0/1445, transcript_HQ_E2_1_transcript24410/f8p0/1168	transcript_HQ_E3_1_transcript7729/f2p0/1518
OG0000531	transcript_HQ_P2_transcript10264/f3p0/2474, transcript_HQ_P2_transcript10483/f8p0/2451, transcript_HQ_P2_transcript10491/f2p0/2468, transcript_HQ_P2_transcript2830/f2p0/3805	transcript_HQ_E1_1_transcript14148/f4p0/1616, transcript_HQ_E1_1_transcript5416/f2p0/2441	transcript_HQ_E2_1_transcript4449/f2p0/2468, transcript_HQ_E2_1_transcript5521/f8p0/2308
OG0000532	transcript_HQ_P2_transcript17277/f14p0/1623, transcript_HQ_P2_transcript19025/f3p0/1245	transcript_HQ_E1_1_transcript14153/f17p0/1595, transcript_HQ_E1_1_transcript19991/f22p0/1215	transcript_HQ_E2_1_transcript10029/f6p0/1941, transcript_HQ_E2_1_transcript7292/f80p0/2031	transcript_HQ_E3_1_transcript1618/f3p0/2332, transcript_HQ_E3_1_transcript16863/f2p0/995
OG0000533	transcript_HQ_P2_transcript14051/f2p0/2076, transcript_HQ_P2_transcript16545/f2p0/1762, transcript_HQ_P2_transcript17770/f16p0/1553	transcript_HQ_E1_1_transcript10470/f4p0/1900, transcript_HQ_E1_1_transcript12336/f2p0/1760, transcript_HQ_E1_1_transcript12383/f5p0/1769	transcript_HQ_E2_1_transcript17293/f9p0/1531	transcript_HQ_E3_1_transcript11156/f2p0/1282
OG0000534	transcript_HQ_P2_transcript16614/f3p0/1757, transcript_HQ_P2_transcript17387/f17p0/1594, transcript_HQ_P2_transcript17696/f2p0/1563	transcript_HQ_E1_1_transcript12507/f2p0/1746, transcript_HQ_E1_1_transcript13279/f56p0/1590	transcript_HQ_E2_1_transcript15428/f40p0/1580	transcript_HQ_E3_1_transcript5265/f5p0/1717, transcript_HQ_E3_1_transcript6845/f56p0/1584
OG0000535	transcript_HQ_P2_transcript18495/f2p0/1392	transcript_HQ_E1_1_transcript11439/f2p0/1847, transcript_HQ_E1_1_transcript17253/f2p0/1424	transcript_HQ_E2_1_transcript23615/f24p0/1158, transcript_HQ_E2_1_transcript25442/f3p0/1130	transcript_HQ_E3_1_transcript16159/f14p0/973, transcript_HQ_E3_1_transcript18300/f4p0/947, transcript_HQ_E3_1_transcript19650/f2p0/863
OG0000536	transcript_HQ_P2_transcript16704/f2p0/1738, transcript_HQ_P2_transcript16914/f2p0/1707, transcript_HQ_P2_transcript19088/f4p0/1195	transcript_HQ_E1_1_transcript14243/f2p0/1619, transcript_HQ_E1_1_transcript18399/f11p0/1336	transcript_HQ_E2_1_transcript29453/f2p0/874, transcript_HQ_E2_1_transcript29521/f4p0/859	transcript_HQ_E3_1_transcript14328/f12p0/1112
OG0000537	transcript_HQ_P2_transcript19513/f2p0/1049, transcript_HQ_P2_transcript19662/f7p0/982	transcript_HQ_E1_1_transcript10536/f7p0/1892, transcript_HQ_E1_1_transcript22259/f3p0/1049	transcript_HQ_E2_1_transcript29364/f31p0/760	transcript_HQ_E3_1_transcript20839/f5p0/798, transcript_HQ_E3_1_transcript25045/f2p0/548, transcript_HQ_E3_1_transcript25434/f2p0/514
OG0000538	transcript_HQ_P2_transcript16947/f10p0/1697, transcript_HQ_P2_transcript17636/f11p0/1545, transcript_HQ_P2_transcript17857/f11p0/1528	transcript_HQ_E1_1_transcript15164/f22p0/1528, transcript_HQ_E1_1_transcript15854/f2p0/1521	transcript_HQ_E2_1_transcript23984/f52p0/1154	transcript_HQ_E3_1_transcript10912/f2p0/1298, transcript_HQ_E3_1_transcript11154/f5p0/1295
OG0000539	transcript_HQ_P2_transcript1440/f4p0/4493, transcript_HQ_P2_transcript33/f2p0/7562, transcript_HQ_P2_transcript76/f3p0/6959	transcript_HQ_E1_1_transcript1521/f2p0/3344	transcript_HQ_E2_1_transcript130/f2p0/4429, transcript_HQ_E2_1_transcript9/f2p0/5912	transcript_HQ_E3_1_transcript10/f3p0/4487, transcript_HQ_E3_1_transcript664/f2p0/2739
OG0000540	transcript_HQ_P2_transcript17510/f14p0/1604	transcript_HQ_E1_1_transcript14308/f57p0/1560, transcript_HQ_E1_1_transcript16565/f2p0/1484, transcript_HQ_E1_1_transcript17557/f2p0/1412	transcript_HQ_E2_1_transcript9677/f14p0/1737	transcript_HQ_E3_1_transcript4952/f5p0/1779, transcript_HQ_E3_1_transcript8380/f2p0/1495, transcript_HQ_E3_1_transcript8713/f2p0/1446
OG0000541	transcript_HQ_P2_transcript17414/f2p0/1602	transcript_HQ_E1_1_transcript10604/f1209p0/1601, transcript_HQ_E1_1_transcript10712/f5p0/1877, transcript_HQ_E1_1_transcript22047/f4p0/1066, transcript_HQ_E1_1_transcript5903/f2p0/2370	transcript_HQ_E2_1_transcript22159/f3p0/1263, transcript_HQ_E2_1_transcript6598/f40p0/2111	transcript_HQ_E3_1_transcript4634/f17p0/1641
OG0000542	transcript_HQ_P2_transcript14935/f2p0/1976, transcript_HQ_P2_transcript15755/f2p0/1870, transcript_HQ_P2_transcript17471/f2p0/1628	transcript_HQ_E1_1_transcript12636/f2p0/1751, transcript_HQ_E1_1_transcript13415/f3p0/1670, transcript_HQ_E1_1_transcript21756/f3p0/1098		transcript_HQ_E3_1_transcript3022/f2p0/2034, transcript_HQ_E3_1_transcript6775/f4p0/1617
OG0000543	transcript_HQ_P2_transcript18614/f44p0/1338, transcript_HQ_P2_transcript9120/f5p0/2600	transcript_HQ_E1_1_transcript14349/f2p0/1626, transcript_HQ_E1_1_transcript15397/f279p0/1336	transcript_HQ_E2_1_transcript16481/f189p0/1476, transcript_HQ_E2_1_transcript23704/f3p0/1078	transcript_HQ_E3_1_transcript7203/f37p0/1553, transcript_HQ_E3_1_transcript9870/f2p0/1378
OG0000544	transcript_HQ_P2_transcript11563/f2p0/2335, transcript_HQ_P2_transcript5115/f2p0/3193	transcript_HQ_E1_1_transcript15278/f2p0/1527, transcript_HQ_E1_1_transcript1672/f2p0/3262, transcript_HQ_E1_1_transcript2246/f2p0/3089, transcript_HQ_E1_1_transcript6572/f7p0/2278, transcript_HQ_E1_1_transcript7966/f4p0/2120		transcript_HQ_E3_1_transcript6807/f2p0/1600
OG0000545	transcript_HQ_P2_transcript18368/f2p0/1426, transcript_HQ_P2_transcript6773/f7p0/2909, transcript_HQ_P2_transcript9415/f2p0/2570	transcript_HQ_E1_1_transcript12531/f2p0/1745	transcript_HQ_E2_1_transcript15567/f4p0/1620, transcript_HQ_E2_1_transcript16848/f2p0/1546, transcript_HQ_E2_1_transcript17046/f2p0/1546	transcript_HQ_E3_1_transcript17536/f2p0/957
OG0000546	transcript_HQ_P2_transcript3610/f2p0/3560, transcript_HQ_P2_transcript6371/f41p0/2951, transcript_HQ_P2_transcript7437/f40p0/2807	transcript_HQ_E1_1_transcript1254/f2p0/3462	transcript_HQ_E2_1_transcript3132/f4p0/2688	transcript_HQ_E3_1_transcript14236/f3p0/1131, transcript_HQ_E3_1_transcript18508/f2p0/924, transcript_HQ_E3_1_transcript95/f2p0/3574
OG0000547	transcript_HQ_P2_transcript2423/f8p0/3940, transcript_HQ_P2_transcript2720/f2p0/3857, transcript_HQ_P2_transcript2823/f14p0/3810	transcript_HQ_E1_1_transcript1439/f2p0/3311, transcript_HQ_E1_1_transcript23891/f2p0/847, transcript_HQ_E1_1_transcript712/f3p0/3828, transcript_HQ_E1_1_transcript769/f17p0/3783	transcript_HQ_E2_1_transcript175/f2p0/4295
OG0000548	transcript_HQ_P2_transcript7846/f6p0/2797	transcript_HQ_E1_1_transcript15349/f2p0/1569, transcript_HQ_E1_1_transcript3349/f10p0/2808	transcript_HQ_E2_1_transcript14779/f2p0/1656, transcript_HQ_E2_1_transcript1968/f4p0/2926	transcript_HQ_E3_1_transcript12926/f2p0/1194, transcript_HQ_E3_1_transcript14260/f2p0/1126, transcript_HQ_E3_1_transcript518/f2p0/2931
OG0000549	transcript_HQ_P2_transcript1085/f6p0/4779	transcript_HQ_E1_1_transcript13498/f8p0/1677, transcript_HQ_E1_1_transcript2212/f2p0/3076	transcript_HQ_E2_1_transcript11661/f2p0/1848, transcript_HQ_E2_1_transcript13449/f2p0/1691, transcript_HQ_E2_1_transcript4277/f2p0/2520	transcript_HQ_E3_1_transcript5090/f2p0/1761, transcript_HQ_E3_1_transcript7312/f2p0/1562
OG0000550	transcript_HQ_P2_transcript1425/f3p0/4507, transcript_HQ_P2_transcript150/f7p0/6440, transcript_HQ_P2_transcript8233/f2p0/2722, transcript_HQ_P2_transcript8792/f4p0/2674	transcript_HQ_E1_1_transcript15374/f2p0/1554	transcript_HQ_E2_1_transcript2689/f2p0/2756, transcript_HQ_E2_1_transcript6/f2p0/6303	transcript_HQ_E3_1_transcript2357/f2p0/2163
OG0000551	transcript_HQ_P2_transcript16427/f12p0/1736, transcript_HQ_P2_transcript17291/f23p0/1496	transcript_HQ_E1_1_transcript12603/f6p0/1740, transcript_HQ_E1_1_transcript15421/f2p0/1529	transcript_HQ_E2_1_transcript15614/f10p0/1587, transcript_HQ_E2_1_transcript15993/f2p0/1601	transcript_HQ_E3_1_transcript11208/f3p0/1302, transcript_HQ_E3_1_transcript7539/f3p0/1544
OG0000552	transcript_HQ_P2_transcript710/f4p0/5152, transcript_HQ_P2_transcript9172/f2p0/2618	transcript_HQ_E1_1_transcript10755/f2p0/1856, transcript_HQ_E1_1_transcript16993/f3p0/1439	transcript_HQ_E2_1_transcript19249/f13p0/1426, transcript_HQ_E2_1_transcript23531/f2p0/1217, transcript_HQ_E2_1_transcript3459/f2p0/2638	transcript_HQ_E3_1_transcript927/f2p0/2594
OG0000553	transcript_HQ_P2_transcript13999/f3p0/2084, transcript_HQ_P2_transcript16869/f3p0/1686, transcript_HQ_P2_transcript17304/f3p0/1645	transcript_HQ_E1_1_transcript14489/f3p0/1602, transcript_HQ_E1_1_transcript18291/f8p0/1356	transcript_HQ_E2_1_transcript13165/f4p0/1754, transcript_HQ_E2_1_transcript20404/f2p0/1368, transcript_HQ_E2_1_transcript3138/f3p0/2647
OG0000554	transcript_HQ_P2_transcript12027/f3p0/2292, transcript_HQ_P2_transcript16023/f30p0/1792	transcript_HQ_E1_1_transcript12656/f2p0/1794	transcript_HQ_E2_1_transcript11380/f2p0/1859, transcript_HQ_E2_1_transcript3737/f16p0/2552, transcript_HQ_E2_1_transcript5565/f3p0/2333, transcript_HQ_E2_1_transcript9265/f2p0/2006	transcript_HQ_E3_1_transcript4840/f30p0/1760
OG0000555	transcript_HQ_P2_transcript1203/f3p0/4718, transcript_HQ_P2_transcript1405/f3p0/4516, transcript_HQ_P2_transcript1665/f2p0/4316, transcript_HQ_P2_transcript1932/f2p0/4153, transcript_HQ_P2_transcript2504/f2p0/3728, transcript_HQ_P2_transcript3957/f2p0/3465	transcript_HQ_E1_1_transcript1360/f2p0/3398	transcript_HQ_E2_1_transcript3442/f3p0/2634
OG0000556	transcript_HQ_P2_transcript15740/f3p0/1870, transcript_HQ_P2_transcript15928/f3p0/1867	transcript_HQ_E1_1_transcript10817/f8p0/1877	transcript_HQ_E2_1_transcript13847/f4p0/1717, transcript_HQ_E2_1_transcript15433/f4p0/1639	transcript_HQ_E3_1_transcript10827/f2p0/1321, transcript_HQ_E3_1_transcript9825/f6p0/1368, transcript_HQ_E3_1_transcript9867/f10p0/1359
OG0000557	transcript_HQ_P2_transcript13994/f6p0/2078, transcript_HQ_P2_transcript19335/f2p0/1111	transcript_HQ_E1_1_transcript17245/f2p0/1432, transcript_HQ_E1_1_transcript8383/f3p0/2088	transcript_HQ_E2_1_transcript1527/f2p0/3107, transcript_HQ_E2_1_transcript7807/f3p0/2102	transcript_HQ_E3_1_transcript15132/f6p0/1071, transcript_HQ_E3_1_transcript2429/f6p0/2171
OG0000558	transcript_HQ_P2_transcript762/f2p0/5061, transcript_HQ_P2_transcript8119/f2p0/2735, transcript_HQ_P2_transcript815/f2p0/5055	transcript_HQ_E1_1_transcript10850/f26p0/1865, transcript_HQ_E1_1_transcript21664/f3p0/1110	transcript_HQ_E2_1_transcript1034/f2p0/3320, transcript_HQ_E2_1_transcript2603/f2p0/2774	transcript_HQ_E3_1_transcript14792/f2p0/1107
OG0000559	transcript_HQ_P2_transcript12952/f10p0/2171	transcript_HQ_E1_1_transcript18189/f13p0/1197, transcript_HQ_E1_1_transcript19408/f11p0/1270, transcript_HQ_E1_1_transcript19891/f10p0/1255, transcript_HQ_E1_1_transcript4013/f2p0/2648, transcript_HQ_E1_1_transcript4123/f4p0/2605, transcript_HQ_E1_1_transcript4680/f7p0/2509, transcript_HQ_E1_1_transcript7171/f5p0/2213
OG0000560	transcript_HQ_P2_transcript17584/f2p0/1604	transcript_HQ_E1_1_transcript16424/f7p0/1473, transcript_HQ_E1_1_transcript16644/f4p0/1463, transcript_HQ_E1_1_transcript18328/f2p0/1350	transcript_HQ_E2_1_transcript20191/f7p0/1388	transcript_HQ_E3_1_transcript12280/f3p0/1239, transcript_HQ_E3_1_transcript9248/f3p0/1413, transcript_HQ_E3_1_transcript9617/f2p0/1394
OG0000561	transcript_HQ_P2_transcript1061/f3p0/4807, transcript_HQ_P2_transcript1697/f2p0/4300, transcript_HQ_P2_transcript243/f4p0/6002, transcript_HQ_P2_transcript571/f2p0/5344, transcript_HQ_P2_transcript641/f2p0/5247, transcript_HQ_P2_transcript9184/f3p0/2615	transcript_HQ_E1_1_transcript156/f3p0/4844		transcript_HQ_E3_1_transcript7472/f2p0/1550
OG0000562	transcript_HQ_P2_transcript4137/f3p0/3415, transcript_HQ_P2_transcript4814/f2p0/3266, transcript_HQ_P2_transcript5393/f2p0/3146	transcript_HQ_E1_1_transcript1735/f3p0/3247	transcript_HQ_E2_1_transcript15629/f2p0/1632, transcript_HQ_E2_1_transcript17258/f2p0/1524, transcript_HQ_E2_1_transcript1830/f2p0/2944, transcript_HQ_E2_1_transcript2096/f2p0/2905
OG0000563	transcript_HQ_P2_transcript5061/f71p0/3176	transcript_HQ_E1_1_transcript1911/f21p0/3148, transcript_HQ_E1_1_transcript23375/f4p0/911	transcript_HQ_E2_1_transcript12487/f40p0/1784, transcript_HQ_E2_1_transcript13368/f2p0/1752, transcript_HQ_E2_1_transcript15377/f2p0/1660, transcript_HQ_E2_1_transcript21074/f7p0/1338	transcript_HQ_E3_1_transcript1715/f5p0/2305
OG0000564	transcript_HQ_P2_transcript899/f16p0/4945, transcript_HQ_P2_transcript980/f31p0/4842	transcript_HQ_E1_1_transcript165/f6p0/4825	transcript_HQ_E2_1_transcript18327/f2p0/1408, transcript_HQ_E2_1_transcript53/f2p0/5041, transcript_HQ_E2_1_transcript65/f2p0/4941, transcript_HQ_E2_1_transcript679/f2p0/3565	transcript_HQ_E3_1_transcript3/f3p0/5024
OG0000565	transcript_HQ_P2_transcript19584/f5p0/1029	transcript_HQ_E1_1_transcript19996/f3p0/1135, transcript_HQ_E1_1_transcript22655/f20p0/1011	transcript_HQ_E2_1_transcript12684/f8p0/1698, transcript_HQ_E2_1_transcript18144/f27p0/1361, transcript_HQ_E2_1_transcript20680/f9p0/1365	transcript_HQ_E3_1_transcript17822/f2p0/943, transcript_HQ_E3_1_transcript9669/f2p0/1394
OG0000566	transcript_HQ_P2_transcript10284/f2p0/2486, transcript_HQ_P2_transcript18644/f3p0/1345	transcript_HQ_E1_1_transcript18311/f7p0/1347	transcript_HQ_E2_1_transcript17827/f3p0/1458, transcript_HQ_E2_1_transcript22115/f12p0/1270, transcript_HQ_E2_1_transcript24365/f5p0/1163, transcript_HQ_E2_1_transcript27215/f2p0/1022	transcript_HQ_E3_1_transcript11880/f3p0/1251
OG0000567	transcript_HQ_P2_transcript18911/f10p0/1262	transcript_HQ_E1_1_transcript19241/f57p0/1193, transcript_HQ_E1_1_transcript21684/f14p0/1092	transcript_HQ_E2_1_transcript18883/f276p0/1377	transcript_HQ_E3_1_transcript10637/f13p0/1324, transcript_HQ_E3_1_transcript14650/f8p0/1101, transcript_HQ_E3_1_transcript18760/f9p0/909, transcript_HQ_E3_1_transcript4789/f2p0/1795
OG0000568	transcript_HQ_P2_transcript15507/f7p0/1895, transcript_HQ_P2_transcript4828/f2p0/3267, transcript_HQ_P2_transcript5311/f7p0/3148, transcript_HQ_P2_transcript5452/f4p0/3078, transcript_HQ_P2_transcript6003/f2p0/3047	transcript_HQ_E1_1_transcript1926/f2p0/3207, transcript_HQ_E1_1_transcript2117/f3p0/3100		transcript_HQ_E3_1_transcript3210/f2p0/2007
OG0000569	transcript_HQ_P2_transcript19070/f26p0/1184	transcript_HQ_E1_1_transcript20171/f64p0/1171, transcript_HQ_E1_1_transcript22156/f2p0/1062	transcript_HQ_E2_1_transcript21291/f164p0/1300, transcript_HQ_E2_1_transcript27937/f8p0/994, transcript_HQ_E2_1_transcript4170/f16p0/2508	transcript_HQ_E3_1_transcript12342/f8p0/1248, transcript_HQ_E3_1_transcript9964/f43p0/1353
OG0000570	transcript_HQ_P2_transcript1645/f2p0/4310, transcript_HQ_P2_transcript1680/f3p0/4303, transcript_HQ_P2_transcript3427/f5p0/3618	transcript_HQ_E1_1_transcript1586/f2p0/3299, transcript_HQ_E1_1_transcript409/f2p0/4185	transcript_HQ_E2_1_transcript2373/f2p0/2817	transcript_HQ_E3_1_transcript2338/f3p0/2158, transcript_HQ_E3_1_transcript349/f2p0/3012
OG0000571	transcript_HQ_P2_transcript5243/f7p0/3167, transcript_HQ_P2_transcript5349/f3p0/3149, transcript_HQ_P2_transcript6716/f2p0/2910	transcript_HQ_E1_1_transcript18454/f2p0/1340	transcript_HQ_E2_1_transcript20609/f2p0/1379, transcript_HQ_E2_1_transcript2122/f9p0/2891	transcript_HQ_E3_1_transcript692/f3p0/2724, transcript_HQ_E3_1_transcript7478/f4p0/1558
OG0000572	transcript_HQ_P2_transcript11088/f3p0/2401, transcript_HQ_P2_transcript12712/f6p0/2221, transcript_HQ_P2_transcript6247/f2p0/2985, transcript_HQ_P2_transcript6606/f32p0/2896, transcript_HQ_P2_transcript8788/f4p0/2663	transcript_HQ_E1_1_transcript2021/f15p0/3105, transcript_HQ_E1_1_transcript2879/f7p0/2888, transcript_HQ_E1_1_transcript3520/f2p0/2748
OG0000573	transcript_HQ_P2_transcript19116/f5p0/1180, transcript_HQ_P2_transcript19242/f2p0/1152, transcript_HQ_P2_transcript8170/f2p0/2722	transcript_HQ_E1_1_transcript20222/f61p0/1182	transcript_HQ_E2_1_transcript10495/f6p0/1922, transcript_HQ_E2_1_transcript12250/f11p0/1761	transcript_HQ_E3_1_transcript3102/f12p0/1990, transcript_HQ_E3_1_transcript3384/f2p0/1983
OG0000574	transcript_HQ_P2_transcript19349/f3p0/1056, transcript_HQ_P2_transcript19645/f2p0/997, transcript_HQ_P2_transcript19695/f2p0/964	transcript_HQ_E1_1_transcript19373/f2234p0/1051, transcript_HQ_E1_1_transcript23190/f2p0/954	transcript_HQ_E2_1_transcript26215/f10p0/1077	transcript_HQ_E3_1_transcript16558/f2p0/1021, transcript_LQ_E3_1_transcript17520/f3p0/909
OG0000575	transcript_HQ_P2_transcript15588/f2p0/1892, transcript_HQ_P2_transcript16092/f2p0/1764, transcript_HQ_P2_transcript8104/f6p0/2695	transcript_HQ_E1_1_transcript19387/f2p0/1280, transcript_HQ_E1_1_transcript3680/f3p0/2692	transcript_HQ_E2_1_transcript6166/f8p0/2217	transcript_HQ_E3_1_transcript1247/f4p0/2464, transcript_HQ_E3_1_transcript1254/f6p0/2461
OG0000576	transcript_HQ_P2_transcript18856/f2p0/1275	transcript_HQ_E1_1_transcript16163/f2p0/1507, transcript_HQ_E1_1_transcript18490/f2p0/1348, transcript_HQ_E1_1_transcript18855/f28p0/1247, transcript_HQ_E1_1_transcript20560/f2p0/1194	transcript_HQ_E2_1_transcript21620/f12p0/1282	transcript_HQ_E3_1_transcript2329/f2p0/2162, transcript_HQ_E3_1_transcript6939/f2p0/1581
OG0000577	transcript_HQ_P2_transcript19872/f3p0/891	transcript_HQ_E1_1_transcript18529/f4p0/1338, transcript_HQ_E1_1_transcript23560/f4p0/900	transcript_HQ_E2_1_transcript17021/f9p0/1545, transcript_HQ_E2_1_transcript19714/f8p0/1392, transcript_HQ_E2_1_transcript25195/f8p0/1118, transcript_HQ_E2_1_transcript25914/f5p0/1079	transcript_HQ_E3_1_transcript3336/f10p0/1893
OG0000578	transcript_HQ_P2_transcript18957/f2p0/1253, transcript_HQ_P2_transcript19912/f3p0/872, transcript_HQ_P2_transcript20212/f2p0/724	transcript_HQ_E1_1_transcript19478/f12p0/1253, transcript_HQ_E1_1_transcript20446/f2p0/1196, transcript_HQ_E1_1_transcript23960/f2p0/830	transcript_HQ_E2_1_transcript18694/f8p0/1448, transcript_HQ_E2_1_transcript27327/f18p0/994
OG0000579	transcript_HQ_P2_transcript10349/f2p0/2472, transcript_HQ_P2_transcript17683/f5p0/1569	transcript_HQ_E1_1_transcript16844/f3p0/1452	transcript_HQ_E2_1_transcript1726/f5p0/3020, transcript_HQ_E2_1_transcript2035/f2p0/2964, transcript_HQ_E2_1_transcript9474/f2p0/1996	transcript_HQ_E3_1_transcript10094/f3p0/1373, transcript_HQ_E3_1_transcript6182/f6p0/1660
OG0000580	transcript_HQ_P2_transcript19040/f3p0/1222	transcript_HQ_E1_1_transcript17761/f2p0/1396, transcript_HQ_E1_1_transcript18082/f22p0/1370	transcript_HQ_E2_1_transcript7596/f2p0/2149	transcript_HQ_E3_1_transcript24860/f2p0/578, transcript_HQ_E3_1_transcript3075/f3p0/2028, transcript_HQ_E3_1_transcript6313/f8p0/1639, transcript_HQ_E3_1_transcript9871/f3p0/1373
OG0000581		transcript_HQ_E1_1_transcript16857/f2p0/1450, transcript_HQ_E1_1_transcript21269/f2p0/1137	transcript_HQ_E2_1_transcript15949/f2p0/1600, transcript_HQ_E2_1_transcript16658/f7p0/1559, transcript_HQ_E2_1_transcript19723/f2p0/1395	transcript_HQ_E3_1_transcript12298/f2p0/1230, transcript_HQ_E3_1_transcript16410/f2p0/1015, transcript_HQ_E3_1_transcript6401/f2p0/1640
OG0000582	transcript_HQ_P2_transcript5381/f7p0/3130	transcript_HQ_E1_1_transcript1780/f2p0/3134	transcript_HQ_E2_1_transcript2818/f2p0/2725, transcript_HQ_E2_1_transcript312/f2p0/4007, transcript_HQ_E2_1_transcript481/f4p0/3756, transcript_HQ_E2_1_transcript6413/f2p0/2212	transcript_HQ_E3_1_transcript18183/f2p0/930, transcript_HQ_E3_1_transcript243/f3p0/3141
OG0000583	transcript_HQ_P2_transcript10176/f2p0/2494, transcript_HQ_P2_transcript1640/f3p0/4345, transcript_HQ_P2_transcript18180/f2p0/1459	transcript_HQ_E1_1_transcript16924/f7p0/1448, transcript_HQ_E1_1_transcript5002/f3p0/2498	transcript_HQ_E2_1_transcript15620/f2p0/1628, transcript_HQ_E2_1_transcript559/f2p0/3667	transcript_HQ_E3_1_transcript8049/f3p0/1486
OG0000584	transcript_HQ_P2_transcript5102/f9p0/3191, transcript_HQ_P2_transcript6332/f71p0/2957	transcript_HQ_E1_1_transcript1787/f16p0/3182, transcript_HQ_E1_1_transcript2526/f39p0/2959	transcript_HQ_E2_1_transcript19461/f13p0/1416, transcript_HQ_E2_1_transcript3638/f35p0/2579, transcript_HQ_E2_1_transcript8495/f56p0/2013	transcript_HQ_E3_1_transcript9282/f27p0/1402
OG0000585	transcript_HQ_P2_transcript11711/f2p0/2318, transcript_HQ_P2_transcript12513/f4p0/2243	transcript_HQ_E1_1_transcript18755/f7p0/1342, transcript_HQ_E1_1_transcript6620/f2p0/2296, transcript_HQ_E1_1_transcript7273/f5p0/2201, transcript_HQ_E1_1_transcript7329/f96p0/2106	transcript_HQ_E2_1_transcript9764/f3p0/1971	transcript_HQ_E3_1_transcript3433/f3p0/1971
OG0000586	transcript_HQ_P2_transcript11072/f2p0/2417, transcript_HQ_P2_transcript11937/f2p0/2293, transcript_HQ_P2_transcript18409/f5p0/1410	transcript_HQ_E1_1_transcript17948/f16p0/1382, transcript_HQ_E1_1_transcript5559/f2p0/2400	transcript_HQ_E2_1_transcript15660/f6p0/1595	transcript_HQ_E3_1_transcript7558/f3p0/1532, transcript_HQ_E3_1_transcript7728/f40p0/1466
OG0000587	transcript_HQ_P2_transcript10380/f15p0/2455	transcript_HQ_E1_1_transcript16184/f3p0/1509, transcript_HQ_E1_1_transcript4987/f6p0/2450, transcript_HQ_E1_1_transcript7852/f4p0/2153	transcript_HQ_E2_1_transcript12029/f3p0/1825, transcript_HQ_E2_1_transcript4961/f2p0/2414	transcript_HQ_E3_1_transcript10937/f2p0/1312, transcript_HQ_E3_1_transcript3370/f3p0/1977
OG0000588	transcript_HQ_P2_transcript4560/f6p0/3321, transcript_HQ_P2_transcript7878/f7p0/2771	transcript_HQ_E1_1_transcript1706/f4p0/3258, transcript_HQ_E1_1_transcript1809/f3p0/3205	transcript_HQ_E2_1_transcript13022/f5p0/1749	transcript_HQ_E3_1_transcript18880/f2p0/898, transcript_HQ_E3_1_transcript4202/f7p0/1798, transcript_HQ_E3_1_transcript7327/f3p0/1564
OG0000589	transcript_HQ_P2_transcript13989/f18p0/2082, transcript_HQ_P2_transcript7676/f4p0/2785	transcript_HQ_E1_1_transcript19787/f8p0/1257, transcript_HQ_E1_1_transcript8389/f16p0/2089	transcript_HQ_E2_1_transcript5858/f4p0/2298, transcript_HQ_E2_1_transcript8844/f13p0/1872	transcript_HQ_E3_1_transcript1420/f2p0/2406, transcript_HQ_E3_1_transcript4109/f4p0/1887
OG0000590	transcript_HQ_P2_transcript1145/f14p0/4703, transcript_HQ_P2_transcript11824/f2p0/2307, transcript_HQ_P2_transcript14089/f7p0/2088	transcript_HQ_E1_1_transcript207/f3p0/4711	transcript_HQ_E2_1_transcript162/f2p0/4380, transcript_HQ_E2_1_transcript1730/f3p0/3076, transcript_HQ_E2_1_transcript964/f2p0/3352	transcript_HQ_E3_1_transcript7987/f3p0/1503
OG0000591	transcript_HQ_P2_transcript19561/f2p0/1037	transcript_HQ_E1_1_transcript20868/f2p0/1167, transcript_HQ_E1_1_transcript22162/f14p0/1051, transcript_HQ_E1_1_transcript23339/f5p0/956	transcript_HQ_E2_1_transcript20255/f39p0/1223, transcript_HQ_E2_1_transcript25241/f3p0/1119, transcript_HQ_E2_1_transcript29732/f4p0/835	transcript_HQ_E3_1_transcript12727/f19p0/1192
OG0000592	transcript_HQ_P2_transcript19248/f18p0/1115	transcript_HQ_E1_1_transcript20728/f2p0/1183, transcript_HQ_E1_1_transcript21191/f2p0/1132	transcript_HQ_E2_1_transcript22158/f363p0/1110, transcript_HQ_E2_1_transcript26877/f8p0/1049	transcript_HQ_E3_1_transcript10778/f145p0/1142, transcript_HQ_E3_1_transcript13287/f3p0/1124, transcript_HQ_E3_1_transcript23607/f10p0/650
OG0000593	transcript_HQ_P2_transcript5096/f2p0/3239, transcript_HQ_P2_transcript593/f2p0/5343, transcript_HQ_P2_transcript67/f2p0/7030	transcript_HQ_E1_1_transcript218/f2p0/4647	transcript_HQ_E2_1_transcript1244/f2p0/3229, transcript_HQ_E2_1_transcript1573/f5p0/3177, transcript_HQ_E2_1_transcript4402/f9p0/2469, transcript_HQ_E2_1_transcript482/f2p0/3756
OG0000594	transcript_HQ_P2_transcript20167/f40p0/713, transcript_HQ_P2_transcript20238/f26p0/710	transcript_HQ_E1_1_transcript24457/f2p0/716	transcript_HQ_E2_1_transcript29141/f8p0/879, transcript_HQ_E2_1_transcript30602/f12p0/741	transcript_HQ_E3_1_transcript15107/f2p0/1073, transcript_HQ_E3_1_transcript20062/f9p0/834, transcript_HQ_E3_1_transcript23670/f3p0/662
OG0000595	transcript_HQ_P2_transcript10350/f2p0/2491, transcript_HQ_P2_transcript6124/f6p0/3023, transcript_HQ_P2_transcript7862/f5p0/2780, transcript_HQ_P2_transcript8967/f2p0/2634	transcript_HQ_E1_1_transcript2447/f7p0/2989, transcript_HQ_E1_1_transcript3390/f3p0/2694, transcript_HQ_E1_1_transcript4257/f9p0/2608, transcript_HQ_E1_1_transcript5210/f2p0/2509
OG0000596	transcript_HQ_P2_transcript4443/f7p0/3322, transcript_HQ_P2_transcript5569/f20p0/3102	transcript_HQ_E1_1_transcript2090/f20p0/3108	transcript_HQ_E2_1_transcript17993/f2p0/1488, transcript_HQ_E2_1_transcript2963/f3p0/2716, transcript_HQ_E2_1_transcript4364/f8p0/2488	transcript_HQ_E3_1_transcript467/f7p0/2893, transcript_HQ_E3_1_transcript530/f4p0/2856
OG0000597	transcript_HQ_P2_transcript5842/f32p0/3030, transcript_HQ_P2_transcript6270/f2p0/3004	transcript_HQ_E1_1_transcript2270/f12p0/3035, transcript_HQ_E1_1_transcript231/f2p0/4580, transcript_HQ_E1_1_transcript2415/f6p0/3005	transcript_HQ_E2_1_transcript2661/f10p0/2744, transcript_HQ_E2_1_transcript2848/f5p0/2714	transcript_HQ_E3_1_transcript130/f3p0/3412
OG0000598	transcript_HQ_P2_transcript20110/f22p0/734, transcript_HQ_P2_transcript20375/f8p0/648	transcript_HQ_E1_1_transcript24603/f4p0/648	transcript_HQ_E2_1_transcript11011/f2p0/1893, transcript_HQ_E2_1_transcript20117/f11p0/1371, transcript_HQ_E2_1_transcript29799/f2p0/822, transcript_HQ_E2_1_transcript30431/f5p0/760	transcript_HQ_E3_1_transcript15872/f30p0/973
OG0000599	transcript_HQ_P2_transcript19290/f2p0/1129	transcript_HQ_E1_1_transcript20975/f4p0/1162, transcript_HQ_E1_1_transcript21249/f10p0/1144	transcript_HQ_E2_1_transcript25089/f3p0/1138, transcript_HQ_E2_1_transcript25700/f3p0/1105, transcript_HQ_E2_1_transcript25987/f24p0/963	transcript_HQ_E3_1_transcript15635/f3p0/1039, transcript_HQ_E3_1_transcript16356/f15p0/985
OG0000600	transcript_HQ_P2_transcript20146/f9p0/765, transcript_HQ_P2_transcript20393/f5p0/639, transcript_HQ_P2_transcript20410/f3p0/629	transcript_HQ_E1_1_transcript24365/f3p0/736, transcript_HQ_E1_1_transcript24673/f10p0/589	transcript_HQ_E2_1_transcript29103/f11p0/876	transcript_HQ_E3_1_transcript14287/f2p0/1118, transcript_HQ_E3_1_transcript19581/f29p0/838
OG0000601	transcript_HQ_P2_transcript19453/f6p0/1069, transcript_HQ_P2_transcript19550/f6p0/1037, transcript_HQ_P2_transcript19592/f2p0/906	transcript_HQ_E1_1_transcript21285/f8p0/1142, transcript_HQ_E1_1_transcript22829/f5p0/992, transcript_HQ_E1_1_transcript23412/f17p0/914		transcript_HQ_E3_1_transcript23394/f21p0/635, transcript_HQ_E3_1_transcript23469/f3p0/664
OG0000602	transcript_HQ_P2_transcript19647/f3p0/1003	transcript_HQ_E1_1_transcript22435/f2p0/1036, transcript_HQ_E1_1_transcript22918/f2p0/980	transcript_HQ_E2_1_transcript20282/f2p0/1270, transcript_HQ_E2_1_transcript29099/f10p0/890, transcript_HQ_E2_1_transcript30994/f13p0/660, transcript_HQ_E2_1_transcript31063/f3p0/651	transcript_HQ_E3_1_transcript4150/f12p0/1864
OG0000603	transcript_HQ_P2_transcript5493/f59p0/3037, transcript_HQ_P2_transcript6665/f10p0/2942, transcript_HQ_P2_transcript9916/f2p0/2554	transcript_HQ_E1_1_transcript2142/f13p0/3083, transcript_HQ_E1_1_transcript2483/f2p0/2989	transcript_HQ_E2_1_transcript1436/f28p0/2926, transcript_HQ_E2_1_transcript4232/f16p0/2466	transcript_HQ_E3_1_transcript348/f5p0/3033
OG0000604	transcript_HQ_P2_transcript7322/f2p0/2844, transcript_HQ_P2_transcript8137/f2p0/2735, transcript_HQ_P2_transcript8314/f3p0/2707, transcript_HQ_P2_transcript9051/f5p0/2610	transcript_HQ_E1_1_transcript2386/f4p0/3034, transcript_HQ_E1_1_transcript3765/f6p0/2712	transcript_HQ_E2_1_transcript5196/f14p0/2263	transcript_HQ_E3_1_transcript13417/f3p0/1167
OG0000605	transcript_HQ_P2_transcript124/f3p0/6684, transcript_HQ_P2_transcript500/f2p0/5507	transcript_HQ_E1_1_transcript3038/f2p0/2883, transcript_HQ_E1_1_transcript3673/f2p0/2728, transcript_HQ_E1_1_transcript7034/f2p0/2227	transcript_HQ_E2_1_transcript17271/f8p0/1523, transcript_HQ_E2_1_transcript221/f2p0/4196	transcript_HQ_E3_1_transcript1793/f2p0/2307
OG0000606	transcript_HQ_P2_transcript10059/f6p0/2490, transcript_HQ_P2_transcript11096/f2p0/2393, transcript_HQ_P2_transcript6271/f4p0/3014	transcript_HQ_E1_1_transcript23203/f2p0/947, transcript_HQ_E1_1_transcript239/f2p0/4572, transcript_HQ_E1_1_transcript2414/f2p0/3013	transcript_HQ_E2_1_transcript2141/f2p0/2889, transcript_HQ_E2_1_transcript2947/f7p0/2692
OG0000607	transcript_HQ_P2_transcript19690/f35p0/974, transcript_HQ_P2_transcript20066/f5p0/800	transcript_HQ_E1_1_transcript22486/f26p0/975, transcript_HQ_E1_1_transcript22971/f2p0/974, transcript_HQ_E1_1_transcript23314/f3p0/943	transcript_HQ_E2_1_transcript26582/f64p0/909	transcript_HQ_E3_1_transcript18359/f42p0/873, transcript_HQ_E3_1_transcript19122/f51p0/869
OG0000608	transcript_HQ_P2_transcript7622/f29p0/2785, transcript_HQ_P2_transcript8053/f35p0/2713	transcript_HQ_E1_1_transcript3074/f20p0/2786, transcript_HQ_E1_1_transcript3553/f6p0/2738	transcript_HQ_E2_1_transcript3310/f3p0/2642, transcript_HQ_E2_1_transcript3666/f25p0/2530, transcript_HQ_E2_1_transcript4202/f16p0/2511	transcript_HQ_E3_1_transcript4350/f2p0/1846
OG0000609	transcript_HQ_P2_transcript15319/f4p0/1926, transcript_HQ_P2_transcript4594/f2p0/3308, transcript_HQ_P2_transcript8734/f2p0/2657	transcript_HQ_E1_1_transcript23032/f4p0/933	transcript_HQ_E2_1_transcript14839/f3p0/1675, transcript_HQ_E2_1_transcript14995/f3p0/1655, transcript_HQ_E2_1_transcript16815/f10p0/1566	transcript_HQ_E3_1_transcript1739/f4p0/2290
OG0000610	transcript_HQ_P2_transcript17672/f6p0/1554, transcript_HQ_P2_transcript1962/f2p0/4141	transcript_HQ_E1_1_transcript24053/f2p0/719, transcript_HQ_E1_1_transcript7387/f2p0/2190	transcript_HQ_E2_1_transcript19499/f4p0/1430, transcript_HQ_E2_1_transcript20868/f7p0/1350, transcript_HQ_E2_1_transcript20985/f3p0/1358	transcript_HQ_E3_1_transcript9829/f20p0/1377
OG0000611	transcript_HQ_P2_transcript7325/f20p0/2823, transcript_HQ_P2_transcript7353/f2p0/2847, transcript_HQ_P2_transcript7971/f5p0/2725	transcript_HQ_E1_1_transcript3117/f18p0/2825	transcript_HQ_E2_1_transcript2987/f2p0/2715, transcript_HQ_E2_1_transcript3184/f10p0/2652	transcript_HQ_E3_1_transcript23126/f5p0/676, transcript_HQ_E3_1_transcript4809/f2p0/1790
OG0000612	transcript_HQ_P2_transcript11144/f5p0/2346, transcript_HQ_P2_transcript6553/f2p0/2956, transcript_HQ_P2_transcript6959/f2p0/2911, transcript_HQ_P2_transcript8413/f6p0/2695	transcript_HQ_E1_1_transcript2563/f5p0/2943, transcript_HQ_E1_1_transcript6097/f3p0/2314	transcript_HQ_E2_1_transcript2758/f2p0/2657	transcript_HQ_E3_1_transcript3187/f3p0/2021
OG0000613	transcript_HQ_P2_transcript20103/f7p0/788	transcript_HQ_E1_1_transcript24157/f15p0/792	transcript_HQ_E2_1_transcript22892/f11p0/1235, transcript_HQ_E2_1_transcript25226/f2p0/1138, transcript_HQ_E2_1_transcript29017/f2p0/901, transcript_HQ_E2_1_transcript31115/f2p0/620	transcript_HQ_E3_1_transcript17921/f18p0/902, transcript_HQ_E3_1_transcript19563/f11p0/860
OG0000614	transcript_HQ_P2_transcript12479/f4p0/2239	transcript_HQ_E1_1_transcript21647/f4p0/1111, transcript_HQ_E1_1_transcript23419/f3p0/917	transcript_HQ_E2_1_transcript26121/f6p0/1082, transcript_HQ_E2_1_transcript30183/f2p0/795	transcript_HQ_E3_1_transcript11609/f5p0/1271, transcript_HQ_E3_1_transcript14173/f19p0/1110, transcript_HQ_E3_1_transcript15556/f3p0/1059
OG0000615	transcript_HQ_P2_transcript10472/f3p0/2456	transcript_HQ_E1_1_transcript3867/f8p0/2649, transcript_HQ_E1_1_transcript4627/f4p0/2548, transcript_HQ_E1_1_transcript4664/f8p0/2548, transcript_HQ_E1_1_transcript5704/f6p0/2420	transcript_HQ_E2_1_transcript17820/f3p0/1498, transcript_HQ_E2_1_transcript4853/f4p0/2426	transcript_HQ_E3_1_transcript3980/f3p0/1892
OG0000616	transcript_HQ_P2_transcript4885/f4p0/3245, transcript_HQ_P2_transcript6777/f18p0/2682	transcript_HQ_E1_1_transcript3740/f3p0/2696, transcript_HQ_E1_1_transcript3873/f8p0/2657	transcript_HQ_E2_1_transcript13693/f3p0/1737	transcript_HQ_E3_1_transcript13043/f2p0/1198, transcript_HQ_E3_1_transcript13752/f2p0/1152, transcript_HQ_E3_1_transcript9497/f9p0/1390
OG0000617	transcript_HQ_P2_transcript6914/f12p0/2907, transcript_HQ_P2_transcript7131/f6p0/2871, transcript_HQ_P2_transcript8003/f7p0/2762, transcript_HQ_P2_transcript8334/f5p0/2712	transcript_HQ_E1_1_transcript2698/f5p0/2934, transcript_HQ_E1_1_transcript3700/f5p0/2729	transcript_HQ_E2_1_transcript7454/f6p0/2156, transcript_HQ_E2_1_transcript8701/f2p0/2062
OG0000618	transcript_HQ_P2_transcript3424/f19p0/3566, transcript_HQ_P2_transcript3542/f2p0/3621	transcript_HQ_E1_1_transcript2351/f2p0/3026, transcript_HQ_E1_1_transcript749/f3p0/3824, transcript_HQ_E1_1_transcript771/f5p0/3786	transcript_HQ_E2_1_transcript807/f2p0/3460, transcript_HQ_E2_1_transcript884/f2p0/3409	transcript_HQ_E3_1_transcript544/f2p0/2835
OG0000619	transcript_HQ_P2_transcript1833/f5p0/4206, transcript_HQ_P2_transcript1888/f8p0/4184, transcript_HQ_P2_transcript9734/f9p0/2550	transcript_HQ_E1_1_transcript3279/f2p0/2814, transcript_HQ_E1_1_transcript417/f3p0/4194	transcript_HQ_E2_1_transcript5866/f5p0/2230, transcript_HQ_E2_1_transcript6819/f2p0/2226	transcript_HQ_E3_1_transcript4392/f3p0/1841
OG0000620	transcript_HQ_P2_transcript11894/f68p0/2251, transcript_HQ_P2_transcript17152/f5p0/1666	transcript_HQ_E1_1_transcript2715/f2p0/2893	transcript_HQ_E2_1_transcript16082/f2p0/1593, transcript_HQ_E2_1_transcript22185/f2p0/1283, transcript_HQ_E2_1_transcript7402/f11p0/2109	transcript_HQ_E3_1_transcript4134/f4p0/1870, transcript_HQ_E3_1_transcript4417/f16p0/1828
OG0000621	transcript_HQ_P2_transcript10103/f2p0/2535, transcript_HQ_P2_transcript1834/f2p0/4215, transcript_HQ_P2_transcript6195/f2p0/3009, transcript_HQ_P2_transcript6558/f2p0/2960, transcript_HQ_P2_transcript6558/f2p0/2960	transcript_HQ_E1_1_transcript567/f3p0/3980, transcript_HQ_E1_1_transcript6225/f2p0/2341	transcript_HQ_E2_1_transcript21081/f4p0/1340
OG0000622	transcript_HQ_P2_transcript1419/f2p0/4510, transcript_HQ_P2_transcript550/f2p0/5360, transcript_HQ_P2_transcript59/f2p0/7146	transcript_HQ_E1_1_transcript390/f2p0/4203, transcript_HQ_E1_1_transcript5576/f2p0/2420	transcript_HQ_E2_1_transcript280/f2p0/4074	transcript_HQ_E3_1_transcript10079/f2p0/1373, transcript_HQ_E3_1_transcript5811/f3p0/1689
OG0000623	transcript_HQ_P2_transcript12023/f99p0/2228	transcript_HQ_E1_1_transcript5689/f2p0/2383, transcript_HQ_E1_1_transcript6652/f86p0/2214	transcript_HQ_E2_1_transcript13317/f4p0/1770, transcript_HQ_E2_1_transcript2543/f9p0/2738, transcript_HQ_E2_1_transcript6442/f136p0/2074, transcript_HQ_E2_1_transcript8819/f6p0/2023	transcript_HQ_E3_1_transcript2176/f109p0/2114
OG0000624	transcript_HQ_P2_transcript1574/f8p0/4352, transcript_HQ_P2_transcript1664/f11p0/4308	transcript_HQ_E1_1_transcript331/f7p0/4320	transcript_HQ_E2_1_transcript2346/f2p0/2837, transcript_HQ_E2_1_transcript29582/f2p0/856, transcript_HQ_E2_1_transcript3769/f2p0/2567, transcript_HQ_E2_1_transcript4250/f2p0/2510	transcript_HQ_E3_1_transcript13/f2p0/4401
OG0000625	transcript_HQ_P2_transcript7734/f16p0/2749, transcript_HQ_P2_transcript8129/f14p0/2723, transcript_HQ_P2_transcript9843/f5p0/2524	transcript_HQ_E1_1_transcript3532/f4p0/2745, transcript_HQ_E1_1_transcript4812/f4p0/2508	transcript_HQ_E2_1_transcript2798/f3p0/2738	transcript_HQ_E3_1_transcript20631/f3p0/811, transcript_HQ_E3_1_transcript3406/f5p0/1977
OG0000626	transcript_HQ_P2_transcript11851/f16p0/2311, transcript_HQ_P2_transcript5642/f2p0/3107, transcript_HQ_P2_transcript7411/f4p0/2842, transcript_HQ_P2_transcript7418/f4p0/2847, transcript_HQ_P2_transcript9354/f4p0/2577	transcript_HQ_E1_1_transcript5793/f2p0/2383, transcript_HQ_E1_1_transcript6569/f13p0/2281		transcript_HQ_E3_1_transcript2668/f2p0/2074
OG0000627	transcript_HQ_P2_transcript12871/f2p0/2201, transcript_HQ_P2_transcript8623/f10p0/2684, transcript_HQ_P2_transcript8891/f8p0/2652	transcript_HQ_E1_1_transcript3936/f2p0/2665, transcript_HQ_E1_1_transcript4141/f4p0/2613	transcript_HQ_E2_1_transcript10994/f2p0/1904	transcript_HQ_E3_1_transcript5711/f4p0/1692, transcript_HQ_E3_1_transcript6301/f8p0/1652
OG0000628	transcript_HQ_P2_transcript4799/f2p0/3249, transcript_HQ_P2_transcript5244/f4p0/3155, transcript_HQ_P2_transcript7059/f5p0/2871, transcript_HQ_P2_transcript7245/f3p0/2856	transcript_HQ_E1_1_transcript2756/f2p0/2903	transcript_HQ_E2_1_transcript4589/f2p0/2438	transcript_HQ_E3_1_transcript543/f5p0/2828, transcript_HQ_E3_1_transcript8936/f2p0/1437
OG0000629	transcript_HQ_P2_transcript12925/f2p0/2199, transcript_HQ_P2_transcript13405/f2p0/2145, transcript_HQ_P2_transcript8468/f2p0/2678	transcript_HQ_E1_1_transcript6570/f2p0/2281	transcript_HQ_E2_1_transcript10421/f2p0/1916, transcript_HQ_E2_1_transcript11595/f3p0/1849, transcript_HQ_E2_1_transcript8412/f3p0/2076	transcript_HQ_E3_1_transcript2923/f3p0/2003
OG0000630	transcript_HQ_P2_transcript7667/f2p0/2819, transcript_HQ_P2_transcript9915/f19p0/2480	transcript_HQ_E1_1_transcript4837/f3p0/2536, transcript_HQ_E1_1_transcript5776/f2p0/2378	transcript_HQ_E2_1_transcript1934/f7p0/2940, transcript_HQ_E2_1_transcript1998/f3p0/2899	transcript_HQ_E3_1_transcript1413/f14p0/2360, transcript_HQ_E3_1_transcript1483/f9p0/2393
OG0000631	transcript_HQ_P2_transcript1780/f5p0/4278, transcript_HQ_P2_transcript400/f4p0/5637	transcript_HQ_E1_1_transcript348/f2p0/4278, transcript_HQ_E1_1_transcript3674/f2p0/2707, transcript_HQ_E1_1_transcript4928/f2p0/2521	transcript_HQ_E2_1_transcript6747/f2p0/2223, transcript_HQ_E2_1_transcript909/f2p0/3428	transcript_HQ_E3_1_transcript653/f2p0/2702
OG0000632	transcript_HQ_P2_transcript12621/f4p0/2224, transcript_HQ_P2_transcript16180/f5p0/1824	transcript_HQ_E1_1_transcript6719/f6p0/2216	transcript_HQ_E2_1_transcript15249/f4p0/1632, transcript_HQ_E2_1_transcript16311/f4p0/1564	transcript_HQ_E3_1_transcript16068/f3p0/1029, transcript_HQ_E3_1_transcript8404/f5p0/1455, transcript_HQ_E3_1_transcript8503/f2p0/1481
OG0000633	transcript_HQ_P2_transcript11127/f7p0/2394, transcript_HQ_P2_transcript11384/f4p0/2359, transcript_HQ_P2_transcript9622/f4p0/2581, transcript_HQ_P2_transcript9718/f8p0/2537	transcript_HQ_E1_1_transcript4143/f3p0/2556, transcript_HQ_E1_1_transcript4657/f3p0/2555, transcript_HQ_E1_1_transcript4974/f3p0/2484	transcript_HQ_E2_1_transcript5138/f4p0/2424
OG0000634	transcript_HQ_P2_transcript8249/f10p0/2675, transcript_HQ_P2_transcript8722/f19p0/2646	transcript_HQ_E1_1_transcript3483/f38p0/2669	transcript_HQ_E2_1_transcript7420/f4p0/2152, transcript_HQ_E2_1_transcript7910/f3p0/2124	transcript_HQ_E3_1_transcript12738/f2p0/1201, transcript_HQ_E3_1_transcript13269/f5p0/1188, transcript_HQ_E3_1_transcript7217/f3p0/1587
OG0000635	transcript_HQ_P2_transcript1392/f3p0/4519, transcript_HQ_P2_transcript16192/f35p0/1790, transcript_HQ_P2_transcript16269/f8p0/1774, transcript_HQ_P2_transcript16431/f16p0/1777, transcript_HQ_P2_transcript5395/f2p0/3158	transcript_HQ_E1_1_transcript4120/f3p0/2623	transcript_HQ_E2_1_transcript12246/f11p0/1795	transcript_HQ_E3_1_transcript4000/f15p0/1874
OG0000636	transcript_HQ_P2_transcript885/f2p0/4959	transcript_HQ_E1_1_transcript3492/f2p0/2775	transcript_HQ_E2_1_transcript14704/f2p0/1672, transcript_HQ_E2_1_transcript1788/f2p0/3017, transcript_HQ_E2_1_transcript5117/f2p0/2399, transcript_HQ_E2_1_transcript5687/f5p0/2326, transcript_HQ_E2_1_transcript7827/f14p0/2104	transcript_HQ_E3_1_transcript8778/f2p0/1442
OG0000637	transcript_HQ_P2_transcript11993/f2p0/2300, transcript_HQ_P2_transcript12557/f3p0/2247, transcript_HQ_P2_transcript8191/f4p0/2717	transcript_HQ_E1_1_transcript5052/f2p0/2480	transcript_HQ_E2_1_transcript4870/f3p0/2420, transcript_HQ_E2_1_transcript9600/f6p0/1986	transcript_HQ_E3_1_transcript12138/f2p0/1241, transcript_HQ_E3_1_transcript2882/f2p0/2070
OG0000638	transcript_HQ_P2_transcript3310/f3p0/3647, transcript_HQ_P2_transcript9520/f2p0/2571, transcript_HQ_P2_transcript9826/f2p0/2525	transcript_HQ_E1_1_transcript5163/f4p0/2450, transcript_HQ_E1_1_transcript7510/f3p0/2173, transcript_HQ_E1_1_transcript8409/f5p0/2088	transcript_HQ_E2_1_transcript3101/f78p0/2618	transcript_HQ_E3_1_transcript6680/f13p0/1593
OG0000639	transcript_HQ_P2_transcript11011/f2p0/2411, transcript_HQ_P2_transcript11809/f2p0/2319, transcript_HQ_P2_transcript4656/f7p0/3300, transcript_HQ_P2_transcript6221/f2p0/3006, transcript_HQ_P2_transcript8451/f2p0/2701	transcript_HQ_E1_1_transcript5971/f3p0/2363	transcript_HQ_E2_1_transcript1728/f2p0/2981	transcript_HQ_E3_1_transcript7673/f2p0/1524
OG0000640	transcript_HQ_P2_transcript200/f2p0/6113, transcript_HQ_P2_transcript4729/f6p0/3275, transcript_HQ_P2_transcript4736/f3p0/3232	transcript_HQ_E1_1_transcript5098/f8p0/2474	transcript_HQ_E2_1_transcript1328/f4p0/3147, transcript_HQ_E2_1_transcript4976/f9p0/2386	transcript_HQ_E3_1_transcript1009/f2p0/2542, transcript_HQ_E3_1_transcript6520/f2p0/1581
OG0000641	transcript_HQ_P2_transcript11262/f4p0/2375, transcript_HQ_P2_transcript18437/f2p0/1409, transcript_HQ_P2_transcript6399/f2p0/2978	transcript_HQ_E1_1_transcript5205/f2p0/2455, transcript_HQ_E1_1_transcript6008/f2p0/2351	transcript_HQ_E2_1_transcript12280/f5p0/1820, transcript_HQ_E2_1_transcript17819/f4p0/1473, transcript_HQ_E2_1_transcript19604/f3p0/1425
OG0000642	transcript_HQ_P2_transcript13224/f2p0/2161, transcript_HQ_P2_transcript246/f24p0/5947, transcript_HQ_P2_transcript364/f3p0/5701	transcript_HQ_E1_1_transcript361/f2p0/4297, transcript_HQ_E1_1_transcript52/f2p0/5628, transcript_HQ_E1_1_transcript7586/f7p0/2159	transcript_HQ_E2_1_transcript346/f3p0/3947	transcript_HQ_E3_1_transcript695/f2p0/2720
OG0000643	transcript_HQ_P2_transcript12549/f4p0/2242, transcript_HQ_P2_transcript12658/f2p0/2236, transcript_HQ_P2_transcript13261/f2p0/2166	transcript_HQ_E1_1_transcript6952/f2p0/2233, transcript_HQ_E1_1_transcript7071/f39p0/2204	transcript_HQ_E2_1_transcript5341/f16p0/2365	transcript_HQ_E3_1_transcript2726/f18p0/2097, transcript_HQ_E3_1_transcript494/f3p0/2882
OG0000644	transcript_HQ_P2_transcript14911/f4p0/1978, transcript_HQ_P2_transcript2648/f3p0/3854	transcript_HQ_E1_1_transcript5155/f3p0/2460	transcript_HQ_E2_1_transcript13453/f2p0/1751, transcript_HQ_E2_1_transcript22168/f2p0/1291, transcript_HQ_E2_1_transcript9035/f6p0/2003	transcript_HQ_E3_1_transcript11949/f2p0/1242, transcript_HQ_E3_1_transcript12114/f2p0/1239
OG0000645	transcript_HQ_P2_transcript12092/f6p0/2287, transcript_HQ_P2_transcript16417/f12p0/1752	transcript_HQ_E1_1_transcript5156/f4p0/2463, transcript_HQ_E1_1_transcript6372/f23p0/2260	transcript_HQ_E2_1_transcript20036/f21p0/1352, transcript_HQ_E2_1_transcript22575/f2p0/1255, transcript_HQ_E2_1_transcript29515/f2p0/857, transcript_HQ_E2_1_transcript30144/f17p0/783
OG0000646	transcript_HQ_P2_transcript9333/f4p0/2597, transcript_HQ_P2_transcript9566/f43p0/2497	transcript_HQ_E1_1_transcript4334/f4p0/2596, transcript_HQ_E1_1_transcript4384/f26p0/2497	transcript_HQ_E2_1_transcript3194/f17p0/2640, transcript_HQ_E2_1_transcript3539/f2p0/2644	transcript_HQ_E3_1_transcript9417/f2p0/1409, transcript_HQ_E3_1_transcript9786/f2p0/1384
OG0000647	transcript_HQ_P2_transcript2751/f10p0/3826, transcript_HQ_P2_transcript3987/f2p0/3441	transcript_HQ_E1_1_transcript703/f2p0/3864, transcript_HQ_E1_1_transcript710/f5p0/3820	transcript_HQ_E2_1_transcript2522/f4p0/2798	transcript_HQ_E3_1_transcript12934/f2p0/1199, transcript_HQ_E3_1_transcript3035/f2p0/2042, transcript_HQ_E3_1_transcript8239/f2p0/1496
OG0000648	transcript_HQ_P2_transcript10514/f2p0/2455, transcript_HQ_P2_transcript12864/f4p0/2218, transcript_HQ_P2_transcript2304/f4p0/4009, transcript_HQ_P2_transcript2738/f12p0/3830, transcript_HQ_P2_transcript6593/f2p0/2953, transcript_HQ_P2_transcript7289/f2p0/2818	transcript_HQ_E1_1_transcript704/f11p0/3839	transcript_HQ_E2_1_transcript12704/f3p0/1786
OG0000649	transcript_HQ_P2_transcript11706/f6p0/2332, transcript_HQ_P2_transcript11782/f10p0/2326, transcript_HQ_P2_transcript2048/f6p0/4103, transcript_HQ_P2_transcript2090/f2p0/4076, transcript_HQ_P2_transcript4891/f2p0/3251	transcript_HQ_E1_1_transcript6105/f6p0/2334	transcript_HQ_E2_1_transcript1657/f2p0/3072	transcript_HQ_E3_1_transcript3932/f2p0/1903
OG0000650	transcript_HQ_P2_transcript10983/f2p0/2366, transcript_HQ_P2_transcript11076/f6p0/2409, transcript_HQ_P2_transcript2731/f2p0/3830	transcript_HQ_E1_1_transcript6152/f2p0/2342, transcript_HQ_E1_1_transcript7813/f2p0/2146	transcript_HQ_E2_1_transcript10141/f2p0/1945, transcript_HQ_E2_1_transcript21885/f2p0/1296	transcript_HQ_E3_1_transcript2478/f2p0/2129
OG0000651	transcript_HQ_P2_transcript10357/f30p0/2370, transcript_HQ_P2_transcript10434/f2p0/2468, transcript_HQ_P2_transcript11708/f4p0/2311, transcript_HQ_P2_transcript5501/f2p0/3122, transcript_HQ_P2_transcript8602/f4p0/2668, transcript_HQ_P2_transcript9029/f2p0/2612	transcript_HQ_E1_1_transcript5495/f5p0/2392		transcript_HQ_E3_1_transcript10780/f2p0/1321
OG0000652	transcript_HQ_P2_transcript12749/f3p0/2229, transcript_HQ_P2_transcript13698/f4p0/2118	transcript_HQ_E1_1_transcript7352/f2p0/2194	transcript_HQ_E2_1_transcript11990/f2p0/1809, transcript_HQ_E2_1_transcript5540/f2p0/2333, transcript_HQ_E2_1_transcript6378/f2p0/2245	transcript_HQ_E3_1_transcript5640/f3p0/1703, transcript_HQ_E3_1_transcript6389/f2p0/1633
OG0000653			transcript_HQ_E2_1_transcript11014/f8p0/1831, transcript_HQ_E2_1_transcript11157/f7p0/1838, transcript_HQ_E2_1_transcript15605/f25p0/1576, transcript_HQ_E2_1_transcript24440/f2p0/1168, transcript_HQ_E2_1_transcript25346/f6p0/1122, transcript_HQ_E2_1_transcript4495/f2p0/2465	transcript_HQ_E3_1_transcript16281/f23p0/920, transcript_HQ_E3_1_transcript22187/f3p0/790
OG0000654			transcript_HQ_E2_1_transcript26118/f2p0/1079	transcript_HQ_E3_1_transcript11278/f2p0/1277, transcript_HQ_E3_1_transcript13009/f3p0/1196, transcript_HQ_E3_1_transcript17204/f2p0/969, transcript_HQ_E3_1_transcript17684/f2p0/958, transcript_HQ_E3_1_transcript19664/f4p0/868, transcript_HQ_E3_1_transcript21810/f3p0/790, transcript_HQ_E3_1_transcript7681/f5p0/1484
OG0000655			transcript_HQ_E2_1_transcript30992/f2p0/672, transcript_HQ_E2_1_transcript31175/f2p0/626	transcript_HQ_E3_1_transcript21874/f8p0/667, transcript_HQ_E3_1_transcript22878/f78p0/563, transcript_HQ_E3_1_transcript22921/f9p0/669, transcript_HQ_E3_1_transcript23403/f6p0/614, transcript_HQ_E3_1_transcript23966/f7p0/629, transcript_HQ_E3_1_transcript4025/f2p0/1891
OG0000656			transcript_HQ_E2_1_transcript28846/f2p0/911, transcript_HQ_E2_1_transcript29463/f9p0/774, transcript_HQ_E2_1_transcript31493/f3p0/481, transcript_HQ_E2_1_transcript31513/f2p0/463, transcript_HQ_E2_1_transcript31527/f2p0/437	transcript_HQ_E3_1_transcript24907/f2p0/560, transcript_HQ_E3_1_transcript25459/f10p0/509, transcript_HQ_E3_1_transcript25823/f2p0/471
OG0000657				transcript_HQ_E3_1_transcript11570/f3p0/1263, transcript_HQ_E3_1_transcript11886/f5p0/1277, transcript_HQ_E3_1_transcript11930/f4p0/1243, transcript_HQ_E3_1_transcript12054/f18p0/1235, transcript_HQ_E3_1_transcript12581/f2p0/1215, transcript_HQ_E3_1_transcript7299/f6p0/1529, transcript_HQ_E3_1_transcript8297/f10p0/1463, transcript_HQ_E3_1_transcript8335/f3p0/1486
OG0000658	transcript_HQ_P2_transcript2299/f2p0/3930, transcript_HQ_P2_transcript2985/f7p0/3751, transcript_HQ_P2_transcript3062/f3p0/3721, transcript_HQ_P2_transcript3400/f31p0/3569, transcript_HQ_P2_transcript3695/f3p0/3527, transcript_HQ_P2_transcript3705/f6p0/3440, transcript_HQ_P2_transcript3980/f2p0/3428, transcript_HQ_P2_transcript5259/f3p0/3120
OG0000659	transcript_HQ_P2_transcript12590/f26p0/2209, transcript_HQ_P2_transcript7574/f2p0/2802	transcript_HQ_E1_1_transcript4990/f19p0/2456, transcript_HQ_E1_1_transcript7444/f6p0/2184	transcript_HQ_E2_1_transcript6045/f5p0/2288, transcript_HQ_E2_1_transcript7439/f2p0/2163	transcript_HQ_E3_1_transcript798/f3p0/2661
OG0000660	transcript_HQ_P2_transcript14711/f2p0/2005, transcript_HQ_P2_transcript2563/f4p0/3893, transcript_HQ_P2_transcript7399/f72p0/2766	transcript_HQ_E1_1_transcript3091/f39p0/2792, transcript_HQ_E1_1_transcript648/f2p0/3892	transcript_HQ_E2_1_transcript3201/f2p0/2685	transcript_HQ_E3_1_transcript968/f3p0/2554
OG0000661	transcript_HQ_P2_transcript13785/f2p0/2109, transcript_HQ_P2_transcript18559/f4p0/1373	transcript_HQ_E1_1_transcript15115/f2p0/1565, transcript_HQ_E1_1_transcript8097/f2p0/2116	transcript_HQ_E2_1_transcript8128/f6p0/2105	transcript_HQ_E3_1_transcript5634/f5p0/1700, transcript_HQ_E3_1_transcript6399/f2p0/1644
OG0000662	transcript_HQ_P2_transcript11116/f6p0/2414	transcript_HQ_E1_1_transcript5607/f3p0/2389	transcript_HQ_E2_1_transcript4183/f4p0/2528	transcript_HQ_E3_1_transcript14122/f2p0/1138, transcript_HQ_E3_1_transcript2749/f3p0/2058, transcript_HQ_E3_1_transcript4287/f14p0/1845, transcript_HQ_E3_1_transcript4782/f2p0/1781
OG0000663	transcript_HQ_P2_transcript10422/f7p0/2462	transcript_HQ_E1_1_transcript5141/f3p0/2457, transcript_HQ_E1_1_transcript561/f2p0/3979, transcript_HQ_E1_1_transcript561/f2p0/3979	transcript_HQ_E2_1_transcript26055/f2p0/1054, transcript_HQ_E2_1_transcript3851/f2p0/2454	transcript_HQ_E3_1_transcript7543/f2p0/1531
OG0000664	transcript_HQ_P2_transcript12017/f2p0/2261, transcript_HQ_P2_transcript13975/f2p0/2119	transcript_HQ_E1_1_transcript8556/f3p0/2065	transcript_HQ_E2_1_transcript15271/f2p0/1590, transcript_HQ_E2_1_transcript16124/f9p0/1587, transcript_HQ_E2_1_transcript6841/f2p0/2217, transcript_HQ_E2_1_transcript7708/f6p0/2147
OG0000665	transcript_HQ_P2_transcript14681/f6p0/1990, transcript_HQ_P2_transcript16211/f4p0/1805	transcript_HQ_E1_1_transcript16663/f6p0/1485, transcript_HQ_E1_1_transcript17501/f2p0/1409, transcript_HQ_E1_1_transcript9251/f3p0/2018, transcript_HQ_E1_1_transcript9267/f3p0/1968	transcript_HQ_E2_1_transcript8518/f13p0/1898
OG0000666	transcript_HQ_P2_transcript14098/f9p0/2052, transcript_HQ_P2_transcript18303/f3p0/1460	transcript_HQ_E1_1_transcript10933/f15p0/1805, transcript_HQ_E1_1_transcript5618/f2p0/2403, transcript_HQ_E1_1_transcript7606/f7p0/2053	transcript_HQ_E2_1_transcript19043/f3p0/1456	transcript_HQ_E3_1_transcript13982/f7p0/1132
OG0000667	transcript_HQ_P2_transcript5144/f19p0/3094	transcript_HQ_E1_1_transcript2175/f29p0/3073, transcript_HQ_E1_1_transcript4716/f6p0/2445, transcript_HQ_E1_1_transcript5830/f3p0/2375	transcript_HQ_E2_1_transcript6055/f6p0/2285, transcript_HQ_E2_1_transcript676/f2p0/3584, transcript_HQ_E2_1_transcript9357/f3p0/2019
OG0000668	transcript_HQ_P2_transcript10648/f6p0/2435, transcript_HQ_P2_transcript11374/f6p0/2366, transcript_HQ_P2_transcript2214/f2p0/4057, transcript_HQ_P2_transcript2919/f5p0/3800, transcript_HQ_P2_transcript2926/f2p0/3780	transcript_HQ_E1_1_transcript16777/f2p0/1456, transcript_HQ_E1_1_transcript5628/f3p0/2403
OG0000669	transcript_HQ_P2_transcript14846/f4p0/1993, transcript_HQ_P2_transcript15933/f3p0/1847	transcript_HQ_E1_1_transcript8127/f2p0/2108, transcript_HQ_E1_1_transcript8855/f2p0/2048	transcript_HQ_E2_1_transcript17788/f7p0/1460, transcript_HQ_E2_1_transcript28566/f2p0/932	transcript_HQ_E3_1_transcript12346/f13p0/1220
OG0000670	transcript_HQ_P2_transcript11862/f55p0/2023, transcript_HQ_P2_transcript16074/f2p0/1784, transcript_HQ_P2_transcript18188/f2p0/1489	transcript_HQ_E1_1_transcript10208/f3p0/2033, transcript_HQ_E1_1_transcript8593/f37p0/2049	transcript_HQ_E2_1_transcript5721/f2p0/2324	transcript_HQ_E3_1_transcript696/f9p0/2728
OG0000671	transcript_HQ_P2_transcript2596/f30p0/3854	transcript_HQ_E1_1_transcript6161/f2p0/2340, transcript_HQ_E1_1_transcript668/f11p0/3830, transcript_HQ_E1_1_transcript814/f5p0/3754	transcript_HQ_E2_1_transcript1284/f8p0/3183	transcript_HQ_E3_1_transcript281/f4p0/3110, transcript_HQ_E3_1_transcript99/f3p0/3562
OG0000672	transcript_HQ_P2_transcript14169/f3p0/2058, transcript_HQ_P2_transcript38/f3p0/7411	transcript_HQ_E1_1_transcript15603/f2p0/1537, transcript_HQ_E1_1_transcript8598/f3p0/2059	transcript_HQ_E2_1_transcript6539/f2p0/2151, transcript_HQ_E2_1_transcript7612/f2p0/2142	transcript_HQ_E3_1_transcript7268/f2p0/1558
OG0000673	transcript_HQ_P2_transcript11253/f10p0/2358	transcript_HQ_E1_1_transcript5488/f4p0/2422, transcript_HQ_E1_1_transcript5654/f8p0/2371	transcript_HQ_E2_1_transcript19525/f8p0/1420	transcript_HQ_E3_1_transcript1065/f2p0/2536, transcript_HQ_E3_1_transcript2480/f2p0/2134, transcript_HQ_E3_1_transcript4572/f2p0/1837
OG0000674	transcript_HQ_P2_transcript11192/f62p0/2375, transcript_LQ_P2_transcript10204/f2p0/2452	transcript_HQ_E1_1_transcript5658/f39p0/2382	transcript_HQ_E2_1_transcript19566/f2p0/1412, transcript_HQ_E2_1_transcript5274/f9p0/1996	transcript_HQ_E3_1_transcript1038/f7p0/2526, transcript_HQ_E3_1_transcript5174/f12p0/1738
OG0000675	transcript_HQ_P2_transcript10706/f7p0/2429, transcript_HQ_P2_transcript12360/f3p0/2272, transcript_HQ_P2_transcript7701/f2p0/2794	transcript_HQ_E1_1_transcript6549/f2p0/2275	transcript_HQ_E2_1_transcript21790/f3p0/1307, transcript_HQ_E2_1_transcript3783/f4p0/2567	transcript_HQ_E3_1_transcript1240/f2p0/2427
OG0000676	transcript_HQ_P2_transcript16021/f2p0/1834, transcript_HQ_P2_transcript16918/f2p0/1705	transcript_HQ_E1_1_transcript12872/f5p0/1728, transcript_HQ_E1_1_transcript8622/f2p0/2115	transcript_HQ_E2_1_transcript2597/f4p0/2779, transcript_HQ_E2_1_transcript9434/f4p0/1916	transcript_HQ_E3_1_transcript12634/f10p0/1212
OG0000677	transcript_HQ_P2_transcript18752/f3p0/1311	transcript_HQ_E1_1_transcript18491/f21p0/1313, transcript_HQ_E1_1_transcript20210/f3p0/1236, transcript_HQ_E1_1_transcript8172/f2p0/2097	transcript_HQ_E2_1_transcript18782/f64p0/1346	transcript_HQ_E3_1_transcript12586/f2p0/1217, transcript_HQ_E3_1_transcript22687/f2p0/698
OG0000678		transcript_HQ_E1_1_transcript11461/f3p0/1901, transcript_HQ_E1_1_transcript9216/f2p0/2016, transcript_HQ_E1_1_transcript9353/f10p0/1997	transcript_HQ_E2_1_transcript11802/f13p0/1753	transcript_HQ_E3_1_transcript10100/f3p0/1369, transcript_HQ_E3_1_transcript5441/f3p0/1726, transcript_HQ_E3_1_transcript7619/f7p0/1412
OG0000679	transcript_HQ_P2_transcript12900/f3p0/2181, transcript_HQ_P2_transcript13715/f4p0/2112, transcript_HQ_P2_transcript13943/f2p0/2095	transcript_HQ_E1_1_transcript8184/f3p0/2102, transcript_HQ_E1_1_transcript8185/f7p0/2097	transcript_HQ_E2_1_transcript6788/f10p0/2167	transcript_HQ_E3_1_transcript2167/f2p0/2213
OG0000680	transcript_HQ_P2_transcript17292/f9p0/1647	transcript_HQ_E1_1_transcript12559/f7p0/1738, transcript_HQ_E1_1_transcript16321/f2p0/1486, transcript_HQ_E1_1_transcript9361/f5p0/1992	transcript_HQ_E2_1_transcript14250/f6p0/1696	transcript_HQ_E3_1_transcript3526/f3p0/1951, transcript_HQ_E3_1_transcript5725/f4p0/1646
OG0000681	transcript_HQ_P2_transcript13829/f3p0/2104, transcript_HQ_P2_transcript14402/f2p0/2037	transcript_HQ_E1_1_transcript9368/f3p0/1997	transcript_HQ_E2_1_transcript12719/f2p0/1773, transcript_HQ_E2_1_transcript6277/f2p0/2257	transcript_HQ_E3_1_transcript6975/f3p0/1591, transcript_HQ_E3_1_transcript9468/f2p0/1406
OG0000682	transcript_HQ_P2_transcript13924/f24p0/2081	transcript_HQ_E1_1_transcript8296/f14p0/2088, transcript_HQ_E1_1_transcript9371/f10p0/1996	transcript_HQ_E2_1_transcript8886/f4p0/2019, transcript_HQ_E2_1_transcript8962/f4p0/2001	transcript_HQ_E3_1_transcript2376/f12p0/2093, transcript_HQ_E3_1_transcript5510/f2p0/1717
OG0000683	transcript_HQ_P2_transcript14164/f3p0/2060	transcript_HQ_E1_1_transcript8647/f3p0/2090	transcript_HQ_E2_1_transcript8631/f2p0/2062, transcript_HQ_E2_1_transcript9055/f4p0/2045, transcript_HQ_E2_1_transcript9245/f3p0/2031	transcript_HQ_E3_1_transcript3541/f2p0/1955, transcript_HQ_E3_1_transcript4055/f2p0/1913
OG0000684	transcript_HQ_P2_transcript10761/f4p0/2432, transcript_HQ_P2_transcript14145/f3p0/2071, transcript_HQ_P2_transcript7082/f3p0/2885	transcript_HQ_E1_1_transcript3002/f10p0/2853, transcript_HQ_E1_1_transcript8650/f3p0/2063	transcript_HQ_E2_1_transcript25613/f2p0/1116, transcript_HQ_E2_1_transcript354/f4p0/3855
OG0000685	transcript_HQ_P2_transcript14233/f2p0/2062, transcript_HQ_P2_transcript14491/f2p0/2026, transcript_HQ_P2_transcript14509/f3p0/2037	transcript_HQ_E1_1_transcript8219/f4p0/2124, transcript_HQ_E1_1_transcript8219/f4p0/2124, transcript_HQ_E1_1_transcript8508/f8p0/2063	transcript_HQ_E2_1_transcript19240/f3p0/1431
OG0000686	transcript_HQ_P2_transcript12987/f12p0/2172, transcript_HQ_P2_transcript13586/f6p0/2136	transcript_HQ_E1_1_transcript8245/f4p0/2104	transcript_HQ_E2_1_transcript1799/f4p0/2982, transcript_HQ_E2_1_transcript3918/f15p0/2345, transcript_HQ_E2_1_transcript627/f3p0/3580	transcript_HQ_E3_1_transcript1417/f2p0/2396
OG0000687	transcript_HQ_P2_transcript19528/f6p0/1042	transcript_HQ_E1_1_transcript12552/f4p0/1749, transcript_HQ_E1_1_transcript8253/f5p0/2092	transcript_HQ_E2_1_transcript26002/f3p0/1086	transcript_HQ_E3_1_transcript16418/f2p0/1010, transcript_HQ_E3_1_transcript17491/f3p0/960, transcript_HQ_E3_1_transcript21165/f2p0/779
OG0000688	transcript_HQ_P2_transcript11733/f2p0/2333, transcript_HQ_P2_transcript19320/f2p0/1130, transcript_HQ_P2_transcript9086/f2p0/2622	transcript_HQ_E1_1_transcript10044/f2p0/1951, transcript_HQ_E1_1_transcript10649/f3p0/1745, transcript_HQ_E1_1_transcript8259/f2p0/2103	transcript_HQ_E2_1_transcript7753/f2p0/2125
OG0000689	transcript_HQ_P2_transcript13478/f18p0/2044	transcript_HQ_E1_1_transcript8728/f12p0/2056	transcript_HQ_E2_1_transcript22125/f27p0/1218, transcript_HQ_E2_1_transcript25806/f4p0/1096	transcript_HQ_E3_1_transcript12245/f3p0/1195, transcript_HQ_E3_1_transcript13938/f3p0/1138, transcript_HQ_E3_1_transcript21879/f4p0/744
OG0000690	transcript_HQ_P2_transcript12930/f15p0/2185, transcript_HQ_P2_transcript13626/f16p0/2094	transcript_HQ_E1_1_transcript6104/f5p0/2177, transcript_HQ_E1_1_transcript8289/f3p0/2096	transcript_HQ_E2_1_transcript8254/f7p0/2098	transcript_HQ_E3_1_transcript2543/f7p0/2116, transcript_HQ_E3_1_transcript2977/f3p0/2046
OG0000691	transcript_HQ_P2_transcript13033/f2p0/2224	transcript_HQ_E1_1_transcript2657/f2p0/2936, transcript_HQ_E1_1_transcript4538/f2p0/2566, transcript_HQ_E1_1_transcript6848/f2p0/2245, transcript_HQ_E1_1_transcript8741/f2p0/2108	transcript_HQ_E2_1_transcript25621/f2p0/1118, transcript_HQ_E2_1_transcript4469/f2p0/2454
OG0000692	transcript_HQ_P2_transcript5478/f170p0/3028	transcript_HQ_E1_1_transcript1431/f2p0/3369, transcript_HQ_E1_1_transcript2465/f2p0/2997, transcript_HQ_E1_1_transcript2874/f2p0/2894, transcript_HQ_E1_1_transcript7007/f3p0/2209, transcript_HQ_E1_1_transcript7652/f9p0/2154, transcript_HQ_E1_1_transcript831/f2p0/3753
OG0000693	transcript_HQ_P2_transcript2221/f7p0/4026, transcript_HQ_P2_transcript264/f4p0/5881, transcript_HQ_P2_transcript2657/f2p0/3859	transcript_HQ_E1_1_transcript832/f2p0/3776	transcript_HQ_E2_1_transcript67/f2p0/4908, transcript_HQ_E2_1_transcript6940/f3p0/2326	transcript_HQ_E3_1_transcript21354/f2p0/767
OG0000694	transcript_HQ_P2_transcript14813/f10p0/1998	transcript_HQ_E1_1_transcript9540/f12p0/1968	transcript_HQ_E2_1_transcript1033/f5p0/3307, transcript_HQ_E2_1_transcript13415/f39p0/1668, transcript_HQ_E2_1_transcript6694/f6p0/2208, transcript_LQ_E2_1_transcript13680/f2p0/1740	transcript_HQ_E3_1_transcript3946/f2p0/1895
OG0000695	transcript_HQ_P2_transcript17828/f2p0/1547	transcript_HQ_E1_1_transcript10926/f2p0/1894, transcript_HQ_E1_1_transcript15792/f4p0/1534, transcript_HQ_E1_1_transcript9560/f2p0/1989	transcript_HQ_E2_1_transcript20279/f10p0/1374, transcript_HQ_E2_1_transcript26655/f5p0/1064	transcript_HQ_E3_1_transcript3695/f3p0/1939
OG0000696	transcript_HQ_P2_transcript10849/f2p0/2431, transcript_HQ_P2_transcript11669/f2p0/2335, transcript_HQ_P2_transcript12970/f84p0/2153	transcript_HQ_E1_1_transcript7113/f39p0/2150, transcript_HQ_E1_1_transcript8836/f2p0/2057	transcript_HQ_E2_1_transcript7151/f23p0/2179	transcript_HQ_E3_1_transcript2141/f17p0/2165
OG0000697		transcript_HQ_E1_1_transcript10619/f8p0/1864, transcript_HQ_E1_1_transcript9589/f8p0/1982	transcript_HQ_E2_1_transcript29652/f3p0/845	transcript_HQ_E3_1_transcript10343/f6p0/1360, transcript_HQ_E3_1_transcript12267/f2p0/1237, transcript_HQ_E3_1_transcript19733/f3p0/819, transcript_HQ_E3_1_transcript6337/f3p0/1617
OG0000698	transcript_HQ_P2_transcript2869/f3p0/3718, transcript_HQ_P2_transcript2910/f17p0/3714	transcript_HQ_E1_1_transcript885/f3p0/3725, transcript_HQ_E1_1_transcript892/f7p0/3654	transcript_HQ_E2_1_transcript2295/f2p0/2872, transcript_HQ_E2_1_transcript3014/f7p0/2701	transcript_HQ_E3_1_transcript12/f2p0/4447
OG0000699	transcript_HQ_P2_transcript14441/f9p0/2035, transcript_HQ_P2_transcript15206/f7p0/1944	transcript_HQ_E1_1_transcript16890/f6p0/1468, transcript_HQ_E1_1_transcript6377/f2p0/2309, transcript_HQ_E1_1_transcript8867/f9p0/2044	transcript_HQ_E2_1_transcript17879/f12p0/1473	transcript_HQ_E3_1_transcript7780/f8p0/1517
OG0000700	transcript_HQ_P2_transcript6698/f2p0/2896	transcript_HQ_E1_1_transcript16496/f4p0/1471, transcript_HQ_E1_1_transcript8889/f2p0/2038, transcript_HQ_E1_1_transcript9628/f2p0/1984	transcript_HQ_E2_1_transcript12361/f5p0/1794, transcript_HQ_E2_1_transcript12763/f2p0/1792	transcript_HQ_E3_1_transcript7171/f2p0/1576
OG0000701	transcript_HQ_P2_transcript1847/f8p0/4106	transcript_HQ_E1_1_transcript2206/f2p0/3053, transcript_HQ_E1_1_transcript493/f3p0/4065, transcript_HQ_E1_1_transcript5100/f4p0/2481, transcript_HQ_E1_1_transcript6107/f2p0/2361, transcript_HQ_E1_1_transcript963/f2p0/3634	transcript_HQ_E2_1_transcript329/f2p0/4005
OG0000702	transcript_HQ_P2_transcript12316/f26p0/2223	transcript_HQ_E1_1_transcript12025/f2p0/1788, transcript_HQ_E1_1_transcript3044/f2p0/2853, transcript_HQ_E1_1_transcript5990/f5p0/2362, transcript_HQ_E1_1_transcript7010/f74p0/2221, transcript_HQ_E1_1_transcript8883/f4p0/2040		transcript_HQ_E3_1_transcript6146/f21p0/1644
OG0000703	transcript_HQ_P2_transcript13370/f4p0/2167	transcript_HQ_E1_1_transcript7992/f4p0/2124, transcript_HQ_E1_1_transcript8888/f2p0/2049, transcript_HQ_E1_1_transcript9200/f3p0/2019	transcript_HQ_E2_1_transcript11136/f2p0/1875, transcript_HQ_E2_1_transcript19769/f2p0/1408, transcript_HQ_E2_1_transcript25006/f2p0/1149
OG0000704	transcript_HQ_P2_transcript14161/f244p0/1986, transcript_HQ_P2_transcript16481/f2p0/1773, transcript_HQ_P2_transcript17877/f17p0/1523, transcript_HQ_P2_transcript3871/f2p0/3498	transcript_HQ_E1_1_transcript15560/f4p0/1510, transcript_HQ_E1_1_transcript8908/f118p0/1996	transcript_HQ_E2_1_transcript17328/f2p0/1566
OG0000705	transcript_HQ_P2_transcript2891/f3p0/3777, transcript_HQ_P2_transcript6979/f2p0/2892	transcript_HQ_E1_1_transcript8914/f5p0/2043	transcript_HQ_E2_1_transcript13506/f9p0/1738	transcript_HQ_E3_1_transcript2113/f2p0/2215, transcript_HQ_E3_1_transcript2147/f6p0/2106, transcript_HQ_E3_1_transcript3301/f3p0/2009
OG0000706	transcript_HQ_P2_transcript14343/f12p0/2041	transcript_HQ_E1_1_transcript12486/f2p0/1751, transcript_HQ_E1_1_transcript8921/f14p0/2021	transcript_HQ_E2_1_transcript12531/f11p0/1763, transcript_HQ_E2_1_transcript13578/f6p0/1724, transcript_HQ_E2_1_transcript23068/f2p0/1239	transcript_HQ_E3_1_transcript3127/f8p0/2018
OG0000707	transcript_HQ_P2_transcript14305/f2p0/2071, transcript_HQ_P2_transcript15246/f2p0/1962	transcript_HQ_E1_1_transcript15192/f2p0/1550, transcript_HQ_E1_1_transcript8964/f4p0/2023	transcript_HQ_E2_1_transcript22174/f2p0/1273	transcript_HQ_E3_1_transcript2179/f3p0/2222, transcript_HQ_E3_1_transcript2322/f2p0/2163
OG0000708	transcript_HQ_P2_transcript9637/f4p0/2540	transcript_HQ_E1_1_transcript9750/f47p0/1879	transcript_HQ_E2_1_transcript12723/f2p0/1783, transcript_HQ_E2_1_transcript8372/f2p0/2037, transcript_HQ_E2_1_transcript9227/f251p0/1963	transcript_HQ_E3_1_transcript3036/f48p0/1948, transcript_HQ_E3_1_transcript5286/f3p0/1730
OG0000709	transcript_HQ_P2_transcript15014/f2p0/1984, transcript_HQ_P2_transcript15367/f3p0/1913	transcript_HQ_E1_1_transcript8975/f3p0/2045	transcript_HQ_E2_1_transcript4860/f4p0/2424	transcript_HQ_E3_1_transcript3760/f2p0/1926, transcript_HQ_E3_1_transcript3901/f3p0/1906, transcript_HQ_E3_1_transcript652/f2p0/2741
OG0000710	transcript_HQ_P2_transcript13561/f2p0/2124	transcript_HQ_E1_1_transcript5414/f111p0/2124, transcript_HQ_E1_1_transcript8983/f2p0/2031	transcript_HQ_E2_1_transcript20548/f5p0/1348, transcript_HQ_E2_1_transcript8575/f37p0/2012	transcript_HQ_E3_1_transcript310/f13p0/3082, transcript_HQ_E3_1_transcript439/f5p0/2919
OG0000711	transcript_HQ_P2_transcript1762/f4p0/4270, transcript_HQ_P2_transcript9940/f3p0/2511	transcript_HQ_E1_1_transcript18179/f3p0/1370, transcript_HQ_E1_1_transcript2681/f7p0/2937, transcript_HQ_E1_1_transcript43/f2p0/5802, transcript_HQ_E1_1_transcript6259/f2p0/2317, transcript_HQ_E1_1_transcript9829/f2p0/1954
OG0000712	transcript_HQ_P2_transcript12927/f6p0/2184, transcript_HQ_P2_transcript218/f6p0/6017, transcript_HQ_P2_transcript7050/f2p0/2882, transcript_HQ_P2_transcript812/f5p0/5026	transcript_HQ_E1_1_transcript1526/f2p0/3327, transcript_HQ_E1_1_transcript1901/f2p0/3167, transcript_HQ_E1_1_transcript9024/f2p0/2033
OG0000713	transcript_HQ_P2_transcript15087/f7p0/1941	transcript_HQ_E1_1_transcript9861/f9p0/1944	transcript_HQ_E2_1_transcript2579/f4p0/2791, transcript_HQ_E2_1_transcript4194/f3p0/2507	transcript_HQ_E3_1_transcript284/f2p0/3090, transcript_HQ_E3_1_transcript305/f2p0/3070, transcript_HQ_E3_1_transcript736/f3p0/2702
OG0000714		transcript_HQ_E1_1_transcript15846/f3p0/1524, transcript_HQ_E1_1_transcript9869/f2p0/2011	transcript_HQ_E2_1_transcript1003/f2p0/3335, transcript_HQ_E2_1_transcript12091/f3p0/1830, transcript_HQ_E2_1_transcript15752/f2p0/1611, transcript_HQ_E2_1_transcript6371/f2p0/2243	transcript_HQ_E3_1_transcript17162/f2p0/974
OG0000715	transcript_HQ_P2_transcript13879/f2p0/2118, transcript_HQ_P2_transcript6958/f2p0/2892, transcript_HQ_P2_transcript7670/f3p0/2789, transcript_HQ_P2_transcript8011/f4p0/2739	transcript_HQ_E1_1_transcript9075/f3p0/2021	transcript_HQ_E2_1_transcript4685/f3p0/2438	transcript_HQ_E3_1_transcript4011/f2p0/1900
OG0000716	transcript_HQ_P2_transcript14771/f22p0/1976	transcript_HQ_E1_1_transcript11288/f3p0/1845, transcript_HQ_E1_1_transcript9891/f2p0/1947	transcript_HQ_E2_1_transcript13126/f2p0/1757, transcript_HQ_E2_1_transcript5757/f7p0/2323	transcript_HQ_E3_1_transcript1869/f2p0/2267, transcript_HQ_E3_1_transcript6427/f3p0/1632
OG0000717	transcript_HQ_P2_transcript3281/f15p0/3636, transcript_HQ_P2_transcript3569/f9p0/3574	transcript_HQ_E1_1_transcript990/f3p0/3628	transcript_HQ_E2_1_transcript1744/f2p0/3014, transcript_HQ_E2_1_transcript4047/f2p0/2549, transcript_HQ_E2_1_transcript5113/f3p0/2348	transcript_HQ_E3_1_transcript5753/f2p0/1692
OG0000718	transcript_HQ_P2_transcript11089/f3p0/2409, transcript_HQ_P2_transcript12915/f2p0/2203, transcript_HQ_P2_transcript14458/f7p0/2020	transcript_HQ_E1_1_transcript7272/f2p0/2196, transcript_HQ_E1_1_transcript9234/f8p0/1985	transcript_HQ_E2_1_transcript8571/f17p0/2044	transcript_HQ_E3_1_transcript6272/f22p0/1585
OG0000719	transcript_HQ_P2_transcript15223/f4p0/1937, transcript_HQ_P2_transcript16081/f5p0/1840, transcript_HQ_P2_transcript6009/f2p0/3014	transcript_HQ_E1_1_transcript10916/f10p0/1870, transcript_HQ_E1_1_transcript11514/f3p0/1835	transcript_HQ_E2_1_transcript13961/f17p0/1697	transcript_HQ_E3_1_transcript5886/f4p0/1680
OG0000720	transcript_HQ_P2_transcript1689/f2p0/4311, transcript_HQ_P2_transcript1976/f3p0/4131, transcript_HQ_P2_transcript2063/f2p0/4124, transcript_HQ_P2_transcript3631/f2p0/3553, transcript_HQ_P2_transcript3902/f2p0/3465, transcript_HQ_P2_transcript8854/f2p0/2630	transcript_HQ_E1_1_transcript1092/f7p0/3562
OG0000721		transcript_HQ_E1_1_transcript14527/f14p0/1570, transcript_HQ_E1_1_transcript15809/f6p0/1527, transcript_HQ_E1_1_transcript16254/f5p0/1492, transcript_HQ_E1_1_transcript16268/f5p0/1499	transcript_HQ_E2_1_transcript5934/f5p0/2302, transcript_HQ_E2_1_transcript6429/f4p0/2255	transcript_HQ_E3_1_transcript6453/f5p0/1631
OG0000722	transcript_HQ_P2_transcript16256/f16p0/1670	transcript_HQ_E1_1_transcript12734/f22p0/1672	transcript_HQ_E2_1_transcript10422/f2p0/1883, transcript_HQ_E2_1_transcript3561/f9p0/2592, transcript_HQ_E2_1_transcript3921/f13p0/2520, transcript_HQ_E2_1_transcript4901/f3p0/2419, transcript_HQ_E2_1_transcript6279/f2p0/2261
OG0000723	transcript_HQ_P2_transcript15547/f7p0/1873	transcript_HQ_E1_1_transcript10941/f2p0/1873, transcript_HQ_E1_1_transcript21262/f2p0/1133, transcript_HQ_E1_1_transcript4607/f2p0/2543	transcript_HQ_E2_1_transcript21044/f3p0/1341, transcript_HQ_E2_1_transcript8692/f2p0/2046	transcript_HQ_E3_1_transcript10137/f7p0/1352
OG0000724	transcript_HQ_P2_transcript15623/f2p0/1886	transcript_HQ_E1_1_transcript14557/f4p0/1606, transcript_HQ_E1_1_transcript16298/f5p0/1497	transcript_HQ_E2_1_transcript18179/f17p0/1447	transcript_HQ_E3_1_transcript16608/f2p0/1027, transcript_HQ_E3_1_transcript18394/f4p0/916, transcript_HQ_E3_1_transcript24490/f3p0/593
OG0000725	transcript_HQ_P2_transcript13789/f31p0/2081, transcript_HQ_P2_transcript16794/f6p0/1724	transcript_HQ_E1_1_transcript10973/f11p0/1860, transcript_HQ_E1_1_transcript17956/f2p0/1381	transcript_HQ_E2_1_transcript1519/f4p0/3073, transcript_HQ_E2_1_transcript1871/f2p0/2985	transcript_HQ_E3_1_transcript3058/f2p0/2021
OG0000726	transcript_HQ_P2_transcript12056/f21p0/2149, transcript_HQ_P2_transcript15435/f2p0/1915, transcript_HQ_P2_transcript6240/f2p0/3013	transcript_HQ_E1_1_transcript14584/f10p0/1605, transcript_HQ_E1_1_transcript5766/f2p0/2379	transcript_HQ_E2_1_transcript17755/f11p0/1513	transcript_HQ_E3_1_transcript8943/f6p0/1431
OG0000727	transcript_HQ_P2_transcript10991/f3p0/2411, transcript_HQ_P2_transcript2483/f2p0/3918, transcript_HQ_P2_transcript3502/f8p0/3586, transcript_HQ_P2_transcript8648/f3p0/2696	transcript_HQ_E1_1_transcript1007/f4p0/3595	transcript_HQ_E2_1_transcript2878/f4p0/2717	transcript_HQ_E3_1_transcript1258/f3p0/2472
OG0000728	transcript_HQ_P2_transcript18417/f41p0/1385	transcript_HQ_E1_1_transcript10987/f2p0/1865, transcript_HQ_E1_1_transcript16981/f58p0/1382	transcript_HQ_E2_1_transcript12656/f2p0/1790, transcript_HQ_E2_1_transcript19850/f2p0/1432	transcript_HQ_E3_1_transcript18522/f2p0/908, transcript_HQ_E3_1_transcript6976/f93p0/1341
OG0000729	transcript_HQ_P2_transcript18811/f2p0/1291, transcript_HQ_P2_transcript6490/f2p0/2966, transcript_HQ_P2_transcript9797/f3p0/2527	transcript_HQ_E1_1_transcript13707/f2p0/1640, transcript_HQ_E1_1_transcript19384/f5p0/1277	transcript_HQ_E2_1_transcript19155/f3p0/1301	transcript_HQ_E3_1_transcript9046/f6p0/1422
OG0000730	transcript_HQ_P2_transcript1042/f2p0/4850, transcript_HQ_P2_transcript1501/f2p0/4167, transcript_HQ_P2_transcript287/f2p0/5863	transcript_HQ_E1_1_transcript128/f2p0/4961, transcript_HQ_E1_1_transcript479/f3p0/4093	transcript_HQ_E2_1_transcript11153/f3p0/1884, transcript_HQ_E2_1_transcript18656/f2p0/1457
OG0000731	transcript_HQ_P2_transcript10982/f3p0/2402, transcript_HQ_P2_transcript11092/f2p0/2404, transcript_HQ_P2_transcript11334/f3p0/2373, transcript_HQ_P2_transcript16866/f10p0/1723, transcript_HQ_P2_transcript18372/f2p0/1418	transcript_HQ_E1_1_transcript12817/f7p0/1732		transcript_HQ_E3_1_transcript8053/f2p0/1001
OG0000732	transcript_HQ_P2_transcript12213/f2p0/2264, transcript_HQ_P2_transcript13597/f162p0/1846, transcript_HQ_P2_transcript15576/f5p0/1886, transcript_HQ_P2_transcript9762/f161p0/2485	transcript_HQ_E1_1_transcript10852/f106p0/1837, transcript_HQ_E1_1_transcript11013/f3p0/1860, transcript_HQ_E1_1_transcript16181/f215p0/1436
OG0000733	transcript_HQ_P2_transcript15863/f3p0/1856, transcript_HQ_P2_transcript17408/f6p0/1621	transcript_HQ_E1_1_transcript10370/f2p0/1912, transcript_HQ_E1_1_transcript11024/f19p0/1713, transcript_HQ_E1_1_transcript15082/f12p0/1549		transcript_HQ_E3_1_transcript11122/f2p0/1294, transcript_HQ_E3_1_transcript9715/f2p0/1392
OG0000734	transcript_HQ_P2_transcript15826/f5p0/1856	transcript_HQ_E1_1_transcript11030/f4p0/1863	transcript_HQ_E2_1_transcript16275/f2p0/1576, transcript_HQ_E2_1_transcript23326/f6p0/1234, transcript_HQ_E2_1_transcript27403/f8p0/1025	transcript_HQ_E3_1_transcript19829/f2p0/849, transcript_HQ_E3_1_transcript3420/f2p0/1951
OG0000735	transcript_HQ_P2_transcript15077/f2p0/1957, transcript_HQ_P2_transcript15310/f2p0/1932, transcript_HQ_P2_transcript19591/f7p0/1010	transcript_HQ_E1_1_transcript10136/f2p0/1963	transcript_HQ_E2_1_transcript25166/f7p0/1060, transcript_HQ_E2_1_transcript26160/f30p0/1049	transcript_HQ_E3_1_transcript15545/f20p0/1047
OG0000736	transcript_HQ_P2_transcript17667/f2p0/1579	transcript_HQ_E1_1_transcript12860/f2p0/1723, transcript_HQ_E1_1_transcript12905/f3p0/1708, transcript_HQ_E1_1_transcript20935/f3p0/1163	transcript_HQ_E2_1_transcript27778/f2p0/983	transcript_HQ_E3_1_transcript22127/f2p0/730, transcript_HQ_E3_1_transcript25451/f5p0/507
OG0000737	transcript_HQ_P2_transcript15876/f3p0/1855, transcript_HQ_P2_transcript16813/f2p0/1723	transcript_HQ_E1_1_transcript11970/f2p0/1802, transcript_HQ_E1_1_transcript12865/f4p0/1716, transcript_HQ_E1_1_transcript14673/f2p0/1603	transcript_HQ_E2_1_transcript9455/f3p0/1999	transcript_HQ_E3_1_transcript13353/f7p0/1169
OG0000738	transcript_HQ_P2_transcript7678/f4p0/2778, transcript_HQ_P2_transcript7980/f3p0/2746	transcript_HQ_E1_1_transcript11962/f3p0/1779, transcript_HQ_E1_1_transcript3524/f3p0/2736	transcript_HQ_E2_1_transcript6009/f5p0/2298, transcript_HQ_E2_1_transcript846/f6p0/3462	transcript_HQ_E3_1_transcript7779/f2p0/1523
OG0000739	transcript_HQ_P2_transcript17197/f4p0/1650, transcript_HQ_P2_transcript17327/f5p0/1628	transcript_HQ_E1_1_transcript13805/f7p0/1640, transcript_HQ_E1_1_transcript14166/f4p0/1613	transcript_HQ_E2_1_transcript15044/f26p0/1521, transcript_HQ_E2_1_transcript26978/f2p0/1038	transcript_HQ_E3_1_transcript7482/f13p0/1533
OG0000740	transcript_HQ_P2_transcript4400/f12p0/3346, transcript_HQ_P2_transcript6882/f2p0/2903	transcript_HQ_E1_1_transcript1383/f2p0/3312, transcript_HQ_E1_1_transcript3061/f2p0/2825	transcript_HQ_E2_1_transcript2937/f23p0/2577	transcript_HQ_E3_1_transcript3297/f2p0/2001, transcript_HQ_E3_1_transcript565/f2p0/2809
OG0000741	transcript_HQ_P2_transcript16253/f2p0/1805, transcript_HQ_P2_transcript16880/f2p0/1717, transcript_HQ_P2_transcript16998/f5p0/1682	transcript_HQ_E1_1_transcript102/f2p0/5103, transcript_HQ_E1_1_transcript12956/f60p0/1682	transcript_HQ_E2_1_transcript17989/f4p0/1487	transcript_HQ_E3_1_transcript7019/f4p0/1528
OG0000742	transcript_HQ_P2_transcript17625/f2p0/1587	transcript_HQ_E1_1_transcript14735/f4p0/1588, transcript_HQ_E1_1_transcript19325/f4p0/1297, transcript_HQ_E1_1_transcript20327/f2p0/1226	transcript_HQ_E2_1_transcript17116/f3p0/1537, transcript_HQ_E2_1_transcript18332/f3p0/1477	transcript_HQ_E3_1_transcript8549/f28p0/1422
OG0000743	transcript_HQ_P2_transcript3360/f121p0/3483, transcript_HQ_P2_transcript3761/f123p0/3438	transcript_HQ_E1_1_transcript1202/f53p0/3477	transcript_HQ_E2_1_transcript1414/f14p0/3124, transcript_HQ_E2_1_transcript22466/f2p0/1274	transcript_HQ_E3_1_transcript1039/f2p0/2539, transcript_HQ_E3_1_transcript1699/f2p0/2337
OG0000744	transcript_HQ_P2_transcript18298/f3p0/1438	transcript_HQ_E1_1_transcript14743/f3p0/1604, transcript_HQ_E1_1_transcript16783/f18p0/1401, transcript_HQ_E1_1_transcript18047/f10p0/1345, transcript_HQ_E1_1_transcript18292/f3p0/1358, transcript_HQ_E1_1_transcript5405/f2p0/2430		transcript_HQ_E3_1_transcript5226/f2p0/1753
OG0000745	transcript_HQ_P2_transcript4021/f2p0/3453, transcript_HQ_P2_transcript4245/f5p0/3412, transcript_HQ_P2_transcript4554/f2p0/3309	transcript_HQ_E1_1_transcript10212/f3p0/1921	transcript_HQ_E2_1_transcript22889/f3p0/1243, transcript_HQ_E2_1_transcript5334/f3p0/2363	transcript_HQ_E3_1_transcript6307/f2p0/1639
OG0000746	transcript_HQ_P2_transcript16535/f4p0/1781	transcript_HQ_E1_1_transcript12059/f3p0/1780, transcript_HQ_E1_1_transcript12573/f5p0/1747, transcript_HQ_E1_1_transcript20921/f2p0/1199, transcript_HQ_E1_1_transcript22786/f2p0/1013	transcript_HQ_E2_1_transcript7107/f2p0/2188	transcript_HQ_E3_1_transcript3632/f6p0/1956
OG0000747	transcript_HQ_P2_transcript4016/f2p0/3446, transcript_HQ_P2_transcript4210/f4p0/3388, transcript_HQ_P2_transcript4436/f4p0/3333	transcript_HQ_E1_1_transcript13233/f3p0/1699, transcript_HQ_E1_1_transcript13890/f2p0/1647	transcript_HQ_E2_1_transcript642/f2p0/3580	transcript_HQ_E3_1_transcript501/f2p0/2858
OG0000748	transcript_HQ_P2_transcript16547/f4p0/1786	transcript_HQ_E1_1_transcript12073/f4p0/1786	transcript_HQ_E2_1_transcript10116/f3p0/1950, transcript_HQ_E2_1_transcript8811/f22p0/2015, transcript_HQ_E2_1_transcript8862/f46p0/1971	transcript_HQ_E3_1_transcript10360/f2p0/1352, transcript_HQ_E3_1_transcript5296/f24p0/1674
OG0000749	transcript_HQ_P2_transcript11157/f4p0/2381, transcript_HQ_P2_transcript2785/f2p0/3818, transcript_HQ_P2_transcript3266/f2p0/3617	transcript_HQ_E1_1_transcript1391/f2p0/3382, transcript_HQ_E1_1_transcript619/f30p0/3594	transcript_HQ_E2_1_transcript12117/f2p0/1833	transcript_HQ_E3_1_transcript132/f2p0/3425
OG0000750	transcript_HQ_P2_transcript3747/f4p0/3474	transcript_HQ_E1_1_transcript1116/f5p0/3579, transcript_HQ_E1_1_transcript1166/f4p0/3530, transcript_HQ_E1_1_transcript3314/f5p0/2753, transcript_HQ_E1_1_transcript7490/f3p0/2163, transcript_HQ_E1_1_transcript7490/f3p0/2163		transcript_HQ_E3_1_transcript4727/f2p0/1795
OG0000751	transcript_HQ_P2_transcript15296/f3p0/1896	transcript_HQ_E1_1_transcript10267/f2p0/1926	transcript_HQ_E2_1_transcript11649/f2p0/1845, transcript_HQ_E2_1_transcript13648/f2p0/1759, transcript_HQ_E2_1_transcript16045/f3p0/1427, transcript_HQ_E2_1_transcript23723/f2p0/1207	transcript_HQ_E3_1_transcript15582/f3p0/1051
OG0000752	transcript_HQ_P2_transcript7798/f4p0/2773	transcript_HQ_E1_1_transcript14865/f5p0/1570, transcript_HQ_E1_1_transcript2745/f29p0/2903	transcript_HQ_E2_1_transcript13917/f2p0/1712, transcript_HQ_E2_1_transcript6193/f4p0/2272, transcript_HQ_E2_1_transcript6813/f2p0/2211	transcript_HQ_E3_1_transcript4500/f2p0/1841
OG0000753	transcript_HQ_P2_transcript8205/f2p0/2728, transcript_HQ_P2_transcript8892/f3p0/2647	transcript_HQ_E1_1_transcript13979/f2p0/1668, transcript_HQ_E1_1_transcript2033/f3p0/3130	transcript_HQ_E2_1_transcript3956/f2p0/2547, transcript_HQ_E2_1_transcript4121/f5p0/2519, transcript_HQ_E2_1_transcript4416/f3p0/2489
OG0000754	transcript_HQ_P2_transcript12502/f4p0/2251, transcript_HQ_P2_transcript12808/f5p0/2203	transcript_HQ_E1_1_transcript12162/f3p0/1757, transcript_HQ_E1_1_transcript6778/f4p0/2276	transcript_HQ_E2_1_transcript16562/f34p0/1469, transcript_HQ_E2_1_transcript17093/f3p0/1518, transcript_HQ_E2_1_transcript17996/f7p0/1454
OG0000755	transcript_HQ_P2_transcript19996/f4p0/849	transcript_HQ_E1_1_transcript10329/f2p0/1923	transcript_HQ_E2_1_transcript14455/f28p0/1656, transcript_HQ_E2_1_transcript28468/f2p0/938, transcript_HQ_E2_1_transcript29768/f10p0/819	transcript_HQ_E3_1_transcript15641/f2p0/1054, transcript_HQ_E3_1_transcript17362/f3p0/975
OG0000756	transcript_HQ_P2_transcript12366/f9p0/2259, transcript_HQ_P2_transcript17276/f3p0/1645, transcript_HQ_P2_transcript17590/f2p0/1580	transcript_HQ_E1_1_transcript13998/f23p0/1625, transcript_HQ_E1_1_transcript14426/f23p0/1570	transcript_HQ_E2_1_transcript25145/f39p0/1020	transcript_HQ_E3_1_transcript8506/f5p0/1459
OG0000757		transcript_HQ_E1_1_transcript13102/f2p0/1712, transcript_HQ_E1_1_transcript21990/f3p0/1049	transcript_HQ_E2_1_transcript1720/f2p0/3045	transcript_HQ_E3_1_transcript10953/f3p0/1312, transcript_HQ_E3_1_transcript13143/f2p0/1202, transcript_HQ_E3_1_transcript9389/f3p0/1384, transcript_HQ_E3_1_transcript9953/f5p0/1300
OG0000758	transcript_HQ_P2_transcript12147/f2p0/2314	transcript_HQ_E1_1_transcript14029/f11p0/1625, transcript_HQ_E1_1_transcript3892/f3p0/2654	transcript_HQ_E2_1_transcript11253/f2p0/1896, transcript_HQ_E2_1_transcript15015/f2p0/1663, transcript_HQ_E2_1_transcript21838/f3p0/1306, transcript_HQ_E2_1_transcript8149/f2p0/2099
OG0000759	transcript_HQ_P2_transcript12738/f4p0/2206, transcript_HQ_P2_transcript13242/f2p0/2166	transcript_HQ_E1_1_transcript14931/f2p0/1614	transcript_HQ_E2_1_transcript10235/f6p0/1943, transcript_HQ_E2_1_transcript10644/f14p0/1882	transcript_HQ_E3_1_transcript1930/f4p0/2257, transcript_HQ_E3_1_transcript2108/f2p0/2222
OG0000760	transcript_HQ_P2_transcript2157/f2p0/4046, transcript_HQ_P2_transcript3588/f41p0/3004, transcript_HQ_P2_transcript4392/f4p0/3327	transcript_HQ_E1_1_transcript1129/f2p0/3538, transcript_HQ_E1_1_transcript751/f3p0/3801	transcript_HQ_E2_1_transcript471/f24p0/3757	transcript_HQ_E3_1_transcript11486/f2p0/1294
OG0000761	transcript_HQ_P2_transcript11877/f2p0/2315, transcript_HQ_P2_transcript16807/f2p0/1767, transcript_HQ_P2_transcript18063/f2p0/1459	transcript_HQ_E1_1_transcript12237/f2p0/1765, transcript_HQ_E1_1_transcript16872/f2p0/1458	transcript_HQ_E2_1_transcript7088/f4p0/2151	transcript_HQ_E3_1_transcript1025/f2p0/2548
OG0000762	transcript_HQ_P2_transcript2268/f2p0/4000, transcript_HQ_P2_transcript3755/f38p0/3477, transcript_HQ_P2_transcript3963/f5p0/3463, transcript_HQ_P2_transcript4161/f5p0/3438	transcript_HQ_E1_1_transcript1224/f2p0/3511, transcript_HQ_E1_1_transcript1230/f5p0/3495		transcript_HQ_E3_1_transcript1300/f2p0/2444
OG0000763	transcript_HQ_P2_transcript17897/f3p0/1532	transcript_HQ_E1_1_transcript12242/f4p0/1770, transcript_HQ_E1_1_transcript19244/f64p0/1211, transcript_HQ_E1_1_transcript21571/f7p0/1130, transcript_HQ_E1_1_transcript7566/f2p0/2162	transcript_HQ_E2_1_transcript8264/f2p0/2080	transcript_HQ_E3_1_transcript8760/f2p0/1438
OG0000764	transcript_HQ_P2_transcript1244/f2p0/4662	transcript_HQ_E1_1_transcript10417/f2p0/1903, transcript_HQ_E1_1_transcript14998/f2p0/1580	transcript_HQ_E2_1_transcript16254/f2p0/1584, transcript_HQ_E2_1_transcript261/f2p0/4117	transcript_HQ_E3_1_transcript2180/f2p0/2206, transcript_HQ_E3_1_transcript3928/f2p0/1899
OG0000765		transcript_HQ_E1_1_transcript14103/f2p0/1631	transcript_HQ_E2_1_transcript11829/f4p0/1837, transcript_HQ_E2_1_transcript12745/f2p0/1783, transcript_HQ_E2_1_transcript26657/f2p0/1056, transcript_HQ_E2_1_transcript4421/f3p0/2469, transcript_HQ_E2_1_transcript5198/f2p0/2402	transcript_HQ_E3_1_transcript8986/f2p0/1439
OG0000766	transcript_HQ_P2_transcript16051/f3p0/1845	transcript_HQ_E1_1_transcript11313/f4p0/1820	transcript_HQ_E2_1_transcript4892/f2p0/2339	transcript_HQ_E3_1_transcript13862/f5p0/1158, transcript_HQ_E3_1_transcript1933/f8p0/2209, transcript_HQ_E3_1_transcript2033/f3p0/2214, transcript_HQ_E3_1_transcript3542/f2p0/1953
OG0000767	transcript_HQ_P2_transcript13179/f7p0/2162, transcript_HQ_P2_transcript17687/f11p0/1566, transcript_HQ_P2_transcript18592/f2p0/1365	transcript_HQ_E1_1_transcript15025/f2p0/1563, transcript_HQ_E1_1_transcript15652/f3p0/1542, transcript_HQ_E1_1_transcript16624/f9p0/1365		transcript_HQ_E3_1_transcript12258/f3p0/1231
OG0000768	transcript_HQ_P2_transcript16457/f7p0/1750	transcript_HQ_E1_1_transcript12622/f9p0/1730, transcript_HQ_E1_1_transcript15030/f2p0/1576	transcript_HQ_E2_1_transcript12155/f2p0/1813, transcript_HQ_E2_1_transcript16674/f4p0/1569	transcript_HQ_E3_1_transcript10207/f2p0/1354, transcript_HQ_E3_1_transcript13333/f4p0/1191
OG0000769	transcript_HQ_P2_transcript19115/f2p0/1189	transcript_HQ_E1_1_transcript11363/f5p0/1825, transcript_HQ_E1_1_transcript20420/f6p0/1204	transcript_HQ_E2_1_transcript23528/f6p0/1222, transcript_HQ_E2_1_transcript26449/f2p0/1066, transcript_HQ_E2_1_transcript28528/f3p0/938	transcript_HQ_E3_1_transcript12746/f12p0/1200
OG0000770	transcript_HQ_P2_transcript13548/f166p0/2098, transcript_HQ_P2_transcript1887/f2p0/4202, transcript_HQ_P2_transcript646/f2p0/5251	transcript_HQ_E1_1_transcript13241/f3p0/1700, transcript_HQ_E1_1_transcript6635/f57p0/2073		transcript_HQ_E3_1_transcript11787/f2p0/1262, transcript_HQ_E3_1_transcript9233/f2p0/1431
OG0000771	transcript_HQ_P2_transcript15937/f2p0/1863	transcript_HQ_E1_1_transcript10491/f2p0/1895, transcript_HQ_E1_1_transcript17377/f3p0/1423	transcript_HQ_E2_1_transcript22034/f5p0/1282, transcript_HQ_E2_1_transcript23809/f3p0/1193	transcript_HQ_E3_1_transcript17430/f9p0/966, transcript_HQ_E3_1_transcript19700/f2p0/852
OG0000772	transcript_HQ_P2_transcript3646/f14p0/3551, transcript_HQ_P2_transcript6115/f2p0/3006	transcript_HQ_E1_1_transcript1141/f3p0/3543, transcript_HQ_E1_1_transcript2394/f6p0/3016	transcript_HQ_E2_1_transcript4644/f6p0/2450, transcript_HQ_E2_1_transcript665/f7p0/3569	transcript_HQ_E3_1_transcript402/f2p0/2963
OG0000773	transcript_HQ_P2_transcript17731/f3p0/1542, transcript_HQ_P2_transcript6863/f2p0/2919, transcript_HQ_P2_transcript6985/f2p0/2902, transcript_HQ_P2_transcript9877/f2p0/2519	transcript_HQ_E1_1_transcript15119/f13p0/1543, transcript_HQ_E1_1_transcript15927/f5p0/1506, transcript_HQ_E1_1_transcript2506/f4p0/2981
OG0000774	transcript_HQ_P2_transcript14985/f2p0/1972, transcript_HQ_P2_transcript15226/f2p0/1933, transcript_HQ_P2_transcript15977/f5p0/1842	transcript_HQ_E1_1_transcript13282/f14p0/1677	transcript_HQ_E2_1_transcript7206/f19p0/2086	transcript_HQ_E3_1_transcript2111/f3p0/2176, transcript_HQ_E3_1_transcript5026/f3p0/1768
OG0000775	transcript_HQ_P2_transcript3981/f16p0/3377	transcript_HQ_E1_1_transcript1421/f3p0/3382, transcript_HQ_E1_1_transcript2214/f2p0/3091	transcript_HQ_E2_1_transcript5616/f2p0/2341, transcript_HQ_E2_1_transcript648/f4p0/3561	transcript_HQ_E3_1_transcript1103/f2p0/2523, transcript_HQ_E3_1_transcript5097/f3p0/1770
OG0000776	transcript_HQ_P2_transcript2934/f8p0/3781, transcript_HQ_P2_transcript3638/f14p0/3554, transcript_HQ_P2_transcript4251/f2p0/3381, transcript_HQ_P2_transcript6034/f5p0/3037	transcript_HQ_E1_1_transcript1143/f7p0/3590, transcript_HQ_E1_1_transcript724/f3p0/3716	transcript_HQ_E2_1_transcript5459/f2p0/2338
OG0000777	transcript_HQ_P2_transcript19781/f5p0/941	transcript_HQ_E1_1_transcript10531/f5p0/1898, transcript_HQ_E1_1_transcript22972/f10p0/977	transcript_HQ_E2_1_transcript17415/f3p0/1520, transcript_HQ_E2_1_transcript30835/f3p0/710, transcript_HQ_E2_1_transcript31131/f3p0/586	transcript_HQ_E3_1_transcript12781/f2p0/1209
OG0000778	transcript_HQ_P2_transcript3829/f7p0/3479, transcript_HQ_P2_transcript4223/f2p0/3387	transcript_HQ_E1_1_transcript1239/f2p0/3479	transcript_HQ_E2_1_transcript16570/f2p0/1564, transcript_HQ_E2_1_transcript20894/f2p0/1349, transcript_HQ_E2_1_transcript8642/f2p0/2061	transcript_HQ_E3_1_transcript68/f2p0/3737
OG0000779	transcript_HQ_P2_transcript11265/f2p0/2378, transcript_HQ_P2_transcript16723/f3p0/1749	transcript_HQ_E1_1_transcript12417/f2p0/1751	transcript_HQ_E2_1_transcript11068/f3p0/1889, transcript_HQ_E2_1_transcript17900/f2p0/1510, transcript_HQ_E2_1_transcript3203/f2p0/2664	transcript_HQ_E3_1_transcript3359/f3p0/1979
OG0000780	transcript_HQ_P2_transcript17467/f30p0/1553	transcript_HQ_E1_1_transcript12421/f84p0/1553, transcript_HQ_E1_1_transcript16447/f2p0/1482	transcript_HQ_E2_1_transcript14206/f30p0/1485	transcript_HQ_E3_1_transcript3476/f2p0/1958, transcript_HQ_E3_1_transcript4326/f2p0/1845, transcript_HQ_E3_1_transcript5101/f2p0/1762
OG0000781	transcript_HQ_P2_transcript15463/f5p0/1853, transcript_HQ_P2_transcript15857/f13p0/1830	transcript_HQ_E1_1_transcript10783/f11p0/1868, transcript_HQ_E1_1_transcript11501/f11p0/1827	transcript_HQ_E2_1_transcript17109/f4p0/1539, transcript_HQ_E2_1_transcript3472/f2p0/2600	transcript_HQ_E3_1_transcript5550/f15p0/1549
OG0000782	transcript_HQ_P2_transcript1798/f3p0/4249, transcript_HQ_P2_transcript2151/f2p0/4062, transcript_HQ_P2_transcript2191/f4p0/4028, transcript_HQ_P2_transcript4220/f5p0/3361, transcript_HQ_P2_transcript4549/f18p0/3304	transcript_HQ_E1_1_transcript1523/f16p0/3298	transcript_HQ_E2_1_transcript178/f3p0/4131
OG0000783	transcript_HQ_P2_transcript12239/f11p0/2239, transcript_HQ_P2_transcript15696/f10p0/1876	transcript_HQ_E1_1_transcript10616/f7p0/1878, transcript_HQ_E1_1_transcript6806/f4p0/2256	transcript_HQ_E2_1_transcript12968/f2p0/1767, transcript_HQ_E2_1_transcript8702/f2p0/2052	transcript_HQ_E3_1_transcript8300/f3p0/1477
OG0000784	transcript_HQ_P2_transcript4139/f8p0/3399, transcript_HQ_P2_transcript4298/f17p0/3362, transcript_HQ_P2_transcript7547/f3p0/2751	transcript_HQ_E1_1_transcript12477/f2p0/1740, transcript_HQ_E1_1_transcript15657/f2p0/1527	transcript_HQ_E2_1_transcript18033/f2p0/1500	transcript_HQ_E3_1_transcript270/f2p0/3095
OG0000785	transcript_HQ_P2_transcript388/f2p0/5654, transcript_HQ_P2_transcript5947/f2p0/3061, transcript_HQ_P2_transcript5979/f6p0/3038, transcript_HQ_P2_transcript6068/f2p0/3025, transcript_HQ_P2_transcript7116/f2p0/2884	transcript_HQ_E1_1_transcript11530/f3p0/1820, transcript_HQ_E1_1_transcript844/f2p0/3721
OG0000786	transcript_HQ_P2_transcript18099/f3p0/1485	transcript_HQ_E1_1_transcript14350/f2p0/1626	transcript_HQ_E2_1_transcript10826/f3p0/1891, transcript_HQ_E2_1_transcript7481/f2p0/2159	transcript_HQ_E3_1_transcript7097/f3p0/1584, transcript_HQ_E3_1_transcript7603/f2p0/1543, transcript_HQ_E3_1_transcript7776/f2p0/1529
OG0000787	transcript_HQ_P2_transcript7065/f7p0/2867	transcript_HQ_E1_1_transcript11554/f4p0/1832, transcript_HQ_E1_1_transcript13534/f2p0/1669, transcript_HQ_E1_1_transcript3429/f2p0/2758	transcript_HQ_E2_1_transcript19556/f3p0/1423, transcript_HQ_E2_1_transcript22981/f3p0/1250	transcript_HQ_E3_1_transcript17045/f19p0/948
OG0000788	transcript_HQ_P2_transcript6832/f3p0/2923	transcript_HQ_E1_1_transcript1251/f2p0/3471, transcript_HQ_E1_1_transcript2584/f3p0/2972	transcript_HQ_E2_1_transcript8376/f2p0/2095	transcript_HQ_E3_1_transcript4401/f9p0/1839, transcript_HQ_E3_1_transcript794/f3p0/2657, transcript_HQ_E3_1_transcript954/f2p0/2583
OG0000789	transcript_HQ_P2_transcript18341/f2p0/1426, transcript_HQ_P2_transcript18921/f3p0/1258	transcript_HQ_E1_1_transcript10656/f3p0/1889, transcript_HQ_E1_1_transcript19296/f2p0/1285, transcript_HQ_E1_1_transcript19983/f4p0/1241	transcript_HQ_E2_1_transcript22866/f8p0/1248	transcript_HQ_E3_1_transcript7232/f2p0/1576
OG0000790		transcript_HQ_E1_1_transcript10721/f2p0/1882, transcript_HQ_E1_1_transcript15331/f2p0/1557, transcript_HQ_E1_1_transcript15747/f14p0/1518, transcript_HQ_E1_1_transcript17834/f41p0/1341, transcript_HQ_E1_1_transcript18983/f2p0/1305, transcript_HQ_E1_1_transcript19238/f5p0/1295, transcript_HQ_E1_1_transcript3120/f3p0/2825
OG0000791	transcript_HQ_P2_transcript2918/f3p0/3740, transcript_HQ_P2_transcript3498/f2p0/3609, transcript_HQ_P2_transcript3668/f7p0/3567, transcript_HQ_P2_transcript3773/f4p0/3508	transcript_HQ_E1_1_transcript1070/f3p0/3575, transcript_HQ_E1_1_transcript6661/f2p0/2277	transcript_HQ_E2_1_transcript401/f2p0/3879
OG0000792	transcript_HQ_P2_transcript2870/f12p0/3818, transcript_HQ_P2_transcript2890/f5p0/3735, transcript_HQ_P2_transcript3154/f12p0/3694, transcript_HQ_P2_transcript3263/f3p0/3660, transcript_HQ_P2_transcript3282/f54p0/3639, transcript_HQ_P2_transcript3380/f2p0/3645	transcript_HQ_E1_1_transcript13489/f2p0/1690
OG0000793	transcript_HQ_P2_transcript3398/f4p0/3637, transcript_HQ_P2_transcript4051/f2p0/3430, transcript_HQ_P2_transcript4609/f9p0/3290, transcript_HQ_P2_transcript6425/f2p0/2978, transcript_HQ_P2_transcript8213/f2p0/2721	transcript_HQ_E1_1_transcript1071/f3p0/3587		transcript_HQ_E3_1_transcript2519/f2p0/2122
OG0000794	transcript_HQ_P2_transcript17101/f3p0/1680, transcript_HQ_P2_transcript17401/f3p0/1625, transcript_HQ_P2_transcript3656/f7p0/3535	transcript_HQ_E1_1_transcript14415/f2p0/1607	transcript_HQ_E2_1_transcript25383/f11p0/1039	transcript_HQ_E3_1_transcript3714/f2p0/1934, transcript_HQ_E3_1_transcript6159/f2p0/1662
OG0000795	transcript_HQ_P2_transcript16362/f2p0/1791, transcript_HQ_P2_transcript17248/f3p0/1663, transcript_HQ_P2_transcript18108/f2p0/1484	transcript_HQ_E1_1_transcript14424/f2p0/1605	transcript_HQ_E2_1_transcript10304/f3p0/1916, transcript_HQ_E2_1_transcript15887/f9p0/1594	transcript_HQ_E3_1_transcript3213/f2p0/2009
OG0000796	transcript_HQ_P2_transcript1636/f4p0/4341	transcript_HQ_E1_1_transcript1351/f2p0/3417, transcript_HQ_E1_1_transcript327/f6p0/4335, transcript_HQ_E1_1_transcript5218/f2p0/2495	transcript_HQ_E2_1_transcript28349/f3p0/967, transcript_HQ_E2_1_transcript3641/f2p0/2594	transcript_HQ_E3_1_transcript79/f2p0/3633
OG0000797	transcript_HQ_P2_transcript13650/f3p0/2114, transcript_HQ_P2_transcript13685/f7p0/2120, transcript_HQ_P2_transcript16161/f2p0/1817	transcript_HQ_E1_1_transcript11655/f2p0/1812, transcript_HQ_E1_1_transcript7999/f3p0/2121, transcript_HQ_E1_1_transcript8046/f4p0/2099		transcript_HQ_E3_1_transcript795/f2p0/2530
OG0000798	transcript_HQ_P2_transcript16606/f6p0/1754, transcript_HQ_P2_transcript17017/f8p0/1654, transcript_HQ_P2_transcript19416/f2p0/1106	transcript_HQ_E1_1_transcript12611/f4p0/1739	transcript_HQ_E2_1_transcript12810/f5p0/1781	transcript_HQ_E3_1_transcript4808/f3p0/1787, transcript_HQ_E3_1_transcript8893/f2p0/1439
OG0000799	transcript_HQ_P2_transcript12477/f2p0/2230	transcript_HQ_E1_1_transcript15417/f2p0/1536, transcript_HQ_E1_1_transcript7024/f2p0/2226	transcript_HQ_E2_1_transcript13987/f2p0/1708, transcript_HQ_E2_1_transcript18535/f8p0/1457	transcript_HQ_E3_1_transcript4329/f2p0/1850, transcript_HQ_E3_1_transcript5247/f4p0/1732
OG0000800	transcript_HQ_P2_transcript14902/f6p0/1980	transcript_HQ_E1_1_transcript15438/f82p0/1498	transcript_HQ_E2_1_transcript4444/f4p0/2446, transcript_HQ_E2_1_transcript4743/f2p0/2437	transcript_HQ_E3_1_transcript10013/f23p0/1322, transcript_HQ_E3_1_transcript7854/f8p0/1514, transcript_HQ_E3_1_transcript9556/f12p0/1398
OG0000801	transcript_HQ_P2_transcript15850/f18p0/1861	transcript_HQ_E1_1_transcript10771/f44p0/1816, transcript_HQ_E1_1_transcript7786/f2p0/2146	transcript_HQ_E2_1_transcript23441/f10p0/1219, transcript_HQ_E2_1_transcript5033/f3p0/2382, transcript_HQ_E2_1_transcript5999/f2p0/2289	transcript_HQ_E3_1_transcript2439/f3p0/2133
OG0000802	transcript_HQ_P2_transcript17911/f3p0/1516, transcript_HQ_P2_transcript18011/f2p0/1502	transcript_HQ_E1_1_transcript15455/f6p0/1521, transcript_HQ_E1_1_transcript16112/f3p0/1502	transcript_HQ_E2_1_transcript14167/f2p0/1657, transcript_HQ_E2_1_transcript24790/f2p0/1158	transcript_HQ_E3_1_transcript22372/f3p0/719
OG0000803		transcript_HQ_E1_1_transcript11745/f3p0/1806, transcript_HQ_E1_1_transcript23623/f16p0/870, transcript_HQ_E1_1_transcript24548/f3p0/688, transcript_HQ_E1_1_transcript5942/f3p0/2356	transcript_HQ_E2_1_transcript30210/f3p0/788	transcript_HQ_E3_1_transcript23859/f25p0/622, transcript_HQ_E3_1_transcript24715/f2p0/574
OG0000804	transcript_HQ_P2_transcript17979/f10p0/1510, transcript_HQ_P2_transcript3591/f13p0/3560	transcript_HQ_E1_1_transcript1083/f4p0/3567, transcript_HQ_E1_1_transcript15613/f9p0/1529	transcript_HQ_E2_1_transcript10707/f4p0/1902, transcript_HQ_E2_1_transcript14405/f8p0/1678	transcript_HQ_E3_1_transcript9532/f3p0/1403
OG0000805	transcript_HQ_P2_transcript19304/f6p0/1143	transcript_HQ_E1_1_transcript15533/f2p0/1544, transcript_HQ_E1_1_transcript19758/f3p0/1260, transcript_HQ_E1_1_transcript20516/f91p0/1087	transcript_HQ_E2_1_transcript31216/f17p0/602	transcript_HQ_E3_1_transcript13060/f2p0/1188, transcript_HQ_E3_1_transcript22978/f8p0/693
OG0000806		transcript_HQ_E1_1_transcript17273/f6p0/1424, transcript_HQ_E1_1_transcript17683/f3p0/1399, transcript_HQ_E1_1_transcript4798/f2p0/2521	transcript_HQ_E2_1_transcript22025/f2p0/1291, transcript_HQ_E2_1_transcript26664/f2p0/1069	transcript_HQ_E3_1_transcript3415/f3p0/1967, transcript_HQ_E3_1_transcript3708/f4p0/1930
OG0000807	transcript_HQ_P2_transcript17811/f8p0/1541, transcript_HQ_P2_transcript18018/f6p0/1477	transcript_HQ_E1_1_transcript16400/f33p0/1463, transcript_HQ_E1_1_transcript16882/f2p0/1449	transcript_HQ_E2_1_transcript19175/f3p0/1436, transcript_HQ_E2_1_transcript23105/f6p0/1240	transcript_HQ_E3_1_transcript12249/f4p0/1242
OG0000808	transcript_HQ_P2_transcript18817/f5p0/1286, transcript_HQ_P2_transcript20652/f2p0/488	transcript_HQ_E1_1_transcript19028/f80p0/1286, transcript_HQ_E1_1_transcript8001/f2p0/2142	transcript_HQ_E2_1_transcript19374/f11p0/1410	transcript_HQ_E3_1_transcript3228/f3p0/2002, transcript_HQ_E3_1_transcript4067/f5p0/1843
OG0000809	transcript_HQ_P2_transcript13005/f14p0/2183, transcript_HQ_P2_transcript5047/f14p0/3166, transcript_HQ_P2_transcript5313/f6p0/3135, transcript_HQ_P2_transcript5819/f2p0/3083	transcript_HQ_E1_1_transcript1907/f2p0/3182, transcript_HQ_E1_1_transcript7677/f13p0/2111		transcript_HQ_E3_1_transcript19477/f5p0/865
OG0000810	transcript_HQ_P2_transcript18301/f33p0/1400	transcript_HQ_E1_1_transcript17381/f121p0/1395, transcript_HQ_E1_1_transcript20002/f3p0/1234	transcript_HQ_E2_1_transcript2264/f4p0/2865	transcript_HQ_E3_1_transcript7726/f4p0/1532, transcript_HQ_E3_1_transcript8838/f5p0/1435, transcript_HQ_E3_1_transcript8928/f5p0/1453
OG0000811	transcript_HQ_P2_transcript19256/f4p0/1142	transcript_HQ_E1_1_transcript19975/f2p0/1226, transcript_HQ_E1_1_transcript20984/f5p0/1177	transcript_HQ_E2_1_transcript10463/f2p0/1923, transcript_HQ_E2_1_transcript28508/f2p0/937	transcript_HQ_E3_1_transcript18214/f2p0/927, transcript_HQ_E3_1_transcript20005/f5p0/842
OG0000812	transcript_HQ_P2_transcript19494/f2p0/1065	transcript_HQ_E1_1_transcript17385/f2p0/1418, transcript_HQ_E1_1_transcript22732/f2p0/1013	transcript_HQ_E2_1_transcript27769/f7p0/979	transcript_HQ_E3_1_transcript12141/f18p0/1187, transcript_HQ_E3_1_transcript16870/f3p0/996, transcript_HQ_E3_1_transcript9738/f2p0/1376
OG0000813	transcript_HQ_P2_transcript11172/f2p0/2388, transcript_HQ_P2_transcript18845/f3p0/1270	transcript_HQ_E1_1_transcript19139/f10p0/1304	transcript_HQ_E2_1_transcript21972/f27p0/1235, transcript_HQ_E2_1_transcript3079/f2p0/2682	transcript_HQ_E3_1_transcript5992/f2p0/1684, transcript_HQ_E3_1_transcript9876/f4p0/1376
OG0000814	transcript_HQ_P2_transcript5234/f4p0/3171, transcript_HQ_P2_transcript5707/f6p0/3100	transcript_HQ_E1_1_transcript1742/f2p0/3255	transcript_HQ_E2_1_transcript7543/f13p0/2152	transcript_HQ_E3_1_transcript2170/f5p0/2213, transcript_HQ_E3_1_transcript4777/f3p0/1818, transcript_HQ_E3_1_transcript878/f2p0/2612
OG0000815	transcript_HQ_P2_transcript18379/f6p0/1443	transcript_HQ_E1_1_transcript17772/f11p0/1412, transcript_HQ_E1_1_transcript19148/f3p0/1302	transcript_HQ_E2_1_transcript17081/f5p0/1513, transcript_HQ_E2_1_transcript5941/f3p0/2374, transcript_HQ_E2_1_transcript6127/f2p0/2280	transcript_HQ_E3_1_transcript7943/f3p0/1508
OG0000816	transcript_HQ_P2_transcript13705/f6p0/2107	transcript_HQ_E1_1_transcript15701/f2p0/1525, transcript_HQ_E1_1_transcript6203/f2p0/2320, transcript_HQ_E1_1_transcript8048/f6p0/2111	transcript_HQ_E2_1_transcript8836/f6p0/2035, transcript_HQ_E2_1_transcript9394/f3p0/1996	transcript_HQ_E3_1_transcript3643/f2p0/1969
OG0000817	transcript_HQ_P2_transcript12971/f3p0/2191, transcript_HQ_P2_transcript13309/f2p0/2167	transcript_HQ_E1_1_transcript15734/f2p0/1531, transcript_HQ_E1_1_transcript19363/f2p0/1289	transcript_HQ_E2_1_transcript2278/f2p0/2890, transcript_HQ_E2_1_transcript23647/f2p0/1220, transcript_HQ_E2_1_transcript24477/f2p0/1071
OG0000818	transcript_HQ_P2_transcript3747/f4p0/3474, transcript_HQ_P2_transcript7299/f10p0/2851	transcript_HQ_E1_1_transcript18359/f2p0/1348, transcript_HQ_E1_1_transcript3314/f5p0/2753	transcript_HQ_E2_1_transcript14619/f8p0/1633, transcript_HQ_E2_1_transcript8346/f2p0/2080	transcript_HQ_E3_1_transcript16482/f2p0/1007
OG0000819	transcript_HQ_P2_transcript19697/f2p0/977	transcript_HQ_E1_1_transcript19213/f20p0/1264, transcript_HQ_E1_1_transcript20950/f6p0/1153, transcript_HQ_E1_1_transcript23270/f2p0/937		transcript_HQ_E3_1_transcript13646/f155p0/977, transcript_HQ_E3_1_transcript17891/f2p0/949, transcript_HQ_E3_1_transcript20638/f3p0/803
OG0000820	transcript_HQ_P2_transcript18503/f24p0/1365, transcript_HQ_P2_transcript19609/f2p0/1012	transcript_HQ_E1_1_transcript17527/f78p0/1356	transcript_HQ_E2_1_transcript19886/f3p0/1406, transcript_LQ_E2_1_transcript8531/f2p0/1909	transcript_HQ_E3_1_transcript7787/f8p0/1521, transcript_LQ_E3_1_transcript3728/f2p0/1905
OG0000821	transcript_HQ_P2_transcript7548/f2p0/2820	transcript_HQ_E1_1_transcript19306/f4p0/1289, transcript_HQ_E1_1_transcript3272/f2p0/2782	transcript_HQ_E2_1_transcript1052/f2p0/3316, transcript_HQ_E2_1_transcript12251/f198p0/1538, transcript_HQ_E2_1_transcript27367/f3p0/1013	transcript_HQ_E3_1_transcript3450/f5p0/1967
OG0000822	transcript_HQ_P2_transcript4859/f13p0/3149	transcript_HQ_E1_1_transcript1933/f12p0/3151	transcript_HQ_E2_1_transcript15708/f6p0/1615, transcript_HQ_E2_1_transcript1966/f2p0/2957, transcript_HQ_E2_1_transcript29060/f6p0/855, transcript_LQ_E2_1_transcript4319/f2p0/2604	transcript_HQ_E3_1_transcript299/f3p0/3080
OG0000823	transcript_HQ_P2_transcript4792/f7p0/3248, transcript_HQ_P2_transcript5471/f3p0/3151, transcript_HQ_P2_transcript7516/f2p0/2813	transcript_HQ_E1_1_transcript1760/f4p0/3233	transcript_HQ_E2_1_transcript2347/f2p0/2835, transcript_HQ_E2_1_transcript720/f2p0/3503	transcript_HQ_E3_1_transcript205/f4p0/3167
OG0000824	transcript_HQ_P2_transcript19067/f3p0/1225	transcript_HQ_E1_1_transcript20199/f2p0/1229	transcript_HQ_E2_1_transcript14083/f15p0/1698, transcript_HQ_E2_1_transcript18162/f2p0/1489	transcript_HQ_E3_1_transcript16135/f14p0/1020, transcript_HQ_E3_1_transcript18629/f2p0/914, transcript_HQ_E3_1_transcript19503/f4p0/875
OG0000825	transcript_HQ_P2_transcript10770/f2p0/2423, transcript_HQ_P2_transcript18806/f3p0/1292	transcript_HQ_E1_1_transcript19368/f3p0/1279	transcript_HQ_E2_1_transcript28851/f25p0/823, transcript_HQ_E2_1_transcript30088/f10p0/800	transcript_HQ_E3_1_transcript19402/f4p0/867, transcript_HQ_E3_1_transcript19405/f2p0/869
OG0000826	transcript_HQ_P2_transcript194/f2p0/6153, transcript_HQ_P2_transcript3679/f4p0/3557	transcript_HQ_E1_1_transcript15918/f3p0/1518, transcript_HQ_E1_1_transcript3530/f3p0/2742	transcript_HQ_E2_1_transcript683/f2p0/3564, transcript_HQ_E2_1_transcript80/f2p0/4742	transcript_HQ_E3_1_transcript389/f2p0/2985
OG0000827	transcript_HQ_P2_transcript190/f7p0/6175	transcript_HQ_E1_1_transcript194/f2p0/4740, transcript_HQ_E1_1_transcript46/f2p0/5714	transcript_HQ_E2_1_transcript20091/f2p0/1390, transcript_HQ_E2_1_transcript4672/f2p0/2468, transcript_HQ_E2_1_transcript8790/f2p0/1886	transcript_HQ_E3_1_transcript1504/f2p0/2302
OG0000828	transcript_HQ_P2_transcript16280/f2p0/1749	transcript_HQ_E1_1_transcript17676/f2p0/1377	transcript_HQ_E2_1_transcript11113/f3p0/1881, transcript_HQ_E2_1_transcript21964/f12p0/1311, transcript_HQ_E2_1_transcript25323/f2p0/1128	transcript_HQ_E3_1_transcript11467/f2p0/1291, transcript_HQ_E3_1_transcript4128/f2p0/1881
OG0000829	transcript_HQ_P2_transcript13117/f2p0/2194, transcript_HQ_P2_transcript19626/f27p0/861, transcript_HQ_P2_transcript19980/f5p0/836, transcript_HQ_P2_transcript6372/f5p0/2988	transcript_HQ_E1_1_transcript16772/f2p0/1461, transcript_HQ_E1_1_transcript23781/f12p0/841		transcript_HQ_E3_1_transcript17934/f3p0/904
OG0000830	transcript_HQ_P2_transcript18199/f20p0/1453	transcript_HQ_E1_1_transcript16781/f42p0/1436, transcript_HQ_E1_1_transcript22376/f2p0/1045	transcript_HQ_E2_1_transcript4040/f2p0/2548	transcript_HQ_E3_1_transcript15212/f4p0/1071, transcript_HQ_E3_1_transcript4792/f2p0/1798, transcript_HQ_E3_1_transcript5147/f2p0/1747
OG0000831	transcript_HQ_P2_transcript18317/f3p0/1436	transcript_HQ_E1_1_transcript16819/f7p0/1458	transcript_HQ_E2_1_transcript22508/f6p0/1270, transcript_HQ_E2_1_transcript8104/f2p0/2099, transcript_HQ_E2_1_transcript9301/f3p0/1979, transcript_HQ_E2_1_transcript9405/f8p0/1991	transcript_HQ_E3_1_transcript17890/f21p0/896
OG0000832	transcript_HQ_P2_transcript16578/f2p0/1756, transcript_HQ_P2_transcript18800/f66p0/1285	transcript_HQ_E1_1_transcript16825/f133p0/1288, transcript_HQ_E1_1_transcript23090/f5p0/968	transcript_HQ_E2_1_transcript21041/f50p0/1282, transcript_HQ_E2_1_transcript26036/f2p0/1091	transcript_HQ_E3_1_transcript11108/f137p0/1059
OG0000833	transcript_HQ_P2_transcript18612/f2p0/1366, transcript_HQ_P2_transcript18709/f4p0/1330	transcript_HQ_E1_1_transcript16860/f2p0/1461, transcript_HQ_E1_1_transcript17087/f6p0/1436, transcript_HQ_E1_1_transcript18677/f4p0/1333	transcript_HQ_E2_1_transcript22286/f7p0/1288	transcript_HQ_E3_1_transcript10236/f2p0/1327
OG0000834	transcript_HQ_P2_transcript18780/f10p0/1305, transcript_HQ_P2_transcript19573/f4p0/1027	transcript_HQ_E1_1_transcript18618/f11p0/1331		transcript_HQ_E3_1_transcript14030/f2p0/1138, transcript_HQ_E3_1_transcript15016/f7p0/1022, transcript_HQ_E3_1_transcript15771/f6p0/1042, transcript_HQ_E3_1_transcript17897/f8p0/935
OG0000835	transcript_HQ_P2_transcript13351/f52p0/2107	transcript_HQ_E1_1_transcript18633/f2p0/1331, transcript_HQ_E1_1_transcript6005/f3p0/2357, transcript_HQ_E1_1_transcript6723/f3p0/2249	transcript_HQ_E2_1_transcript11976/f4p0/1822	transcript_HQ_E3_1_transcript2475/f2p0/1979, transcript_HQ_E3_1_transcript659/f2p0/2747
OG0000836	transcript_HQ_P2_transcript11111/f3p0/2393, transcript_HQ_P2_transcript17941/f4p0/1512	transcript_HQ_E1_1_transcript16898/f4p0/1449, transcript_HQ_E1_1_transcript18808/f3p0/1315, transcript_HQ_E1_1_transcript3949/f2p0/2660	transcript_HQ_E2_1_transcript2582/f4p0/2827	transcript_HQ_E3_1_transcript7344/f2p0/1567
OG0000837	transcript_HQ_P2_transcript17933/f2p0/1522	transcript_HQ_E1_1_transcript17846/f4p0/1375, transcript_HQ_E1_1_transcript18032/f4p0/1372	transcript_HQ_E2_1_transcript10399/f3p0/1912, transcript_HQ_E2_1_transcript23212/f4p0/1233	transcript_HQ_E3_1_transcript12565/f2p0/1216, transcript_HQ_E3_1_transcript9717/f2p0/1395
OG0000838	transcript_HQ_P2_transcript7972/f5p0/2738, transcript_HQ_P2_transcript8077/f17p0/2680, transcript_HQ_P2_transcript8328/f13p0/2701, transcript_HQ_P2_transcript9657/f3p0/2551	transcript_HQ_E1_1_transcript2046/f2p0/3130, transcript_HQ_E1_1_transcript2796/f3p0/2927, transcript_HQ_E1_1_transcript4090/f3p0/2635
OG0000839		transcript_HQ_E1_1_transcript20470/f2p0/1191, transcript_HQ_E1_1_transcript24610/f2p0/648, transcript_HQ_E1_1_transcript5762/f5p0/2387	transcript_HQ_E2_1_transcript24003/f6p0/1213, transcript_HQ_E2_1_transcript26067/f3p0/1087, transcript_HQ_E2_1_transcript6084/f3p0/2276	transcript_HQ_E3_1_transcript23775/f2p0/640
OG0000840	transcript_HQ_P2_transcript18546/f20p0/1373	transcript_HQ_E1_1_transcript16110/f106p0/1369	transcript_HQ_E2_1_transcript25596/f10p0/1117, transcript_HQ_E2_1_transcript27275/f7p0/1019	transcript_HQ_E3_1_transcript16278/f8p0/1009, transcript_HQ_E3_1_transcript17618/f29p0/919, transcript_HQ_E3_1_transcript17705/f6p0/966
OG0000841	transcript_HQ_P2_transcript11267/f17p0/2362, transcript_HQ_P2_transcript13649/f2p0/2116	transcript_HQ_E1_1_transcript17000/f9p0/1453, transcript_HQ_E1_1_transcript5514/f10p0/2394, transcript_HQ_E1_1_transcript6131/f4p0/2332	transcript_HQ_E2_1_transcript7415/f2p0/2152	transcript_HQ_E3_1_transcript9833/f8p0/1380
OG0000842	transcript_HQ_P2_transcript1068/f2p0/4809, transcript_HQ_P2_transcript11561/f2p0/2357, transcript_HQ_P2_transcript6723/f2p0/2913	transcript_HQ_E1_1_transcript17001/f2p0/1445	transcript_HQ_E2_1_transcript5477/f2p0/2349	transcript_HQ_E3_1_transcript13444/f2p0/1166, transcript_HQ_E3_1_transcript8518/f2p0/1475
OG0000843		transcript_HQ_E1_1_transcript19719/f2p0/1290	transcript_HQ_E2_1_transcript27280/f2p0/896, transcript_HQ_E2_1_transcript28495/f7p0/879, transcript_HQ_E2_1_transcript29731/f3p0/795	transcript_HQ_E3_1_transcript13964/f3p0/1140, transcript_HQ_E3_1_transcript18016/f10p0/923, transcript_HQ_E3_1_transcript25814/f2p0/470
OG0000844	transcript_HQ_P2_transcript18253/f2p0/1464	transcript_HQ_E1_1_transcript16207/f7p0/1486	transcript_HQ_E2_1_transcript14480/f7p0/1660, transcript_HQ_E2_1_transcript16264/f2p0/1588, transcript_HQ_E2_1_transcript20807/f5p0/1370	transcript_HQ_E3_1_transcript6115/f2p0/1659, transcript_HQ_E3_1_transcript6695/f9p0/1628
OG0000845	transcript_HQ_P2_transcript10556/f8p0/2439, transcript_HQ_P2_transcript13173/f2p0/2175, transcript_HQ_P2_transcript18116/f3p0/1355	transcript_HQ_E1_1_transcript17988/f4p0/1365	transcript_HQ_E2_1_transcript18228/f3p0/1503	transcript_HQ_E3_1_transcript16038/f6p0/1047, transcript_HQ_E3_1_transcript6222/f45p0/1450
OG0000846	transcript_HQ_P2_transcript10166/f24p0/2472, transcript_HQ_P2_transcript5139/f33p0/3113	transcript_HQ_E1_1_transcript2057/f7p0/3116, transcript_HQ_E1_1_transcript4891/f24p0/2466	transcript_HQ_E2_1_transcript1993/f8p0/2896, transcript_HQ_E2_1_transcript3940/f5p0/2505	transcript_HQ_E3_1_transcript3514/f3p0/1935
OG0000847	transcript_HQ_P2_transcript17556/f3p0/1567	transcript_HQ_E1_1_transcript17076/f5p0/1437	transcript_HQ_E2_1_transcript15919/f5p0/1588, transcript_HQ_E2_1_transcript3233/f2p0/2655	transcript_HQ_E3_1_transcript10791/f4p0/1334, transcript_HQ_E3_1_transcript23870/f2p0/619, transcript_HQ_E3_1_transcript7559/f5p0/1515
OG0000848	transcript_HQ_P2_transcript18334/f2p0/1432, transcript_HQ_P2_transcript19382/f8p0/1096	transcript_HQ_E1_1_transcript17085/f3p0/1432, transcript_HQ_E1_1_transcript23141/f4p0/961	transcript_HQ_E2_1_transcript19839/f3p0/1403	transcript_HQ_E3_1_transcript15850/f5p0/1033, transcript_HQ_E3_1_transcript24192/f2p0/626
OG0000849	transcript_HQ_P2_transcript16889/f4p0/1713, transcript_HQ_P2_transcript6662/f5p0/2926	transcript_HQ_E1_1_transcript17093/f2p0/1441, transcript_HQ_E1_1_transcript2724/f2p0/2926	transcript_HQ_E2_1_transcript16979/f2p0/1550	transcript_HQ_E3_1_transcript13429/f4p0/1190, transcript_HQ_E3_1_transcript13599/f2p0/1150
OG0000850	transcript_HQ_P2_transcript13188/f2p0/2164, transcript_HQ_P2_transcript17981/f16p0/1488	transcript_HQ_E1_1_transcript16231/f19p0/1490, transcript_HQ_E1_1_transcript5147/f2p0/2258	transcript_HQ_E2_1_transcript29477/f2p0/864	transcript_HQ_E3_1_transcript16654/f2p0/998, transcript_HQ_E3_1_transcript18600/f24p0/903
OG0000851	transcript_HQ_P2_transcript19148/f5p0/1182	transcript_HQ_E1_1_transcript20636/f6p0/1183, transcript_HQ_E1_1_transcript20940/f17p0/1158	transcript_HQ_E2_1_transcript16253/f3p0/1580, transcript_HQ_E2_1_transcript21626/f10p0/1274	transcript_HQ_E3_1_transcript9647/f3p0/1358, transcript_HQ_E3_1_transcript9912/f24p0/1338
OG0000852	transcript_HQ_P2_transcript16168/f2p0/1816, transcript_HQ_P2_transcript4969/f2p0/3229, transcript_HQ_P2_transcript6405/f3p0/2968	transcript_HQ_E1_1_transcript18066/f14p0/1313	transcript_HQ_E2_1_transcript12085/f3p0/1836, transcript_HQ_E2_1_transcript9293/f2p0/2015	transcript_HQ_E3_1_transcript4660/f4p0/1802
OG0000853	transcript_HQ_P2_transcript19951/f14p0/723, transcript_HQ_P2_transcript20814/f4p0/388	transcript_HQ_E1_1_transcript17143/f2p0/1429, transcript_HQ_E1_1_transcript22600/f2p0/1025, transcript_HQ_E1_1_transcript23946/f3p0/833	transcript_HQ_E2_1_transcript31413/f8p0/515	transcript_HQ_E3_1_transcript26188/f17p0/360
OG0000854	transcript_HQ_P2_transcript19503/f3p0/1053, transcript_HQ_P2_transcript8714/f2p0/2659	transcript_HQ_E1_1_transcript17144/f3p0/1433	transcript_HQ_E2_1_transcript17866/f3p0/1499, transcript_HQ_E2_1_transcript2175/f2p0/2893, transcript_HQ_E2_1_transcript24604/f6p0/1175	transcript_HQ_E3_1_transcript1026/f5p0/2540
OG0000855	transcript_HQ_P2_transcript1035/f8p0/4827	transcript_HQ_E1_1_transcript1629/f3p0/3284	transcript_HQ_E2_1_transcript10026/f2p0/1950, transcript_HQ_E2_1_transcript11026/f12p0/1862, transcript_HQ_E2_1_transcript4536/f2p0/2461	transcript_HQ_E3_1_transcript3978/f5p0/1883, transcript_HQ_E3_1_transcript7254/f3p0/1567
OG0000856	transcript_HQ_P2_transcript10077/f2p0/2497, transcript_HQ_P2_transcript14230/f9p0/2035	transcript_HQ_E1_1_transcript17181/f2p0/1432	transcript_HQ_E2_1_transcript16062/f2p0/1590, transcript_HQ_E2_1_transcript4223/f2p0/2511, transcript_HQ_E2_1_transcript8202/f2p0/2093	transcript_HQ_E3_1_transcript1491/f4p0/2397
OG0000857	transcript_HQ_P2_transcript2085/f4p0/4060, transcript_HQ_P2_transcript3285/f8p0/3627, transcript_HQ_P2_transcript3553/f8p0/3558, transcript_HQ_P2_transcript4651/f4p0/3296, transcript_HQ_P2_transcript4756/f7p0/3241, transcript_HQ_P2_transcript5467/f2p0/3121	transcript_HQ_E1_1_transcript1720/f3p0/3235
OG0000858	transcript_HQ_P2_transcript14581/f2p0/2021, transcript_HQ_P2_transcript19703/f3p0/977	transcript_HQ_E1_1_transcript19896/f2p0/1247, transcript_HQ_E1_1_transcript21513/f3p0/1128, transcript_HQ_E1_1_transcript7550/f2p0/2179, transcript_HQ_E1_1_transcript8521/f6p0/2077		transcript_HQ_E3_1_transcript2365/f2p0/2159
OG0000859	transcript_HQ_P2_transcript19786/f3p0/933, transcript_HQ_P2_transcript20054/f55p0/782	transcript_HQ_E1_1_transcript23504/f3p0/909, transcript_HQ_E1_1_transcript24056/f48p0/769, transcript_HQ_E1_1_transcript24442/f2p0/718	transcript_HQ_E2_1_transcript24272/f2p0/1182, transcript_HQ_E2_1_transcript25402/f4p0/1100
OG0000860	transcript_HQ_P2_transcript20259/f6p0/708	transcript_HQ_E1_1_transcript24482/f5p0/718		transcript_HQ_E3_1_transcript13581/f4p0/1173, transcript_HQ_E3_1_transcript15458/f17p0/1058, transcript_HQ_E3_1_transcript22133/f6p0/749, transcript_HQ_E3_1_transcript25049/f2p0/551, transcript_HQ_E3_1_transcript25593/f11p0/465
OG0000861	transcript_HQ_P2_transcript1099/f2p0/4806, transcript_HQ_P2_transcript1104/f2p0/4736, transcript_HQ_P2_transcript1165/f3p0/4742, transcript_HQ_P2_transcript752/f2p0/5105	transcript_HQ_E1_1_transcript22685/f2p0/1020	transcript_HQ_E2_1_transcript4333/f2p0/2490	transcript_HQ_E3_1_transcript355/f2p0/3043
OG0000862	transcript_HQ_P2_transcript15073/f2p0/1951, transcript_HQ_P2_transcript20339/f16p0/652, transcript_HQ_P2_transcript6459/f2p0/2975	transcript_HQ_E1_1_transcript24400/f3p0/733, transcript_HQ_E1_1_transcript24495/f9p0/711	transcript_HQ_E2_1_transcript30141/f9p0/784	transcript_HQ_E3_1_transcript21752/f4p0/748
OG0000863	transcript_HQ_P2_transcript19676/f3p0/988	transcript_HQ_E1_1_transcript22696/f6p0/986	transcript_HQ_E2_1_transcript27040/f10p0/1022, transcript_HQ_E2_1_transcript27103/f6p0/1031, transcript_HQ_E2_1_transcript27506/f3p0/1008	transcript_HQ_E3_1_transcript13317/f45p0/1139, transcript_HQ_E3_1_transcript16938/f2p0/995
OG0000864	transcript_HQ_P2_transcript6991/f35p0/2820, transcript_HQ_P2_transcript8971/f38p0/2568	transcript_HQ_E1_1_transcript2960/f77p0/2815, transcript_HQ_E1_1_transcript3791/f3p0/2692	transcript_HQ_E2_1_transcript2446/f63p0/2692	transcript_HQ_E3_1_transcript571/f2p0/2800, transcript_HQ_E3_1_transcript753/f3p0/2524
OG0000865	transcript_HQ_P2_transcript5691/f11p0/3098, transcript_HQ_P2_transcript5858/f2p0/3062, transcript_HQ_P2_transcript5981/f10p0/3054, transcript_HQ_P2_transcript6007/f2p0/3035	transcript_HQ_E1_1_transcript2155/f5p0/3068, transcript_HQ_E1_1_transcript2189/f2p0/3090, transcript_HQ_E1_1_transcript2234/f5p0/3071
OG0000866	transcript_HQ_P2_transcript5166/f2p0/3198	transcript_HQ_E1_1_transcript2458/f3p0/3000	transcript_HQ_E2_1_transcript12123/f9p0/1754, transcript_HQ_E2_1_transcript1784/f10p0/2995, transcript_HQ_E2_1_transcript6571/f9p0/2216, transcript_HQ_E2_1_transcript8182/f3p0/2121	transcript_HQ_E3_1_transcript5997/f2p0/1667
OG0000867	transcript_HQ_P2_transcript15640/f2p0/1884, transcript_HQ_P2_transcript15976/f3p0/1851, transcript_HQ_P2_transcript6741/f4p0/3002, transcript_HQ_P2_transcript8148/f3p0/2737	transcript_HQ_E1_1_transcript2366/f7p0/3029, transcript_HQ_E1_1_transcript4543/f4p0/2556	transcript_HQ_E2_1_transcript414/f7p0/3849
OG0000868	transcript_HQ_P2_transcript6164/f36p0/2856, transcript_HQ_P2_transcript8838/f2p0/2646	transcript_HQ_E1_1_transcript2969/f42p0/2849, transcript_HQ_E1_1_transcript3210/f2p0/2811, transcript_HQ_E1_1_transcript4660/f2p0/2543	transcript_HQ_E2_1_transcript3443/f6p0/2609	transcript_HQ_E3_1_transcript610/f14p0/2726
OG0000869	transcript_HQ_P2_transcript19476/f8p0/1012	transcript_HQ_E1_1_transcript22774/f21p0/994	transcript_HQ_E2_1_transcript12966/f2p0/1774, transcript_HQ_E2_1_transcript15441/f15p0/1622, transcript_HQ_E2_1_transcript19331/f3p0/1504, transcript_HQ_E2_1_transcript28584/f7p0/950	transcript_HQ_E3_1_transcript17503/f11p0/953
OG0000870	transcript_HQ_P2_transcript19904/f2p0/882	transcript_HQ_E1_1_transcript23684/f2p0/882	transcript_HQ_E2_1_transcript27463/f2p0/1010	transcript_HQ_E3_1_transcript16337/f3p0/1016, transcript_HQ_E3_1_transcript18117/f2p0/928, transcript_HQ_E3_1_transcript19415/f7p0/852, transcript_HQ_E3_1_transcript23477/f2p0/660
OG0000871	transcript_HQ_P2_transcript6138/f3p0/3017, transcript_HQ_P2_transcript8872/f17p0/2623	transcript_HQ_E1_1_transcript24680/f2p0/600, transcript_HQ_E1_1_transcript2733/f3p0/2941	transcript_HQ_E2_1_transcript760/f3p0/3455	transcript_HQ_E3_1_transcript343/f2p0/3033, transcript_HQ_E3_1_transcript563/f2p0/2813
OG0000872	transcript_HQ_P2_transcript5099/f3p0/3198, transcript_HQ_P2_transcript7081/f15p0/2864	transcript_HQ_E1_1_transcript2992/f7p0/2855, transcript_HQ_E1_1_transcript6036/f10p0/2323	transcript_HQ_E2_1_transcript7054/f19p0/2165	transcript_HQ_E3_1_transcript1112/f2p0/2516, transcript_HQ_E3_1_transcript1841/f5p0/2297
OG0000873	transcript_HQ_P2_transcript5610/f8p0/3100	transcript_HQ_E1_1_transcript2375/f4p0/3059	transcript_HQ_E2_1_transcript14161/f3p0/1692, transcript_HQ_E2_1_transcript14563/f3p0/1676, transcript_HQ_E2_1_transcript14873/f3p0/1660, transcript_HQ_E2_1_transcript5135/f3p0/2374	transcript_HQ_E3_1_transcript7434/f4p0/1547
OG0000874	transcript_HQ_P2_transcript1518/f3p0/4490, transcript_HQ_P2_transcript1819/f3p0/4207, transcript_HQ_P2_transcript19648/f27p0/984	transcript_HQ_E1_1_transcript22842/f65p0/982	transcript_HQ_E2_1_transcript28050/f132p0/836, transcript_LQ_E2_1_transcript28956/f2p0/839	transcript_HQ_E3_1_transcript18687/f41p0/893
OG0000875	transcript_HQ_P2_transcript19702/f2p0/971	transcript_HQ_E1_1_transcript21011/f6p0/1161, transcript_HQ_E1_1_transcript22557/f4p0/1028	transcript_HQ_E2_1_transcript21907/f23p0/1288, transcript_HQ_E2_1_transcript22874/f4p0/1247, transcript_HQ_E2_1_transcript22962/f10p0/1219	transcript_HQ_E3_1_transcript13987/f3p0/1139
OG0000876	transcript_HQ_P2_transcript19657/f6p0/993	transcript_HQ_E1_1_transcript22854/f2p0/982	transcript_HQ_E2_1_transcript26757/f64p0/918	transcript_HQ_E3_1_transcript336/f3p0/3017, transcript_HQ_E3_1_transcript443/f2p0/2916, transcript_HQ_E3_1_transcript6618/f10p0/1597, transcript_HQ_E3_1_transcript7037/f8p0/1577
OG0000877	transcript_HQ_P2_transcript20398/f4p0/640, transcript_HQ_P2_transcript20463/f28p0/588	transcript_HQ_E1_1_transcript24708/f3p0/586	transcript_HQ_E2_1_transcript30910/f2p0/686, transcript_HQ_E2_1_transcript31136/f5p0/643	transcript_HQ_E3_1_transcript23616/f159p0/604, transcript_HQ_E3_1_transcript24566/f12p0/584
OG0000878	transcript_HQ_P2_transcript19736/f4p0/954	transcript_HQ_E1_1_transcript22174/f2p0/1059, transcript_HQ_E1_1_transcript22865/f4p0/997, transcript_HQ_E1_1_transcript22969/f3p0/975		transcript_HQ_E3_1_transcript17373/f3p0/965, transcript_HQ_E3_1_transcript17598/f4p0/922, transcript_HQ_E3_1_transcript21338/f2p0/778
OG0000879	transcript_HQ_P2_transcript12124/f8p0/2255, transcript_HQ_P2_transcript13827/f2p0/2105, transcript_HQ_P2_transcript6402/f2p0/2982	transcript_HQ_E1_1_transcript21024/f2p0/1159, transcript_HQ_E1_1_transcript3499/f3p0/2738	transcript_HQ_E2_1_transcript7913/f2p0/2058	transcript_HQ_E3_1_transcript3020/f2p0/2057
OG0000880	transcript_HQ_P2_transcript20414/f2p0/627, transcript_HQ_P2_transcript20538/f4p0/555	transcript_HQ_E1_1_transcript24756/f2p0/548	transcript_HQ_E2_1_transcript12672/f6p0/1787, transcript_HQ_E2_1_transcript13186/f7p0/1749	transcript_HQ_E3_1_transcript15468/f4p0/1058, transcript_HQ_E3_1_transcript23128/f8p0/663
OG0000881	transcript_HQ_P2_transcript11251/f2p0/2386, transcript_HQ_P2_transcript5125/f2p0/3201, transcript_HQ_P2_transcript5821/f7p0/3066	transcript_HQ_E1_1_transcript2201/f2p0/3086	transcript_HQ_E2_1_transcript11457/f10p0/1852, transcript_HQ_E2_1_transcript3864/f6p0/2532	transcript_HQ_E3_1_transcript1470/f2p0/2388
OG0000882	transcript_HQ_P2_transcript19355/f2p0/1111, transcript_HQ_P2_transcript19409/f2p0/1091	transcript_HQ_E1_1_transcript22022/f2p0/1076	transcript_HQ_E2_1_transcript17529/f33p0/1278, transcript_HQ_E2_1_transcript21453/f9p0/1312, transcript_HQ_E2_1_transcript25724/f3p0/1106	transcript_HQ_E3_1_transcript9790/f33p0/1347
OG0000883	transcript_HQ_P2_transcript6995/f9p0/2860, transcript_HQ_P2_transcript7070/f14p0/2779, transcript_HQ_P2_transcript7561/f4p0/2817	transcript_HQ_E1_1_transcript3029/f2p0/2851, transcript_HQ_E1_1_transcript3238/f4p0/2809, transcript_HQ_E1_1_transcript3326/f14p0/2778	transcript_HQ_E2_1_transcript663/f2p0/3568
OG0000884	transcript_HQ_P2_transcript11335/f62p0/2301, transcript_HQ_P2_transcript6053/f15p0/3027	transcript_HQ_E1_1_transcript2387/f2p0/3031, transcript_HQ_E1_1_transcript6193/f11p0/2324	transcript_HQ_E2_1_transcript3751/f82p0/2240	transcript_HQ_E3_1_transcript746/f3p0/2682, transcript_HQ_E3_1_transcript757/f10p0/2667
OG0000885	transcript_HQ_P2_transcript19254/f2p0/1142, transcript_HQ_P2_transcript19462/f69p0/1022	transcript_HQ_E1_1_transcript22061/f76p0/1020	transcript_HQ_E2_1_transcript11354/f2p0/1868, transcript_HQ_E2_1_transcript25833/f351p0/1038	transcript_HQ_E3_1_transcript11344/f4p0/1281, transcript_HQ_E3_1_transcript14571/f88p0/1038
OG0000886	transcript_HQ_P2_transcript16743/f2p0/1738, transcript_HQ_P2_transcript19246/f4p0/1152	transcript_HQ_E1_1_transcript21113/f20p0/1144	transcript_HQ_E2_1_transcript17749/f6p0/1507, transcript_HQ_E2_1_transcript19725/f7p0/1409	transcript_HQ_E3_1_transcript12700/f2p0/1204, transcript_HQ_E3_1_transcript14289/f13p0/1114
OG0000887	transcript_HQ_P2_transcript4002/f2p0/3440, transcript_HQ_P2_transcript6952/f7p0/2910, transcript_HQ_P2_transcript7297/f2p0/2849, transcript_HQ_P2_transcript7380/f4p0/2846, transcript_HQ_P2_transcript7748/f7p0/2783, transcript_HQ_P2_transcript8283/f3p0/2716	transcript_HQ_E1_1_transcript2392/f2p0/3027
OG0000888	transcript_HQ_P2_transcript19944/f3p0/852	transcript_HQ_E1_1_transcript23923/f2p0/834, transcript_HQ_E1_1_transcript23943/f9p0/843	transcript_HQ_E2_1_transcript30676/f3p0/727	transcript_HQ_E3_1_transcript18086/f6p0/884, transcript_HQ_E3_1_transcript21234/f6p0/744, transcript_HQ_E3_1_transcript22065/f26p0/704
OG0000889	transcript_HQ_P2_transcript5954/f94p0/2962	transcript_HQ_E1_1_transcript2393/f93p0/2971	transcript_HQ_E2_1_transcript3506/f6p0/2553, transcript_HQ_E2_1_transcript5020/f2p0/2416	transcript_HQ_E3_1_transcript3381/f2p0/2008, transcript_HQ_E3_1_transcript3605/f2p0/1941, transcript_HQ_E3_1_transcript945/f8p0/2584
OG0000890	transcript_HQ_P2_transcript12507/f8p0/2232, transcript_HQ_P2_transcript13039/f2p0/2185	transcript_HQ_E1_1_transcript3057/f2p0/2856, transcript_HQ_E1_1_transcript3487/f3p0/2741	transcript_HQ_E2_1_transcript2612/f4p0/2669, transcript_HQ_E2_1_transcript4979/f2p0/2400	transcript_HQ_E3_1_transcript10592/f19p0/1295
OG0000891	transcript_HQ_P2_transcript19353/f13p0/1110, transcript_HQ_P2_transcript19467/f14p0/1061	transcript_HQ_E1_1_transcript21237/f46p0/1095, transcript_HQ_E1_1_transcript22111/f24p0/1049	transcript_HQ_E2_1_transcript19443/f4p0/1426, transcript_HQ_E2_1_transcript20357/f2p0/1376	transcript_HQ_E3_1_transcript7426/f4p0/1571
OG0000892	transcript_HQ_P2_transcript10578/f3p0/2448, transcript_HQ_P2_transcript7801/f5p0/2783	transcript_HQ_E1_1_transcript2160/f10p0/3093, transcript_HQ_E1_1_transcript2522/f28p0/2772	transcript_HQ_E2_1_transcript11040/f3p0/1889, transcript_HQ_E2_1_transcript11684/f2p0/1827, transcript_HQ_E2_1_transcript2766/f2p0/2736
OG0000893	transcript_HQ_P2_transcript6974/f7p0/2894, transcript_HQ_P2_transcript7367/f2p0/2861, transcript_HQ_P2_transcript9224/f3p0/2508	transcript_HQ_E1_1_transcript2952/f4p0/2871, transcript_HQ_E1_1_transcript3081/f10p0/2808	transcript_HQ_E2_1_transcript5991/f62p0/2255	transcript_HQ_E3_1_transcript131/f7p0/3413
OG0000894	transcript_HQ_P2_transcript13137/f2p0/2186, transcript_HQ_P2_transcript4135/f6p0/3407, transcript_HQ_P2_transcript6106/f2p0/3035, transcript_HQ_P2_transcript8958/f2p0/2631	transcript_HQ_E1_1_transcript22183/f3p0/1058, transcript_HQ_E1_1_transcript4171/f8p0/2619, transcript_HQ_E1_1_transcript5752/f7p0/2380
OG0000895	transcript_HQ_P2_transcript6071/f5p0/3016	transcript_HQ_E1_1_transcript2232/f2p0/3053, transcript_HQ_E1_1_transcript2403/f3p0/3013	transcript_HQ_E2_1_transcript1921/f18p0/2815, transcript_HQ_E2_1_transcript2041/f2p0/2773, transcript_HQ_E2_1_transcript2053/f6p0/2893	transcript_HQ_E3_1_transcript526/f4p0/2835
OG0000896	transcript_HQ_P2_transcript12068/f2p0/2298, transcript_HQ_P2_transcript19709/f4p0/965, transcript_HQ_P2_transcript6754/f3p0/2963	transcript_HQ_E1_1_transcript22353/f2p0/1039, transcript_HQ_E1_1_transcript24064/f3p0/808	transcript_HQ_E2_1_transcript27010/f3p0/1031	transcript_HQ_E3_1_transcript18590/f2p0/912
OG0000897	transcript_HQ_P2_transcript5734/f4p0/3045, transcript_HQ_P2_transcript6207/f3p0/2991, transcript_HQ_P2_transcript7697/f2p0/2786, transcript_HQ_P2_transcript7931/f3p0/2736	transcript_HQ_E1_1_transcript2554/f2p0/2974	transcript_HQ_E2_1_transcript20176/f4p0/1381, transcript_HQ_E2_1_transcript6914/f3p0/2186
OG0000898	transcript_HQ_P2_transcript20449/f2p0/606	transcript_HQ_E1_1_transcript23128/f2p0/958	transcript_HQ_E2_1_transcript19157/f2p0/1442, transcript_HQ_E2_1_transcript21498/f2p0/1321, transcript_HQ_E2_1_transcript29745/f101p0/745	transcript_HQ_E3_1_transcript14409/f6p0/1121, transcript_HQ_E3_1_transcript22539/f2p0/703
OG0000899	transcript_HQ_P2_transcript15010/f2p0/1966, transcript_HQ_P2_transcript1875/f3p0/4196, transcript_HQ_P2_transcript7967/f2p0/2760	transcript_HQ_E1_1_transcript3118/f3p0/2848, transcript_HQ_E1_1_transcript7328/f3p0/2201	transcript_HQ_E2_1_transcript2803/f26p0/2684, transcript_HQ_E2_1_transcript4225/f2p0/2526
OG0000900	transcript_HQ_P2_transcript1643/f3p0/4336, transcript_HQ_P2_transcript1778/f8p0/4256	transcript_HQ_E1_1_transcript312/f2p0/4362, transcript_HQ_E1_1_transcript399/f2p0/4218	transcript_HQ_E2_1_transcript219/f2p0/4175, transcript_HQ_E2_1_transcript5784/f2p0/2316, transcript_HQ_E2_1_transcript7663/f2p0/2175
OG0000901	transcript_HQ_P2_transcript10028/f4p0/2546, transcript_HQ_P2_transcript1150/f2p0/4749, transcript_HQ_P2_transcript1176/f11p0/4717	transcript_HQ_E1_1_transcript213/f4p0/4680	transcript_HQ_E2_1_transcript126/f2p0/4486, transcript_HQ_E2_1_transcript3331/f2p0/2665	transcript_HQ_E3_1_transcript9/f2p0/4587
OG0000902	transcript_HQ_P2_transcript7311/f8p0/2859, transcript_HQ_P2_transcript7719/f11p0/2804	transcript_HQ_E1_1_transcript3131/f7p0/2846, transcript_HQ_E1_1_transcript3389/f4p0/2766, transcript_HQ_E1_1_transcript7768/f2p0/2146	transcript_HQ_E2_1_transcript10548/f2p0/1926, transcript_HQ_E2_1_transcript4029/f7p0/2534
OG0000903	transcript_HQ_P2_transcript2347/f3p0/3937, transcript_HQ_P2_transcript2589/f3p0/3881, transcript_HQ_P2_transcript4088/f3p0/3392	transcript_HQ_E1_1_transcript2317/f2p0/3075	transcript_HQ_E2_1_transcript8540/f2p0/2065	transcript_HQ_E3_1_transcript147/f2p0/3371, transcript_LQ_E3_1_transcript9448/f2p0/1379
OG0000904	transcript_HQ_P2_transcript6976/f2p0/2881	transcript_HQ_E1_1_transcript3144/f5p0/2815	transcript_HQ_E2_1_transcript4769/f9p0/2438	transcript_HQ_E3_1_transcript1224/f2p0/2480, transcript_HQ_E3_1_transcript1224/f2p0/2480, transcript_HQ_E3_1_transcript2827/f2p0/2078, transcript_HQ_E3_1_transcript952/f9p0/2573
OG0000905	transcript_HQ_P2_transcript20190/f3p0/741, transcript_HQ_P2_transcript20207/f6p0/735	transcript_HQ_E1_1_transcript24188/f13p0/772	transcript_HQ_E2_1_transcript28781/f5p0/909, transcript_HQ_E2_1_transcript30172/f9p0/785	transcript_HQ_E3_1_transcript17828/f3p0/947, transcript_HQ_E3_1_transcript19934/f8p0/841
OG0000906	transcript_HQ_P2_transcript5838/f2p0/3061, transcript_HQ_P2_transcript9123/f7p0/2604, transcript_HQ_P2_transcript9719/f4p0/2540	transcript_HQ_E1_1_transcript2324/f2p0/3037, transcript_HQ_E1_1_transcript4557/f3p0/2569	transcript_HQ_E2_1_transcript21448/f2p0/1336	transcript_HQ_E3_1_transcript1090/f2p0/2526
OG0000907	transcript_HQ_P2_transcript172/f3p0/6320, transcript_HQ_P2_transcript206/f2p0/6038, transcript_HQ_P2_transcript222/f3p0/6038, transcript_HQ_P2_transcript273/f6p0/5857	transcript_HQ_E1_1_transcript26/f2p0/6069	transcript_HQ_E2_1_transcript976/f2p0/3200	transcript_HQ_E3_1_transcript0/f2p0/5944
OG0000908	transcript_HQ_P2_transcript7495/f16p0/2718, transcript_HQ_P2_transcript8330/f3p0/2640	transcript_HQ_E1_1_transcript2609/f4p0/2957, transcript_HQ_E1_1_transcript2840/f4p0/2890, transcript_HQ_E1_1_transcript4676/f9p0/2533, transcript_HQ_E1_1_transcript5045/f5p0/2488	transcript_HQ_E2_1_transcript780/f3p0/3546
OG0000909	transcript_HQ_P2_transcript1633/f11p0/4348, transcript_HQ_P2_transcript236/f2p0/6018, transcript_HQ_P2_transcript504/f2p0/5462	transcript_HQ_E1_1_transcript319/f7p0/4348, transcript_HQ_E1_1_transcript387/f4p0/4225	transcript_HQ_E2_1_transcript29/f2p0/5308	transcript_HQ_E3_1_transcript1954/f2p0/2249
OG0000910	transcript_HQ_P2_transcript5830/f53p0/2956, transcript_HQ_P2_transcript9306/f2p0/2590	transcript_HQ_E1_1_transcript2433/f21p0/2968	transcript_HQ_E2_1_transcript13238/f8p0/1752, transcript_HQ_E2_1_transcript711/f2p0/3555	transcript_HQ_E3_1_transcript1238/f3p0/2478, transcript_HQ_E3_1_transcript859/f3p0/2642
OG0000911	transcript_HQ_P2_transcript20158/f2p0/748	transcript_HQ_E1_1_transcript24351/f9p0/746	transcript_HQ_E2_1_transcript15085/f16p0/1628, transcript_HQ_E2_1_transcript18560/f6p0/1458, transcript_HQ_E2_1_transcript20903/f2p0/1347, transcript_HQ_E2_1_transcript24219/f2p0/1204	transcript_HQ_E3_1_transcript2879/f2p0/2057
OG0000912	transcript_HQ_P2_transcript20231/f7p0/719	transcript_HQ_E1_1_transcript24371/f10p0/709	transcript_HQ_E2_1_transcript19892/f38p0/1361, transcript_HQ_E2_1_transcript21009/f30p0/1305, transcript_HQ_E2_1_transcript24301/f4p0/1189, transcript_HQ_E2_1_transcript28151/f7p0/962	transcript_HQ_E3_1_transcript22240/f11p0/733
OG0000913	transcript_HQ_P2_transcript6680/f6p0/2933	transcript_HQ_E1_1_transcript3222/f2p0/2836, transcript_HQ_E1_1_transcript3701/f2p0/2703, transcript_HQ_E1_1_transcript8469/f2p0/2085	transcript_HQ_E2_1_transcript24869/f2p0/1147, transcript_HQ_E2_1_transcript569/f2p0/3650, transcript_HQ_E2_1_transcript9303/f2p0/2015
OG0000914	transcript_HQ_P2_transcript8481/f8p0/2617, transcript_HQ_P2_transcript9435/f24p0/2566	transcript_HQ_E1_1_transcript2652/f3p0/2940, transcript_HQ_E1_1_transcript4235/f12p0/2569	transcript_HQ_E2_1_transcript26421/f2p0/1073, transcript_HQ_E2_1_transcript9492/f4p0/1990	transcript_HQ_E3_1_transcript6735/f2p0/1602
OG0000915	transcript_HQ_P2_transcript1352/f4p0/4581, transcript_HQ_P2_transcript1624/f5p0/4362, transcript_HQ_P2_transcript1735/f2p0/4313, transcript_HQ_P2_transcript478/f2p0/5513	transcript_HQ_E1_1_transcript323/f2p0/4339	transcript_HQ_E2_1_transcript11600/f4p0/1860	transcript_HQ_E3_1_transcript155/f2p0/3325
OG0000916	transcript_HQ_P2_transcript20384/f14p0/638	transcript_HQ_E1_1_transcript24410/f4p0/634	transcript_HQ_E2_1_transcript23741/f5p0/1208, transcript_HQ_E2_1_transcript28426/f33p0/852	transcript_HQ_E3_1_transcript15815/f4p0/1013, transcript_HQ_E3_1_transcript16091/f3p0/963, transcript_HQ_E3_1_transcript16933/f3p0/998
OG0000917	transcript_HQ_P2_transcript20138/f13p0/721	transcript_HQ_E1_1_transcript24417/f2p0/738	transcript_HQ_E2_1_transcript29460/f4p0/859, transcript_HQ_E2_1_transcript29972/f5p0/831, transcript_HQ_E2_1_transcript30192/f8p0/791, transcript_HQ_E2_1_transcript30511/f5p0/752	transcript_HQ_E3_1_transcript22006/f5p0/734
OG0000918	transcript_HQ_P2_transcript7954/f2p0/2766, transcript_HQ_P2_transcript9952/f5p0/2516	transcript_HQ_E1_1_transcript3862/f2p0/2683, transcript_HQ_E1_1_transcript3907/f23p0/2664	transcript_HQ_E2_1_transcript19546/f7p0/1424, transcript_HQ_E2_1_transcript9788/f2p0/2074	transcript_HQ_E3_1_transcript13833/f2p0/1155
OG0000919	transcript_HQ_P2_transcript19797/f2p0/919, transcript_HQ_P2_transcript19843/f3p0/903	transcript_HQ_E1_1_transcript23432/f2p0/911	transcript_HQ_E2_1_transcript13483/f17p0/1588, transcript_HQ_E2_1_transcript27116/f7p0/1026	transcript_HQ_E3_1_transcript13012/f18p0/1165, transcript_HQ_E3_1_transcript2225/f2p0/2182
OG0000920	transcript_HQ_P2_transcript4498/f6p0/3323, transcript_HQ_P2_transcript5176/f6p0/3199, transcript_HQ_P2_transcript5722/f3p0/3081	transcript_HQ_E1_1_transcript2253/f3p0/3066, transcript_HQ_E1_1_transcript5330/f2p0/2429	transcript_HQ_E2_1_transcript1648/f3p0/3045	transcript_HQ_E3_1_transcript53/f4p0/3849
OG0000921	transcript_HQ_P2_transcript5511/f2p0/3120, transcript_HQ_P2_transcript7507/f3p0/2809	transcript_HQ_E1_1_transcript3251/f2p0/2818, transcript_HQ_E1_1_transcript3470/f6p0/2766	transcript_HQ_E2_1_transcript3015/f2p0/2701, transcript_HQ_E2_1_transcript4116/f2p0/2521	transcript_HQ_E3_1_transcript2057/f2p0/2230
OG0000922	transcript_HQ_P2_transcript3688/f3p0/3549, transcript_HQ_P2_transcript3938/f2p0/3466, transcript_HQ_P2_transcript5050/f2p0/3196, transcript_HQ_P2_transcript5807/f3p0/3057	transcript_HQ_E1_1_transcript2347/f2p0/3026	transcript_HQ_E2_1_transcript3232/f2p0/2646	transcript_HQ_E3_1_transcript5105/f2p0/1765
OG0000923	transcript_HQ_P2_transcript10345/f4p0/2491, transcript_HQ_P2_transcript14315/f2p0/2049	transcript_HQ_E1_1_transcript22566/f4p0/1019, transcript_HQ_E1_1_transcript4941/f2p0/2509	transcript_HQ_E2_1_transcript5439/f3p0/2341, transcript_HQ_E2_1_transcript7077/f2p0/2187	transcript_HQ_E3_1_transcript15577/f3p0/1057
OG0000924	transcript_HQ_P2_transcript12022/f8p0/2317	transcript_HQ_E1_1_transcript21596/f7p0/1112, transcript_HQ_E1_1_transcript5743/f2p0/2387, transcript_HQ_E1_1_transcript6189/f2p0/2314	transcript_HQ_E2_1_transcript22219/f2p0/1289, transcript_HQ_E2_1_transcript8212/f4p0/2038	transcript_HQ_E3_1_transcript12660/f2p0/1222
OG0000925	transcript_HQ_P2_transcript17253/f2p0/1652, transcript_HQ_P2_transcript19218/f2p0/1034	transcript_HQ_E1_1_transcript22604/f4p0/1013	transcript_HQ_E2_1_transcript24283/f2p0/1181, transcript_HQ_E2_1_transcript26221/f3p0/1079	transcript_HQ_E3_1_transcript23624/f2p0/647, transcript_HQ_E3_1_transcript6885/f2p0/1598
OG0000926	transcript_HQ_P2_transcript13492/f6p0/2143, transcript_HQ_P2_transcript1570/f3p0/4389, transcript_HQ_P2_transcript2454/f2p0/3915, transcript_HQ_P2_transcript3726/f7p0/3543, transcript_HQ_P2_transcript6678/f7p0/2905	transcript_HQ_E1_1_transcript2261/f2p0/3060	transcript_HQ_E2_1_transcript21991/f4p0/1302
OG0000927	transcript_HQ_P2_transcript225/f2p0/6054, transcript_HQ_P2_transcript283/f8p0/5833	transcript_HQ_E1_1_transcript39/f2p0/5809	transcript_HQ_E2_1_transcript101/f5p0/4634, transcript_HQ_E2_1_transcript86/f2p0/4692	transcript_HQ_E3_1_transcript2061/f2p0/2225, transcript_HQ_E3_1_transcript9224/f2p0/1421
OG0000928	transcript_HQ_P2_transcript6592/f7p0/2934, transcript_HQ_P2_transcript7007/f3p0/2882	transcript_HQ_E1_1_transcript2721/f5p0/2930	transcript_HQ_E2_1_transcript2792/f3p0/2746, transcript_HQ_E2_1_transcript5973/f2p0/2293, transcript_HQ_E2_1_transcript6435/f5p0/2251	transcript_HQ_E3_1_transcript117/f2p0/3475
OG0000929	transcript_HQ_P2_transcript7432/f2p0/2847, transcript_HQ_P2_transcript7578/f15p0/2803, transcript_HQ_P2_transcript7855/f13p0/2772	transcript_HQ_E1_1_transcript3303/f14p0/2798, transcript_HQ_E1_1_transcript5854/f2p0/2376	transcript_HQ_E2_1_transcript1972/f2p0/2942	transcript_LQ_E3_1_transcript4988/f2p0/1805
OG0000930	transcript_HQ_P2_transcript14619/f2p0/2028	transcript_HQ_E1_1_transcript21676/f2p0/1101	transcript_HQ_E2_1_transcript24146/f7p0/1204	transcript_HQ_E3_1_transcript17300/f47p0/921, transcript_HQ_E3_1_transcript17817/f6p0/944, transcript_HQ_E3_1_transcript18276/f5p0/916, transcript_HQ_E3_1_transcript18699/f12p0/906
OG0000931	transcript_HQ_P2_transcript5419/f2p0/3150, transcript_HQ_P2_transcript5518/f3p0/3108, transcript_HQ_P2_transcript6213/f12p0/3027	transcript_HQ_E1_1_transcript2735/f4p0/2915, transcript_HQ_E1_1_transcript2742/f2p0/2938	transcript_HQ_E2_1_transcript1331/f7p0/3125	transcript_HQ_E3_1_transcript8987/f2p0/1438
OG0000932	transcript_HQ_P2_transcript8144/f4p0/2728, transcript_HQ_P2_transcript8708/f4p0/2669	transcript_HQ_E1_1_transcript3927/f2p0/2667, transcript_HQ_E1_1_transcript4390/f5p0/2584	transcript_HQ_E2_1_transcript11123/f15p0/1886, transcript_HQ_E2_1_transcript7207/f2p0/2165	transcript_HQ_E3_1_transcript2483/f8p0/2107
OG0000933	transcript_HQ_P2_transcript8138/f3p0/2730, transcript_HQ_P2_transcript8475/f2p0/2687	transcript_HQ_E1_1_transcript3627/f2p0/2726, transcript_HQ_E1_1_transcript4807/f4p0/2511, transcript_HQ_E1_1_transcript4814/f6p0/2430	transcript_HQ_E2_1_transcript4115/f32p0/2459	transcript_HQ_E3_1_transcript1178/f2p0/2518
OG0000934	transcript_HQ_P2_transcript15112/f7p0/1957, transcript_HQ_P2_transcript8305/f3p0/2723, transcript_HQ_P2_transcript8767/f5p0/2638	transcript_HQ_E1_1_transcript4184/f17p0/2618, transcript_HQ_E1_1_transcript6219/f2p0/2326, transcript_HQ_E1_1_transcript6567/f2p0/2280	transcript_HQ_E2_1_transcript3085/f3p0/2682
OG0000935	transcript_HQ_P2_transcript7023/f2p0/2892, transcript_HQ_P2_transcript7631/f36p0/2755	transcript_HQ_E1_1_transcript2762/f27p0/2737	transcript_HQ_E2_1_transcript5539/f10p0/2343, transcript_HQ_E2_1_transcript5900/f6p0/2303	transcript_HQ_E3_1_transcript1299/f4p0/2443, transcript_HQ_E3_1_transcript672/f2p0/2730
OG0000936	transcript_HQ_P2_transcript11299/f3p0/2394, transcript_HQ_P2_transcript9902/f2p0/2523	transcript_HQ_E1_1_transcript6587/f2p0/2268	transcript_HQ_E2_1_transcript4103/f2p0/2534	transcript_HQ_E3_1_transcript6025/f2p0/1658, transcript_HQ_E3_1_transcript7692/f2p0/1530, transcript_HQ_E3_1_transcript8624/f3p0/1457
OG0000937	transcript_HQ_P2_transcript11687/f28p0/2264, transcript_HQ_P2_transcript12534/f33p0/2232, transcript_HQ_P2_transcript13225/f2p0/2120	transcript_HQ_E1_1_transcript6608/f9p0/2273	transcript_HQ_E2_1_transcript6760/f76p0/2031	transcript_HQ_E3_1_transcript1366/f3p0/2407, transcript_HQ_E3_1_transcript2402/f3p0/2142
OG0000938	transcript_HQ_P2_transcript9349/f2p0/2546	transcript_HQ_E1_1_transcript4870/f4p0/2542	transcript_HQ_E2_1_transcript3893/f2p0/2557, transcript_HQ_E2_1_transcript5647/f4p0/2236, transcript_HQ_E2_1_transcript5965/f2p0/2258, transcript_HQ_E2_1_transcript7150/f4p0/2151	transcript_HQ_E3_1_transcript431/f2p0/2932
OG0000939	transcript_HQ_P2_transcript5020/f2p0/3211, transcript_HQ_P2_transcript5020/f2p0/3211, transcript_HQ_P2_transcript7944/f4p0/2758	transcript_HQ_E1_1_transcript3362/f3p0/2802, transcript_HQ_E1_1_transcript5785/f5p0/2378	transcript_HQ_E2_1_transcript5092/f2p0/2395	transcript_HQ_E3_1_transcript3563/f3p0/1943
OG0000940	transcript_HQ_P2_transcript2822/f14p0/3806, transcript_HQ_P2_transcript2959/f19p0/3690, transcript_HQ_P2_transcript7582/f7p0/2778	transcript_HQ_E1_1_transcript3363/f7p0/2793, transcript_HQ_E1_1_transcript702/f21p0/3837	transcript_HQ_E2_1_transcript1584/f21p0/3086	transcript_HQ_E3_1_transcript296/f23p0/3042
OG0000941	transcript_HQ_P2_transcript1957/f4p0/4161, transcript_HQ_P2_transcript2389/f2p0/3963	transcript_HQ_E1_1_transcript577/f2p0/3997	transcript_HQ_E2_1_transcript12032/f2p0/1832, transcript_HQ_E2_1_transcript2885/f2p0/2714, transcript_HQ_E2_1_transcript693/f2p0/3556	transcript_HQ_E3_1_transcript2890/f2p0/2057
OG0000942	transcript_HQ_P2_transcript11168/f31p0/2329, transcript_HQ_P2_transcript11927/f2p0/2302	transcript_HQ_E1_1_transcript5775/f12p0/2375	transcript_HQ_E2_1_transcript10067/f20p0/1862, transcript_HQ_E2_1_transcript12203/f2p0/1809, transcript_HQ_E2_1_transcript23855/f5p0/1190	transcript_HQ_E3_1_transcript1527/f3p0/2364
OG0000943	transcript_HQ_P2_transcript11416/f10p0/2367, transcript_HQ_P2_transcript12097/f24p0/2255	transcript_HQ_E1_1_transcript5781/f15p0/2368, transcript_HQ_E1_1_transcript6115/f27p0/2282	transcript_HQ_E2_1_transcript10100/f2p0/1946, transcript_HQ_E2_1_transcript10191/f4p0/1941, transcript_HQ_E2_1_transcript16813/f2p0/1590
OG0000944	transcript_HQ_P2_transcript12114/f7p0/2274, transcript_HQ_P2_transcript12252/f2p0/2308, transcript_HQ_P2_transcript12483/f2p0/2250	transcript_HQ_E1_1_transcript5783/f3p0/2245, transcript_HQ_E1_1_transcript7373/f2p0/2198	transcript_HQ_E2_1_transcript9150/f5p0/2018	transcript_HQ_E3_1_transcript1609/f2p0/2338
OG0000945	transcript_HQ_P2_transcript2902/f4p0/3782, transcript_HQ_P2_transcript9384/f48p0/2558, transcript_HQ_P2_transcript9822/f2p0/2528	transcript_HQ_E1_1_transcript3385/f2p0/2766	transcript_HQ_E2_1_transcript22737/f2p0/1267, transcript_HQ_E2_1_transcript5494/f7p0/2341	transcript_HQ_E3_1_transcript9657/f2p0/1399
OG0000946	transcript_HQ_P2_transcript1898/f2p0/4187, transcript_HQ_P2_transcript2201/f7p0/4015	transcript_HQ_E1_1_transcript491/f9p0/4002	transcript_HQ_E2_1_transcript3682/f2p0/2583	transcript_HQ_E3_1_transcript313/f4p0/3070, transcript_HQ_E3_1_transcript346/f4p0/3019, transcript_HQ_E3_1_transcript373/f3p0/2992
OG0000947	transcript_HQ_P2_transcript10178/f2p0/2490, transcript_HQ_P2_transcript12131/f4p0/2280, transcript_HQ_P2_transcript8968/f3p0/2605	transcript_HQ_E1_1_transcript4321/f2p0/2608, transcript_HQ_E1_1_transcript4921/f2p0/2493, transcript_HQ_E1_1_transcript6688/f3p0/2281	transcript_HQ_E2_1_transcript5189/f7p0/2380
OG0000948	transcript_HQ_P2_transcript9831/f90p0/2488	transcript_HQ_E1_1_transcript3729/f2p0/2694, transcript_HQ_E1_1_transcript4672/f18p0/2493, transcript_HQ_E1_1_transcript4924/f22p0/2472	transcript_HQ_E2_1_transcript1263/f2p0/3212, transcript_HQ_E2_1_transcript2360/f5p0/2833	transcript_HQ_E3_1_transcript891/f7p0/2606
OG0000949	transcript_HQ_P2_transcript6238/f2p0/3012, transcript_HQ_P2_transcript6545/f4p0/2958, transcript_HQ_P2_transcript6721/f10p0/2931, transcript_HQ_P2_transcript9090/f2p0/2626	transcript_HQ_E1_1_transcript2853/f2p0/2900	transcript_HQ_E2_1_transcript3236/f7p0/2651	transcript_HQ_E3_1_transcript4627/f2p0/1808
OG0000950	transcript_HQ_P2_transcript12344/f49p0/2204	transcript_HQ_E1_1_transcript4038/f2p0/2622, transcript_HQ_E1_1_transcript6696/f3p0/2275	transcript_HQ_E2_1_transcript5962/f2p0/2280, transcript_HQ_E2_1_transcript7405/f4p0/2080, transcript_HQ_E2_1_transcript7721/f2p0/1987	transcript_HQ_E3_1_transcript3435/f4p0/1978
OG0000951	transcript_HQ_P2_transcript5014/f3p0/3220, transcript_HQ_P2_transcript5352/f4p0/3146	transcript_HQ_E1_1_transcript3408/f15p0/2766, transcript_HQ_E1_1_transcript5123/f10p0/2449	transcript_HQ_E2_1_transcript12243/f2p0/1862, transcript_HQ_E2_1_transcript3977/f2p0/2550	transcript_HQ_E3_1_transcript3498/f2p0/1961
[truncated: 10,188 more rows]

## Sheet: Table S6.2
Table S6.2 DEGs between Pocillopora damicornis and Pocillopora verrucosa
[truncated: 16,865 more rows]

[truncated: 6 more sheets: Table S6.3, Table S6.4, Table S6.5, Table S6.6, Table S6.7, Table S6.8]
