# Supplementary material for: Full-Length Transcriptome Maps of Reef-Building Coral Illuminate the Molecular Basis of Calcification, Symbiosis, and Circadian Genes
Source: Int J Mol Sci. 2022 Sep 22;23(19):11135. doi: 10.3390/ijms231911135 (PMC9570262; doi:10.3390/ijms231911135)
Supplement: Supplementary file 1 [file ijms-23-11135-s001.zip › Table S8.xlsx]

## Sheet: Table S8.1-S8.4
Table S8.1 Statistics of before and after correction
Sample	Type		Total_nucleotides		Total_number		Mean_length		Min_length		Max_length		N50		N90
Pocillopora damicornis	Before_correct		862086		385		2240		114		8250		2585		1493
	After_correct		861641		385		2239		114		8253		2581		1493
Pocillopora verrucosa	Before_correct		1181001		686		1722		452		6595		1796		1140
	After_correct		1180531		686		1721		452		6595		1793		1140
Acropora muricata	Before_correct		470581		329		1431		494		3743		1465		1036
	After_correct		470078		329		1429		494		3743		1463		1035
Montipora foliosa	Before_correct		1103142		995		1109		126		2956		1176		733
	After_correct		1102316		995		1108		126		2955		1176		733
Table S8.2 Statistics of before and after de-redundancy
Sample	Transcripts length interval		<500bp		500-1kbp		1k-2kbp		2k-3kbp		>3kbp		Total
Pocillopora damicornis	Number of transcripts		15		33		132		130		75		385
	Number of Genes		6		21		69		82		57		235
Pocillopora verrucosa	Number of transcripts		2		68		436		133		47		686
	Number of Genes		1		28		209		77		36		351
Acropora muricata	Number of transcripts		1		49		240		36		3		329
	Number of Genes		1		26		161		29		3		220
Montipora foliosa	Number of transcripts		19		439		501		36		0		995
	Number of Genes		9		223		301		28		0		561
Table S8.3 Statistics of unigene-to-transcript number
Sample	1	2	3	4	5	6	7	8	9	≥10
Pocillopora damicornis	159	46	17	3	3	3	1	0	1	2
Pocillopora verrucosa	236	47	27	14	8	5	2	2	2	8
Acropora muricata	165	31	12	4	2	4	0	2	0	0
Montipora foliosa	391	82	40	14	11	6	3	2	5	7
Table S8.4 Statistics of final sequences
Sample	Total_nucleotides		Total_number		Mean_length		Min_length		Max_length		N50		N90
Pocillopora damicornis	565865		235		2408		114		8253		2747		1532
Pocillopora verrucosa	658122		351		1875		470		6595		1964		1223
Acropora muricata	326370		220		1484		494		3743		1497		1064
Montipora foliosa	651728		561		1162		371		2955		1262		754

## Sheet: Table S8.5
Table S8.5 Number of sequences annotated with the searched databases in Symbiodiniaceae in four reef-building corals.
Database	Pocillopora damicornis	Pocillopora verrucosa	Acropora muricata	Montipora foliosa
NR	201	321	215	549
Swiss-Prot	132	191	141	307
KEGG	176	274	193	475
KOG	91	129	111	239
GO	148	209	153	355
NT	227	261	112	265
Pfam	148	209	153	355
At least one database	235	351	220	561
All seven databases	82	87	58	125
Total unigenes	235	351	220	561

## Sheet: Table S8.6
Table S8.6 Detailed annotation results of Symbiodiniaceae in Pocillopora damicornis
Gene_id	{nr}	{SwissProt}	{KEGG}	{KOG}	{GO}	{nt}	{pfam}
transcript_HQ_P2_transcript10101/f2p0/2519	{OLP88541.1; Stress-activated protein kinase JNK [Symbiodinium microadriaticum]}	{NA}	{smin:v1.2.005105.t1; - - - - -; smin:v1.2.005105.t1; - - - - -}	{NA}	{GO:0005516; calmodulin binding; molecular_function GO:0006355; regulation of transcription, DNA-dependent; biological_process GO:0003677; DNA binding; molecular_function GO:0006468; protein phosphorylation; biological_process GO:0008537; proteasome activator complex; cellular_component GO:0004683; calmodulin-dependent protein kinase activity; molecular_function}	{EF138814.1; Symbiodinium sp. clade C3 unknown mRNA}	{PF08332:Calcium/calmodulin dependent protein kinase II association domain PF02252:Proteasome activator pa28 beta subunit PF00313:'Cold-shock' DNA-binding domain}
transcript_HQ_P2_transcript1020/f2p0/4843	{XP_015772872.1; PREDICTED: metabotropic glutamate receptor 3-like isoform X2 [Acropora digitifera]}	{sp|Q9QYS2|GRM3_MOUSE; Metabotropic glutamate receptor 3 OS=Mus musculus GN=Grm3 PE=1 SV=1}	{nve:NEMVE_v1g40374; K04605 GRM2_3 metabotropic glutamate receptor 2/3 - ko04072; Environmental Information Processing; Signal transduction; Phospholipase D signaling pathway | ko04080; Environmental Information Processing; Signaling molecules and interaction; Neuroactive ligand-receptor interaction | ko04724; Organismal Systems; Nervous system; Glutamatergic synapse | ko05030; Human Diseases; Su…	{Hs4504139; KOG1056 Glutamate-gated metabotropic ion channel receptor subunit GRM2 and related subunits, G-protein coupled receptor superfamily PT Inorganic ion transport and metabolism ; Signal transduction mechanisms ;}	{GO:0004930; G-protein coupled receptor activity; molecular_function GO:0016021; integral to membrane; cellular_component GO:0007186; G-protein coupled receptor protein signaling pathway; biological_process}	{JN600070.1; Seriatopora hystrix/Symbiodinium mixed library clone ShD_F93 mRNA sequence}	{PF00003:7 transmembrane sweet-taste receptor of 3 GCPR PF07562:Nine Cysteines Domain of family 3 GPCR}
transcript_HQ_P2_transcript10351/f12p0/2465	{XP_015768770.1; PREDICTED: uncharacterized protein LOC107347394 [Acropora digitifera]}	{NA}	{NA}	{NA}	{GO:0047429; nucleoside-triphosphate diphosphatase activity; molecular_function}	{JN600113.1; Seriatopora hystrix/Symbiodinium mixed library clone ShD_J52 mRNA sequence}	{PF02545:Maf-like protein}
transcript_HQ_P2_transcript10411/f7p0/2379	{XP_015764554.1; PREDICTED: upstream stimulatory factor 1-like isoform X1 [Acropora digitifera]}	{sp|Q15853|USF2_HUMAN; Upstream stimulatory factor 2 OS=Homo sapiens GN=USF2 PE=1 SV=1}	{nve:NEMVE_v1g110858; K09106 USF upstream stimulatory factor - -}	{Hs4507847; KOG1318 Helix loop helix transcription factor EB K Transcription ;}	{GO:0005737; cytoplasm; cellular_component GO:0090529; NA GO:0043093; cytokinesis by binary fission; biological_process GO:0070206; protein trimerization; biological_process GO:0046983; protein dimerization activity; molecular_function}	{JN600105.1; Seriatopora hystrix/Symbiodinium mixed library clone ShD_I93 mRNA sequence}	{PF16331:TolA binding protein trimerisation PF00010:Helix-loop-helix DNA-binding domain PF06005:Protein of unknown function (DUF904)}
transcript_HQ_P2_transcript10427/f3p0/2468	{OLP85504.1; N-alpha-acetyltransferase 35, NatC auxiliary subunit [Symbiodinium microadriaticum]}	{sp|Q7T322|NAA35_DANRE; N-alpha-acetyltransferase 35, NatC auxiliary subunit OS=Danio rerio GN=naa35 PE=2 SV=1}	{xma:102228773; K20823 NAA35, MAK10 N-alpha-acetyltransferase 35, NatC auxiliary subunit - -}	{Hs11345464; KOG2343 Glucose-repressible protein and related proteins R General function prediction only ;}	{GO:0043087; regulation of GTPase activity; biological_process GO:0006355; regulation of transcription, DNA-dependent; biological_process GO:0003677; DNA binding; molecular_function}	{NA}	{PF00616:GTPase-activator protein for Ras-like GTPase PF03444:Winged helix-turn-helix transcription repressor, HrcA DNA-binding}
transcript_HQ_P2_transcript10539/f2p0/2450	{KXJ29767.1; hypothetical protein AC249_AIPGENE20848 [Exaiptasia pallida]}	{NA}	{nve:NEMVE_v1g241118; - - - - -}	{NA}	{GO:0004518; nuclease activity; molecular_function GO:0070273; phosphatidylinositol-4-phosphate binding; molecular_function}	{JN600105.1; Seriatopora hystrix/Symbiodinium mixed library clone ShD_I93 mRNA sequence}	{PF00867:XPG I-region PF05719:Golgi phosphoprotein 3 (GPP34)}
transcript_HQ_P2_transcript10606/f8p0/2426	{XP_015751651.1; PREDICTED: heat shock factor protein 1-like [Acropora digitifera]}	{sp|Q00613|HSF1_HUMAN; Heat shock factor protein 1 OS=Homo sapiens GN=HSF1 PE=1 SV=1}	{adf:107331557; K09414 HSF1 heat shock transcription factor 1 - ko04212; Organismal Systems; Aging; Longevity regulating pathway - worm | ko05134; Human Diseases; Infectious diseases: Bacterial; Legionellosis}	{Hs5031767; KOG0627 Heat shock transcription factor K Transcription ;}	{GO:0003700; sequence-specific DNA binding transcription factor activity; molecular_function GO:0006914; autophagy; biological_process GO:0005634; nucleus; cellular_component GO:0043565; sequence-specific DNA binding; molecular_function GO:0006355; regulation of transcription, DNA-dependent; biological_process GO:0003677; DNA binding; molecular_function}	{JN600231.1; Seriatopora hystrix/Symbiodinium mixed library clone ShD_B38 mRNA sequence}	{PF04111:Autophagy protein Apg6 PF06546:Vertebrate heat shock transcription factor PF00447:HSF-type DNA-binding}
transcript_HQ_P2_transcript10645/f9p0/2444	{XP_015779993.1; PREDICTED: zinc finger protein ZIC 4-like [Acropora digitifera]}	{sp|A0JC51|ZIC4_XENLA; Zinc finger protein ZIC 4 OS=Xenopus laevis GN=zic4 PE=2 SV=1}	{pbi:103049940; K09225 ZIC4 zinc finger protein ZIC 4 - -}	{Hs14916471; KOG1721 FOG: Zn-finger R General function prediction only ;}	{GO:0046872; metal ion binding; molecular_function}	{JN600256.1; Seriatopora hystrix/Symbiodinium mixed library clone ShD_I54 mRNA sequence}	{PF13912:C2H2-type zinc finger PF13465:Zinc-finger double domain PF00096:Zinc finger, C2H2 type}
transcript_HQ_P2_transcript10740/f8p0/2357	{NA}	{NA}	{NA}	{NA}	{NA}	{JN600047.1; Seriatopora hystrix/Symbiodinium mixed library clone ShD_D43 mRNA sequence}	{NA}
transcript_HQ_P2_transcript10853/f2p0/2418	{XP_015752949.1; PREDICTED: protein saal1-like [Acropora digitifera]}	{sp|Q803M5|SAAL1_DANRE; Protein saal1 OS=Danio rerio GN=saal1 PE=2 SV=2}	{adf:107332717; - - - - -}	{NA}	{NA}	{JN600105.1; Seriatopora hystrix/Symbiodinium mixed library clone ShD_I93 mRNA sequence}	{NA}
transcript_HQ_P2_transcript10871/f3p0/2403	{XP_015768770.1; PREDICTED: uncharacterized protein LOC107347394 [Acropora digitifera]}	{NA}	{NA}	{NA}	{NA}	{JN600113.1; Seriatopora hystrix/Symbiodinium mixed library clone ShD_J52 mRNA sequence}	{NA}
transcript_HQ_P2_transcript10964/f3p0/2407	{KXJ23841.1; Heat shock factor protein 1 [Exaiptasia pallida]}	{sp|Q00613|HSF1_HUMAN; Heat shock factor protein 1 OS=Homo sapiens GN=HSF1 PE=1 SV=1}	{adf:107331557; K09414 HSF1 heat shock transcription factor 1 - ko04212; Organismal Systems; Aging; Longevity regulating pathway - worm | ko05134; Human Diseases; Infectious diseases: Bacterial; Legionellosis}	{Hs5031767; KOG0627 Heat shock transcription factor K Transcription ;}	{GO:0043565; sequence-specific DNA binding; molecular_function GO:0005634; nucleus; cellular_component GO:0006355; regulation of transcription, DNA-dependent; biological_process GO:0003700; sequence-specific DNA binding transcription factor activity; molecular_function GO:0006914; autophagy; biological_process}	{JN600231.1; Seriatopora hystrix/Symbiodinium mixed library clone ShD_B38 mRNA sequence}	{PF04111:Autophagy protein Apg6 PF00447:HSF-type DNA-binding}
transcript_HQ_P2_transcript11027/f5p0/2394	{KXJ23841.1; Heat shock factor protein 1 [Exaiptasia pallida]}	{sp|Q00613|HSF1_HUMAN; Heat shock factor protein 1 OS=Homo sapiens GN=HSF1 PE=1 SV=1}	{adf:107331557; K09414 HSF1 heat shock transcription factor 1 - ko04212; Organismal Systems; Aging; Longevity regulating pathway - worm | ko05134; Human Diseases; Infectious diseases: Bacterial; Legionellosis}	{Hs5031767; KOG0627 Heat shock transcription factor K Transcription ;}	{GO:0006355; regulation of transcription, DNA-dependent; biological_process GO:0005634; nucleus; cellular_component GO:0043565; sequence-specific DNA binding; molecular_function GO:0006914; autophagy; biological_process GO:0003700; sequence-specific DNA binding transcription factor activity; molecular_function}	{JN600231.1; Seriatopora hystrix/Symbiodinium mixed library clone ShD_B38 mRNA sequence}	{PF04111:Autophagy protein Apg6 PF00447:HSF-type DNA-binding}
transcript_HQ_P2_transcript1130/f3p0/4772	{XP_015777225.1; PREDICTED: probable ATP-dependent RNA helicase DHX58 [Acropora digitifera]}	{sp|O95786|DDX58_HUMAN; Probable ATP-dependent RNA helicase DDX58 OS=Homo sapiens GN=DDX58 PE=1 SV=2}	{nve:NEMVE_v1g95706; K12647 IFIH1, MDA5 interferon-induced helicase C domain-containing protein 1 3.6.4.13 ko04622; Organismal Systems; Immune system; RIG-I-like receptor signaling pathway | ko05162; Human Diseases; Infectious diseases: Viral; Measles | ko05164; Human Diseases; Infectious diseases: Viral; Influenza A | ko05161; Human Diseases; Infectious diseases: Viral; Hepatitis B | ko05168; Hu…	{Hs7657516; KOG0354 DEAD-box like helicase R General function prediction only ;}	{GO:0005524; ATP binding; molecular_function GO:0016817; hydrolase activity, acting on acid anhydrides; molecular_function GO:0003676; nucleic acid binding; molecular_function GO:0016787; hydrolase activity; molecular_function GO:0003677; DNA binding; molecular_function GO:0008270; zinc ion binding; molecular_function}	{JN600105.1; Seriatopora hystrix/Symbiodinium mixed library clone ShD_I93 mRNA sequence}	{PF04851:Type III restriction enzyme, res subunit PF11648:C-terminal domain of RIG-I PF00270:DEAD/DEAH box helicase PF05495:CHY zinc finger}
transcript_HQ_P2_transcript11332/f4p0/2353	{XP_015772489.1; PREDICTED: AP-1 complex-associated regulatory protein-like [Acropora digitifera]}	{NA}	{NA}	{NA}	{GO:0048203; vesicle targeting, trans-Golgi to endosome; biological_process GO:1900025; NA GO:2000146; negative regulation of cell motility; biological_process GO:0034315; regulation of Arp2/3 complex-mediated actin nucleation; biological_process GO:0035650; AP-1 adaptor complex binding; molecular_function}	{JN600105.1; Seriatopora hystrix/Symbiodinium mixed library clone ShD_I93 mRNA sequence}	{PF15745:AP-1 complex-associated regulatory protein}
transcript_HQ_P2_transcript11350/f4p0/2369	{XP_015764554.1; PREDICTED: upstream stimulatory factor 1-like isoform X1 [Acropora digitifera]}	{sp|Q15853|USF2_HUMAN; Upstream stimulatory factor 2 OS=Homo sapiens GN=USF2 PE=1 SV=1}	{nve:NEMVE_v1g110858; K09106 USF upstream stimulatory factor - -}	{Hs18580565; KOG1318 Helix loop helix transcription factor EB K Transcription ;}	{GO:0006355; regulation of transcription, DNA-dependent; biological_process GO:0008852; exodeoxyribonuclease I activity; molecular_function GO:0043565; sequence-specific DNA binding; molecular_function GO:0070206; protein trimerization; biological_process GO:0003700; sequence-specific DNA binding transcription factor activity; molecular_function GO:0006281; DNA repair; biological_process}	{JN600105.1; Seriatopora hystrix/Symbiodinium mixed library clone ShD_I93 mRNA sequence}	{PF07716:Basic region leucine zipper PF16331:TolA binding protein trimerisation PF08411:Exonuclease C-terminal}
transcript_HQ_P2_transcript11404/f144p0/2253	{XP_015755143.1; PREDICTED: melanotransferrin-like isoform X1 [Acropora digitifera]}	{sp|Q9R0R1|TRFM_MOUSE; Melanotransferrin OS=Mus musculus GN=Meltf PE=2 SV=1}	{adf:107334690; K06569 MFI2, CD228 melanoma-associated antigen p97 - -}	{NA}	{NA}	{JN600233.1; Seriatopora hystrix/Symbiodinium mixed library clone ShD_C53 mRNA sequence}	{NA}
transcript_HQ_P2_transcript11519/f2p0/2356	{AOG17585.1; putative RNA-dependent RNA polymerase [Symbiodinium +ssRNA virus TR74740 c13_g1_i1]}	{NA}	{NA}	{NA}	{GO:0003968; RNA-directed RNA polymerase activity; molecular_function GO:0006351; transcription, DNA-dependent; biological_process GO:0003723; RNA binding; molecular_function GO:0039694; NA}	{NA}	{PF00998:Viral RNA dependent RNA polymerase PF00680:RNA dependent RNA polymerase}
transcript_HQ_P2_transcript11903/f27p0/2284	{NA}	{NA}	{NA}	{NA}	{GO:0030414; peptidase inhibitor activity; molecular_function GO:0005576; NA}	{JN600189.1; Seriatopora hystrix/Symbiodinium mixed library clone ShD_G77 mRNA sequence}	{PF00095:WAP-type (Whey Acidic Protein) 'four-disulfide core'}
transcript_HQ_P2_transcript12152/f7p0/2266	{XP_015779554.1; PREDICTED: uncharacterized protein LOC107357427 [Acropora digitifera]}	{NA}	{NA}	{NA}	{NA}	{JN600010.1; Seriatopora hystrix/Symbiodinium mixed library clone ShD_A53 mRNA sequence}	{NA}
transcript_HQ_P2_transcript12181/f2p0/2277	{XP_015767107.1; PREDICTED: zinc transporter ZIP14-like [Acropora digitifera]}	{NA}	{adf:107345861; K14720 SLC39A14, ZIP14 solute carrier family 39 (zinc transporter), member 14 - -}	{NA}	{NA}	{JN600105.1; Seriatopora hystrix/Symbiodinium mixed library clone ShD_I93 mRNA sequence}	{NA}
transcript_HQ_P2_transcript1225/f4p0/4609	{XP_015751554.1; PREDICTED: vinexin-like [Acropora digitifera]}	{sp|O60504|VINEX_HUMAN; Vinexin OS=Homo sapiens GN=SORBS3 PE=1 SV=2}	{adf:107331478; - - - - -}	{7303765; KOG4225 Sorbin and SH3 domain-containing protein T Signal transduction mechanisms ;}	{GO:0005515; protein binding; molecular_function}	{JN600244.1; Seriatopora hystrix/Symbiodinium mixed library clone ShD_D06 mRNA sequence}	{PF00595:PDZ domain (Also known as DHR or GLGF) PF14604:Variant SH3 domain PF00018:SH3 domain}
transcript_HQ_P2_transcript12390/f2p0/2263	{OLQ07372.1; ABC transporter C family member 1 [Symbiodinium microadriaticum]}	{sp|Q42093|AB2C_ARATH; ABC transporter C family member 2 OS=Arabidopsis thaliana GN=ABCC2 PE=1 SV=2}	{aag:AaeL_AAEL005045; K05665 ABCC1 ATP-binding cassette, subfamily C (CFTR/MRP), member 1 - ko02010; Environmental Information Processing; Membrane transport; ABC transporters | ko04071; Environmental Information Processing; Signal transduction; Sphingolipid signaling pathway | ko04977; Organismal Systems; Digestive system; Vitamin digestion and absorption | ko05206; Human Diseases; Cancers: Over…	{At2g34660; KOG0054 Multidrug resistance-associated protein/mitoxantrone resistance protein, ABC superfamily Q Secondary metabolites biosynthesis, transport and catabolism ;}	{GO:0005524; ATP binding; molecular_function GO:0042626; ATPase activity, coupled to transmembrane movement of substances; molecular_function GO:0055085; transmembrane transport; biological_process GO:0005525; GTP binding; molecular_function GO:0016887; ATPase activity; molecular_function GO:0003924; GTPase activity; molecular_function GO:0016021; integral to membrane; cellular_component GO:00068…	{NA}	{PF13304:AAA domain, putative AbiEii toxin, Type IV TA system PF00005:ABC transporter PF03193:Protein of unknown function, DUF258 PF01926:50S ribosome-binding GTPase PF00664:ABC transporter transmembrane region}
transcript_HQ_P2_transcript12427/f2p0/2246	{XP_015755143.1; PREDICTED: melanotransferrin-like isoform X1 [Acropora digitifera]}	{sp|Q9R0R1|TRFM_MOUSE; Melanotransferrin OS=Mus musculus GN=Meltf PE=2 SV=1}	{adf:107334690; K06569 MFI2, CD228 melanoma-associated antigen p97 - -}	{NA}	{NA}	{JN600233.1; Seriatopora hystrix/Symbiodinium mixed library clone ShD_C53 mRNA sequence}	{NA}
transcript_HQ_P2_transcript12441/f47p0/2091	{NA}	{NA}	{NA}	{NA}	{GO:0016485; protein processing; biological_process GO:0004190; aspartic-type endopeptidase activity; molecular_function GO:0016021; integral to membrane; cellular_component}	{JN600002.1; Seriatopora hystrix/Symbiodinium mixed library clone ShD_A08 mRNA sequence}	{PF01080:Presenilin}
transcript_HQ_P2_transcript12457/f2p0/2260	{XP_015779554.1; PREDICTED: uncharacterized protein LOC107357427 [Acropora digitifera]}	{NA}	{NA}	{NA}	{NA}	{JN600010.1; Seriatopora hystrix/Symbiodinium mixed library clone ShD_A53 mRNA sequence}	{NA}
transcript_HQ_P2_transcript12529/f2p0/2257	{XP_015769695.1; PREDICTED: cytochrome b-245 light chain-like [Acropora digitifera]}	{sp|P13498|CY24A_HUMAN; Cytochrome b-245 light chain OS=Homo sapiens GN=CYBA PE=1 SV=3}	{nve:NEMVE_v1g245452; K08009 CYBA, P22PHOX cytochrome b-245, alpha polypeptide - ko04145; Cellular Processes; Transport and catabolism; Phagosome | ko04621; Organismal Systems; Immune system; NOD-like receptor signaling pathway | ko04670; Organismal Systems; Immune system; Leukocyte transendothelial migration | ko04380; Organismal Systems; Development; Osteoclast differentiation | ko05418; Human …	{NA}	{GO:0016021; integral to membrane; cellular_component GO:0020037; heme binding; molecular_function}	{JN600073.1; Seriatopora hystrix/Symbiodinium mixed library clone ShD_G19 mRNA sequence}	{PF10233:Uncharacterized conserved protein CG6151-P PF05038:Cytochrome Cytochrome b558 alpha-subunit}
transcript_HQ_P2_transcript12637/f20p0/2221	{KXJ29756.1; Protein max [Exaiptasia pallida]}	{sp|P61245|MAX_FELCA; Protein max OS=Felis catus GN=MAX PE=2 SV=1}	{cpic:101937840; K04453 MAX Max protein - ko04010; Environmental Information Processing; Signal transduction; MAPK signaling pathway | ko05200; Human Diseases; Cancers: Overview; Pathways in cancer | ko05202; Human Diseases; Cancers: Overview; Transcriptional misregulation in cancer | ko05222; Human Diseases; Cancers: Specific types; Small cell lung cancer; cpic:101937840; K04453 MAX Max protein …	{Hs21704261; KOG2483 Upstream transcription factor 2/L-myc-2 protein K Transcription ;}	{GO:0004725; protein tyrosine phosphatase activity; molecular_function GO:0006470; protein dephosphorylation; biological_process GO:0046983; protein dimerization activity; molecular_function GO:0005622; intracellular; cellular_component GO:0000087; M phase of mitotic cell cycle; biological_process}	{JN600178.1; Seriatopora hystrix/Symbiodinium mixed library clone ShD_F48 mRNA sequence}	{PF06617:M-phase inducer phosphatase PF00010:Helix-loop-helix DNA-binding domain}
transcript_HQ_P2_transcript12642/f2p0/2242	{XP_015771916.1; PREDICTED: transmembrane protein 106B-like [Acropora digitifera]}	{sp|Q9NUM4|T106B_HUMAN; Transmembrane protein 106B OS=Homo sapiens GN=TMEM106B PE=1 SV=2}	{dre:393333; - - - - -}	{NA}	{GO:0031072; heat shock protein binding; molecular_function GO:0051082; unfolded protein binding; molecular_function}	{JN600178.1; Seriatopora hystrix/Symbiodinium mixed library clone ShD_F48 mRNA sequence}	{PF00684:DnaJ central domain}
transcript_HQ_P2_transcript12706/f6p0/2165	{XP_015777328.1; PREDICTED: uncharacterized protein LOC107355301 [Acropora digitifera]}	{NA}	{NA}	{NA}	{NA}	{JN600207.1; Seriatopora hystrix/Symbiodinium mixed library clone ShD_I47 mRNA sequence}	{NA}
transcript_HQ_P2_transcript12765/f6p0/2225	{XP_015770615.1; PREDICTED: leucine-rich repeat-containing protein C10orf11 homolog [Acropora digitifera]}	{sp|Q9D9B4|CJ011_MOUSE; Leucine-rich repeat-containing protein C10orf11 homolog OS=Mus musculus PE=1 SV=1}	{nve:NEMVE_v1g92254; - - - - -}	{Hs14042939; KOG1644 U2-associated snRNP A' protein A RNA processing and modification ;}	{GO:0005515; protein binding; molecular_function}	{JN600156.1; Seriatopora hystrix/Symbiodinium mixed library clone ShD_D54 mRNA sequence}	{PF13516:Leucine Rich repeat PF13855:Leucine rich repeat}
transcript_HQ_P2_transcript12774/f13p0/2202	{KXJ29756.1; Protein max [Exaiptasia pallida]}	{sp|P61245|MAX_FELCA; Protein max OS=Felis catus GN=MAX PE=2 SV=1}	{fch:102059179; K04453 MAX Max protein - ko04010; Environmental Information Processing; Signal transduction; MAPK signaling pathway | ko05200; Human Diseases; Cancers: Overview; Pathways in cancer | ko05202; Human Diseases; Cancers: Overview; Transcriptional misregulation in cancer | ko05222; Human Diseases; Cancers: Specific types; Small cell lung cancer}	{Hs21704261; KOG2483 Upstream transcription factor 2/L-myc-2 protein K Transcription ;}	{GO:0046983; protein dimerization activity; molecular_function}	{JN600178.1; Seriatopora hystrix/Symbiodinium mixed library clone ShD_F48 mRNA sequence}	{PF00010:Helix-loop-helix DNA-binding domain}
transcript_HQ_P2_transcript12866/f4p0/2207	{XP_015776170.1; PREDICTED: trichohyalin-like [Acropora digitifera]}	{NA}	{adf:107337299; - - - - -}	{NA}	{GO:0016573; histone acetylation; biological_process}	{JN600174.1; Seriatopora hystrix/Symbiodinium mixed library clone ShD_E61 mRNA sequence}	{PF15460:Something about silencing, SAS, complex subunit 4}
transcript_HQ_P2_transcript12907/f2p0/2195	{XP_015757354.1; PREDICTED: ras-related protein RSR1-like [Acropora digitifera]}	{sp|Q96A58|RERG_HUMAN; Ras-related and estrogen-regulated growth inhibitor OS=Homo sapiens GN=RERG PE=1 SV=1}	{adf:107336805; - - - - -}	{Hs14249704; KOG0395 Ras-related GTPase R General function prediction only ;}	{GO:0005634; nucleus; cellular_component GO:0005525; GTP binding; molecular_function GO:0007264; small GTPase mediated signal transduction; biological_process GO:0003924; GTPase activity; molecular_function GO:0005524; ATP binding; molecular_function}	{JN600079.1; Seriatopora hystrix/Symbiodinium mixed library clone ShD_G80 mRNA sequence}	{PF08477:Ras of Complex, Roc, domain of DAPkinase PF00025:ADP-ribosylation factor family PF00071:Ras family PF03193:Protein of unknown function, DUF258 PF01637:ATPase domain predominantly from Archaea PF05053:Menin PF01926:50S ribosome-binding GTPase}
transcript_HQ_P2_transcript13062/f2p0/2190	{OLP76221.1; Linear gramicidin synthase subunit C, partial [Symbiodinium microadriaticum]}	{NA}	{satk:SA2016_1720; - - - - -}	{NA}	{NA}	{JN600087.1; Seriatopora hystrix/Symbiodinium mixed library clone ShD_H26 mRNA sequence}	{NA}
transcript_HQ_P2_transcript1311/f2p0/4588	{XP_015772730.1; PREDICTED: protein NLRC3-like isoform X4 [Acropora digitifera]}	{sp|P59046|NAL12_HUMAN; NACHT, LRR and PYD domains-containing protein 12 OS=Homo sapiens GN=NLRP12 PE=1 SV=2}	{adf:107334675; - - - - -}	{NA}	{GO:0045892; negative regulation of transcription, DNA-dependent; biological_process GO:0005515; protein binding; molecular_function GO:0005737; cytoplasm; cellular_component GO:0051775; response to redox state; biological_process}	{JN600234.1; Seriatopora hystrix/Symbiodinium mixed library clone ShD_D35 mRNA sequence}	{PF06971:Putative DNA-binding protein N-terminus PF13855:Leucine rich repeat PF00560:Leucine Rich Repeat PF13516:Leucine Rich repeat}
transcript_HQ_P2_transcript13248/f2p0/2163	{KXJ17869.1; putative sodium/metabolite cotransporter BASS4, chloroplastic [Exaiptasia pallida]}	{NA}	{hmg:100203086; K14347 SLC10A7, P7 solute carrier family 10 (sodium/bile acid cotransporter), member 7 - -}	{NA}	{NA}	{NA}	{NA}
transcript_HQ_P2_transcript13355/f5p0/2137	{XP_015759823.1; PREDICTED: uncharacterized protein LOC107339097 isoform X2 [Acropora digitifera]}	{NA}	{nve:NEMVE_v1g245079; - - - - -}	{NA}	{GO:0016020; membrane; cellular_component}	{JN600139.1; Seriatopora hystrix/Symbiodinium mixed library clone ShD_C09 mRNA sequence}	{PF01437:Plexin repeat}
transcript_HQ_P2_transcript1343/f2p0/4572	{XP_015751554.1; PREDICTED: vinexin-like [Acropora digitifera]}	{sp|O60504|VINEX_HUMAN; Vinexin OS=Homo sapiens GN=SORBS3 PE=1 SV=2}	{adf:107331478; - - - - -}	{7303765; KOG4225 Sorbin and SH3 domain-containing protein T Signal transduction mechanisms ;}	{GO:0005515; protein binding; molecular_function}	{JN600244.1; Seriatopora hystrix/Symbiodinium mixed library clone ShD_D06 mRNA sequence}	{PF00595:PDZ domain (Also known as DHR or GLGF) PF00018:SH3 domain PF14604:Variant SH3 domain}
transcript_HQ_P2_transcript13690/f2p0/2124	{XP_015757354.1; PREDICTED: ras-related protein RSR1-like [Acropora digitifera]}	{sp|Q96A58|RERG_HUMAN; Ras-related and estrogen-regulated growth inhibitor OS=Homo sapiens GN=RERG PE=1 SV=1}	{adf:107336805; - - - - -}	{Hs14249704; KOG0395 Ras-related GTPase R General function prediction only ;}	{GO:0003924; GTPase activity; molecular_function GO:0005524; ATP binding; molecular_function GO:0007264; small GTPase mediated signal transduction; biological_process GO:0005525; GTP binding; molecular_function}	{JN600079.1; Seriatopora hystrix/Symbiodinium mixed library clone ShD_G80 mRNA sequence}	{PF00025:ADP-ribosylation factor family PF00071:Ras family PF08477:Ras of Complex, Roc, domain of DAPkinase PF01926:50S ribosome-binding GTPase PF01637:ATPase domain predominantly from Archaea PF03193:Protein of unknown function, DUF258}
transcript_HQ_P2_transcript13837/f4p0/2102	{XP_015759495.1; PREDICTED: dehydrogenase/reductase SDR family member 9-like isoform X3 [Acropora digitifera]}	{sp|P55006|RDH7_RAT; Retinol dehydrogenase 7 OS=Rattus norvegicus GN=Rdh7 PE=2 SV=1}	{adf:107337533; - - - - -}	{Hs17738292; KOG1610 Corticosteroid 11-beta-dehydrogenase and related short chain-type dehydrogenases QR Secondary metabolites biosynthesis, transport and catabolism ; General function prediction only ;}	{NA}	{JN600105.1; Seriatopora hystrix/Symbiodinium mixed library clone ShD_I93 mRNA sequence}	{NA}
transcript_HQ_P2_transcript13874/f5p0/2062	{XP_005105783.1; PREDICTED: 5-demethoxyubiquinone hydroxylase, mitochondrial-like [Aplysia californica]}	{sp|Q99807|COQ7_HUMAN; 5-demethoxyubiquinone hydroxylase, mitochondrial OS=Homo sapiens GN=COQ7 PE=1 SV=3}	{tad:TRIADDRAFT_24662; K06134 COQ7 ubiquinone biosynthesis monooxygenase Coq7 1.14.13.- ko00130; Metabolism; Metabolism of cofactors and vitamins; Ubiquinone and other terpenoid-quinone biosynthesis}	{Hs7706391; KOG4061 DMQ mono-oxygenase/Ubiquinone biosynthesis protein COQ7/CLK-1/CAT5 R General function prediction only ;}	{GO:0006744; ubiquinone biosynthetic process; biological_process GO:0055114; oxidation-reduction process; biological_process}	{JN600105.1; Seriatopora hystrix/Symbiodinium mixed library clone ShD_I93 mRNA sequence}	{PF03232:Ubiquinone biosynthesis protein COQ7}
transcript_HQ_P2_transcript14000/f2p0/2085	{XP_015778382.1; PREDICTED: uncharacterized protein LOC107356256 [Acropora digitifera]}	{NA}	{NA}	{NA}	{GO:0005887; integral to plasma membrane; cellular_component}	{JN600166.1; Seriatopora hystrix/Symbiodinium mixed library clone ShD_E01 mRNA sequence}	{PF06305:Protein of unknown function (DUF1049)}
transcript_HQ_P2_transcript14077/f2p0/2070	{XP_015772044.1; PREDICTED: uncharacterized protein LOC107350322 [Acropora digitifera]}	{NA}	{hmg:101237440; - - - - -}	{NA}	{GO:0003950; NAD+ ADP-ribosyltransferase activity; molecular_function}	{JN600039.1; Seriatopora hystrix/Symbiodinium mixed library clone ShD_C45 mRNA sequence}	{PF00644:Poly(ADP-ribose) polymerase catalytic domain}
transcript_HQ_P2_transcript14078/f3p0/2082	{XP_015754464.1; PREDICTED: enhancer of rudimentary homolog isoform X1 [Acropora digitifera]}	{sp|Q93104|ERH_AEDAE; Enhancer of rudimentary homolog OS=Aedes aegypti PE=3 SV=1}	{adf:107334079; - - - - -}	{7290982; KOG1766 Enhancer of rudimentary R General function prediction only ;}	{GO:0045747; positive regulation of Notch signaling pathway; biological_process GO:0007049; cell cycle; biological_process GO:0006221; pyrimidine nucleotide biosynthetic process; biological_process}	{JN600240.1; Seriatopora hystrix/Symbiodinium mixed library clone ShD_A05 mRNA sequence}	{PF01133:Enhancer of rudimentary}
transcript_HQ_P2_transcript14183/f2p0/2079	{NA}	{NA}	{NA}	{NA}	{GO:0042742; defense response to bacterium; biological_process GO:0007411; axon guidance; biological_process}	{JN600189.1; Seriatopora hystrix/Symbiodinium mixed library clone ShD_G77 mRNA sequence}	{PF10439:Bacteriocin class II with double-glycine leader peptide PF15957:Commissureless}
transcript_HQ_P2_transcript14419/f7p0/2005	{AFI99105.1; 56kDa selenium binding protein [Acropora millepora]}	{sp|Q569D5|SBP1_XENTR; Selenium-binding protein 1 OS=Xenopus tropicalis GN=selenbp1 PE=2 SV=1}	{cge:100753899; K17285 SELENBP1 selenium-binding protein 1 - -}	{Hs16306550; KOG0918 Selenium-binding protein P Inorganic ion transport and metabolism ;}	{GO:0008430; selenium binding; molecular_function}	{JN600255.1; Seriatopora hystrix/Symbiodinium mixed library clone ShD_E06 mRNA sequence}	{PF05694:56kDa selenium binding protein (SBP56)}
transcript_HQ_P2_transcript14448/f2p0/2033	{XP_005098092.1; PREDICTED: sperm-associated antigen 6 [Aplysia californica]}	{sp|Q9JLI7|SPAG6_MOUSE; Sperm-associated antigen 6 OS=Mus musculus GN=Spag6 PE=1 SV=1}	{crg:105328603; - - - - -}	{Hs6912678; KOG0166 Karyopherin (importin) alpha U Intracellular trafficking, secretion, and vesicular transport ;}	{GO:0016192; vesicle-mediated transport; biological_process GO:0043248; proteasome assembly; biological_process GO:0006289; nucleotide-excision repair; biological_process GO:0016820; hydrolase activity, acting on acid anhydrides, catalyzing transmembrane movement of substances; molecular_function GO:0000221; vacuolar proton-transporting V-type ATPase, V1 domain; cellular_component GO:0030117; mem…	{JN600245.1; Seriatopora hystrix/Symbiodinium mixed library clone ShD_D12 mRNA sequence}	{PF00514:Armadillo/beta-catenin-like repeat PF11698:V-ATPase subunit H PF02985:HEAT repeat PF09280:XPC-binding domain PF01602:Adaptin N terminal region PF10508:Proteasome non-ATPase 26S subunit}
transcript_HQ_P2_transcript14495/f3p0/1967	{NA}	{NA}	{NA}	{NA}	{GO:0007411; axon guidance; biological_process}	{JN600189.1; Seriatopora hystrix/Symbiodinium mixed library clone ShD_G77 mRNA sequence}	{PF15957:Commissureless}
transcript_HQ_P2_transcript14529/f9p0/2025	{XP_005098092.1; PREDICTED: sperm-associated antigen 6 [Aplysia californica]}	{sp|Q9JLI7|SPAG6_MOUSE; Sperm-associated antigen 6 OS=Mus musculus GN=Spag6 PE=1 SV=1}	{crg:105328603; - - - - -}	{Hs6912678; KOG0166 Karyopherin (importin) alpha U Intracellular trafficking, secretion, and vesicular transport ;}	{GO:0006886; intracellular protein transport; biological_process GO:0003684; damaged DNA binding; molecular_function GO:0043161; proteasomal ubiquitin-dependent protein catabolic process; biological_process GO:0015991; ATP hydrolysis coupled proton transport; biological_process GO:0005515; protein binding; molecular_function GO:0000221; vacuolar proton-transporting V-type ATPase, V1 domain; cellu…	{JN600245.1; Seriatopora hystrix/Symbiodinium mixed library clone ShD_D12 mRNA sequence}	{PF01602:Adaptin N terminal region PF09280:XPC-binding domain PF10508:Proteasome non-ATPase 26S subunit PF02985:HEAT repeat PF11698:V-ATPase subunit H PF00514:Armadillo/beta-catenin-like repeat}
transcript_HQ_P2_transcript14574/f3p0/2029	{XP_015753495.1; PREDICTED: regulator of nonsense transcripts 3B-like [Acropora digitifera]}	{sp|Q9BZI7|REN3B_HUMAN; Regulator of nonsense transcripts 3B OS=Homo sapiens GN=UPF3B PE=1 SV=1}	{adf:107333230; K14328 UPF3, RENT3 regulator of nonsense transcripts 3 - ko03013; Genetic Information Processing; Translation; RNA transport | ko03015; Genetic Information Processing; Translation; mRNA surveillance pathway}	{Hs12711674; KOG1295 Nonsense-mediated decay protein Upf3 A RNA processing and modification ;}	{GO:0003676; nucleic acid binding; molecular_function}	{JN600253.1; Seriatopora hystrix/Symbiodinium mixed library clone ShD_C84 mRNA sequence}	{PF00076:RNA recognition motif. (a.k.a. RRM, RBD, or RNP domain)}
transcript_HQ_P2_transcript14614/f15p0/1979	{XP_015767384.1; PREDICTED: uncharacterized protein LOC107346129 isoform X1 [Acropora digitifera]}	{NA}	{adf:107337109; - - - - -}	{NA}	{GO:0042981; regulation of apoptosis; biological_process GO:0005515; protein binding; molecular_function}	{JN600173.1; Seriatopora hystrix/Symbiodinium mixed library clone ShD_E55 mRNA sequence}	{PF01335:Death effector domain PF00452:Apoptosis regulator proteins, Bcl-2 family}
transcript_HQ_P2_transcript14687/f16p0/1978	{NA}	{NA}	{NA}	{NA}	{GO:0030414; peptidase inhibitor activity; molecular_function GO:0005576; NA GO:0007411; axon guidance; biological_process}	{JN600189.1; Seriatopora hystrix/Symbiodinium mixed library clone ShD_G77 mRNA sequence}	{PF00095:WAP-type (Whey Acidic Protein) 'four-disulfide core' PF15957:Commissureless}
transcript_HQ_P2_transcript14761/f8p0/1971	{NA}	{NA}	{NA}	{NA}	{GO:0007411; axon guidance; biological_process}	{JN600189.1; Seriatopora hystrix/Symbiodinium mixed library clone ShD_G77 mRNA sequence}	{PF15957:Commissureless}
transcript_HQ_P2_transcript14886/f2p0/1974	{XP_015778382.1; PREDICTED: uncharacterized protein LOC107356256 [Acropora digitifera]}	{NA}	{NA}	{NA}	{NA}	{JN600166.1; Seriatopora hystrix/Symbiodinium mixed library clone ShD_E01 mRNA sequence}	{NA}
transcript_HQ_P2_transcript14900/f31p0/1953	{XP_015759690.1; PREDICTED: cysteine and tyrosine-rich protein 1-like [Acropora digitifera]}	{NA}	{NA}	{NA}	{GO:0007411; axon guidance; biological_process GO:0005576; NA GO:0030414; peptidase inhibitor activity; molecular_function}	{JN600189.1; Seriatopora hystrix/Symbiodinium mixed library clone ShD_G77 mRNA sequence}	{PF00095:WAP-type (Whey Acidic Protein) 'four-disulfide core' PF15957:Commissureless}
transcript_HQ_P2_transcript15/f2p0/8250	{KXJ28307.1; Receptor-type tyrosine-protein phosphatase delta [Exaiptasia pallida]}	{sp|Q64487|PTPRD_MOUSE; Receptor-type tyrosine-protein phosphatase delta OS=Mus musculus GN=Ptprd PE=1 SV=3}	{adf:107330765; - - - - -}	{Hs4506309; KOG4228 Protein tyrosine phosphatase T Signal transduction mechanisms ;}	{GO:0003993; acid phosphatase activity; molecular_function GO:0046872; metal ion binding; molecular_function GO:0008138; protein tyrosine/serine/threonine phosphatase activity; molecular_function GO:0004725; protein tyrosine phosphatase activity; molecular_function GO:0006470; protein dephosphorylation; biological_process GO:0005515; protein binding; molecular_function}	{JN600129.1; Seriatopora hystrix/Symbiodinium mixed library clone ShD_B22 mRNA sequence}	{PF00782:Dual specificity phosphatase, catalytic domain PF00102:Protein-tyrosine phosphatase PF16656:Purple acid Phosphatase, N-terminal domain PF00041:Fibronectin type III domain}
transcript_HQ_P2_transcript15034/f6p0/1961	{XP_015763377.1; PREDICTED: uncharacterized protein LOC107342398 isoform X1 [Acropora digitifera]}	{NA}	{nve:NEMVE_v1g238758; - - - - -}	{NA}	{NA}	{JN600187.1; Seriatopora hystrix/Symbiodinium mixed library clone ShD_G32 mRNA sequence}	{NA}
transcript_HQ_P2_transcript15224/f3p0/1935	{Q568W0.3; RecName: Full=Selenoprotein W; Short=SelW}	{sp|Q568W0|SELW_DANRE; Selenoprotein W OS=Danio rerio GN=selenow PE=3 SV=3}	{phd:102329109; - - - - -}	{NA}	{NA}	{JN600254.1; Seriatopora hystrix/Symbiodinium mixed library clone ShD_H71 mRNA sequence}	{NA}
transcript_HQ_P2_transcript15450/f13p0/1898	{XP_015767384.1; PREDICTED: uncharacterized protein LOC107346129 isoform X1 [Acropora digitifera]}	{NA}	{adf:107337109; - - - - -}	{NA}	{GO:0005515; protein binding; molecular_function GO:0042981; regulation of apoptosis; biological_process}	{JN600173.1; Seriatopora hystrix/Symbiodinium mixed library clone ShD_E55 mRNA sequence}	{PF01335:Death effector domain PF00452:Apoptosis regulator proteins, Bcl-2 family}
transcript_HQ_P2_transcript15570/f13p0/1876	{XP_015769695.1; PREDICTED: cytochrome b-245 light chain-like [Acropora digitifera]}	{sp|P13498|CY24A_HUMAN; Cytochrome b-245 light chain OS=Homo sapiens GN=CYBA PE=1 SV=3}	{nve:NEMVE_v1g245452; K08009 CYBA, P22PHOX cytochrome b-245, alpha polypeptide - ko04145; Cellular Processes; Transport and catabolism; Phagosome | ko04621; Organismal Systems; Immune system; NOD-like receptor signaling pathway | ko04670; Organismal Systems; Immune system; Leukocyte transendothelial migration | ko04380; Organismal Systems; Development; Osteoclast differentiation | ko05418; Human …	{NA}	{GO:0020037; heme binding; molecular_function GO:0016021; integral to membrane; cellular_component}	{JN600073.1; Seriatopora hystrix/Symbiodinium mixed library clone ShD_G19 mRNA sequence}	{PF10233:Uncharacterized conserved protein CG6151-P PF05038:Cytochrome Cytochrome b558 alpha-subunit}
transcript_HQ_P2_transcript15598/f3p0/1889	{XP_015778470.1; PREDICTED: ceramide synthase 6-like [Acropora digitifera]}	{sp|Q8N5B7|CERS5_HUMAN; Ceramide synthase 5 OS=Homo sapiens GN=CERS5 PE=2 SV=1}	{bfo:BRAFLDRAFT_280654; K04710 CERS ceramide synthetase 2.3.1.24 ko00600; Metabolism; Lipid metabolism; Sphingolipid metabolism | ko04071; Environmental Information Processing; Signal transduction; Sphingolipid signaling pathway}	{Hs13375717; KOG1607 Protein transporter of the TRAM (translocating chain-associating membrane) superfamily U Intracellular trafficking, secretion, and vesicular transport ;}	{GO:0003677; DNA binding; molecular_function GO:0016021; integral to membrane; cellular_component}	{JN600003.1; Seriatopora hystrix/Symbiodinium mixed library clone ShD_A100 mRNA sequence}	{PF00046:Homeobox domain PF03798:TLC domain}
transcript_HQ_P2_transcript15604/f2p0/1886	{OLQ00474.1; Carbonic anhydrase 2 [Symbiodinium microadriaticum]}	{sp|P9WPJ8|MTCA2_MYCTO; Carbonic anhydrase 2 OS=Mycobacterium tuberculosis (strain CDC 1551 / Oshkosh) GN=mtcA2 PE=3 SV=1}	{abm:ABSDF0255; K01673 cynT, can carbonic anhydrase 4.2.1.1 ko00910; Metabolism; Energy metabolism; Nitrogen metabolism}	{At3g01500; KOG1578 Predicted carbonic anhydrase involved in protection against oxidative damage P Inorganic ion transport and metabolism ;}	{GO:0004089; carbonate dehydratase activity; molecular_function GO:0008270; zinc ion binding; molecular_function}	{FJ434905.1; Polarella glacialis clone PglSL-like13 trans-spliced leader sequence SL-like genes, partial sequence}	{PF00484:Carbonic anhydrase}
transcript_HQ_P2_transcript15691/f3p0/1883	{XP_015765607.1; PREDICTED: allene oxide synthase, chloroplastic-like isoform X1 [Acropora digitifera]}	{sp|B3LF83|Y74B2_ARATH; Probable inactive linolenate hydroperoxide lyase OS=Arabidopsis thaliana GN=CYP74B2 PE=2 SV=1}	{nve:NEMVE_v1g241155; - - - - -}	{NA}	{GO:0020037; heme binding; molecular_function GO:0005506; iron ion binding; molecular_function GO:0055114; oxidation-reduction process; biological_process GO:0016705; oxidoreductase activity, acting on paired donors, with incorporation or reduction of molecular oxygen; molecular_function}	{NA}	{PF00067:Cytochrome P450}
transcript_HQ_P2_transcript15809/f2p0/1850	{XP_015758372.1; PREDICTED: LOW QUALITY PROTEIN: ras-related protein Rab-38-like [Acropora digitifera]}	{sp|Q55E31|RB32B_DICDI; Ras-related protein Rab-32B OS=Dictyostelium discoideum GN=rab32B PE=3 SV=1}	{adf:107337674; K07918 RAB32 Ras-related protein Rab-32 - -}	{Hs5803133; KOG4423 GTP-binding protein-like, RAS superfamily T Signal transduction mechanisms ;}	{GO:0006576; cellular biogenic amine metabolic process; biological_process GO:0005525; GTP binding; molecular_function GO:0007264; small GTPase mediated signal transduction; biological_process GO:0005524; ATP binding; molecular_function GO:0003924; GTPase activity; molecular_function}	{JN600105.1; Seriatopora hystrix/Symbiodinium mixed library clone ShD_I93 mRNA sequence}	{PF01926:50S ribosome-binding GTPase PF03193:Protein of unknown function, DUF258 PF00071:Ras family PF10662:Ethanolamine utilisation - propanediol utilisation PF00025:ADP-ribosylation factor family PF04670:Gtr1/RagA G protein conserved region PF08477:Ras of Complex, Roc, domain of DAPkinase}
transcript_HQ_P2_transcript15906/f2p0/1827	{KXJ17937.1; Coagulation factor VIII [Exaiptasia pallida]}	{NA}	{sko:100367812; - - - - -}	{NA}	{NA}	{JN600180.1; Seriatopora hystrix/Symbiodinium mixed library clone ShD_F71 mRNA sequence}	{NA}
transcript_HQ_P2_transcript1609/f2p0/4374	{XP_019640722.1; PREDICTED: target of rapamycin complex 2 subunit MAPKAP1-like isoform X2 [Branchiostoma belcheri]}	{sp|A4IIM3|SIN1_XENTR; Target of rapamycin complex 2 subunit MAPKAP1 OS=Xenopus tropicalis GN=mapkap1 PE=2 SV=1}	{lcm:102359101; K20410 MAPKAP1, SIN1 target of rapamycin complex 2 subunit MAPKAP1 - ko04150; Environmental Information Processing; Signal transduction; mTOR signaling pathway}	{Hs13129138; KOG3739 Stress-activated MAP kinase-interacting protein, Sin1p T Signal transduction mechanisms ;}	{GO:0007165; signal transduction; biological_process}	{JN600105.1; Seriatopora hystrix/Symbiodinium mixed library clone ShD_I93 mRNA sequence}	{PF00788:Ras association (RalGDS/AF-6) domain}
transcript_HQ_P2_transcript16108/f6p0/1818	{KXJ10723.1; hypothetical protein AC249_AIPGENE23542 [Exaiptasia pallida]}	{NA}	{NA}	{NA}	{NA}	{JN600105.1; Seriatopora hystrix/Symbiodinium mixed library clone ShD_I93 mRNA sequence}	{NA}
transcript_HQ_P2_transcript16124/f5p0/1821	{XP_015752475.1; PREDICTED: uncharacterized protein LOC107332261 [Acropora digitifera]}	{NA}	{adf:107332261; - - - - -}	{NA}	{NA}	{JN600193.1; Seriatopora hystrix/Symbiodinium mixed library clone ShD_H42 mRNA sequence}	{NA}
transcript_HQ_P2_transcript16172/f2p0/1819	{XP_015752862.1; PREDICTED: LOW QUALITY PROTEIN: coiled-coil domain-containing protein 173-like [Acropora digitifera]}	{sp|Q0VFZ6|CC173_HUMAN; Coiled-coil domain-containing protein 173 OS=Homo sapiens GN=CCDC173 PE=2 SV=2}	{adf:107332643; - - - - -}	{NA}	{NA}	{JN600241.1; Seriatopora hystrix/Symbiodinium mixed library clone ShD_A99 mRNA sequence}	{NA}
transcript_HQ_P2_transcript16223/f90p0/1760	{XP_015780303.1; PREDICTED: uncharacterized protein LOC107358193 [Acropora digitifera]}	{NA}	{hmg:100198390; - - - - -}	{NA}	{GO:0005515; protein binding; molecular_function}	{JN600246.1; Seriatopora hystrix/Symbiodinium mixed library clone ShD_D14 mRNA sequence}	{PF00536:SAM domain (Sterile alpha motif) PF07647:SAM domain (Sterile alpha motif)}
transcript_HQ_P2_transcript16225/f9p0/1805	{KXJ21296.1; putative cysteine desulfurase [Exaiptasia pallida]}	{sp|O27442|CSD_METTH; Probable cysteine desulfurase OS=Methanothermobacter thermautotrophicus (strain ATCC 29096 / DSM 1053 / JCM 10044 / NBRC 100330 / Delta H) GN=csd PE=3 SV=1}	{abf:AMK58_28210; - - - - -}	{SPCC777.03c; KOG1549 Cysteine desulfurase NFS1 E Amino acid transport and metabolism ;}	{NA}	{JN600221.1; Seriatopora hystrix/Symbiodinium mixed library clone ShD_J66 mRNA sequence}	{NA}
transcript_HQ_P2_transcript16297/f2p0/1792	{XP_004036966.1; hypothetical protein IMG5_064880 [Ichthyophthirius multifiliis]}	{NA}	{smin:v1.2.004779.t1; - - - - -; smin:v1.2.004779.t1; - - - - -}	{NA}	{NA}	{JN600088.1; Seriatopora hystrix/Symbiodinium mixed library clone ShD_H34 mRNA sequence}	{NA}
transcript_HQ_P2_transcript16313/f2p0/1784	{XP_015748632.1; PREDICTED: leucine-rich repeats and immunoglobulin-like domains protein 1 [Acropora digitifera]}	{sp|Q90773|CEPU1_CHICK; Protein CEPU-1 OS=Gallus gallus PE=1 SV=1}	{adf:107328405; - - - - -}	{Hs5031927; KOG1026 Nerve growth factor receptor TRKA and related tyrosine kinases TU Signal transduction mechanisms ; Intracellular trafficking, secretion, and vesicular transport ;}	{GO:0005515; protein binding; molecular_function}	{JN600152.1; Seriatopora hystrix/Symbiodinium mixed library clone ShD_D33 mRNA sequence}	{PF13895:Immunoglobulin domain}
transcript_HQ_P2_transcript16361/f2p0/1790	{XP_004036966.1; hypothetical protein IMG5_064880 [Ichthyophthirius multifiliis]}	{NA}	{smin:v1.2.004779.t1; - - - - -; smin:v1.2.004779.t1; - - - - -}	{NA}	{NA}	{JN600067.1; Seriatopora hystrix/Symbiodinium mixed library clone ShD_F51 mRNA sequence}	{NA}
transcript_HQ_P2_transcript16389/f2p0/1791	{CCP37685.1; nitrate transporter [Symbiodinium sp. Freudenthal]}	{sp|Q9LPV5|NRT25_ARATH; High affinity nitrate transporter 2.5 OS=Arabidopsis thaliana GN=NRT2.5 PE=1 SV=1}	{hak:KO116_03333; K02575 NRT, narK, nrtP, nasA MFS transporter, NNP family, nitrate/nitrite transporter - ko00910; Metabolism; Energy metabolism; Nitrogen metabolism}	{NA}	{GO:0055085; transmembrane transport; biological_process GO:0016021; integral to membrane; cellular_component}	{HE999710.1; Symbiodinium sp. Freudenthal mRNA for nitrate transporter (nt gene)}	{PF07690:Major Facilitator Superfamily}
transcript_HQ_P2_transcript16394/f2p0/1788	{NA}	{NA}	{NA}	{NA}	{NA}	{JN600116.1; Seriatopora hystrix/Symbiodinium mixed library clone ShD_J70 mRNA sequence}	{NA}
transcript_HQ_P2_transcript16397/f22p0/1764	{AFI99104.1; 56kDa selenium binding protein [Acropora millepora]}	{sp|Q13228|SBP1_HUMAN; Selenium-binding protein 1 OS=Homo sapiens GN=SELENBP1 PE=1 SV=2}	{myd:102757665; K17285 SELENBP1 selenium-binding protein 1 - -}	{Hs16306550; KOG0918 Selenium-binding protein P Inorganic ion transport and metabolism ;}	{GO:0008430; selenium binding; molecular_function}	{JN600255.1; Seriatopora hystrix/Symbiodinium mixed library clone ShD_E06 mRNA sequence}	{PF05694:56kDa selenium binding protein (SBP56)}
transcript_HQ_P2_transcript16664/f3p0/1745	{XP_015766574.1; PREDICTED: LOW QUALITY PROTEIN: mirror-image polydactyly gene 1 protein-like [Acropora digitifera]}	{sp|Q8TD10|MIPO1_HUMAN; Mirror-image polydactyly gene 1 protein OS=Homo sapiens GN=MIPOL1 PE=1 SV=1}	{nve:NEMVE_v1g240218; - - - - -}	{NA}	{NA}	{JN600141.1; Seriatopora hystrix/Symbiodinium mixed library clone ShD_C26 mRNA sequence}	{NA}
transcript_HQ_P2_transcript16746/f9p0/1730	{XP_015748632.1; PREDICTED: leucine-rich repeats and immunoglobulin-like domains protein 1 [Acropora digitifera]}	{sp|Q90773|CEPU1_CHICK; Protein CEPU-1 OS=Gallus gallus PE=1 SV=1}	{adf:107328405; - - - - -}	{Hs5031927; KOG1026 Nerve growth factor receptor TRKA and related tyrosine kinases TU Signal transduction mechanisms ; Intracellular trafficking, secretion, and vesicular transport ;}	{GO:0005515; protein binding; molecular_function}	{JN600152.1; Seriatopora hystrix/Symbiodinium mixed library clone ShD_D33 mRNA sequence}	{PF13895:Immunoglobulin domain}
transcript_HQ_P2_transcript168/f3p0/6334	{XP_015751174.1; PREDICTED: uncharacterized protein LOC107331131 isoform X2 [Acropora digitifera]}	{sp|Q96PN7|TREF1_HUMAN; Transcriptional-regulating factor 1 OS=Homo sapiens GN=TRERF1 PE=1 SV=1}	{adf:107331131; K11584 PPP2R5 serine/threonine-protein phosphatase 2A regulatory subunit B' - ko03015; Genetic Information Processing; Translation; mRNA surveillance pathway | ko04071; Environmental Information Processing; Signal transduction; Sphingolipid signaling pathway | ko04151; Environmental Information Processing; Signal transduction; PI3K-Akt signaling pathway | ko04152; Environmental In…	{Hs15812226; KOG4167 Predicted DNA-binding protein, contains SANT and ELM2 domains K Transcription ;}	{GO:0004017; adenylate kinase activity; molecular_function GO:0016151; nickel ion binding; molecular_function GO:0006464; protein modification process; biological_process GO:0046872; metal ion binding; molecular_function}	{JN600107.1; Seriatopora hystrix/Symbiodinium mixed library clone ShD_J20 mRNA sequence}	{PF01155:Hydrogenase/urease nickel incorporation, metallochaperone, hypA PF16622:zinc-finger C2H2-type PF13912:C2H2-type zinc finger PF05191:Adenylate kinase, active site lid PF13465:Zinc-finger double domain PF00096:Zinc finger, C2H2 type}
transcript_HQ_P2_transcript16816/f3p0/1723	{NA}	{NA}	{NA}	{NA}	{NA}	{JN600116.1; Seriatopora hystrix/Symbiodinium mixed library clone ShD_J70 mRNA sequence}	{NA}
transcript_HQ_P2_transcript1693/f2p0/4123	{XP_001627716.1; predicted protein [Nematostella vectensis]}	{sp|P57709|AT2C1_BOVIN; Calcium-transporting ATPase type 2C member 1 OS=Bos taurus GN=ATP2C1 PE=2 SV=1}	{clv:102088624; K01537 E3.6.3.8 Ca2+-transporting ATPase 3.6.3.8 -}	{Hs7656910; KOG0202 Ca2+ transporting ATPase P Inorganic ion transport and metabolism ;}	{GO:0046872; metal ion binding; molecular_function GO:0000166; nucleotide binding; molecular_function}	{JN600179.1; Seriatopora hystrix/Symbiodinium mixed library clone ShD_F67 mRNA sequence}	{PF00122:E1-E2 ATPase}
transcript_HQ_P2_transcript17014/f3p0/1685	{KXJ17937.1; Coagulation factor VIII [Exaiptasia pallida]}	{NA}	{sko:100367812; - - - - -}	{NA}	{GO:0003682; chromatin binding; molecular_function}	{JN600180.1; Seriatopora hystrix/Symbiodinium mixed library clone ShD_F71 mRNA sequence}	{PF16719:SAWADEE domain}
transcript_HQ_P2_transcript1710/f3p0/4281	{XP_015751554.1; PREDICTED: vinexin-like [Acropora digitifera]}	{sp|O60504|VINEX_HUMAN; Vinexin OS=Homo sapiens GN=SORBS3 PE=1 SV=2}	{adf:107331478; - - - - -}	{7303765; KOG4225 Sorbin and SH3 domain-containing protein T Signal transduction mechanisms ;}	{GO:0005515; protein binding; molecular_function}	{JN600244.1; Seriatopora hystrix/Symbiodinium mixed library clone ShD_D06 mRNA sequence}	{PF00018:SH3 domain PF14604:Variant SH3 domain PF00595:PDZ domain (Also known as DHR or GLGF)}
transcript_HQ_P2_transcript17134/f2p0/1695	{XP_004036966.1; hypothetical protein IMG5_064880 [Ichthyophthirius multifiliis]}	{NA}	{smin:v1.2.004779.t1; - - - - -; smin:v1.2.004779.t1; - - - - -}	{NA}	{NA}	{JN600088.1; Seriatopora hystrix/Symbiodinium mixed library clone ShD_H34 mRNA sequence}	{NA}
transcript_HQ_P2_transcript17215/f13p0/1654	{XP_001636857.1; predicted protein [Nematostella vectensis]}	{sp|P0CW97|PCR3_ARATH; Protein PLANT CADMIUM RESISTANCE 3 OS=Arabidopsis thaliana GN=PCR3 PE=3 SV=1}	{nve:NEMVE_v1g236657; - - - - -}	{NA}	{NA}	{JN600105.1; Seriatopora hystrix/Symbiodinium mixed library clone ShD_I93 mRNA sequence}	{NA}
transcript_HQ_P2_transcript17247/f6p0/1656	{XP_001630673.1; predicted protein [Nematostella vectensis]}	{NA}	{nve:NEMVE_v1g210155; - - - - -}	{NA}	{GO:0042407; cristae formation; biological_process GO:0061617; NA}	{JN600030.1; Seriatopora hystrix/Symbiodinium mixed library clone ShD_B73 mRNA sequence}	{PF09769:Apolipoprotein O}
transcript_HQ_P2_transcript1729/f2p0/4270	{XP_015751554.1; PREDICTED: vinexin-like [Acropora digitifera]}	{sp|O60504|VINEX_HUMAN; Vinexin OS=Homo sapiens GN=SORBS3 PE=1 SV=2}	{adf:107331478; - - - - -}	{7303765; KOG4225 Sorbin and SH3 domain-containing protein T Signal transduction mechanisms ;}	{GO:0005515; protein binding; molecular_function}	{JN600244.1; Seriatopora hystrix/Symbiodinium mixed library clone ShD_D06 mRNA sequence}	{PF00595:PDZ domain (Also known as DHR or GLGF) PF14604:Variant SH3 domain PF00018:SH3 domain}
transcript_HQ_P2_transcript17337/f2p0/1638	{XP_015757113.1; PREDICTED: uncharacterized protein LOC107336557 [Acropora digitifera]}	{NA}	{adf:107336557; - - - - -}	{NA}	{NA}	{JN600137.1; Seriatopora hystrix/Symbiodinium mixed library clone ShD_C01 mRNA sequence}	{NA}
transcript_HQ_P2_transcript17537/f60p0/1509	{XP_015768170.1; PREDICTED: uncharacterized protein LOC107346839 [Acropora digitifera]}	{NA}	{nve:NEMVE_v1g237935; - - - - -}	{NA}	{NA}	{JN600172.1; Seriatopora hystrix/Symbiodinium mixed library clone ShD_E54 mRNA sequence}	{NA}
transcript_HQ_P2_transcript17575/f2p0/1592	{XP_015773695.1; PREDICTED: paired box protein Pax-3-B-like [Acropora digitifera]}	{sp|Q0IH87|PAX3B_XENLA; Paired box protein Pax-3-B OS=Xenopus laevis GN=pax3-b PE=2 SV=2}	{adf:107351903; K09381 PAX3_7 paired box protein 3/7 - -}	{7297914; KOG0849 Transcription factor PRD and related proteins, contain PAX and HOX domains K Transcription ;}	{GO:0003677; DNA binding; molecular_function GO:0006352; transcription initiation, DNA-dependent; biological_process GO:0006355; regulation of transcription, DNA-dependent; biological_process GO:0043565; sequence-specific DNA binding; molecular_function GO:0003700; sequence-specific DNA binding transcription factor activity; molecular_function GO:0016987; sigma factor activity; molecular_function}	{JN600046.1; Seriatopora hystrix/Symbiodinium mixed library clone ShD_D41 mRNA sequence}	{PF04545:Sigma-70, region 4 PF05920:Homeobox KN domain PF00292:'Paired box' domain PF00046:Homeobox domain PF01381:Helix-turn-helix}
transcript_HQ_P2_transcript17588/f2p0/1573	{XP_015778382.1; PREDICTED: uncharacterized protein LOC107356256 [Acropora digitifera]}	{NA}	{NA}	{NA}	{NA}	{JN600166.1; Seriatopora hystrix/Symbiodinium mixed library clone ShD_E01 mRNA sequence}	{NA}
transcript_HQ_P2_transcript17599/f6p0/1589	{XP_015751047.1; PREDICTED: uncharacterized protein NCBP2-AS2 homolog [Acropora digitifera]}	{NA}	{adf:107331029; - - - - -}	{NA}	{NA}	{JN600188.1; Seriatopora hystrix/Symbiodinium mixed library clone ShD_G60 mRNA sequence}	{NA}
transcript_HQ_P2_transcript17605/f22p0/1555	{XP_015778382.1; PREDICTED: uncharacterized protein LOC107356256 [Acropora digitifera]}	{NA}	{NA}	{NA}	{GO:0005887; integral to plasma membrane; cellular_component}	{JN600166.1; Seriatopora hystrix/Symbiodinium mixed library clone ShD_E01 mRNA sequence}	{PF06305:Protein of unknown function (DUF1049)}
transcript_HQ_P2_transcript1772/f2p0/4259	{XP_015768910.1; PREDICTED: trafficking kinesin-binding protein milt-like [Acropora digitifera]}	{sp|Q9UPV9|TRAK1_HUMAN; Trafficking kinesin-binding protein 1 OS=Homo sapiens GN=TRAK1 PE=1 SV=1}	{nve:NEMVE_v1g203582; K15369 TRAK1 trafficking kinesin-binding protein 1 - -}	{Hs7662458; KOG4360 Uncharacterized coiled coil protein S Function unknown ;}	{GO:0006355; regulation of transcription, DNA-dependent; biological_process GO:0043565; sequence-specific DNA binding; molecular_function GO:0003700; sequence-specific DNA binding transcription factor activity; molecular_function}	{JN600002.1; Seriatopora hystrix/Symbiodinium mixed library clone ShD_A08 mRNA sequence}	{PF00170:bZIP transcription factor}
transcript_HQ_P2_transcript17750/f13p0/1531	{XP_015752535.1; PREDICTED: uncharacterized protein LOC107332322 [Acropora digitifera]}	{NA}	{adf:107332322; - - - - -}	{NA}	{NA}	{JN600138.1; Seriatopora hystrix/Symbiodinium mixed library clone ShD_C04 mRNA sequence}	{NA}
transcript_HQ_P2_transcript17785/f2p0/1542	{XP_015752535.1; PREDICTED: uncharacterized protein LOC107332322 [Acropora digitifera]}	{NA}	{adf:107332322; - - - - -}	{NA}	{NA}	{JN600138.1; Seriatopora hystrix/Symbiodinium mixed library clone ShD_C04 mRNA sequence}	{NA}
transcript_HQ_P2_transcript17795/f5p0/1530	{KXJ18650.1; hypothetical protein AC249_AIPGENE3798 [Exaiptasia pallida]}	{NA}	{NA}	{NA}	{NA}	{JN600138.1; Seriatopora hystrix/Symbiodinium mixed library clone ShD_C04 mRNA sequence}	{NA}
transcript_HQ_P2_transcript17850/f36p0/1532	{XP_015762561.1; PREDICTED: placenta-specific gene 8 protein-like [Acropora digitifera]}	{sp|Q66I68|CNFN_DANRE; Cornifelin homolog OS=Danio rerio GN=cnfn PE=3 SV=1}	{crg:105331993; - - - - -}	{NA}	{NA}	{JN600243.1; Seriatopora hystrix/Symbiodinium mixed library clone ShD_B83 mRNA sequence}	{NA}
transcript_HQ_P2_transcript17912/f32p0/1470	{XP_015779631.1; PREDICTED: eukaryotic translation initiation factor 5B-like [Acropora digitifera]}	{NA}	{sko:100376664; - - - - -}	{NA}	{NA}	{JN600149.1; Seriatopora hystrix/Symbiodinium mixed library clone ShD_D15 mRNA sequence}	{NA}
transcript_HQ_P2_transcript17973/f4p0/1510	{NA}	{NA}	{NA}	{NA}	{GO:0005576; NA GO:0030414; peptidase inhibitor activity; molecular_function GO:0007411; axon guidance; biological_process}	{JN600189.1; Seriatopora hystrix/Symbiodinium mixed library clone ShD_G77 mRNA sequence}	{PF00095:WAP-type (Whey Acidic Protein) 'four-disulfide core' PF15957:Commissureless}
transcript_HQ_P2_transcript17996/f2p0/1365	{NA}	{NA}	{NA}	{NA}	{NA}	{JN600205.1; Seriatopora hystrix/Symbiodinium mixed library clone ShD_I40 mRNA sequence}	{NA}
transcript_HQ_P2_transcript18016/f2p0/1498	{XP_015769164.1; PREDICTED: chloroplast stem-loop binding protein of 41 kDa b, chloroplastic-like [Acropora digitifera]}	{NA}	{lgi:LOTGIDRAFT_158251; - - - - -}	{NA}	{GO:0050662; coenzyme binding; molecular_function GO:0003824; NA}	{NA}	{PF01370:NAD dependent epimerase/dehydratase family}
transcript_HQ_P2_transcript18159/f8p0/1476	{XP_015775472.1; PREDICTED: uncharacterized protein LOC107353649 [Acropora digitifera]}	{NA}	{NA}	{NA}	{GO:0016020; membrane; cellular_component GO:0019882; antigen processing and presentation; biological_process GO:0042613; MHC class II protein complex; cellular_component GO:0006955; immune response; biological_process}	{JN600014.1; Seriatopora hystrix/Symbiodinium mixed library clone ShD_A73 mRNA sequence}	{PF00969:Class II histocompatibility antigen, beta domain}
transcript_HQ_P2_transcript18176/f33p0/1465	{BAS21362.1; cytochrome oxidase subunit 1 (mitochondrion) [Symbiodinium minutum]}	{sp|Q02766|COX1_PLAFA; Cytochrome c oxidase subunit 1 OS=Plasmodium falciparum GN=MT-CO1 PE=3 SV=1}	{pvx:PlvioMp2; K02256 COX1 cytochrome c oxidase subunit 1 1.9.3.1 ko00190; Metabolism; Energy metabolism; Oxidative phosphorylation | ko04260; Organismal Systems; Circulatory system; Cardiac muscle contraction | ko05010; Human Diseases; Neurodegenerative diseases; Alzheimer's disease | ko05012; Human Diseases; Neurodegenerative diseases; Parkinson's disease | ko05016; Human Diseases; Neurodegener…	{AtMi114; KOG4769 Cytochrome c oxidase, subunit I C Energy production and conversion ;}	{GO:0004129; cytochrome-c oxidase activity; molecular_function GO:0005506; iron ion binding; molecular_function GO:0016021; integral to membrane; cellular_component GO:0009055; NA GO:0020037; heme binding; molecular_function GO:0009060; aerobic respiration; biological_process GO:0055114; oxidation-reduction process; biological_process}	{DQ483005.1; Symbiodinium sp. clade C3 from Acropora aspera cytochrome c oxidase-like mRNA sequence}	{PF00115:Cytochrome C and Quinol oxidase polypeptide I}
transcript_HQ_P2_transcript18370/f2p0/1418	{XP_004036966.1; hypothetical protein IMG5_064880 [Ichthyophthirius multifiliis]}	{NA}	{smin:v1.2.004779.t1; - - - - -; smin:v1.2.004779.t1; - - - - -}	{NA}	{NA}	{JN600088.1; Seriatopora hystrix/Symbiodinium mixed library clone ShD_H34 mRNA sequence}	{NA}
transcript_HQ_P2_transcript18373/f2p0/1447	{XP_015755117.1; PREDICTED: uncharacterized protein C20orf85-like [Acropora digitifera]}	{sp|Q9H1P6|CT085_HUMAN; Uncharacterized protein C20orf85 OS=Homo sapiens GN=C20orf85 PE=2 SV=1}	{adf:107334673; - - - - -}	{NA}	{NA}	{JN600146.1; Seriatopora hystrix/Symbiodinium mixed library clone ShD_C78 mRNA sequence}	{NA}
transcript_HQ_P2_transcript18380/f3p0/1411	{XP_015779631.1; PREDICTED: eukaryotic translation initiation factor 5B-like [Acropora digitifera]}	{NA}	{sko:100376664; - - - - -}	{NA}	{NA}	{JN600149.1; Seriatopora hystrix/Symbiodinium mixed library clone ShD_D15 mRNA sequence}	{NA}
transcript_HQ_P2_transcript18400/f2p0/1413	{XP_015754230.1; PREDICTED: E3 ubiquitin-protein ligase MARCH2-like [Acropora digitifera]}	{sp|Q8TCQ1|MARH1_HUMAN; E3 ubiquitin-protein ligase MARCH1 OS=Homo sapiens GN=MARCH1 PE=1 SV=1}	{adf:107333883; - - - - -}	{7294955; KOG1609 Protein involved in mRNA turnover and stability A RNA processing and modification ;}	{GO:0046872; metal ion binding; molecular_function GO:0008270; zinc ion binding; molecular_function GO:0031072; heat shock protein binding; molecular_function GO:0051082; unfolded protein binding; molecular_function}	{JN600194.1; Seriatopora hystrix/Symbiodinium mixed library clone Sh_H67 mRNA sequence}	{PF12906:RING-variant domain PF00684:DnaJ central domain PF00097:Zinc finger, C3HC4 type (RING finger)}
transcript_HQ_P2_transcript18467/f3p0/1402	{XP_015768129.1; PREDICTED: uncharacterized protein LOC107346807 isoform X1 [Acropora digitifera]}	{NA}	{NA}	{NA}	{NA}	{JN600191.1; Seriatopora hystrix/Symbiodinium mixed library clone ShD_G97 mRNA sequence}	{NA}
transcript_HQ_P2_transcript18585/f3p0/1368	{XP_015778571.1; PREDICTED: aminoacyl tRNA synthase complex-interacting multifunctional protein 2-like isoform X1 [Acropora digitifera]}	{sp|Q9WVM7|AIMP2_CRIGR; Aminoacyl tRNA synthase complex-interacting multifunctional protein 2 OS=Cricetulus griseus GN=AIMP2 PE=2 SV=1}	{bfo:BRAFLDRAFT_115295; K15438 AIMP2 aminoacyl tRNA synthase complex-interacting multifunctional protein 2 - -}	{NA}	{NA}	{JN600249.1; Seriatopora hystrix/Symbiodinium mixed library clone ShD_D84 mRNA sequence}	{NA}
transcript_HQ_P2_transcript18649/f3p0/1345	{NA}	{NA}	{NA}	{NA}	{NA}	{JN600138.1; Seriatopora hystrix/Symbiodinium mixed library clone ShD_C04 mRNA sequence}	{NA}
transcript_HQ_P2_transcript18839/f14p0/1275	{XP_015748730.1; PREDICTED: uncharacterized protein LOC107328522 [Acropora digitifera]}	{NA}	{NA}	{NA}	{NA}	{JN600131.1; Seriatopora hystrix/Symbiodinium mixed library clone ShD_B35 mRNA sequence}	{NA}
transcript_HQ_P2_transcript18930/f9p0/1223	{XP_015775641.1; PREDICTED: heme-binding protein 2-like [Acropora digitifera]}	{sp|Q9Y5Z4|HEBP2_HUMAN; Heme-binding protein 2 OS=Homo sapiens GN=HEBP2 PE=1 SV=1}	{mis:MICPUN_58704; - - - - -}	{NA}	{NA}	{JN600111.1; Seriatopora hystrix/Symbiodinium mixed library clone ShD_J42 mRNA sequence}	{NA}
transcript_HQ_P2_transcript18932/f2p0/1262	{XP_015755117.1; PREDICTED: uncharacterized protein C20orf85-like [Acropora digitifera]}	{sp|Q9H1P6|CT085_HUMAN; Uncharacterized protein C20orf85 OS=Homo sapiens GN=C20orf85 PE=2 SV=1}	{adf:107334673; - - - - -}	{NA}	{NA}	{JN600146.1; Seriatopora hystrix/Symbiodinium mixed library clone ShD_C78 mRNA sequence}	{NA}
transcript_HQ_P2_transcript1906/f2p0/4179	{KXJ13807.1; Chitin synthase 6 [Exaiptasia pallida]}	{sp|Q6DD51|CSKI2_XENLA; Caskin-2 OS=Xenopus laevis GN=caskin2 PE=2 SV=1}	{hmg:100206524; - - - - -}	{7296513; KOG2571 Chitin synthase/hyaluronan synthase (glycosyltransferases) M Cell wall/membrane/envelope biogenesis ;}	{GO:0005515; protein binding; molecular_function}	{JN600035.1; Seriatopora hystrix/Symbiodinium mixed library clone ShD_C07 mRNA sequence}	{PF07647:SAM domain (Sterile alpha motif) PF00536:SAM domain (Sterile alpha motif)}
transcript_HQ_P2_transcript19106/f3p0/1195	{P51874.1; RecName: Full=Peridinin-chlorophyll a-binding protein, chloroplastic; Short=PCP; Flags: Precursor}	{sp|P51874|PCP_SYMSP; Peridinin-chlorophyll a-binding protein, chloroplastic OS=Symbiodinium sp. PE=1 SV=1}	{smin:v1.2.000589.t1; - - - - -; smin:v1.2.000589.t1; - - - - -}	{NA}	{GO:0018298; protein-chromophore linkage; biological_process GO:0030076; light-harvesting complex; cellular_component}	{L13613.1; Symbiodinium sp. peridinin chlorophyll mRNA, complete cds}	{PF02429:Peridinin-chlorophyll A binding protein}
transcript_HQ_P2_transcript19152/f2p0/1190	{KXJ10578.1; IST1-like [Exaiptasia pallida]}	{sp|P53990|IST1_HUMAN; IST1 homolog OS=Homo sapiens GN=IST1 PE=1 SV=1}	{adf:107337345; K19476 IST1 vacuolar protein sorting-associated protein IST1 - ko04144; Cellular Processes; Transport and catabolism; Endocytosis}	{Hs22069058; KOG2027 Spindle pole body protein Z Cytoskeleton ;}	{GO:0015031; protein transport; biological_process}	{JN600155.1; Seriatopora hystrix/Symbiodinium mixed library clone ShD_D53 mRNA sequence}	{PF03398:Regulator of Vps4 activity in the MVB pathway}
transcript_HQ_P2_transcript19212/f2p0/1163	{NA}	{NA}	{NA}	{NA}	{NA}	{JN600052.1; Seriatopora hystrix/Symbiodinium mixed library clone ShD_D71 mRNA sequence}	{NA}
transcript_HQ_P2_transcript19297/f2p0/1119	{NA}	{NA}	{NA}	{NA}	{NA}	{JX094331.1; Symbiodinium sp. Mf1.05b clone 1 minicircle 16S ribosomal RNA gene, complete sequence; chloroplast}	{NA}
transcript_HQ_P2_transcript19339/f15p0/1106	{BAS21364.1; cytochrome b (mitochondrion) [Symbiodinium minutum]}	{sp|O99256|CYB_PLACH; Cytochrome b OS=Plasmodium chabaudi GN=MT-CYB PE=3 SV=1}	{pyo:PY00780; K00412 CYTB, petB ubiquinol-cytochrome c reductase cytochrome b subunit - ko00190; Metabolism; Energy metabolism; Oxidative phosphorylation | ko02020; Environmental Information Processing; Signal transduction; Two-component system | ko04260; Organismal Systems; Circulatory system; Cardiac muscle contraction | ko05010; Human Diseases; Neurodegenerative diseases; Alzheimer's disease |…	{DmMi013; KOG4663 Cytochrome b C Energy production and conversion ;}	{GO:0009055; NA GO:0016491; oxidoreductase activity; molecular_function GO:0016020; membrane; cellular_component}	{EF036564.1; Symbiodinium goreaui cytochrome b mRNA, partial cds; mitochondrial}	{PF00033:Cytochrome b/b6/petB PF13631:Cytochrome b(N-terminal)/b6/petB PF00032:Cytochrome b(C-terminal)/b6/petD}
transcript_HQ_P2_transcript19397/f3p0/1100	{XP_015768170.1; PREDICTED: uncharacterized protein LOC107346839 [Acropora digitifera]}	{NA}	{bfo:BRAFLDRAFT_126285; K06158 ABCF3 ATP-binding cassette, subfamily F, member 3 - -}	{NA}	{NA}	{JN600172.1; Seriatopora hystrix/Symbiodinium mixed library clone ShD_E54 mRNA sequence}	{NA}
transcript_HQ_P2_transcript1940/f2p0/4158	{XP_015772730.1; PREDICTED: protein NLRC3-like isoform X4 [Acropora digitifera]}	{sp|C6FG12|NLRC5_ICTPU; Protein NLRC5 OS=Ictalurus punctatus GN=nlrc5 PE=2 SV=1}	{adf:107334675; - - - - -}	{Hs5174617; KOG4308 LRR-containing protein S Function unknown ;}	{GO:0005524; ATP binding; molecular_function GO:0003723; RNA binding; molecular_function GO:0003724; RNA helicase activity; molecular_function GO:0005515; protein binding; molecular_function}	{JN600234.1; Seriatopora hystrix/Symbiodinium mixed library clone ShD_D35 mRNA sequence}	{PF00004:ATPase family associated with various cellular activities (AAA) PF00910:RNA helicase PF13516:Leucine Rich repeat PF13855:Leucine rich repeat}
transcript_HQ_P2_transcript19446/f7p0/1075	{XP_015763992.1; PREDICTED: uncharacterized protein LOC107342983 [Acropora digitifera]}	{NA}	{NA}	{NA}	{GO:0006836; neurotransmitter transport; biological_process GO:0019905; syntaxin binding; molecular_function}	{JN600133.1; Seriatopora hystrix/Symbiodinium mixed library clone ShD_B86 mRNA sequence}	{PF05835:Synaphin protein}
transcript_HQ_P2_transcript19532/f4p0/1039	{NA}	{NA}	{NA}	{NA}	{GO:0003677; DNA binding; molecular_function}	{JN600042.1; Seriatopora hystrix/Symbiodinium mixed library clone ShD_D01 mRNA sequence}	{PF02178:AT hook motif}
transcript_HQ_P2_transcript19653/f5p0/993	{XP_015761794.1; PREDICTED: uncharacterized protein LOC107340910 [Acropora digitifera]}	{NA}	{NA}	{NA}	{NA}	{JN600218.1; Seriatopora hystrix/Symbiodinium mixed library clone ShD_J53 mRNA sequence}	{NA}
transcript_HQ_P2_transcript19670/f2p0/982	{NA}	{NA}	{NA}	{NA}	{NA}	{JN600155.1; Seriatopora hystrix/Symbiodinium mixed library clone ShD_D53 mRNA sequence}	{NA}
transcript_HQ_P2_transcript19768/f6p0/903	{XP_015752475.1; PREDICTED: uncharacterized protein LOC107332261 [Acropora digitifera]}	{NA}	{adf:107332261; - - - - -}	{NA}	{NA}	{JN600193.1; Seriatopora hystrix/Symbiodinium mixed library clone ShD_H42 mRNA sequence}	{NA}
transcript_HQ_P2_transcript19862/f2p0/895	{XP_015776879.1; PREDICTED: L-rhamnose mutarotase-like [Acropora digitifera]}	{sp|A6KWR4|RHAM_BACV8; L-rhamnose mutarotase OS=Bacteroides vulgatus (strain ATCC 8482 / DSM 1447 / JCM 5826 / NBRC 14291 / NCTC 11154) GN=rhaM PE=3 SV=1}	{nve:NEMVE_v1g238702; - - - - -}	{NA}	{GO:0016857; racemase and epimerase activity, acting on carbohydrates and derivatives; molecular_function GO:0005737; cytoplasm; cellular_component}	{JN600181.1; Seriatopora hystrix/Symbiodinium mixed library clone ShD_F95 mRNA sequence}	{PF05336:Domain of unknown function (DUF718)}
transcript_HQ_P2_transcript1990/f2p0/4129	{XP_015772860.1; PREDICTED: cytoplasmic protein NCK1-like [Acropora digitifera]}	{sp|P16333|NCK1_HUMAN; Cytoplasmic protein NCK1 OS=Homo sapiens GN=NCK1 PE=1 SV=1}	{cmk:103174820; K07365 NCK1 NCK adaptor protein 1 - ko04012; Environmental Information Processing; Signal transduction; ErbB signaling pathway | ko04660; Organismal Systems; Immune system; T cell receptor signaling pathway | ko04360; Organismal Systems; Development; Axon guidance | ko05130; Human Diseases; Infectious diseases: Bacterial; Pathogenic Escherichia coli infection}	{Hs5453754; KOG4226 Adaptor protein NCK/Dock, contains SH2 and SH3 domains T Signal transduction mechanisms ;}	{GO:0005515; protein binding; molecular_function}	{JN600003.1; Seriatopora hystrix/Symbiodinium mixed library clone ShD_A100 mRNA sequence}	{PF00018:SH3 domain PF14604:Variant SH3 domain}
transcript_HQ_P2_transcript19922/f26p0/828	{XP_015769420.1; PREDICTED: uncharacterized protein LOC107347941 [Acropora digitifera]}	{NA}	{NA}	{NA}	{NA}	{JN600235.1; Seriatopora hystrix/Symbiodinium mixed library clone ShD_J54 mRNA sequence}	{NA}
transcript_HQ_P2_transcript20026/f3p0/830	{NA}	{NA}	{NA}	{NA}	{NA}	{JN600185.1; Seriatopora hystrix/Symbiodinium mixed library clone ShD_G22 mRNA sequence}	{NA}
transcript_HQ_P2_transcript20030/f52p0/773	{XP_001634675.1; predicted protein [Nematostella vectensis]}	{sp|Q66I68|CNFN_DANRE; Cornifelin homolog OS=Danio rerio GN=cnfn PE=3 SV=1}	{mze:101480873; - - - - -}	{NA}	{NA}	{JN600243.1; Seriatopora hystrix/Symbiodinium mixed library clone ShD_B83 mRNA sequence}	{NA}
transcript_HQ_P2_transcript20118/f3p0/755	{XP_015776879.1; PREDICTED: L-rhamnose mutarotase-like [Acropora digitifera]}	{sp|A6KWR4|RHAM_BACV8; L-rhamnose mutarotase OS=Bacteroides vulgatus (strain ATCC 8482 / DSM 1447 / JCM 5826 / NBRC 14291 / NCTC 11154) GN=rhaM PE=3 SV=1}	{nve:NEMVE_v1g238702; - - - - -}	{NA}	{GO:0005737; cytoplasm; cellular_component GO:0016857; racemase and epimerase activity, acting on carbohydrates and derivatives; molecular_function}	{JN600181.1; Seriatopora hystrix/Symbiodinium mixed library clone ShD_F95 mRNA sequence}	{PF05336:Domain of unknown function (DUF718)}
transcript_HQ_P2_transcript20189/f2p0/735	{P51874.1; RecName: Full=Peridinin-chlorophyll a-binding protein, chloroplastic; Short=PCP; Flags: Precursor}	{sp|P51874|PCP_SYMSP; Peridinin-chlorophyll a-binding protein, chloroplastic OS=Symbiodinium sp. PE=1 SV=1}	{smin:v1.2.000589.t1; - - - - -; smin:v1.2.000589.t1; - - - - -}	{NA}	{GO:0018298; protein-chromophore linkage; biological_process GO:0030076; light-harvesting complex; cellular_component}	{AY149132.1; Symbiodinium sp. RKT-203 clone 90 peridinin chlorophyll-a binding protein apoprotein precursor (pcp) gene, complete cds; nuclear gene for chloroplast product}	{PF02429:Peridinin-chlorophyll A binding protein}
transcript_HQ_P2_transcript20193/f35p0/719	{Q568W0.3; RecName: Full=Selenoprotein W; Short=SelW}	{sp|Q568W0|SELW_DANRE; Selenoprotein W OS=Danio rerio GN=selenow PE=3 SV=3}	{cin:100462742; - - - - -}	{NA}	{NA}	{JN600254.1; Seriatopora hystrix/Symbiodinium mixed library clone ShD_H71 mRNA sequence}	{NA}
transcript_HQ_P2_transcript20198/f5p0/742	{XP_015754584.1; PREDICTED: uncharacterized protein LOC107334177 isoform X1 [Acropora digitifera]}	{NA}	{adf:107334177; - - - - -}	{NA}	{NA}	{JN600226.1; Seriatopora hystrix/Symbiodinium mixed library clone ShD_J98 mRNA sequence}	{NA}
transcript_HQ_P2_transcript20219/f6p0/739	{XP_015754464.1; PREDICTED: enhancer of rudimentary homolog isoform X1 [Acropora digitifera]}	{sp|Q93104|ERH_AEDAE; Enhancer of rudimentary homolog OS=Aedes aegypti PE=3 SV=1}	{adf:107334079; - - - - -}	{Hs4758302; KOG1766 Enhancer of rudimentary R General function prediction only ;}	{GO:0006221; pyrimidine nucleotide biosynthetic process; biological_process GO:0007049; cell cycle; biological_process GO:0045747; positive regulation of Notch signaling pathway; biological_process}	{JN600240.1; Seriatopora hystrix/Symbiodinium mixed library clone ShD_A05 mRNA sequence}	{PF01133:Enhancer of rudimentary}
transcript_HQ_P2_transcript20320/f2p0/676	{OLP80864.1; Cytochrome c6 [Symbiodinium microadriaticum]}	{sp|P00110|CYC6_BUMFI; Cytochrome c6 OS=Bumilleriopsis filiformis GN=petJ PE=1 SV=1}	{smin:v1.2.004909.t1; K08906 petJ cytochrome c6 - ko00195; Metabolism; Energy metabolism; Photosynthesis; smin:v1.2.004909.t1; K08906 petJ cytochrome c6 - ko00195; Metabolism; Energy metabolism; Photosynthesis}	{NA}	{GO:0020037; heme binding; molecular_function GO:0009055; NA}	{KC942367.1; Symbiodinium kawagutii strain CCMP2468 clone SymkaFL1061064220996(5'-), partial sequence}	{PF00034:Cytochrome c PF13442:Cytochrome C oxidase, cbb3-type, subunit III }
transcript_HQ_P2_transcript20341/f3p0/667	{NA}	{NA}	{NA}	{NA}	{GO:0005634; nucleus; cellular_component GO:0006355; regulation of transcription, DNA-dependent; biological_process}	{JN600208.1; Seriatopora hystrix/Symbiodinium mixed library clone ShD_I52 mRNA sequence}	{PF04487:CITED}
transcript_HQ_P2_transcript2037/f2p0/4107	{XP_015772730.1; PREDICTED: protein NLRC3-like isoform X4 [Acropora digitifera]}	{sp|E9Q5R7|NAL12_MOUSE; NACHT, LRR and PYD domains-containing protein 12 OS=Mus musculus GN=Nlrp12 PE=2 SV=1}	{adf:107334675; - - - - -}	{NA}	{GO:0005524; ATP binding; molecular_function GO:0006260; DNA replication; biological_process GO:0003678; DNA helicase activity; molecular_function GO:0005515; protein binding; molecular_function}	{JN600234.1; Seriatopora hystrix/Symbiodinium mixed library clone ShD_D35 mRNA sequence}	{PF03796:DnaB-like helicase C terminal domain PF00004:ATPase family associated with various cellular activities (AAA) PF13516:Leucine Rich repeat PF00560:Leucine Rich Repeat PF13855:Leucine rich repeat}
transcript_HQ_P2_transcript20374/f9p0/653	{NA}	{NA}	{NA}	{NA}	{NA}	{JN600097.1; Seriatopora hystrix/Symbiodinium mixed library clone ShD_I48 mRNA sequence}	{NA}
transcript_HQ_P2_transcript20395/f2p0/644	{CCP37685.1; nitrate transporter [Symbiodinium sp. Freudenthal]}	{NA}	{NA}	{NA}	{NA}	{HE999710.1; Symbiodinium sp. Freudenthal mRNA for nitrate transporter (nt gene)}	{NA}
transcript_HQ_P2_transcript20448/f2p0/598	{BAS21363.1; cytochrome oxidase subunit 3 (mitochondrion) [Symbiodinium minutum]}	{NA}	{NA}	{NA}	{GO:0016020; membrane; cellular_component GO:0015002; heme-copper terminal oxidase activity; molecular_function}	{LC002802.1; Symbiodinium minutum mitochondrial cox3, cob genes for cytochrome oxidase subunit 3, cytochrome b, complete cds, strain: Mf 1.05b.01}	{PF00510:Cytochrome c oxidase subunit III}
transcript_HQ_P2_transcript20458/f5p0/591	{NA}	{NA}	{NA}	{NA}	{NA}	{JN600125.1; Seriatopora hystrix/Symbiodinium mixed library clone ShD_A95 mRNA sequence}	{NA}
transcript_HQ_P2_transcript20531/f2p0/560	{NA}	{NA}	{NA}	{NA}	{NA}	{HG515028.1; Symbiodinium sp. C3 chloroplast partial 23S rRNA gene, isolated from Agaricia sp}	{NA}
transcript_HQ_P2_transcript20591/f2p0/527	{NA}	{NA}	{NA}	{NA}	{NA}	{HQ336254.1; Symbiodinium sp. GAL_373_C1bc psbA minicircle, partial sequence}	{NA}
transcript_HQ_P2_transcript20623/f42p0/470	{NA}	{NA}	{NA}	{NA}	{NA}	{JN600140.1; Seriatopora hystrix/Symbiodinium mixed library clone ShD_C17 mRNA sequence}	{NA}
transcript_HQ_P2_transcript20626/f2p0/511	{XP_015776401.1; PREDICTED: uncharacterized protein LOC107354430 [Acropora digitifera]}	{NA}	{NA}	{NA}	{NA}	{JN600166.1; Seriatopora hystrix/Symbiodinium mixed library clone ShD_E01 mRNA sequence}	{NA}
transcript_HQ_P2_transcript20800/f2p0/409	{OLP91684.1; Major basic nuclear protein 2 [Symbiodinium microadriaticum]}	{sp|Q01238|HCC2_CRYCO; Major basic nuclear protein 2 OS=Crypthecodinium cohnii GN=HCc2 PE=4 SV=1}	{smin:v1.2.000175.t1; - - - - -; smin:v1.2.000175.t1; - - - - -}	{NA}	{NA}	{KC947313.1; Symbiodinium kawagutii strain CCMP2468 clone SymkaFL1061064217435(5'-), partial sequence}	{NA}
transcript_HQ_P2_transcript20824/f57p0/359	{KOS36100.1; hypothetical protein ACN38_g13205 [Penicillium nordicum]}	{NA}	{crb:CARUB_v10012765mg; - - - - -}	{NA}	{NA}	{AB778641.1; Symbiodinium sp. clade C ex. Pteraeolidia ianthina genes for 5.8S rRNA, ITS2, 28S rRNA, partial and complete sequence, clone: KIN003-c-08}	{NA}
transcript_HQ_P2_transcript20869/f7p0/335	{NA}	{NA}	{NA}	{NA}	{NA}	{HG515028.1; Symbiodinium sp. C3 chloroplast partial 23S rRNA gene, isolated from Agaricia sp}	{NA}
transcript_HQ_P2_transcript20948/f11p0/191	{NA}	{NA}	{NA}	{NA}	{NA}	{LC002802.1; Symbiodinium minutum mitochondrial cox3, cob genes for cytochrome oxidase subunit 3, cytochrome b, complete cds, strain: Mf 1.05b.01}	{NA}
transcript_HQ_P2_transcript20997/f2p0/114	{NA}	{NA}	{NA}	{NA}	{NA}	{LC002802.1; Symbiodinium minutum mitochondrial cox3, cob genes for cytochrome oxidase subunit 3, cytochrome b, complete cds, strain: Mf 1.05b.01}	{NA}
transcript_HQ_P2_transcript2378/f2p0/3853	{XP_015752895.1; PREDICTED: growth factor receptor-bound protein 2-like [Acropora digitifera]}	{sp|Q5R4J7|GRB2_PONAB; Growth factor receptor-bound protein 2 OS=Pongo abelii GN=GRB2 PE=2 SV=1}	{adf:107332671; K04364 GRB2 growth factor receptor-binding protein 2 - ko04014; Environmental Information Processing; Signal transduction; Ras signaling pathway | ko04010; Environmental Information Processing; Signal transduction; MAPK signaling pathway | ko04013; Environmental Information Processing; Signal transduction; MAPK signaling pathway - fly | ko04012; Environmental Information Processin…	{Hs4504111; KOG3601 Adaptor protein GRB2, contains SH2 and SH3 domains T Signal transduction mechanisms ;}	{GO:0005515; protein binding; molecular_function}	{JN600105.1; Seriatopora hystrix/Symbiodinium mixed library clone ShD_I93 mRNA sequence}	{PF00018:SH3 domain PF14604:Variant SH3 domain}
transcript_HQ_P2_transcript2496/f2p0/3917	{XP_015764297.1; PREDICTED: fibropellin-1-like [Acropora digitifera]}	{sp|P10079|FBP1_STRPU; Fibropellin-1 OS=Strongylocentrotus purpuratus GN=EGF1 PE=1 SV=2}	{nve:NEMVE_v1g139276; - - - - -}	{Hs13249344; KOG1217 Fibrillins and related proteins containing Ca2+-binding EGF-like domains T Signal transduction mechanisms ;}	{GO:0005509; calcium ion binding; molecular_function GO:0005515; protein binding; molecular_function}	{JN600144.1; Seriatopora hystrix/Symbiodinium mixed library clone ShD_C50 mRNA sequence}	{PF07645:Calcium-binding EGF domain PF00008:EGF-like domain}
transcript_HQ_P2_transcript2573/f5p0/3890	{XP_015753839.1; PREDICTED: arf-GAP domain and FG repeat-containing protein 2-like [Acropora digitifera]}	{sp|Q4KLH5|AGFG1_RAT; Arf-GAP domain and FG repeat-containing protein 1 OS=Rattus norvegicus GN=Agfg1 PE=1 SV=1}	{adf:107333521; K15044 AGFG1 Arf-GAP domain and FG repeats-containing protein 1 - ko05164; Human Diseases; Infectious diseases: Viral; Influenza A}	{Hs4758562; KOG0702 Predicted GTPase-activating protein T Signal transduction mechanisms ;}	{GO:0005096; GTPase activator activity; molecular_function}	{JN600057.1; Seriatopora hystrix/Symbiodinium mixed library clone ShD_E24 mRNA sequence}	{PF01412:Putative GTPase activating protein for Arf}
transcript_HQ_P2_transcript2761/f2p0/3786	{NA}	{NA}	{NA}	{NA}	{NA}	{LC002802.1; Symbiodinium minutum mitochondrial cox3, cob genes for cytochrome oxidase subunit 3, cytochrome b, complete cds, strain: Mf 1.05b.01}	{NA}
transcript_HQ_P2_transcript2763/f116p0/3729	{XP_015772015.1; PREDICTED: alpha-adducin-like [Acropora digitifera]}	{sp|Q63028|ADDA_RAT; Alpha-adducin OS=Rattus norvegicus GN=Add1 PE=1 SV=2}	{nve:NEMVE_v1g99928; K18622 ADD adducin - -}	{Hs7710115; KOG3699 Cytoskeletal protein Adducin TZ Signal transduction mechanisms ; Cytoskeleton ;}	{NA}	{JN600121.1; Seriatopora hystrix/Symbiodinium mixed library clone ShD_A09 mRNA sequence}	{NA}
transcript_HQ_P2_transcript284/f5p0/5829	{XP_015772688.1; PREDICTED: uncharacterized protein LOC107350938 [Acropora digitifera]}	{sp|Q8IXF0|NPAS3_HUMAN; Neuronal PAS domain-containing protein 3 OS=Homo sapiens GN=NPAS3 PE=2 SV=1}	{cmk:103178557; K09098 NPAS1_3 neuronal PAS domain-containing protein 1/3 - -}	{Hs11545847; KOG3558 Hypoxia-inducible factor 1/Neuronal PAS domain protein NPAS1 TK Signal transduction mechanisms ; Transcription ;}	{GO:0046983; protein dimerization activity; molecular_function GO:0006355; regulation of transcription, DNA-dependent; biological_process GO:0005515; protein binding; molecular_function}	{JN600061.1; Seriatopora hystrix/Symbiodinium mixed library clone ShD_E84 mRNA sequence}	{PF00989:PAS fold PF08447:PAS fold PF00010:Helix-loop-helix DNA-binding domain}
transcript_HQ_P2_transcript2931/f3p0/3749	{XP_015763679.1; PREDICTED: Down syndrome cell adhesion molecule-like protein Dscam2 isoform X1 [Acropora digitifera]}	{sp|O60462|NRP2_HUMAN; Neuropilin-2 OS=Homo sapiens GN=NRP2 PE=1 SV=2}	{nve:NEMVE_v1g40600; - - - - -}	{NA}	{GO:0005515; protein binding; molecular_function}	{JN600105.1; Seriatopora hystrix/Symbiodinium mixed library clone ShD_I93 mRNA sequence}	{PF00041:Fibronectin type III domain PF13895:Immunoglobulin domain}
transcript_HQ_P2_transcript3017/f2p0/3790	{XP_015753839.1; PREDICTED: arf-GAP domain and FG repeat-containing protein 2-like [Acropora digitifera]}	{sp|Q4KLH5|AGFG1_RAT; Arf-GAP domain and FG repeat-containing protein 1 OS=Rattus norvegicus GN=Agfg1 PE=1 SV=1}	{adf:107333521; K15044 AGFG1 Arf-GAP domain and FG repeats-containing protein 1 - ko05164; Human Diseases; Infectious diseases: Viral; Influenza A}	{Hs4758562; KOG0702 Predicted GTPase-activating protein T Signal transduction mechanisms ;}	{GO:0005096; GTPase activator activity; molecular_function}	{JN600057.1; Seriatopora hystrix/Symbiodinium mixed library clone ShD_E24 mRNA sequence}	{PF01412:Putative GTPase activating protein for Arf}
transcript_HQ_P2_transcript3047/f3p0/3737	{XP_015772730.1; PREDICTED: protein NLRC3-like isoform X4 [Acropora digitifera]}	{sp|C6FG12|NLRC5_ICTPU; Protein NLRC5 OS=Ictalurus punctatus GN=nlrc5 PE=2 SV=1}	{adf:107336335; - - - - -}	{NA}	{GO:0043531; ADP binding; molecular_function GO:0005524; ATP binding; molecular_function GO:0005515; protein binding; molecular_function GO:0003724; RNA helicase activity; molecular_function GO:0003723; RNA binding; molecular_function}	{JN600234.1; Seriatopora hystrix/Symbiodinium mixed library clone ShD_D35 mRNA sequence}	{PF13855:Leucine rich repeat PF00931:NB-ARC domain PF00004:ATPase family associated with various cellular activities (AAA) PF13516:Leucine Rich repeat PF00910:RNA helicase}
transcript_HQ_P2_transcript3055/f2p0/3738	{XP_001636053.1; predicted protein [Nematostella vectensis]}	{NA}	{NA}	{NA}	{GO:0004930; G-protein coupled receptor activity; molecular_function GO:0007186; G-protein coupled receptor protein signaling pathway; biological_process GO:0016021; integral to membrane; cellular_component}	{JN600030.1; Seriatopora hystrix/Symbiodinium mixed library clone ShD_B73 mRNA sequence}	{PF00001:7 transmembrane receptor (rhodopsin family)}
transcript_HQ_P2_transcript3099/f2p0/3720	{XP_015778704.1; PREDICTED: neural Wiskott-Aldrich syndrome protein-like [Acropora digitifera]}	{sp|P42768|WASP_HUMAN; Wiskott-Aldrich syndrome protein OS=Homo sapiens GN=WAS PE=1 SV=4}	{nve:NEMVE_v1g224549; - - - - -}	{Hs4507909; KOG3671 Actin regulatory protein (Wiskott-Aldrich syndrome protein) TZ Signal transduction mechanisms ; Cytoskeleton ;}	{NA}	{JN600105.1; Seriatopora hystrix/Symbiodinium mixed library clone ShD_I93 mRNA sequence}	{NA}
transcript_HQ_P2_transcript3153/f2p0/3718	{XP_001626730.1; predicted protein [Nematostella vectensis]}	{NA}	{hmg:100198745; - - - - -}	{NA}	{NA}	{JN600126.1; Seriatopora hystrix/Symbiodinium mixed library clone ShD_B13 mRNA sequence}	{NA}
transcript_HQ_P2_transcript3186/f46p0/3393	{XP_015775469.1; PREDICTED: uncharacterized protein LOC107353645 [Acropora digitifera]}	{NA}	{hmg:100206956; - - - - -}	{NA}	{NA}	{JN600222.1; Seriatopora hystrix/Symbiodinium mixed library clone ShD_J83 mRNA sequence}	{NA}
transcript_HQ_P2_transcript324/f15p0/5718	{XP_015778322.1; PREDICTED: uncharacterized protein LOC107356200 [Acropora digitifera]}	{sp|B3EWY9|MLP_ACRMI; Mucin-like protein (Fragment) OS=Acropora millepora PE=1 SV=1}	{adf:107336990; - - - - -}	{NA}	{GO:0005509; calcium ion binding; molecular_function GO:0005515; protein binding; molecular_function GO:0007160; cell-matrix adhesion; biological_process}	{JN600161.1; Seriatopora hystrix/Symbiodinium mixed library clone ShD_D79 mRNA sequence}	{PF07645:Calcium-binding EGF domain PF00008:EGF-like domain PF06119:Nidogen-like}
transcript_HQ_P2_transcript3322/f2p0/3653	{XP_015772727.1; PREDICTED: protein NLRC3-like isoform X1 [Acropora digitifera]}	{sp|C6FG12|NLRC5_ICTPU; Protein NLRC5 OS=Ictalurus punctatus GN=nlrc5 PE=2 SV=1}	{adf:107334675; - - - - -}	{NA}	{GO:0016787; hydrolase activity; molecular_function GO:0005524; ATP binding; molecular_function GO:0043531; ADP binding; molecular_function GO:0003677; DNA binding; molecular_function GO:0003723; RNA binding; molecular_function GO:0003724; RNA helicase activity; molecular_function}	{JN600234.1; Seriatopora hystrix/Symbiodinium mixed library clone ShD_D35 mRNA sequence}	{PF04851:Type III restriction enzyme, res subunit PF00004:ATPase family associated with various cellular activities (AAA) PF00910:RNA helicase PF00931:NB-ARC domain}
transcript_HQ_P2_transcript3444/f11p0/3612	{XP_015753505.1; PREDICTED: protein fem-1 homolog B-like [Acropora digitifera]}	{sp|Q6GPE5|FEM1B_XENLA; Protein fem-1 homolog B OS=Xenopus laevis GN=fem1b PE=2 SV=1}	{adf:107333243; K10349 FEM1B Fem-1 homolog b - -}	{Hs7657265; KOG0508 Ankyrin repeat protein R General function prediction only ;}	{GO:0005515; protein binding; molecular_function}	{JN600105.1; Seriatopora hystrix/Symbiodinium mixed library clone ShD_I93 mRNA sequence}	{PF00023:Ankyrin repeat PF13606:Ankyrin repeat}
transcript_HQ_P2_transcript348/f4p0/5708	{XP_015778322.1; PREDICTED: uncharacterized protein LOC107356200 [Acropora digitifera]}	{sp|B3EWY9|MLP_ACRMI; Mucin-like protein (Fragment) OS=Acropora millepora PE=1 SV=1}	{adf:107336990; - - - - -}	{NA}	{GO:0005509; calcium ion binding; molecular_function GO:0005515; protein binding; molecular_function GO:0007160; cell-matrix adhesion; biological_process}	{JN600161.1; Seriatopora hystrix/Symbiodinium mixed library clone ShD_D79 mRNA sequence}	{PF07645:Calcium-binding EGF domain PF00008:EGF-like domain PF06119:Nidogen-like}
transcript_HQ_P2_transcript3488/f3p0/3611	{KXJ24728.1; Transcriptional-regulating factor 1 [Exaiptasia pallida]}	{sp|Q96PN7|TREF1_HUMAN; Transcriptional-regulating factor 1 OS=Homo sapiens GN=TRERF1 PE=1 SV=1}	{adf:107331131; K11584 PPP2R5 serine/threonine-protein phosphatase 2A regulatory subunit B' - ko03015; Genetic Information Processing; Translation; mRNA surveillance pathway | ko04071; Environmental Information Processing; Signal transduction; Sphingolipid signaling pathway | ko04151; Environmental Information Processing; Signal transduction; PI3K-Akt signaling pathway | ko04152; Environmental In…	{Hs15812224; KOG4167 Predicted DNA-binding protein, contains SANT and ELM2 domains K Transcription ;}	{GO:0046872; metal ion binding; molecular_function}	{JN600107.1; Seriatopora hystrix/Symbiodinium mixed library clone ShD_J20 mRNA sequence}	{PF00096:Zinc finger, C2H2 type PF13912:C2H2-type zinc finger}
transcript_HQ_P2_transcript3622/f2p0/3570	{XP_015756799.1; PREDICTED: uncharacterized protein LOC107336247 [Acropora digitifera]}	{NA}	{adf:107336247; - - - - -}	{NA}	{GO:0003677; DNA binding; molecular_function GO:0006355; regulation of transcription, DNA-dependent; biological_process GO:0046983; protein dimerization activity; molecular_function}	{JN600105.1; Seriatopora hystrix/Symbiodinium mixed library clone ShD_I93 mRNA sequence}	{PF00010:Helix-loop-helix DNA-binding domain PF07527:Hairy Orange}
transcript_HQ_P2_transcript3665/f3p0/3571	{XP_015757365.1; PREDICTED: uncharacterized protein LOC107336814 [Acropora digitifera]}	{sp|Q5F4A1|G2E3_CHICK; G2/M phase-specific E3 ubiquitin-protein ligase OS=Gallus gallus GN=G2E3 PE=2 SV=1}	{adf:107336814; - - - - -}	{Hs8923309; KOG1084 Transcription factor TCF20 K Transcription ;}	{NA}	{JN600105.1; Seriatopora hystrix/Symbiodinium mixed library clone ShD_I93 mRNA sequence}	{NA}
transcript_HQ_P2_transcript3712/f4p0/3550	{XP_001630638.1; predicted protein [Nematostella vectensis]}	{sp|Q9Y6P5|SESN1_HUMAN; Sestrin-1 OS=Homo sapiens GN=SESN1 PE=1 SV=2}	{crg:105332808; K10141 SESN1_3 sestrin 1/3 - ko04115; Cellular Processes; Cell growth and death; p53 signaling pathway | ko04211; Organismal Systems; Aging; Longevity regulating pathway}	{Hs7657437; KOG3746 Uncharacterized conserved protein S Function unknown ;}	{GO:0005634; nucleus; cellular_component GO:1901031; NA}	{JN600225.1; Seriatopora hystrix/Symbiodinium mixed library clone ShD_J95 mRNA sequence}	{PF04636:PA26 p53-induced protein (sestrin)}
transcript_HQ_P2_transcript4092/f2p0/3450	{NA}	{NA}	{NA}	{NA}	{NA}	{LC002802.1; Symbiodinium minutum mitochondrial cox3, cob genes for cytochrome oxidase subunit 3, cytochrome b, complete cds, strain: Mf 1.05b.01}	{NA}
transcript_HQ_P2_transcript4311/f12p0/3353	{XP_015780153.1; PREDICTED: sonic hedgehog protein-like [Acropora digitifera]}	{sp|Q91035|SHH_CHICK; Sonic hedgehog protein OS=Gallus gallus GN=SHH PE=1 SV=1}	{cjo:107308849; K11988 SHH sonic hedgehog - ko04340; Environmental Information Processing; Signal transduction; Hedgehog signaling pathway | ko04360; Organismal Systems; Development; Axon guidance | ko05200; Human Diseases; Cancers: Overview; Pathways in cancer | ko05205; Human Diseases; Cancers: Overview; Proteoglycans in cancer | ko05217; Human Diseases; Cancers: Specific types; Basal cell carc…	{Hs19482158; KOG3638 Sonic hedgehog and related proteins T Signal transduction mechanisms ;}	{GO:0007267; cell-cell signaling; biological_process GO:0006508; proteolysis; biological_process GO:0008233; peptidase activity; molecular_function}	{JN600096.1; Seriatopora hystrix/Symbiodinium mixed library clone ShD_I31 mRNA sequence}	{PF01085:Hedgehog amino-terminal signalling domain PF01079:Hint module}
transcript_HQ_P2_transcript4318/f8p0/3356	{XP_001635369.1; predicted protein [Nematostella vectensis]}	{NA}	{nve:NEMVE_v1g236767; - - - - -}	{NA}	{GO:0016021; integral to membrane; cellular_component}	{JN600165.1; Seriatopora hystrix/Symbiodinium mixed library clone ShD_D98 mRNA sequence}	{PF00335:Tetraspanin family}
transcript_HQ_P2_transcript4499/f3p0/3341	{XP_015776708.1; PREDICTED: E3 ubiquitin-protein ligase BRE1B-like [Acropora digitifera]}	{sp|Q5RAU7|BRE1B_PONAB; E3 ubiquitin-protein ligase BRE1B OS=Pongo abelii GN=RNF40 PE=2 SV=1}	{pbi:103061450; K10696 BRE1 E3 ubiquitin-protein ligase BRE1 2.3.2.27 -}	{Hs7662230; KOG0978 E3 ubiquitin ligase involved in syntaxin degradation O Posttranslational modification, protein turnover, chaperones ;}	{GO:0006810; transport; biological_process GO:0005886; plasma membrane; cellular_component}	{JN600217.1; Seriatopora hystrix/Symbiodinium mixed library clone ShD_J49 mRNA sequence}	{PF04632:Fusaric acid resistance protein family}
transcript_HQ_P2_transcript4503/f41p0/3150	{XP_015774582.1; PREDICTED: E3 ubiquitin-protein ligase BRE1A-like [Acropora digitifera]}	{sp|Q8CJB9|BRE1B_RAT; E3 ubiquitin-protein ligase BRE1B OS=Rattus norvegicus GN=Rnf40 PE=1 SV=1}	{sko:100373518; K10696 BRE1 E3 ubiquitin-protein ligase BRE1 2.3.2.27 -}	{Hs7662230; KOG0978 E3 ubiquitin ligase involved in syntaxin degradation O Posttranslational modification, protein turnover, chaperones ;}	{GO:0005515; protein binding; molecular_function GO:0005576; NA GO:0008270; zinc ion binding; molecular_function GO:0046872; metal ion binding; molecular_function GO:0005680; anaphase-promoting complex; cellular_component GO:0019836; hemolysis by symbiont of host erythrocytes; biological_process GO:0004842; ubiquitin-protein ligase activity; molecular_function}	{JN600217.1; Seriatopora hystrix/Symbiodinium mixed library clone ShD_J49 mRNA sequence}	{PF13639:Ring finger domain PF00097:Zinc finger, C3HC4 type (RING finger) PF12861:Anaphase-promoting complex subunit 11 RING-H2 finger PF12678:RING-H2 zinc finger domain PF08110:Ocellatin family PF14634:zinc-RING finger domain}
transcript_HQ_P2_transcript451/f2p0/5540	{XP_015778936.1; PREDICTED: pleckstrin homology domain-containing family G member 5-like [Acropora digitifera]}	{sp|Q6RFZ7|PKHG5_RAT; Pleckstrin homology domain-containing family G member 5 OS=Rattus norvegicus GN=Plekhg5 PE=1 SV=1}	{nve:NEMVE_v1g243788; K19464 PLEKHG5 pleckstrin homology domain-containing family G member 5 - ko05200; Human Diseases; Cancers: Overview; Pathways in cancer}	{Hs20533821; KOG3521 Predicted guanine nucleotide exchange factor T Signal transduction mechanisms ;}	{GO:0005057; receptor signaling protein activity; molecular_function GO:0035023; regulation of Rho protein signal transduction; biological_process GO:0007165; signal transduction; biological_process GO:0005089; Rho guanyl-nucleotide exchange factor activity; molecular_function}	{JN600037.1; Seriatopora hystrix/Symbiodinium mixed library clone ShD_C21 mRNA sequence}	{PF02196:Raf-like Ras-binding domain PF00621:RhoGEF domain}
transcript_HQ_P2_transcript46/f2p0/7327	{XP_015778322.1; PREDICTED: uncharacterized protein LOC107356200 [Acropora digitifera]}	{sp|B3EWY9|MLP_ACRMI; Mucin-like protein (Fragment) OS=Acropora millepora PE=1 SV=1}	{adf:107336990; - - - - -}	{NA}	{GO:0005515; protein binding; molecular_function GO:0007160; cell-matrix adhesion; biological_process GO:0005509; calcium ion binding; molecular_function}	{JN600161.1; Seriatopora hystrix/Symbiodinium mixed library clone ShD_D79 mRNA sequence}	{PF00008:EGF-like domain PF06119:Nidogen-like PF07645:Calcium-binding EGF domain}
transcript_HQ_P2_transcript4600/f2p0/3309	{NA}	{NA}	{NA}	{NA}	{NA}	{JN600222.1; Seriatopora hystrix/Symbiodinium mixed library clone ShD_J83 mRNA sequence}	{NA}
transcript_HQ_P2_transcript4781/f2p0/3259	{KXJ23010.1; Cholesterol desaturase daf-36 [Exaiptasia pallida]}	{sp|Q17938|DAF36_CAEEL; Cholesterol 7-desaturase OS=Caenorhabditis elegans GN=daf-36 PE=1 SV=2}	{sasa:106565467; K14938 NVD, DAF36 cholesterol 7-desaturase 1.14.19.21 ko00981; Metabolism; Metabolism of terpenoids and polyketides; Insect hormone biosynthesis | ko04212; Organismal Systems; Aging; Longevity regulating pathway - worm; sasa:106565467; K14938 NVD, DAF36 cholesterol 7-desaturase 1.14.19.21 ko00981; Metabolism; Metabolism of terpenoids and polyketides; Insect hormone biosynthesis |…	{NA}	{GO:0008942; nitrite reductase [NAD(P)H] activity; molecular_function GO:0016491; oxidoreductase activity; molecular_function GO:0055114; oxidation-reduction process; biological_process GO:0042128; nitrate assimilation; biological_process GO:0051537; 2 iron, 2 sulfur cluster binding; molecular_function}	{JN600105.1; Seriatopora hystrix/Symbiodinium mixed library clone ShD_I93 mRNA sequence}	{PF13806:Rieske-like [2Fe-2S] domain PF00355:Rieske [2Fe-2S] domain}
transcript_HQ_P2_transcript4875/f2p0/3259	{XP_002773422.1; hypothetical protein Pmar_PMAR027879 [Perkinsus marinus ATCC 50983]}	{NA}	{csl:COCSUDRAFT_29908; K15436 TRPO3, MTR10 transportin-3 - -}	{NA}	{NA}	{KC939327.1; Symbiodinium kawagutii strain CCMP2468 clone SymkaFL1061064198168(5'-), partial sequence}	{NA}
transcript_HQ_P2_transcript4928/f2p0/3242	{XP_018407930.1; PREDICTED: maternal embryonic leucine zipper kinase [Nanorana parkeri]}	{sp|Q91821|MELK_XENLA; Maternal embryonic leucine zipper kinase OS=Xenopus laevis GN=melk PE=1 SV=2}	{cmy:102935928; K08799 MELK maternal embryonic leucine zipper kinase 2.7.11.1 -}	{Hs7661974; KOG0583 Serine/threonine protein kinase T Signal transduction mechanisms ;}	{GO:0005524; ATP binding; molecular_function GO:0004672; protein kinase activity; molecular_function GO:0016773; phosphotransferase activity, alcohol group as acceptor; molecular_function GO:0016020; membrane; cellular_component GO:0006468; protein phosphorylation; biological_process}	{JN600157.1; Seriatopora hystrix/Symbiodinium mixed library clone ShD_D60 mRNA sequence}	{PF07714:Protein tyrosine kinase PF06293:Lipopolysaccharide kinase (Kdo/WaaP) family PF00069:Protein kinase domain}
transcript_HQ_P2_transcript5089/f13p0/3186	{XP_001623512.1; predicted protein [Nematostella vectensis]}	{NA}	{nve:NEMVE_v1g219291; - - - - -}	{NA}	{NA}	{JN600143.1; Seriatopora hystrix/Symbiodinium mixed library clone ShD_C49 mRNA sequence}	{NA}
transcript_HQ_P2_transcript5100/f2p0/3196	{XP_015755118.1; PREDICTED: NACHT, LRR and PYD domains-containing protein 14-like isoform X1 [Acropora digitifera]}	{sp|E9Q5R7|NAL12_MOUSE; NACHT, LRR and PYD domains-containing protein 12 OS=Mus musculus GN=Nlrp12 PE=2 SV=1}	{adf:107334675; - - - - -}	{NA}	{GO:0005515; protein binding; molecular_function}	{JN600234.1; Seriatopora hystrix/Symbiodinium mixed library clone ShD_D35 mRNA sequence}	{PF13516:Leucine Rich repeat PF00560:Leucine Rich Repeat PF13855:Leucine rich repeat}
transcript_HQ_P2_transcript533/f4p0/5409	{XP_015778936.1; PREDICTED: pleckstrin homology domain-containing family G member 5-like [Acropora digitifera]}	{sp|Q6RFZ7|PKHG5_RAT; Pleckstrin homology domain-containing family G member 5 OS=Rattus norvegicus GN=Plekhg5 PE=1 SV=1}	{nve:NEMVE_v1g243788; K19464 PLEKHG5 pleckstrin homology domain-containing family G member 5 - ko05200; Human Diseases; Cancers: Overview; Pathways in cancer}	{Hs20533821; KOG3521 Predicted guanine nucleotide exchange factor T Signal transduction mechanisms ;}	{GO:0005057; receptor signaling protein activity; molecular_function GO:0007165; signal transduction; biological_process GO:0035023; regulation of Rho protein signal transduction; biological_process GO:0005089; Rho guanyl-nucleotide exchange factor activity; molecular_function}	{JN600037.1; Seriatopora hystrix/Symbiodinium mixed library clone ShD_C21 mRNA sequence}	{PF00621:RhoGEF domain PF02196:Raf-like Ras-binding domain}
transcript_HQ_P2_transcript5389/f6p0/3149	{XP_015757906.1; PREDICTED: syndecan-2-B-like [Acropora digitifera]}	{NA}	{adf:107337289; K16336 SDC2, CD362 syndecan 2 - ko04514; Environmental Information Processing; Signaling molecules and interaction; Cell adhesion molecules (CAMs) | ko05205; Human Diseases; Cancers: Overview; Proteoglycans in cancer | ko05418; Human Diseases; Cardiovascular diseases; Fluid shear stress and atherosclerosis | ko05144; Human Diseases; Infectious diseases: Parasitic; Malaria}	{NA}	{GO:0030289; protein phosphatase 4 complex; cellular_component GO:0019888; protein phosphatase regulator activity; molecular_function}	{JN600195.1; Seriatopora hystrix/Symbiodinium mixed library clone ShD_H69 mRNA sequence}	{PF09184:PPP4R2}
transcript_HQ_P2_transcript5545/f229p0/2931	{XP_015773525.1; PREDICTED: uncharacterized protein LOC107351730 [Acropora digitifera]}	{sp|Q9C0D7|ZC12C_HUMAN; Probable ribonuclease ZC3H12C OS=Homo sapiens GN=ZC3H12C PE=1 SV=2}	{nve:NEMVE_v1g24917; K18668 ZC3H12, MCPIP ribonuclease ZC3H12 3.1.-.- -}	{Hs18604558; KOG3777 Uncharacterized conserved protein S Function unknown ;}	{GO:0006310; DNA recombination; biological_process GO:0009379; Holliday junction helicase complex; cellular_component GO:0003723; RNA binding; molecular_function GO:0046872; metal ion binding; molecular_function GO:0005524; ATP binding; molecular_function GO:0009378; four-way junction helicase activity; molecular_function GO:0006281; DNA repair; biological_process}	{JN600210.1; Seriatopora hystrix/Symbiodinium mixed library clone ShD_I61 mRNA sequence}	{PF00642:Zinc finger C-x8-C-x5-C-x3-H type (and similar) PF07499:RuvA, C-terminal domain PF00013:KH domain}
transcript_HQ_P2_transcript570/f2p0/5335	{XP_015760285.1; PREDICTED: kinase suppressor of Ras 2-like [Acropora digitifera]}	{sp|Q3UVC0|KSR2_MOUSE; Kinase suppressor of Ras 2 OS=Mus musculus GN=Ksr2 PE=1 SV=2}	{nvi:100121463; K18529 KSR2 kinase suppressor of Ras 2 2.7.11.1 ko04014; Environmental Information Processing; Signal transduction; Ras signaling pathway | ko04013; Environmental Information Processing; Signal transduction; MAPK signaling pathway - fly}	{7296742; KOG0193 Serine/threonine protein kinase RAF T Signal transduction mechanisms ;}	{GO:0035556; intracellular signal transduction; biological_process GO:0005524; ATP binding; molecular_function GO:0016773; phosphotransferase activity, alcohol group as acceptor; molecular_function GO:0016020; membrane; cellular_component GO:0004672; protein kinase activity; molecular_function GO:0006468; protein phosphorylation; biological_process}	{JN600052.1; Seriatopora hystrix/Symbiodinium mixed library clone ShD_D71 mRNA sequence}	{PF06293:Lipopolysaccharide kinase (Kdo/WaaP) family PF00069:Protein kinase domain PF07714:Protein tyrosine kinase PF00130:Phorbol esters/diacylglycerol binding domain (C1 domain)}
transcript_HQ_P2_transcript5792/f24p0/3051	{XP_015757613.1; PREDICTED: uncharacterized protein LOC107337015 [Acropora digitifera]}	{NA}	{adf:107337015; - - - - -}	{NA}	{GO:0008289; lipid binding; molecular_function}	{JN600239.1; Seriatopora hystrix/Symbiodinium mixed library clone ShD_G40 mRNA sequence}	{PF01852:START domain}
transcript_HQ_P2_transcript6063/f2p0/3029	{OLP80279.1; Cell wall protein ecm33 [Symbiodinium microadriaticum]}	{sp|Q5AGC4|ECM33_CANAL; Cell surface GPI-anchored protein ECM33 OS=Candida albicans (strain SC5314 / ATCC MYA-2876) GN=ECM331 PE=1 SV=1}	{smin:v1.2.000909.t1; - - - - -; smin:v1.2.000909.t1; - - - - -}	{NA}	{NA}	{NA}	{NA}
transcript_HQ_P2_transcript6219/f2p0/3011	{XP_015758525.1; PREDICTED: uncharacterized protein LOC107337802 [Acropora digitifera]}	{sp|Q5QD16|TAAR3_MOUSE; Trace amine-associated receptor 3 OS=Mus musculus GN=Taar3 PE=2 SV=1}	{adf:107337802; - - - - -}	{Hs7657140; KOG3656 FOG: 7 transmembrane receptor R General function prediction only ;}	{GO:0004930; G-protein coupled receptor activity; molecular_function GO:0016021; integral to membrane; cellular_component GO:0007186; G-protein coupled receptor protein signaling pathway; biological_process}	{JN600105.1; Seriatopora hystrix/Symbiodinium mixed library clone ShD_I93 mRNA sequence}	{PF00001:7 transmembrane receptor (rhodopsin family)}
transcript_HQ_P2_transcript6286/f3p0/2984	{XP_015769449.1; PREDICTED: kelch-like protein 2 [Acropora digitifera]}	{sp|O95198|KLHL2_HUMAN; Kelch-like protein 2 OS=Homo sapiens GN=KLHL2 PE=1 SV=2}	{adf:107347961; K10454 KLHL17 kelch-like protein 17 (actinfilin) - -}	{HsM6005703; KOG4441 Proteins containing BTB/POZ and Kelch domains, involved in regulatory/signal transduction processes TR Signal transduction mechanisms ; General function prediction only ;}	{GO:0006511; ubiquitin-dependent protein catabolic process; biological_process GO:0005515; protein binding; molecular_function}	{JN600105.1; Seriatopora hystrix/Symbiodinium mixed library clone ShD_I93 mRNA sequence}	{PF00651:BTB/POZ domain PF03931:Skp1 family, tetramerisation domain PF07646:Kelch motif PF01344:Kelch motif}
transcript_HQ_P2_transcript6346/f7p0/2983	{XP_015771621.1; PREDICTED: UDP-galactose translocator-like [Acropora digitifera]}	{sp|Q58DA6|S35A2_BOVIN; UDP-galactose translocator OS=Bos taurus GN=SLC35A2 PE=2 SV=1}	{hmg:101241487; K15272 SLC35A1_2_3 solute carrier family 35 (UDP-sugar transporter), member A1/2/3 - -}	{Hs5032211; KOG2234 Predicted UDP-galactose transporter G Carbohydrate transport and metabolism ;}	{GO:0016020; membrane; cellular_component GO:0055085; transmembrane transport; biological_process GO:0008643; carbohydrate transport; biological_process GO:0016021; integral to membrane; cellular_component GO:0005351; sugar:hydrogen symporter activity; molecular_function GO:0000139; Golgi membrane; cellular_component}	{JN600105.1; Seriatopora hystrix/Symbiodinium mixed library clone ShD_I93 mRNA sequence}	{PF08449:UAA transporter family PF00892:EamA-like transporter family PF04142:Nucleotide-sugar transporter}
transcript_HQ_P2_transcript6569/f70p0/2929	{XP_015756799.1; PREDICTED: uncharacterized protein LOC107336247 [Acropora digitifera]}	{sp|Q7KM13|HEY_DROME; Hairy/enhancer-of-split related with YRPW motif protein OS=Drosophila melanogaster GN=Hey PE=2 SV=1}	{adf:107336247; - - - - -}	{7304115; KOG4304 Transcriptional repressors of the hairy/E(spl) family (contains HLH) K Transcription ;}	{GO:0046983; protein dimerization activity; molecular_function GO:0006355; regulation of transcription, DNA-dependent; biological_process GO:0003677; DNA binding; molecular_function}	{JN600105.1; Seriatopora hystrix/Symbiodinium mixed library clone ShD_I93 mRNA sequence}	{PF07527:Hairy Orange PF00010:Helix-loop-helix DNA-binding domain}
transcript_HQ_P2_transcript6674/f2p0/2947	{XP_015773525.1; PREDICTED: uncharacterized protein LOC107351730 [Acropora digitifera]}	{sp|Q9C0D7|ZC12C_HUMAN; Probable ribonuclease ZC3H12C OS=Homo sapiens GN=ZC3H12C PE=1 SV=2}	{nve:NEMVE_v1g24917; K18668 ZC3H12, MCPIP ribonuclease ZC3H12 3.1.-.- -}	{Hs18604558; KOG3777 Uncharacterized conserved protein S Function unknown ;}	{GO:0006281; DNA repair; biological_process GO:0005524; ATP binding; molecular_function GO:0009378; four-way junction helicase activity; molecular_function GO:0046872; metal ion binding; molecular_function GO:0009379; Holliday junction helicase complex; cellular_component GO:0006310; DNA recombination; biological_process}	{JN600210.1; Seriatopora hystrix/Symbiodinium mixed library clone ShD_I61 mRNA sequence}	{PF07499:RuvA, C-terminal domain PF00642:Zinc finger C-x8-C-x5-C-x3-H type (and similar)}
transcript_HQ_P2_transcript7001/f2p0/2881	{KXJ10578.1; IST1-like [Exaiptasia pallida]}	{sp|P53990|IST1_HUMAN; IST1 homolog OS=Homo sapiens GN=IST1 PE=1 SV=1}	{adf:107337345; K19476 IST1 vacuolar protein sorting-associated protein IST1 - ko04144; Cellular Processes; Transport and catabolism; Endocytosis}	{Hs22069058; KOG2027 Spindle pole body protein Z Cytoskeleton ;}	{GO:0015031; protein transport; biological_process}	{JN600155.1; Seriatopora hystrix/Symbiodinium mixed library clone ShD_D53 mRNA sequence}	{PF03398:Regulator of Vps4 activity in the MVB pathway}
transcript_HQ_P2_transcript7161/f2p0/2858	{XP_015778470.1; PREDICTED: ceramide synthase 6-like [Acropora digitifera]}	{sp|Q6ZMG9|CERS6_HUMAN; Ceramide synthase 6 OS=Homo sapiens GN=CERS6 PE=1 SV=1}	{tgu:100225623; K04710 CERS ceramide synthetase 2.3.1.24 ko00600; Metabolism; Lipid metabolism; Sphingolipid metabolism | ko04071; Environmental Information Processing; Signal transduction; Sphingolipid signaling pathway}	{Hs13375717; KOG1607 Protein transporter of the TRAM (translocating chain-associating membrane) superfamily U Intracellular trafficking, secretion, and vesicular transport ;}	{GO:0003677; DNA binding; molecular_function GO:0016021; integral to membrane; cellular_component}	{JN600003.1; Seriatopora hystrix/Symbiodinium mixed library clone ShD_A100 mRNA sequence}	{PF03798:TLC domain PF00046:Homeobox domain}
transcript_HQ_P2_transcript7174/f4p0/2865	{XP_015756799.1; PREDICTED: uncharacterized protein LOC107336247 [Acropora digitifera]}	{sp|Q7KM13|HEY_DROME; Hairy/enhancer-of-split related with YRPW motif protein OS=Drosophila melanogaster GN=Hey PE=2 SV=1}	{adf:107336247; - - - - -}	{7304115; KOG4304 Transcriptional repressors of the hairy/E(spl) family (contains HLH) K Transcription ;}	{GO:0003677; DNA binding; molecular_function GO:0006355; regulation of transcription, DNA-dependent; biological_process GO:0046983; protein dimerization activity; molecular_function}	{JN600105.1; Seriatopora hystrix/Symbiodinium mixed library clone ShD_I93 mRNA sequence}	{PF07527:Hairy Orange PF00010:Helix-loop-helix DNA-binding domain}
transcript_HQ_P2_transcript7190/f3p0/2885	{KXJ14121.1; Peroxisomal carnitine O-octanoyltransferase [Exaiptasia pallida]}	{sp|O19094|OCTC_BOVIN; Peroxisomal carnitine O-octanoyltransferase OS=Bos taurus GN=CROT PE=1 SV=1}	{adf:107331942; K05940 CROT carnitine O-octanoyltransferase 2.3.1.137 ko04146; Cellular Processes; Transport and catabolism; Peroxisome}	{Hs10863953; KOG3718 Carnitine O-acyltransferase CROT I Lipid transport and metabolism ;}	{GO:0003735; structural constituent of ribosome; molecular_function GO:0016746; transferase activity, transferring acyl groups; molecular_function GO:0005622; intracellular; cellular_component GO:0006412; translation; biological_process GO:0005840; ribosome; cellular_component}	{JN600105.1; Seriatopora hystrix/Symbiodinium mixed library clone ShD_I93 mRNA sequence}	{PF01157:Ribosomal protein L21e PF00755:Choline/Carnitine o-acyltransferase}
transcript_HQ_P2_transcript7515/f3p0/2913	{OLP88541.1; Stress-activated protein kinase JNK [Symbiodinium microadriaticum]}	{NA}	{smin:v1.2.005105.t1; - - - - -; smin:v1.2.005105.t1; - - - - -}	{NA}	{NA}	{EF138814.1; Symbiodinium sp. clade C3 unknown mRNA}	{NA}
transcript_HQ_P2_transcript7534/f2p0/2834	{BAS21363.1; cytochrome oxidase subunit 3 (mitochondrion) [Symbiodinium minutum]}	{NA}	{NA}	{NA}	{NA}	{LC002802.1; Symbiodinium minutum mitochondrial cox3, cob genes for cytochrome oxidase subunit 3, cytochrome b, complete cds, strain: Mf 1.05b.01}	{NA}
transcript_HQ_P2_transcript7737/f2p0/2773	{OLP86534.1; Nitrate reductase [NADH] [Symbiodinium microadriaticum]}	{sp|P36841|NIA_VOLCA; Nitrate reductase [NADH] OS=Volvox carteri GN=NITA PE=2 SV=1}	{vcn:VOLCADRAFT_76569; K10534 NR nitrate reductase (NAD(P)H) [EC:1.7.1.1 1.7.1.2 1.7.1.3] 1.7.1.1,1.7.1.2,1.7.1.3 ko00910; Metabolism; Energy metabolism; Nitrogen metabolism}	{At1g37130_1; KOG0535 Sulfite oxidase, molybdopterin-binding component C Energy production and conversion ;}	{GO:0030151; molybdenum ion binding; molecular_function GO:0016491; oxidoreductase activity; molecular_function GO:0055114; oxidation-reduction process; biological_process GO:0042128; nitrate assimilation; biological_process}	{DQ482994.1; Symbiodinium sp. clade C3 from Acropora aspera nitrate reductase-like mRNA sequence}	{PF08030:Ferric reductase NAD binding domain PF00174:Oxidoreductase molybdopterin binding domain PF00175:Oxidoreductase NAD-binding domain PF03404:Mo-co oxidoreductase dimerisation domain}
transcript_HQ_P2_transcript7854/f3p0/2772	{XP_015759277.1; PREDICTED: alkaline ceramidase 3-like isoform X1 [Acropora digitifera]}	{sp|Q9NUN7|ACER3_HUMAN; Alkaline ceramidase 3 OS=Homo sapiens GN=ACER3 PE=1 SV=3}	{adf:107338549; K04711 ACER3, YDC1 dihydroceramidase 3.5.1.- ko00600; Metabolism; Lipid metabolism; Sphingolipid metabolism}	{Hs19923527; KOG2329 Alkaline ceramidase I Lipid transport and metabolism ;}	{GO:0016811; hydrolase activity, acting on carbon-nitrogen (but not peptide) bonds, in linear amides; molecular_function GO:0006672; ceramide metabolic process; biological_process GO:0016021; integral to membrane; cellular_component}	{JN600003.1; Seriatopora hystrix/Symbiodinium mixed library clone ShD_A100 mRNA sequence}	{PF05875:Ceramidase}
transcript_HQ_P2_transcript7859/f2p0/2769	{XP_015776236.1; PREDICTED: BTB/POZ domain-containing protein 6-B-like [Acropora digitifera]}	{sp|Q9Y2F9|BTBD3_HUMAN; BTB/POZ domain-containing protein 3 OS=Homo sapiens GN=BTBD3 PE=2 SV=1}	{adf:107337703; K10478 BTBD3_6 BTB/POZ domain-containing protein 3/6 - -}	{Hs7662402; KOG2075 Topoisomerase TOP1-interacting protein BTBD1 S Function unknown ;}	{GO:0005515; protein binding; molecular_function}	{JN600105.1; Seriatopora hystrix/Symbiodinium mixed library clone ShD_I93 mRNA sequence}	{PF00651:BTB/POZ domain}
transcript_HQ_P2_transcript7889/f11p0/2747	{XP_001635369.1; predicted protein [Nematostella vectensis]}	{NA}	{nve:NEMVE_v1g236767; - - - - -}	{NA}	{GO:0016021; integral to membrane; cellular_component}	{JN600165.1; Seriatopora hystrix/Symbiodinium mixed library clone ShD_D98 mRNA sequence}	{PF00335:Tetraspanin family}
transcript_HQ_P2_transcript7932/f9p0/2741	{KXJ27388.1; Xylulose kinase [Exaiptasia pallida]}	{sp|Q3MIF4|XYLB_RAT; Xylulose kinase OS=Rattus norvegicus GN=Xylb PE=2 SV=1}	{fab:101820122; K00854 xylB, XYLB xylulokinase 2.7.1.17 ko00040; Metabolism; Carbohydrate metabolism; Pentose and glucuronate interconversions}	{Hs18860918; KOG2531 Sugar (pentulose and hexulose) kinases G Carbohydrate transport and metabolism ;}	{GO:0016773; phosphotransferase activity, alcohol group as acceptor; molecular_function GO:0005975; carbohydrate metabolic process; biological_process}	{JN600003.1; Seriatopora hystrix/Symbiodinium mixed library clone ShD_A100 mRNA sequence}	{PF02782:FGGY family of carbohydrate kinases, C-terminal domain PF00370:FGGY family of carbohydrate kinases, N-terminal domain}
transcript_HQ_P2_transcript7949/f2p0/2759	{XP_015755143.1; PREDICTED: melanotransferrin-like isoform X1 [Acropora digitifera]}	{sp|Q9R0R1|TRFM_MOUSE; Melanotransferrin OS=Mus musculus GN=Meltf PE=2 SV=1}	{adf:107334690; K06569 MFI2, CD228 melanoma-associated antigen p97 - -}	{NA}	{NA}	{JN600233.1; Seriatopora hystrix/Symbiodinium mixed library clone ShD_C53 mRNA sequence}	{NA}
transcript_HQ_P2_transcript8222/f5p0/2723	{XP_015752882.1; PREDICTED: growth factor receptor-bound protein 2-like [Acropora digitifera]}	{sp|Q5R4J7|GRB2_PONAB; Growth factor receptor-bound protein 2 OS=Pongo abelii GN=GRB2 PE=2 SV=1}	{adf:107332660; K04364 GRB2 growth factor receptor-binding protein 2 - ko04014; Environmental Information Processing; Signal transduction; Ras signaling pathway | ko04010; Environmental Information Processing; Signal transduction; MAPK signaling pathway | ko04013; Environmental Information Processing; Signal transduction; MAPK signaling pathway - fly | ko04012; Environmental Information Processin…	{Hs4504111; KOG3601 Adaptor protein GRB2, contains SH2 and SH3 domains T Signal transduction mechanisms ;}	{GO:0005515; protein binding; molecular_function}	{JN600065.1; Seriatopora hystrix/Symbiodinium mixed library clone ShD_F40 mRNA sequence}	{PF00018:SH3 domain PF14604:Variant SH3 domain}
transcript_HQ_P2_transcript8236/f2p0/2706	{OLP77318.1; Ankyrin repeat domain-containing protein 50 [Symbiodinium microadriaticum]}	{sp|Q40300|FCPF_MACPY; Fucoxanthin-chlorophyll a-c binding protein F, chloroplastic (Fragment) OS=Macrocystis pyrifera GN=FCPF PE=2 SV=1}	{smin:v1.2.006873.t1; - - - - -; smin:v1.2.006873.t1; - - - - -}	{NA}	{NA}	{FN646420.2; Symbiodinium sp. clade C3 partial mRNA for light-harvesting protein (acpPCSym_12 gene)}	{NA}
transcript_HQ_P2_transcript8362/f2p0/2702	{XP_001633398.1; predicted protein [Nematostella vectensis]}	{sp|Q5ZLN8|DDX55_CHICK; ATP-dependent RNA helicase DDX55 OS=Gallus gallus GN=DDX55 PE=2 SV=1}	{clv:102089094; K14809 DDX55, SPB4 ATP-dependent RNA helicase DDX55/SPB4 3.6.4.13 -}	{7299006; KOG0345 ATP-dependent RNA helicase A RNA processing and modification ;}	{GO:0005524; ATP binding; molecular_function GO:0003676; nucleic acid binding; molecular_function GO:0016787; hydrolase activity; molecular_function GO:0003677; DNA binding; molecular_function GO:0005576; NA}	{JN600178.1; Seriatopora hystrix/Symbiodinium mixed library clone ShD_F48 mRNA sequence}	{PF06766:Fungal hydrophobin PF04851:Type III restriction enzyme, res subunit PF00270:DEAD/DEAH box helicase}
transcript_HQ_P2_transcript8422/f12p0/2683	{XP_015767747.1; PREDICTED: synaptotagmin-14-like [Acropora digitifera]}	{sp|Q8NB59|SYT14_HUMAN; Synaptotagmin-14 OS=Homo sapiens GN=SYT14 PE=1 SV=2}	{nve:NEMVE_v1g179227; - - - - -}	{Hs22041054; KOG1028 Ca2+-dependent phospholipid-binding protein Synaptotagmin, required for synaptic vesicle and secretory granule exocytosis TU Signal transduction mechanisms ; Intracellular trafficking, secretion, and vesicular transport ;}	{GO:0005515; protein binding; molecular_function}	{JN600158.1; Seriatopora hystrix/Symbiodinium mixed library clone ShD_D65 mRNA sequence}	{PF00168:C2 domain}
transcript_HQ_P2_transcript8463/f2p0/2694	{XP_015778561.1; PREDICTED: nucleosome-remodeling factor subunit NURF301-like [Acropora digitifera]}	{sp|Q9W0T1|NU301_DROME; Nucleosome-remodeling factor subunit NURF301 OS=Drosophila melanogaster GN=E(bx) PE=1 SV=2}	{bfo:BRAFLDRAFT_126069; K11728 BPTF, E(bx) nucleosome-remodeling factor subunit BPTF - -}	{7291946; KOG1473 Nucleosome remodeling factor, subunit NURF301/BPTF BK Chromatin structure and dynamics ; Transcription ;}	{NA}	{JN600249.1; Seriatopora hystrix/Symbiodinium mixed library clone ShD_D84 mRNA sequence}	{NA}
transcript_HQ_P2_transcript8519/f12p0/2681	{KXJ28508.1; Organellar oligopeptidase A, chloroplastic/mitochondrial [Exaiptasia pallida]}	{sp|Q94AM1|OOPDA_ARATH; Organellar oligopeptidase A, chloroplastic/mitochondrial OS=Arabidopsis thaliana GN=OOP PE=1 SV=1}	{nve:NEMVE_v1g114762; K01414 prlC oligopeptidase A 3.4.24.70 -}	{At5g65620; KOG2089 Metalloendopeptidase family - saccharolysin & thimet oligopeptidase O Posttranslational modification, protein turnover, chaperones ;}	{GO:0006508; proteolysis; biological_process GO:0004222; metalloendopeptidase activity; molecular_function}	{NA}	{PF01432:Peptidase family M3}
transcript_HQ_P2_transcript8557/f40p0/2686	{XP_001633416.1; predicted protein [Nematostella vectensis]}	{sp|A7S4N4|SERIC_NEMVE; Probable serine incorporator OS=Nematostella vectensis GN=serinc PE=3 SV=1}	{bfo:BRAFLDRAFT_117027; - - - - -}	{Hs20551850; KOG2592 Tumor differentially expressed (TDE) protein S Function unknown ;}	{GO:0016020; membrane; cellular_component}	{JN600251.1; Seriatopora hystrix/Symbiodinium mixed library clone ShD_I53 mRNA sequence}	{PF03348:Serine incorporator (Serinc)}
transcript_HQ_P2_transcript8617/f2p0/2678	{XP_015758313.1; PREDICTED: uncharacterized protein LOC107337622 isoform X1 [Acropora digitifera]}	{NA}	{adf:107337622; - - - - -}	{NA}	{GO:0008270; zinc ion binding; molecular_function GO:0005515; protein binding; molecular_function GO:0046872; metal ion binding; molecular_function}	{JN600124.1; Seriatopora hystrix/Symbiodinium mixed library clone ShD_A92 mRNA sequence}	{PF14634:zinc-RING finger domain PF00097:Zinc finger, C3HC4 type (RING finger) PF13639:Ring finger domain}
transcript_HQ_P2_transcript8706/f2p0/2753	{XP_001640078.1; predicted protein [Nematostella vectensis]}	{sp|Q9JL56|GDE1_MOUSE; Glycerophosphodiester phosphodiesterase 1 OS=Mus musculus GN=Gde1 PE=1 SV=1}	{bfo:BRAFLDRAFT_118669; K19179 GDE1 glycerophosphoinositol glycerophosphodiesterase 3.1.4.44 -}	{Hs7706617; KOG2258 Glycerophosphoryl diester phosphodiesterase C Energy production and conversion ;}	{GO:0006629; lipid metabolic process; biological_process GO:0008081; phosphoric diester hydrolase activity; molecular_function}	{JN600019.1; Seriatopora hystrix/Symbiodinium mixed library clone ShD_B01 mRNA sequence}	{PF03009:Glycerophosphoryl diester phosphodiesterase family}
transcript_HQ_P2_transcript8719/f4p0/2661	{XP_015756799.1; PREDICTED: uncharacterized protein LOC107336247 [Acropora digitifera]}	{sp|Q7KM13|HEY_DROME; Hairy/enhancer-of-split related with YRPW motif protein OS=Drosophila melanogaster GN=Hey PE=2 SV=1}	{adf:107336247; - - - - -}	{7304115; KOG4304 Transcriptional repressors of the hairy/E(spl) family (contains HLH) K Transcription ;}	{GO:0006355; regulation of transcription, DNA-dependent; biological_process GO:0003677; DNA binding; molecular_function GO:0046983; protein dimerization activity; molecular_function}	{JN600105.1; Seriatopora hystrix/Symbiodinium mixed library clone ShD_I93 mRNA sequence}	{PF00010:Helix-loop-helix DNA-binding domain PF07527:Hairy Orange}
transcript_HQ_P2_transcript8818/f16p0/2657	{XP_015767747.1; PREDICTED: synaptotagmin-14-like [Acropora digitifera]}	{sp|Q8NB59|SYT14_HUMAN; Synaptotagmin-14 OS=Homo sapiens GN=SYT14 PE=1 SV=2}	{nve:NEMVE_v1g179227; - - - - -}	{Hs22041054; KOG1028 Ca2+-dependent phospholipid-binding protein Synaptotagmin, required for synaptic vesicle and secretory granule exocytosis TU Signal transduction mechanisms ; Intracellular trafficking, secretion, and vesicular transport ;}	{GO:0005515; protein binding; molecular_function}	{JN600158.1; Seriatopora hystrix/Symbiodinium mixed library clone ShD_D65 mRNA sequence}	{PF00168:C2 domain}
transcript_HQ_P2_transcript894/f2p0/4946	{XP_019642448.1; PREDICTED: LOW QUALITY PROTEIN: two pore calcium channel protein 1-like [Branchiostoma belcheri]}	{NA}	{bfo:BRAFLDRAFT_79230; - - - - -}	{NA}	{GO:0005509; calcium ion binding; molecular_function GO:0006811; ion transport; biological_process GO:0005515; protein binding; molecular_function GO:0016020; membrane; cellular_component GO:0005216; ion channel activity; molecular_function GO:0055085; transmembrane transport; biological_process}	{JN600150.1; Seriatopora hystrix/Symbiodinium mixed library clone ShD_D16 mRNA sequence}	{PF00520:Ion transport protein PF00018:SH3 domain PF14604:Variant SH3 domain PF00036:EF hand}
transcript_HQ_P2_transcript9066/f8p0/2514	{NA}	{NA}	{NA}	{NA}	{NA}	{JN600047.1; Seriatopora hystrix/Symbiodinium mixed library clone ShD_D43 mRNA sequence}	{NA}
transcript_HQ_P2_transcript9106/f2p0/2402	{XP_015749263.1; PREDICTED: transcriptional regulator ERG-like [Acropora digitifera]}	{sp|P81270|ERG_MOUSE; Transcriptional regulator ERG OS=Mus musculus GN=Erg PE=1 SV=2}	{adf:107329041; K09435 ERG transcriptional regulator ERG - ko05202; Human Diseases; Cancers: Overview; Transcriptional misregulation in cancer}	{Hs4758300; KOG3806 Predicted transcription factor K Transcription ;}	{GO:0043565; sequence-specific DNA binding; molecular_function GO:0005634; nucleus; cellular_component}	{JN600237.1; Seriatopora hystrix/Symbiodinium mixed library clone ShD_I97 mRNA sequence}	{PF02198:Sterile alpha motif (SAM)/Pointed domain}
transcript_HQ_P2_transcript9116/f2p0/2630	{NA}	{NA}	{NA}	{NA}	{GO:0004748; ribonucleoside-diphosphate reductase activity; molecular_function GO:0055114; oxidation-reduction process; biological_process GO:0050897; cobalt ion binding; molecular_function}	{JN600155.1; Seriatopora hystrix/Symbiodinium mixed library clone ShD_D53 mRNA sequence}	{PF08471:Class II vitamin B12-dependent ribonucleotide reductase}
transcript_HQ_P2_transcript9163/f20p0/2568	{NA}	{NA}	{NA}	{NA}	{GO:0008810; cellulase activity; molecular_function GO:0030674; protein binding, bridging; molecular_function GO:0051015; actin filament binding; molecular_function GO:0005975; carbohydrate metabolic process; biological_process}	{JN600052.1; Seriatopora hystrix/Symbiodinium mixed library clone ShD_D71 mRNA sequence}	{PF02015:Glycosyl hydrolase family 45 PF06268:Fascin domain}
transcript_HQ_P2_transcript9215/f2p0/2606	{KXJ25253.1; Cirhin [Exaiptasia pallida]}	{sp|Q969X6|UTP4_HUMAN; U3 small nucleolar RNA-associated protein 4 homolog OS=Homo sapiens GN=UTP4 PE=1 SV=1}	{adf:107339745; K14548 UTP4, CIRH1A U3 small nucleolar RNA-associated protein 4 - ko03008; Genetic Information Processing; Translation; Ribosome biogenesis in eukaryotes}	{Hs14249536; KOG2048 WD40 repeat protein R General function prediction only ;}	{GO:0005515; protein binding; molecular_function}	{JN600252.1; Seriatopora hystrix/Symbiodinium mixed library clone ShD_J30 mRNA sequence}	{PF00400:WD domain, G-beta repeat}
transcript_HQ_P2_transcript9250/f2p0/2606	{NA}	{NA}	{NA}	{NA}	{GO:0030674; protein binding, bridging; molecular_function GO:0008810; cellulase activity; molecular_function GO:0005975; carbohydrate metabolic process; biological_process GO:0051015; actin filament binding; molecular_function}	{JN600052.1; Seriatopora hystrix/Symbiodinium mixed library clone ShD_D71 mRNA sequence}	{PF06268:Fascin domain PF02015:Glycosyl hydrolase family 45}
transcript_HQ_P2_transcript9420/f2p0/2585	{Q41406.1; RecName: Full=Ribulose bisphosphate carboxylase; Short=RuBisCO; Contains: RecName: Full=Ribulose bisphosphate carboxylase 1; Contains: RecName: Full=Ribulose bisphosphate carboxylase 2; Contains: RecName: Full=Ribulose bisphosphate carboxylase 3; Flags: Precursor}	{sp|Q41406|RBL2_SYMSP; Ribulose bisphosphate carboxylase (Fragment) OS=Symbiodinium sp. GN=rbcL PE=1 SV=1}	{magq:MGMAQ_3160; K01601 rbcL ribulose-bisphosphate carboxylase large chain 4.1.1.39 ko01200; Metabolism; Global and overview maps; Carbon metabolism | ko00630; Metabolism; Carbohydrate metabolism; Glyoxylate and dicarboxylate metabolism | ko00710; Metabolism; Energy metabolism; Carbon fixation in photosynthetic organisms}	{NA}	{GO:0000287; magnesium ion binding; molecular_function GO:0015977; carbon fixation; biological_process GO:0016984; ribulose-bisphosphate carboxylase activity; molecular_function}	{AF298221.1; Symbiodinium sp. ribulose 1,5-bisphosphate carboxylase oxygenase large subunit precursor (rbcL) mRNA, complete cds; nuclear gene for chloroplast product}	{PF00016:Ribulose bisphosphate carboxylase large chain, catalytic domain PF02788:Ribulose bisphosphate carboxylase large chain, N-terminal domain}
transcript_HQ_P2_transcript9612/f4p0/2556	{NA}	{NA}	{NA}	{NA}	{NA}	{JN600047.1; Seriatopora hystrix/Symbiodinium mixed library clone ShD_D43 mRNA sequence}	{NA}
transcript_HQ_P2_transcript9708/f2p0/2539	{OLP80980.1; Pyruvate, phosphate dikinase [Symbiodinium microadriaticum]}	{sp|Q59754|PPDK_RHIME; Pyruvate, phosphate dikinase OS=Rhizobium meliloti (strain 1021) GN=ppdK PE=3 SV=2}	{tmo:TMO_c0793; K01006 ppdK pyruvate, orthophosphate dikinase 2.7.9.1 ko01200; Metabolism; Global and overview maps; Carbon metabolism | ko00620; Metabolism; Carbohydrate metabolism; Pyruvate metabolism | ko00710; Metabolism; Energy metabolism; Carbon fixation in photosynthetic organisms | ko00720; Metabolism; Energy metabolism; Carbon fixation pathways in prokaryotes}	{NA}	{GO:0016310; phosphorylation; biological_process GO:0003677; DNA binding; molecular_function GO:0016772; transferase activity, transferring phosphorus-containing groups; molecular_function GO:0005524; ATP binding; molecular_function GO:0016301; kinase activity; molecular_function}	{CP003348.1; Desulfitobacterium dehalogenans ATCC 51507, complete genome}	{PF00391:PEP-utilising enzyme, mobile domain PF02896:PEP-utilising enzyme, TIM barrel domain PF01326:Pyruvate phosphate dikinase, PEP/pyruvate binding domain PF00633:Helix-hairpin-helix motif}
transcript_LQ_P2_transcript18436/f2p0/1442	{CAI58616.1; photosystem II protein D1 (chloroplast) [Symbiodinium sp. ex Scolymia sp.]}	{sp|Q9MSC2|PSBA_HETRO; Photosystem II protein D1 OS=Heterocapsa rotundata GN=psbA PE=3 SV=1}	{oac:Oscil6304_4595; K02703 psbA photosystem II P680 reaction center D1 protein 1.10.3.9 ko00195; Metabolism; Energy metabolism; Photosynthesis}	{NA}	{GO:0009772; photosynthetic electron transport in photosystem II; biological_process GO:0019684; photosynthesis, light reaction; biological_process GO:0045156; electron transporter, transferring electrons within the cyclic electron transport pathway of photosynthesis activity; molecular_function}	{AJ884899.1; Symbiodinium sp. ex Scolymia sp. chloroplast psbA gene for photosystem II protein D1}	{PF00124:Photosynthetic reaction centre protein}
transcript_LQ_P2_transcript19711/f3p0/1252	{ABK54059.1; cytochrome b, partial (mitochondrion) [Symbiodinium goreaui]}	{sp|O99253|CYB_PLABE; Cytochrome b OS=Plasmodium berghei GN=MT-CYB PE=3 SV=1}	{pyo:PY00148; K00412 CYTB, petB ubiquinol-cytochrome c reductase cytochrome b subunit - ko00190; Metabolism; Energy metabolism; Oxidative phosphorylation | ko02020; Environmental Information Processing; Signal transduction; Two-component system | ko04260; Organismal Systems; Circulatory system; Cardiac muscle contraction | ko05010; Human Diseases; Neurodegenerative diseases; Alzheimer's disease |…	{DmMi013; KOG4663 Cytochrome b C Energy production and conversion ;}	{GO:0009055; NA GO:0016020; membrane; cellular_component GO:0016491; oxidoreductase activity; molecular_function}	{HQ822130.1; Symbiodinium kawagutii strain CCMP2468 cytochrome b mRNA, partial cds; mitochondrial}	{PF00032:Cytochrome b(C-terminal)/b6/petD PF00033:Cytochrome b/b6/petB PF13631:Cytochrome b(N-terminal)/b6/petB}

## Sheet: Table S8.7
Table S8.7 Detailed annotation results of Symbiodiniaceae in Pocillopora verrucosa
Gene_id	{nr}	{SwissProt}	{KEGG}	{KOG}	{GO}	{nt}	{pfam}
transcript_HQ_E1_1_transcript10132/f2p0/1928	{OLP98245.1; Protein decapping 5 [Symbiodinium microadriaticum]}	{NA}	{smin:v1.2.003181.t1; - - - - -; smin:v1.2.003181.t1; - - - - -}	{NA}	{NA}	{NA}	{NA}
transcript_HQ_E1_1_transcript10142/f3p0/1921	{XP_004036966.1; hypothetical protein IMG5_064880 [Ichthyophthirius multifiliis]}	{NA}	{smin:v1.2.004779.t1; - - - - -; smin:v1.2.004779.t1; - - - - -}	{NA}	{NA}	{JN600067.1; Seriatopora hystrix/Symbiodinium mixed library clone ShD_F51 mRNA sequence}	{NA}
transcript_HQ_E1_1_transcript10181/f2p0/1925	{OLP91077.1; Poly(rC)-binding protein 4 [Symbiodinium microadriaticum]}	{sp|P57722|PCBP3_MOUSE; Poly(rC)-binding protein 3 OS=Mus musculus GN=Pcbp3 PE=1 SV=3}	{smin:v1.2.000263.t1; - - - - -; smin:v1.2.000263.t1; - - - - -}	{Hs10092617; KOG2190 PolyC-binding proteins alphaCP-1 and related KH domain proteins AR RNA processing and modification ; General function prediction only ;}	{GO:0003723; RNA binding; molecular_function}	{NA}	{PF07650:KH domain PF00013:KH domain}
transcript_HQ_E1_1_transcript1031/f2p0/3600	{KXJ24728.1; Transcriptional-regulating factor 1 [Exaiptasia pallida]}	{sp|Q96PN7|TREF1_HUMAN; Transcriptional-regulating factor 1 OS=Homo sapiens GN=TRERF1 PE=1 SV=1}	{adf:107331131; K11584 PPP2R5 serine/threonine-protein phosphatase 2A regulatory subunit B' - ko03015; Genetic Information Processing; Translation; mRNA surveillance pathway | ko04071; Environmental Information Processing; Signal transduction; Sphingolipid signaling pathway | ko04151; Environmental Information Processing; Signal transduction; PI3K-Akt signaling pathway | ko04152; Environmental In…	{Hs15812224; KOG4167 Predicted DNA-binding protein, contains SANT and ELM2 domains K Transcription ;}	{GO:0046872; metal ion binding; molecular_function}	{JN600107.1; Seriatopora hystrix/Symbiodinium mixed library clone ShD_J20 mRNA sequence}	{PF13912:C2H2-type zinc finger PF00096:Zinc finger, C2H2 type}
transcript_HQ_E1_1_transcript1034/f6p0/3600	{XP_015753505.1; PREDICTED: protein fem-1 homolog B-like [Acropora digitifera]}	{sp|Q6GPE5|FEM1B_XENLA; Protein fem-1 homolog B OS=Xenopus laevis GN=fem1b PE=2 SV=1}	{adf:107333243; K10349 FEM1B Fem-1 homolog b - -}	{Hs7657265; KOG0508 Ankyrin repeat protein R General function prediction only ;}	{GO:0005515; protein binding; molecular_function}	{JN600105.1; Seriatopora hystrix/Symbiodinium mixed library clone ShD_I93 mRNA sequence}	{PF00023:Ankyrin repeat PF13606:Ankyrin repeat}
transcript_HQ_E1_1_transcript10347/f3p0/1919	{XP_015779993.1; PREDICTED: zinc finger protein ZIC 4-like [Acropora digitifera]}	{sp|A0JC51|ZIC4_XENLA; Zinc finger protein ZIC 4 OS=Xenopus laevis GN=zic4 PE=2 SV=1}	{cmk:103176938; K09225 ZIC4 zinc finger protein ZIC 4 - -}	{Hs4507971; KOG1721 FOG: Zn-finger R General function prediction only ;}	{GO:0046872; metal ion binding; molecular_function}	{JN600256.1; Seriatopora hystrix/Symbiodinium mixed library clone ShD_I54 mRNA sequence}	{PF13912:C2H2-type zinc finger PF00096:Zinc finger, C2H2 type PF13465:Zinc-finger double domain}
transcript_HQ_E1_1_transcript10395/f12p0/1898	{XP_015778382.1; PREDICTED: uncharacterized protein LOC107356256 [Acropora digitifera]}	{NA}	{NA}	{NA}	{NA}	{JN600166.1; Seriatopora hystrix/Symbiodinium mixed library clone ShD_E01 mRNA sequence}	{NA}
transcript_HQ_E1_1_transcript10444/f2p0/1908	{XP_015773695.1; PREDICTED: paired box protein Pax-3-B-like [Acropora digitifera]}	{sp|Q0IH87|PAX3B_XENLA; Paired box protein Pax-3-B OS=Xenopus laevis GN=pax3-b PE=2 SV=2}	{adf:107351903; K09381 PAX3_7 paired box protein 3/7 - -}	{Hs6654638; KOG0849 Transcription factor PRD and related proteins, contain PAX and HOX domains K Transcription ;}	{GO:0003700; sequence-specific DNA binding transcription factor activity; molecular_function GO:0006355; regulation of transcription, DNA-dependent; biological_process GO:0016987; sigma factor activity; molecular_function GO:0006352; transcription initiation, DNA-dependent; biological_process GO:0003677; DNA binding; molecular_function}	{JN600046.1; Seriatopora hystrix/Symbiodinium mixed library clone ShD_D41 mRNA sequence}	{PF00292:'Paired box' domain PF00046:Homeobox domain PF04545:Sigma-70, region 4}
transcript_HQ_E1_1_transcript1050/f3p0/3613	{XP_015772688.1; PREDICTED: uncharacterized protein LOC107350938 [Acropora digitifera]}	{NA}	{NA}	{NA}	{NA}	{JN600061.1; Seriatopora hystrix/Symbiodinium mixed library clone ShD_E84 mRNA sequence}	{NA}
transcript_HQ_E1_1_transcript10508/f2p0/1918	{OLP96514.1; Protein-L-isoaspartate O-methyltransferase domain-containing protein 1 [Symbiodinium microadriaticum]}	{NA}	{NA}	{NA}	{GO:0016301; kinase activity; molecular_function GO:0004143; diacylglycerol kinase activity; molecular_function GO:0007205; activation of protein kinase C activity by G-protein coupled receptor protein signaling pathway; biological_process}	{NA}	{PF00781:Diacylglycerol kinase catalytic domain PF00609:Diacylglycerol kinase accessory domain}
transcript_HQ_E1_1_transcript10548/f2p0/1897	{OLQ05062.1; Cytochrome c biogenesis protein CcsB [Symbiodinium microadriaticum]}	{sp|Q75KA9|CCS1_ORYSJ; Cytochrome c biogenesis protein CCS1, chloroplastic OS=Oryza sativa subsp. japonica GN=CCS1 PE=2 SV=1}	{smin:v1.2.008118.t1; K07399 resB, ccs1 cytochrome c biogenesis protein - -; smin:v1.2.008118.t1; K07399 resB, ccs1 cytochrome c biogenesis protein - -}	{NA}	{NA}	{NA}	{NA}
transcript_HQ_E1_1_transcript10584/f7p0/1887	{XP_001634675.1; predicted protein [Nematostella vectensis]}	{sp|Q66I68|CNFN_DANRE; Cornifelin homolog OS=Danio rerio GN=cnfn PE=3 SV=1}	{mze:101480873; - - - - -}	{NA}	{NA}	{JN600243.1; Seriatopora hystrix/Symbiodinium mixed library clone ShD_B83 mRNA sequence}	{NA}
transcript_HQ_E1_1_transcript10786/f14p0/1882	{XP_015769695.1; PREDICTED: cytochrome b-245 light chain-like [Acropora digitifera]}	{sp|P13498|CY24A_HUMAN; Cytochrome b-245 light chain OS=Homo sapiens GN=CYBA PE=1 SV=3}	{nve:NEMVE_v1g245452; K08009 CYBA, P22PHOX cytochrome b-245, alpha polypeptide - ko04145; Cellular Processes; Transport and catabolism; Phagosome | ko04621; Organismal Systems; Immune system; NOD-like receptor signaling pathway | ko04670; Organismal Systems; Immune system; Leukocyte transendothelial migration | ko04380; Organismal Systems; Development; Osteoclast differentiation | ko05418; Human …	{NA}	{GO:0016021; integral to membrane; cellular_component GO:0020037; heme binding; molecular_function}	{JN600073.1; Seriatopora hystrix/Symbiodinium mixed library clone ShD_G19 mRNA sequence}	{PF05038:Cytochrome Cytochrome b558 alpha-subunit PF10233:Uncharacterized conserved protein CG6151-P}
transcript_HQ_E1_1_transcript10795/f2p0/1873	{OLQ08679.1; TBC domain-containing protein C4G8.04 [Symbiodinium microadriaticum]}	{NA}	{smin:v1.2.008360.t1; - - - - -; smin:v1.2.008360.t1; - - - - -}	{NA}	{NA}	{NA}	{NA}
transcript_HQ_E1_1_transcript10802/f2p0/1868	{NA}	{NA}	{NA}	{NA}	{NA}	{JN600203.1; Seriatopora hystrix/Symbiodinium mixed library clone ShD_I24 mRNA sequence}	{NA}
transcript_HQ_E1_1_transcript10867/f2p0/1893	{XP_015759690.1; PREDICTED: cysteine and tyrosine-rich protein 1-like [Acropora digitifera]}	{NA}	{NA}	{NA}	{NA}	{JN600189.1; Seriatopora hystrix/Symbiodinium mixed library clone ShD_G77 mRNA sequence}	{NA}
transcript_HQ_E1_1_transcript11005/f2p0/1854	{OLP95871.1; GDP-mannose-dependent alpha-mannosyltransferase [Symbiodinium microadriaticum]}	{sp|Q8S4F6|SQD2_ARATH; Sulfoquinovosyl transferase SQD2 OS=Arabidopsis thaliana GN=SQD2 PE=1 SV=1}	{syc:syc0944_c; - - - - -}	{At5g01220; KOG1111 N-acetylglucosaminyltransferase complex, subunit PIG-A/SPT14, required for phosphatidylinositol biosynthesis/Sulfolipid synthase MOI Cell wall/membrane/envelope biogenesis ; Posttranslational modification, protein turnover, chaperones ; Lipid transport and metabolism ;}	{NA}	{NA}	{NA}
transcript_HQ_E1_1_transcript11033/f3p0/1855	{XP_015761999.1; PREDICTED: E3 SUMO-protein ligase SIZ2-like [Acropora digitifera]}	{sp|O94451|PLI1_SCHPO; E3 SUMO-protein ligase pli1 OS=Schizosaccharomyces pombe (strain 972 / ATCC 24843) GN=pli1 PE=1 SV=3}	{spo:SPAC1687.05; K04706 PIAS1 E3 SUMO-protein ligase PIAS1 - ko04120; Genetic Information Processing; Folding, sorting and degradation; Ubiquitin mediated proteolysis | ko04630; Environmental Information Processing; Signal transduction; Jak-STAT signaling pathway | ko05160; Human Diseases; Infectious diseases: Viral; Hepatitis C}	{SPAC1687.05; KOG2169 Zn-finger transcription factor K Transcription ;}	{GO:0008270; zinc ion binding; molecular_function GO:0030127; COPII vesicle coat; cellular_component GO:0006888; ER to Golgi vesicle-mediated transport; biological_process GO:0006886; intracellular protein transport; biological_process}	{JN600105.1; Seriatopora hystrix/Symbiodinium mixed library clone ShD_I93 mRNA sequence}	{PF11789:Zinc-finger of the MIZ type in Nse subunit PF02891:MIZ/SP-RING zinc finger PF04810:Sec23/Sec24 zinc finger}
transcript_HQ_E1_1_transcript11097/f2p0/1864	{OLP88334.1; Endoplasmin-like [Symbiodinium microadriaticum]}	{sp|Q9STX5|ENPL_ARATH; Endoplasmin homolog OS=Arabidopsis thaliana GN=HSP90-7 PE=1 SV=1}	{bpg:Bathy06g00030; K09487 HSP90B, TRA1 heat shock protein 90kDa beta - ko04141; Genetic Information Processing; Folding, sorting and degradation; Protein processing in endoplasmic reticulum | ko04151; Environmental Information Processing; Signal transduction; PI3K-Akt signaling pathway | ko04657; Organismal Systems; Immune system; IL-17 signaling pathway | ko04915; Organismal Systems; Endocrine …	{At4g24190; KOG0020 Endoplasmic reticulum glucose-regulated protein (GRP94/endoplasmin), HSP90 family O Posttranslational modification, protein turnover, chaperones ;}	{GO:0006950; response to stress; biological_process GO:0005524; ATP binding; molecular_function GO:0051082; unfolded protein binding; molecular_function GO:0006457; protein folding; biological_process}	{DQ925171.1; Oxymonadida environmental sample clone 6 heat shock protein 90 (hsp90) gene, partial cds}	{PF00183:Hsp90 protein}
transcript_HQ_E1_1_transcript11109/f11p0/1804	{KXJ21296.1; putative cysteine desulfurase [Exaiptasia pallida]}	{sp|Q9V242|CSD_PYRAB; Probable cysteine desulfurase OS=Pyrococcus abyssi (strain GE5 / Orsay) GN=csd PE=3 SV=1}	{abf:AMK58_28210; - - - - -}	{SPCC777.03c; KOG1549 Cysteine desulfurase NFS1 E Amino acid transport and metabolism ;}	{NA}	{JN600221.1; Seriatopora hystrix/Symbiodinium mixed library clone ShD_J66 mRNA sequence}	{NA}
transcript_HQ_E1_1_transcript11112/f4p0/1849	{XP_015760696.1; PREDICTED: uncharacterized protein LOC107339878 [Acropora digitifera]}	{NA}	{NA}	{NA}	{NA}	{JN600081.1; Seriatopora hystrix/Symbiodinium mixed library clone ShD_G87 mRNA sequence}	{NA}
transcript_HQ_E1_1_transcript11170/f2p0/1836	{XP_004036966.1; hypothetical protein IMG5_064880 [Ichthyophthirius multifiliis]}	{NA}	{smin:v1.2.004779.t1; - - - - -; smin:v1.2.004779.t1; - - - - -}	{NA}	{NA}	{JN600088.1; Seriatopora hystrix/Symbiodinium mixed library clone ShD_H34 mRNA sequence}	{NA}
transcript_HQ_E1_1_transcript11254/f2p0/1860	{OLQ13052.1; Ubiquitin-conjugating enzyme E2 D4 [Symbiodinium microadriaticum]}	{NA}	{acan:ACA1_383750; - - - - -; acan:ACA1_383750; - - - - -}	{NA}	{GO:0005515; protein binding; molecular_function}	{NA}	{PF00646:F-box domain}
transcript_HQ_E1_1_transcript113/f2p0/5054	{XP_015772730.1; PREDICTED: protein NLRC3-like isoform X4 [Acropora digitifera]}	{sp|Q5DU56|NLRC3_MOUSE; Protein NLRC3 OS=Mus musculus GN=Nlrc3 PE=2 SV=2}	{adf:107334675; - - - - -}	{NA}	{GO:0005515; protein binding; molecular_function GO:0005524; ATP binding; molecular_function}	{JN600234.1; Seriatopora hystrix/Symbiodinium mixed library clone ShD_D35 mRNA sequence}	{PF13516:Leucine Rich repeat PF13855:Leucine rich repeat PF00560:Leucine Rich Repeat PF00004:ATPase family associated with various cellular activities (AAA)}
transcript_HQ_E1_1_transcript11368/f3p0/1848	{CCP37685.1; nitrate transporter [Symbiodinium sp. Freudenthal]}	{sp|Q9LPV5|NRT25_ARATH; High affinity nitrate transporter 2.5 OS=Arabidopsis thaliana GN=NRT2.5 PE=1 SV=1}	{ccp:CHC_T00009493001; K02575 NRT, narK, nrtP, nasA MFS transporter, NNP family, nitrate/nitrite transporter - ko00910; Metabolism; Energy metabolism; Nitrogen metabolism}	{NA}	{GO:0055085; transmembrane transport; biological_process GO:0016021; integral to membrane; cellular_component}	{HM147134.1; Symbiodinium sp. clade C nitrate transporter (nrt2) mRNA, partial cds}	{PF07690:Major Facilitator Superfamily}
transcript_HQ_E1_1_transcript11399/f2p0/1825	{OLP77785.1; Hemicentin-1 [Symbiodinium microadriaticum]}	{NA}	{ela:UCREL1_6985; K04739 PRKAR cAMP-dependent protein kinase regulator - ko04910; Organismal Systems; Endocrine system; Insulin signaling pathway}	{7303815; KOG1113 cAMP-dependent protein kinase types I and II, regulatory subunit T Signal transduction mechanisms ;}	{NA}	{NA}	{NA}
transcript_HQ_E1_1_transcript11426/f9p0/1794	{KXJ10723.1; hypothetical protein AC249_AIPGENE23542 [Exaiptasia pallida]}	{NA}	{NA}	{NA}	{NA}	{JN600105.1; Seriatopora hystrix/Symbiodinium mixed library clone ShD_I93 mRNA sequence}	{NA}
transcript_HQ_E1_1_transcript11437/f38p0/1806	{KXJ17937.1; Coagulation factor VIII [Exaiptasia pallida]}	{NA}	{sko:100367812; - - - - -}	{NA}	{GO:0003682; chromatin binding; molecular_function}	{JN600180.1; Seriatopora hystrix/Symbiodinium mixed library clone ShD_F71 mRNA sequence}	{PF16719:SAWADEE domain}
transcript_HQ_E1_1_transcript11520/f6p0/1816	{XP_015752862.1; PREDICTED: LOW QUALITY PROTEIN: coiled-coil domain-containing protein 173-like [Acropora digitifera]}	{sp|Q0VFZ6|CC173_HUMAN; Coiled-coil domain-containing protein 173 OS=Homo sapiens GN=CCDC173 PE=2 SV=2}	{adf:107332643; - - - - -}	{NA}	{NA}	{JN600241.1; Seriatopora hystrix/Symbiodinium mixed library clone ShD_A99 mRNA sequence}	{NA}
transcript_HQ_E1_1_transcript11679/f32p0/1786	{KXJ17937.1; Coagulation factor VIII [Exaiptasia pallida]}	{NA}	{sko:100367812; - - - - -}	{NA}	{NA}	{JN600180.1; Seriatopora hystrix/Symbiodinium mixed library clone ShD_F71 mRNA sequence}	{NA}
transcript_HQ_E1_1_transcript11735/f2p0/1809	{OLQ07170.1; Atlastin-2 [Symbiodinium microadriaticum]}	{sp|Q8BH66|ATLA1_MOUSE; Atlastin-1 OS=Mus musculus GN=Atl1 PE=1 SV=1}	{smin:v1.2.003077.t1; K17339 ATL atlastin 3.6.5.- -; smin:v1.2.003077.t1; K17339 ATL atlastin 3.6.5.- -}	{Hs19923445; KOG2037 Guanylate-binding protein R General function prediction only ;}	{GO:0003924; GTPase activity; molecular_function GO:0005525; GTP binding; molecular_function}	{NA}	{PF02263:Guanylate-binding protein, N-terminal domain}
transcript_HQ_E1_1_transcript11775/f3p0/1804	{KXJ29400.1; Centromere protein V [Exaiptasia pallida]}	{sp|Q7Z7K6|CENPV_HUMAN; Centromere protein V OS=Homo sapiens GN=CENPV PE=1 SV=1}	{nve:NEMVE_v1g167848; - - - - -}	{Hs22063320; KOG4192 Uncharacterized conserved protein S Function unknown ;}	{GO:0016846; carbon-sulfur lyase activity; molecular_function GO:0008152; NA}	{JN600105.1; Seriatopora hystrix/Symbiodinium mixed library clone ShD_I93 mRNA sequence}	{PF04828:Glutathione-dependent formaldehyde-activating enzyme}
transcript_HQ_E1_1_transcript11786/f7p0/1808	{XP_015752475.1; PREDICTED: uncharacterized protein LOC107332261 [Acropora digitifera]}	{NA}	{adf:107332261; - - - - -}	{NA}	{NA}	{JN600193.1; Seriatopora hystrix/Symbiodinium mixed library clone ShD_H42 mRNA sequence}	{NA}
transcript_HQ_E1_1_transcript11828/f3p0/1793	{NA}	{NA}	{NA}	{NA}	{NA}	{JN600116.1; Seriatopora hystrix/Symbiodinium mixed library clone ShD_J70 mRNA sequence}	{NA}
transcript_HQ_E1_1_transcript11829/f127p0/1754	{XP_015780303.1; PREDICTED: uncharacterized protein LOC107358193 [Acropora digitifera]}	{NA}	{hmg:100198390; - - - - -}	{NA}	{GO:0005515; protein binding; molecular_function}	{JN600246.1; Seriatopora hystrix/Symbiodinium mixed library clone ShD_D14 mRNA sequence}	{PF00536:SAM domain (Sterile alpha motif) PF07647:SAM domain (Sterile alpha motif)}
transcript_HQ_E1_1_transcript11881/f2p0/1796	{OLP85737.1; Carbonic anhydrase 2 [Symbiodinium microadriaticum]}	{sp|P9WPJ9|MTCA2_MYCTU; Carbonic anhydrase 2 OS=Mycobacterium tuberculosis (strain ATCC 25618 / H37Rv) GN=mtcA2 PE=1 SV=1}	{dti:Desti_0504; K01673 cynT, can carbonic anhydrase 4.2.1.1 ko00910; Metabolism; Energy metabolism; Nitrogen metabolism}	{SPBP8B7.05c; KOG1578 Predicted carbonic anhydrase involved in protection against oxidative damage P Inorganic ion transport and metabolism ;}	{GO:0004089; carbonate dehydratase activity; molecular_function GO:0008270; zinc ion binding; molecular_function}	{NA}	{PF00484:Carbonic anhydrase}
transcript_HQ_E1_1_transcript11940/f9p0/1762	{XP_015757997.1; PREDICTED: transmembrane protein 53-like isoform X1 [Acropora digitifera]}	{sp|Q6DHN0|TMM53_DANRE; Transmembrane protein 53 OS=Danio rerio GN=tmem53 PE=2 SV=1}	{adf:107337376; - - - - -}	{7302227; KOG2521 Uncharacterized conserved protein S Function unknown ;}	{NA}	{JN600202.1; Seriatopora hystrix/Symbiodinium mixed library clone ShD_I14 mRNA sequence}	{NA}
transcript_HQ_E1_1_transcript12216/f18p0/1726	{AFI99104.1; 56kDa selenium binding protein [Acropora millepora]}	{sp|Q13228|SBP1_HUMAN; Selenium-binding protein 1 OS=Homo sapiens GN=SELENBP1 PE=1 SV=2}	{myd:102757665; K17285 SELENBP1 selenium-binding protein 1 - -}	{Hs16306550; KOG0918 Selenium-binding protein P Inorganic ion transport and metabolism ;}	{GO:0008430; selenium binding; molecular_function}	{JN600255.1; Seriatopora hystrix/Symbiodinium mixed library clone ShD_E06 mRNA sequence}	{PF05694:56kDa selenium binding protein (SBP56)}
transcript_HQ_E1_1_transcript12252/f2p0/1785	{NA}	{NA}	{NA}	{NA}	{NA}	{JN600048.1; Seriatopora hystrix/Symbiodinium mixed library clone ShD_D58 mRNA sequence}	{NA}
transcript_HQ_E1_1_transcript12359/f2p0/1759	{OLP77318.1; Ankyrin repeat domain-containing protein 50 [Symbiodinium microadriaticum]}	{sp|Q40300|FCPF_MACPY; Fucoxanthin-chlorophyll a-c binding protein F, chloroplastic (Fragment) OS=Macrocystis pyrifera GN=FCPF PE=2 SV=1}	{smin:v1.2.006873.t1; - - - - -; smin:v1.2.006873.t1; - - - - -}	{NA}	{NA}	{FN646418.2; Symbiodinium sp. clade C3 partial mRNA for light-harvesting protein (acpPCSym_10 gene)}	{NA}
transcript_HQ_E1_1_transcript12365/f2p0/1757	{OLP86317.1; Sodium-dependent phosphate transport protein 2A [Symbiodinium microadriaticum]}	{sp|Q9JJ09|NPT2B_RAT; Sodium-dependent phosphate transport protein 2B OS=Rattus norvegicus GN=Slc34a2 PE=1 SV=1}	{smin:v1.2.005125.t1; K14683 SLC34A, NPT, nptA solute carrier family 34 (sodium-dependent phosphate cotransporter) - -; smin:v1.2.005125.t1; K14683 SLC34A, NPT, nptA solute carrier family 34 (sodium-dependent phosphate cotransporter) - -}	{NA}	{GO:0016020; membrane; cellular_component GO:0044341; sodium-dependent phosphate transport; biological_process GO:0015321; sodium-dependent phosphate transmembrane transporter activity; molecular_function}	{NA}	{PF02690:Na+/Pi-cotransporter}
transcript_HQ_E1_1_transcript12376/f2p0/1774	{OLP81170.1; Echinoderm microtubule-associated protein-like 6 [Symbiodinium microadriaticum]}	{sp|A8J1V4|CFA44_CHLRE; Cilia- and flagella-associated protein 44 OS=Chlamydomonas reinhardtii GN=CFAP44 PE=1 SV=1}	{smin:v1.2.000349.t1; - - - - -; smin:v1.2.000349.t1; - - - - -}	{Hs17477344; KOG2106 Uncharacterized conserved protein, contains HELP and WD40 domains S Function unknown ;}	{GO:0005515; protein binding; molecular_function}	{NA}	{PF00400:WD domain, G-beta repeat}
transcript_HQ_E1_1_transcript12386/f2p0/1747	{XP_015769695.1; PREDICTED: cytochrome b-245 light chain-like [Acropora digitifera]}	{sp|P13498|CY24A_HUMAN; Cytochrome b-245 light chain OS=Homo sapiens GN=CYBA PE=1 SV=3}	{nve:NEMVE_v1g245452; K08009 CYBA, P22PHOX cytochrome b-245, alpha polypeptide - ko04145; Cellular Processes; Transport and catabolism; Phagosome | ko04621; Organismal Systems; Immune system; NOD-like receptor signaling pathway | ko04670; Organismal Systems; Immune system; Leukocyte transendothelial migration | ko04380; Organismal Systems; Development; Osteoclast differentiation | ko05418; Human …	{NA}	{GO:0016021; integral to membrane; cellular_component GO:0020037; heme binding; molecular_function}	{JN600073.1; Seriatopora hystrix/Symbiodinium mixed library clone ShD_G19 mRNA sequence}	{PF10233:Uncharacterized conserved protein CG6151-P PF05038:Cytochrome Cytochrome b558 alpha-subunit}
transcript_HQ_E1_1_transcript12457/f354p0/1417	{XP_015768170.1; PREDICTED: uncharacterized protein LOC107346839 [Acropora digitifera]}	{NA}	{nve:NEMVE_v1g237935; - - - - -}	{NA}	{NA}	{JN600172.1; Seriatopora hystrix/Symbiodinium mixed library clone ShD_E54 mRNA sequence}	{NA}
transcript_HQ_E1_1_transcript12495/f2p0/1760	{OLQ08563.1; Ribulose bisphosphate carboxylase, chloroplastic [Symbiodinium microadriaticum]}	{sp|Q5ENN5|RBL2_HETTR; Ribulose bisphosphate carboxylase, chloroplastic OS=Heterocapsa triquetra GN=rbcL PE=2 SV=1}	{smin:v1.2.000508.t1; - - - - -; smin:v1.2.000508.t1; - - - - -}	{NA}	{GO:0008810; cellulase activity; molecular_function GO:0005524; ATP binding; molecular_function GO:0005975; carbohydrate metabolic process; biological_process GO:0004674; protein serine/threonine kinase activity; molecular_function}	{NA}	{PF02927:Cellulase N-terminal ig-like domain PF12202:Oxidative-stress-responsive kinase 1 C terminal}
transcript_HQ_E1_1_transcript12509/f5p0/1749	{OLP82733.1; Ammonium transporter 1 member 1 [Symbiodinium microadriaticum]}	{sp|Q9FVN0|AMT13_SOLLC; Ammonium transporter 1 member 3 OS=Solanum lycopersicum GN=AMT1-3 PE=2 SV=1}	{bpg:Bathy06g00520; K03320 amt, AMT, MEP ammonium transporter, Amt family - -}	{At3g24290; KOG0682 Ammonia permease P Inorganic ion transport and metabolism ;}	{GO:0015696; ammonium transport; biological_process GO:0008519; ammonium transmembrane transporter activity; molecular_function GO:0016020; membrane; cellular_component}	{HE999708.1; Symbiodinium sp. Freudenthal partial mRNA for ammonium transporter (at1 gene)}	{PF00909:Ammonium Transporter Family}
transcript_HQ_E1_1_transcript12571/f9p0/1756	{NA}	{NA}	{NA}	{NA}	{NA}	{JN600116.1; Seriatopora hystrix/Symbiodinium mixed library clone ShD_J70 mRNA sequence}	{NA}
transcript_HQ_E1_1_transcript12595/f2p0/1741	{OLP86839.1; 40S ribosomal protein S13-1 [Symbiodinium microadriaticum]}	{sp|Q6Z1C0|NUCL1_ORYSJ; Nucleolin 1 OS=Oryza sativa subsp. japonica GN=Os08g0192900 PE=2 SV=1}	{bbo:BBOV_III004590; K11294 NCL, NSR1 nucleolin - ko05130; Human Diseases; Infectious diseases: Bacterial; Pathogenic Escherichia coli infection}	{ECU03g0730; KOG4205 RNA-binding protein musashi/mRNA cleavage and polyadenylation factor I complex, subunit HRP1 A RNA processing and modification ;}	{GO:0003676; nucleic acid binding; molecular_function}	{NA}	{PF00076:RNA recognition motif. (a.k.a. RRM, RBD, or RNP domain) PF16367:RNA recognition motif}
transcript_HQ_E1_1_transcript12606/f2p0/1695	{XP_015758997.1; PREDICTED: tyrosine-protein kinase receptor Tie-1-like [Acropora digitifera]}	{sp|P35546|RET_MOUSE; Proto-oncogene tyrosine-protein kinase receptor Ret OS=Mus musculus GN=Ret PE=1 SV=2}	{adf:107338282; - - - - -}	{Hs10862701; KOG0200 Fibroblast/platelet-derived growth factor receptor and related receptor tyrosine kinases T Signal transduction mechanisms ;}	{GO:0005524; ATP binding; molecular_function GO:0006468; protein phosphorylation; biological_process GO:0004672; protein kinase activity; molecular_function}	{JN600003.1; Seriatopora hystrix/Symbiodinium mixed library clone ShD_A100 mRNA sequence}	{PF07714:Protein tyrosine kinase PF00069:Protein kinase domain}
transcript_HQ_E1_1_transcript12682/f3p0/1736	{XP_015768246.1; PREDICTED: WD repeat-containing protein 13-like isoform X1 [Acropora digitifera]}	{sp|Q6DKP5|WDR13_PANTR; WD repeat-containing protein 13 OS=Pan troglodytes GN=WDR13 PE=3 SV=1}	{nve:NEMVE_v1g83648; - - - - -}	{Hs16445426; KOG0266 WD40 repeat-containing protein R General function prediction only ;}	{GO:0005515; protein binding; molecular_function}	{JN600212.1; Seriatopora hystrix/Symbiodinium mixed library clone ShD_I83 mRNA sequence}	{PF00400:WD domain, G-beta repeat}
transcript_HQ_E1_1_transcript12747/f3p0/1722	{XP_015751047.1; PREDICTED: uncharacterized protein NCBP2-AS2 homolog [Acropora digitifera]}	{NA}	{adf:107331029; - - - - -}	{NA}	{NA}	{JN600188.1; Seriatopora hystrix/Symbiodinium mixed library clone ShD_G60 mRNA sequence}	{NA}
transcript_HQ_E1_1_transcript1282/f23p0/3440	{XP_015775469.1; PREDICTED: uncharacterized protein LOC107353645 [Acropora digitifera]}	{NA}	{hmg:100206956; - - - - -}	{NA}	{NA}	{JN600222.1; Seriatopora hystrix/Symbiodinium mixed library clone ShD_J83 mRNA sequence}	{NA}
transcript_HQ_E1_1_transcript12824/f2p0/1721	{OLP86758.1; hypothetical protein AK812_SmicGene32113 [Symbiodinium microadriaticum]}	{NA}	{NA}	{NA}	{NA}	{NA}	{NA}
transcript_HQ_E1_1_transcript12839/f3p0/1726	{OLP91134.1; Luminal-binding protein 5 [Symbiodinium microadriaticum]}	{sp|Q03685|BIP5_TOBAC; Luminal-binding protein 5 OS=Nicotiana tabacum GN=BIP5 PE=2 SV=1}	{cpv:cgd7_360; K09490 HSPA5, BIP heat shock 70kDa protein 5 - ko03060; Genetic Information Processing; Folding, sorting and degradation; Protein export | ko04141; Genetic Information Processing; Folding, sorting and degradation; Protein processing in endoplasmic reticulum | ko04918; Organismal Systems; Endocrine system; Thyroid hormone synthesis | ko05020; Human Diseases; Neurodegenerative diseas…	{At5g28540; KOG0100 Molecular chaperones GRP78/BiP/KAR2, HSP70 superfamily O Posttranslational modification, protein turnover, chaperones ;}	{GO:0005975; carbohydrate metabolic process; biological_process GO:0016787; hydrolase activity; molecular_function GO:0016773; phosphotransferase activity, alcohol group as acceptor; molecular_function GO:0000902; cell morphogenesis; biological_process}	{AF421538.2; Crypthecodinium cohnii BiP (BiP) mRNA, partial cds}	{PF06723:MreB/Mbl protein PF01968:Hydantoinase/oxoprolinase PF02782:FGGY family of carbohydrate kinases, C-terminal domain}
transcript_HQ_E1_1_transcript12841/f2p0/1726	{OLP77003.1; hypothetical protein AK812_SmicGene49046 [Symbiodinium microadriaticum]}	{NA}	{NA}	{NA}	{GO:0017009; protein-phycocyanobilin linkage; biological_process}	{NA}	{PF09367:CpeS-like protein}
transcript_HQ_E1_1_transcript12843/f2p0/1722	{CBI83413.1; light-harvesting protein, partial [Symbiodinium sp. C3]}	{sp|Q40296|FCPB_MACPY; Fucoxanthin-chlorophyll a-c binding protein B, chloroplastic OS=Macrocystis pyrifera GN=FCPB PE=2 SV=1}	{smin:v1.2.005437.t1; - - - - -; smin:v1.2.005437.t1; - - - - -}	{NA}	{NA}	{FN646415.2; Symbiodinium sp. clade C3 partial mRNA for light-harvesting protein (acpPCSym_5 gene)}	{NA}
transcript_HQ_E1_1_transcript12847/f2p0/1726	{XP_015772357.1; PREDICTED: uncharacterized protein LOC107350637 isoform X1 [Acropora digitifera]}	{NA}	{NA}	{NA}	{NA}	{JN600047.1; Seriatopora hystrix/Symbiodinium mixed library clone ShD_D43 mRNA sequence}	{NA}
transcript_HQ_E1_1_transcript12850/f10p0/1721	{XP_015748632.1; PREDICTED: leucine-rich repeats and immunoglobulin-like domains protein 1 [Acropora digitifera]}	{sp|Q90773|CEPU1_CHICK; Protein CEPU-1 OS=Gallus gallus PE=1 SV=1}	{adf:107328405; - - - - -}	{Hs5031927; KOG1026 Nerve growth factor receptor TRKA and related tyrosine kinases TU Signal transduction mechanisms ; Intracellular trafficking, secretion, and vesicular transport ;}	{GO:0005515; protein binding; molecular_function}	{JN600152.1; Seriatopora hystrix/Symbiodinium mixed library clone ShD_D33 mRNA sequence}	{PF13895:Immunoglobulin domain}
transcript_HQ_E1_1_transcript12939/f2p0/1725	{XP_015766574.1; PREDICTED: LOW QUALITY PROTEIN: mirror-image polydactyly gene 1 protein-like [Acropora digitifera]}	{sp|Q8TD10|MIPO1_HUMAN; Mirror-image polydactyly gene 1 protein OS=Homo sapiens GN=MIPOL1 PE=1 SV=1}	{nve:NEMVE_v1g240218; - - - - -}	{NA}	{NA}	{JN600141.1; Seriatopora hystrix/Symbiodinium mixed library clone ShD_C26 mRNA sequence}	{NA}
transcript_HQ_E1_1_transcript12952/f4p0/1714	{KXJ15760.1; hypothetical protein AC249_AIPGENE8654 [Exaiptasia pallida]}	{NA}	{adf:107331790; - - - - -}	{NA}	{NA}	{JN600105.1; Seriatopora hystrix/Symbiodinium mixed library clone ShD_I93 mRNA sequence}	{NA}
transcript_HQ_E1_1_transcript13106/f2p0/1708	{OLP80181.1; hypothetical protein AK812_SmicGene39443 [Symbiodinium microadriaticum]}	{NA}	{smin:v1.2.006798.t1; - - - - -; smin:v1.2.006798.t1; - - - - -}	{NA}	{GO:0008152; NA GO:0016747; transferase activity, transferring acyl groups other than amino-acyl groups; molecular_function}	{KC944410.1; Symbiodinium kawagutii strain CCMP2468 clone SymkaFL1061064221467(5'-), partial sequence}	{PF00108:Thiolase, N-terminal domain}
transcript_HQ_E1_1_transcript13155/f2p0/1704	{OLP91758.1; hypothetical protein AK812_SmicGene26500 [Symbiodinium microadriaticum]}	{NA}	{smin:v1.2.005004.t1; - - - - -; smin:v1.2.005004.t1; - - - - -}	{NA}	{GO:0005975; carbohydrate metabolic process; biological_process GO:0004649; poly(ADP-ribose) glycohydrolase activity; molecular_function}	{NA}	{PF05028:Poly (ADP-ribose) glycohydrolase (PARG)}
transcript_HQ_E1_1_transcript13165/f2p0/1711	{OLP93866.1; hypothetical protein AK812_SmicGene24205 [Symbiodinium microadriaticum]}	{sp|Q55680|Y005_SYNY3; Uncharacterized protein sll0005 OS=Synechocystis sp. (strain PCC 6803 / Kazusa) GN=sll0005 PE=3 SV=1}	{ota:Ot04g02190; - - - - -}	{At3g24190; KOG1235 Predicted unusual protein kinase R General function prediction only ;}	{GO:0004672; protein kinase activity; molecular_function GO:0006468; protein phosphorylation; biological_process GO:0005524; ATP binding; molecular_function}	{NA}	{PF00069:Protein kinase domain}
transcript_HQ_E1_1_transcript13288/f2p0/1684	{OLP75892.1; Heat shock 90 kDa protein-like [Symbiodinium microadriaticum]}	{NA}	{tet:TTHERM_00264980; - - - - -}	{NA}	{NA}	{NA}	{NA}
transcript_HQ_E1_1_transcript13447/f13p0/1682	{KXJ13280.1; hypothetical protein AC249_AIPGENE15636 [Exaiptasia pallida]}	{sp|Q90773|CEPU1_CHICK; Protein CEPU-1 OS=Gallus gallus PE=1 SV=1}	{adf:107328405; - - - - -}	{Hs5031927; KOG1026 Nerve growth factor receptor TRKA and related tyrosine kinases TU Signal transduction mechanisms ; Intracellular trafficking, secretion, and vesicular transport ;}	{GO:0005515; protein binding; molecular_function}	{JN600152.1; Seriatopora hystrix/Symbiodinium mixed library clone ShD_D33 mRNA sequence}	{PF13895:Immunoglobulin domain}
transcript_HQ_E1_1_transcript13488/f2p0/1736	{XP_015759823.1; PREDICTED: uncharacterized protein LOC107339097 isoform X2 [Acropora digitifera]}	{NA}	{nve:NEMVE_v1g245079; - - - - -}	{NA}	{GO:0016020; membrane; cellular_component}	{JN600139.1; Seriatopora hystrix/Symbiodinium mixed library clone ShD_C09 mRNA sequence}	{PF01437:Plexin repeat}
transcript_HQ_E1_1_transcript13537/f2p0/1671	{OLP82334.1; putative fumarate reductase [Symbiodinium microadriaticum]}	{sp|O13755|OSM1_SCHPO; Fumarate reductase OS=Schizosaccharomyces pombe (strain 972 / ATCC 24843) GN=osm1 PE=3 SV=1}	{mpp:MICPUCDRAFT_63395; - - - - -}	{SPAC17A2.05; KOG2404 Fumarate reductase, flavoprotein subunit C Energy production and conversion ;}	{GO:0050660; flavin adenine dinucleotide binding; molecular_function GO:0016491; oxidoreductase activity; molecular_function GO:0019354; siroheme biosynthetic process; biological_process GO:0006779; porphyrin biosynthetic process; biological_process GO:0055114; oxidation-reduction process; biological_process GO:0071949; FAD binding; molecular_function GO:0043115; precorrin-2 dehydrogenase activit…	{KC948793.1; Symbiodinium kawagutii strain CCMP2468 clone SymkaFL1061064219194(5'-), partial sequence}	{PF13241:Putative NAD(P)-binding PF01494:FAD binding domain PF00070:Pyridine nucleotide-disulphide oxidoreductase PF01134:Glucose inhibited division protein A PF12831:FAD dependent oxidoreductase PF07992:Pyridine nucleotide-disulphide oxidoreductase PF01266:FAD dependent oxidoreductase}
transcript_HQ_E1_1_transcript13554/f2p0/1677	{OLP98368.1; Terminal uridylyltransferase 7 [Symbiodinium microadriaticum]}	{sp|Q5U315|GLD2_RAT; Poly(A) RNA polymerase GLD2 OS=Rattus norvegicus GN=Papd4 PE=2 SV=1}	{smin:v1.2.005562.t1; K13291 TUT terminal uridylyltransferase 2.7.7.52 -; smin:v1.2.005562.t1; K13291 TUT terminal uridylyltransferase 2.7.7.52 -}	{Hs22052008; KOG2277 S-M checkpoint control protein CID1 and related nucleotidyltransferases D Cell cycle control, cell division, chromosome partitioning ;}	{GO:0043631; RNA polyadenylation; biological_process GO:0004810; tRNA adenylyltransferase activity; molecular_function GO:0016437; tRNA cytidylyltransferase activity; molecular_function GO:0004652; polynucleotide adenylyltransferase activity; molecular_function}	{NA}	{PF09249:tRNA nucleotidyltransferase, second domain PF04928:Poly(A) polymerase central domain}
transcript_HQ_E1_1_transcript13577/f4p0/1696	{XP_015774588.1; PREDICTED: uncharacterized protein LOC107352791 [Acropora digitifera]}	{sp|Q03376|BAR3_CHITE; Balbiani ring protein 3 OS=Chironomus tentans GN=BR3 PE=2 SV=1}	{nve:NEMVE_v1g232929; - - - - -}	{NA}	{NA}	{JN600007.1; Seriatopora hystrix/Symbiodinium mixed library clone ShD_A40 mRNA sequence}	{NA}
transcript_HQ_E1_1_transcript13607/f2p0/1673	{OLP92736.1; Pre-mRNA-splicing factor SLU7-A [Symbiodinium microadriaticum]}	{sp|Q3ZBE5|SLU7_BOVIN; Pre-mRNA-splicing factor SLU7 OS=Bos taurus GN=SLU7 PE=2 SV=2}	{gtr:GLOTRDRAFT_137647; K12819 SLU7 pre-mRNA-processing factor SLU7 - ko03040; Genetic Information Processing; Transcription; Spliceosome}	{Hs20127501; KOG2560 RNA splicing factor - Slu7p A RNA processing and modification ;}	{NA}	{NA}	{NA}
transcript_HQ_E1_1_transcript13636/f2p0/1676	{XP_015767385.1; PREDICTED: uncharacterized protein LOC107346129 isoform X2 [Acropora digitifera]}	{NA}	{adf:107337109; - - - - -}	{NA}	{GO:0005515; protein binding; molecular_function GO:0042981; regulation of apoptosis; biological_process}	{JN600173.1; Seriatopora hystrix/Symbiodinium mixed library clone ShD_E55 mRNA sequence}	{PF01335:Death effector domain}
transcript_HQ_E1_1_transcript13757/f2p0/1666	{OLQ00176.1; hypothetical protein AK812_SmicGene17185 [Symbiodinium microadriaticum]}	{NA}	{smin:v1.2.001843.t1; - - - - -; smin:v1.2.001843.t1; - - - - -}	{NA}	{NA}	{NA}	{NA}
transcript_HQ_E1_1_transcript13766/f3p0/1668	{OLQ11494.1; Adenosylhomocysteinase [Symbiodinium microadriaticum]}	{sp|P35007|SAHH_CATRO; Adenosylhomocysteinase OS=Catharanthus roseus GN=SAHH PE=2 SV=1}	{ehx:EMIHUDRAFT_440113; K01251 E3.3.1.1, ahcY adenosylhomocysteinase 3.3.1.1 ko00270; Metabolism; Amino acid metabolism; Cysteine and methionine metabolism}	{At4g13940; KOG1370 S-adenosylhomocysteine hydrolase H Coenzyme transport and metabolism ;}	{GO:0004488; methylenetetrahydrofolate dehydrogenase (NADP+) activity; molecular_function GO:0051287; NAD binding; molecular_function GO:0055114; oxidation-reduction process; biological_process GO:0003824; NA GO:0009396; folic acid-containing compound biosynthetic process; biological_process}	{KC947579.1; Symbiodinium kawagutii strain CCMP2468 clone SymkaFL1061064216175(5'-), partial sequence}	{PF02826:D-isomer specific 2-hydroxyacid dehydrogenase, NAD binding domain PF02882:Tetrahydrofolate dehydrogenase/cyclohydrolase, NAD(P)-binding domain}
transcript_HQ_E1_1_transcript13812/f3p0/1644	{XP_015751982.1; PREDICTED: uncharacterized protein LOC107331837 [Acropora digitifera]}	{sp|Q9Y3M2|CBY1_HUMAN; Protein chibby homolog 1 OS=Homo sapiens GN=CBY1 PE=1 SV=1}	{adf:107331837; - - - - -}	{NA}	{GO:0003700; sequence-specific DNA binding transcription factor activity; molecular_function GO:0006355; regulation of transcription, DNA-dependent; biological_process GO:0005737; cytoplasm; cellular_component GO:0043093; cytokinesis by binary fission; biological_process GO:0007049; cell cycle; biological_process GO:0090529; NA GO:0043565; sequence-specific DNA binding; molecular_function}	{NA}	{PF00170:bZIP transcription factor PF04977:Septum formation initiator PF06005:Protein of unknown function (DUF904)}
transcript_HQ_E1_1_transcript13878/f4p0/1645	{OLP79357.1; hypothetical protein AK812_SmicGene40360 [Symbiodinium microadriaticum]}	{NA}	{smin:v1.2.006798.t1; - - - - -; smin:v1.2.006798.t1; - - - - -}	{NA}	{GO:0042742; defense response to bacterium; biological_process GO:0005576; NA GO:0008152; NA GO:0016747; transferase activity, transferring acyl groups other than amino-acyl groups; molecular_function}	{NA}	{PF01721:Class II bacteriocin PF00108:Thiolase, N-terminal domain}
transcript_HQ_E1_1_transcript13937/f2p0/1647	{OLQ06916.1; Bifunctional P-450/NADPH-P450 reductase [Symbiodinium microadriaticum]}	{sp|P98187|CP4F8_HUMAN; Cytochrome P450 4F8 OS=Homo sapiens GN=CYP4F8 PE=1 SV=1}	{sma:SAV_7426; K00493 E1.14.14.1 unspecific monooxygenase 1.14.14.1 ko00071; Metabolism; Lipid metabolism; Fatty acid degradation | ko00380; Metabolism; Amino acid metabolism; Tryptophan metabolism | ko00627; Metabolism; Xenobiotics biodegradation and metabolism; Aminobenzoate degradation}	{Hs6005737; KOG0157 Cytochrome P450 CYP4/CYP19/CYP26 subfamilies QI Secondary metabolites biosynthesis, transport and catabolism ; Lipid transport and metabolism ;}	{GO:0055114; oxidation-reduction process; biological_process GO:0016705; oxidoreductase activity, acting on paired donors, with incorporation or reduction of molecular oxygen; molecular_function GO:0020037; heme binding; molecular_function GO:0005506; iron ion binding; molecular_function}	{NA}	{PF00067:Cytochrome P450}
transcript_HQ_E1_1_transcript14041/f131p0/1455	{XP_015779631.1; PREDICTED: eukaryotic translation initiation factor 5B-like [Acropora digitifera]}	{NA}	{sko:100376664; - - - - -}	{NA}	{NA}	{JN600149.1; Seriatopora hystrix/Symbiodinium mixed library clone ShD_D15 mRNA sequence}	{NA}
transcript_HQ_E1_1_transcript14093/f6p0/1640	{KXJ15760.1; hypothetical protein AC249_AIPGENE8654 [Exaiptasia pallida]}	{NA}	{adf:107331790; - - - - -}	{NA}	{NA}	{JN600105.1; Seriatopora hystrix/Symbiodinium mixed library clone ShD_I93 mRNA sequence}	{NA}
transcript_HQ_E1_1_transcript14336/f31p0/1595	{XP_015773695.1; PREDICTED: paired box protein Pax-3-B-like [Acropora digitifera]}	{sp|Q0IH87|PAX3B_XENLA; Paired box protein Pax-3-B OS=Xenopus laevis GN=pax3-b PE=2 SV=2}	{adf:107351903; K09381 PAX3_7 paired box protein 3/7 - -}	{Hs6654638; KOG0849 Transcription factor PRD and related proteins, contain PAX and HOX domains K Transcription ;}	{GO:0003700; sequence-specific DNA binding transcription factor activity; molecular_function GO:0006355; regulation of transcription, DNA-dependent; biological_process GO:0043565; sequence-specific DNA binding; molecular_function GO:0006352; transcription initiation, DNA-dependent; biological_process GO:0016987; sigma factor activity; molecular_function GO:0003677; DNA binding; molecular_function}	{JN600046.1; Seriatopora hystrix/Symbiodinium mixed library clone ShD_D41 mRNA sequence}	{PF04545:Sigma-70, region 4 PF01381:Helix-turn-helix PF05920:Homeobox KN domain PF00292:'Paired box' domain PF00046:Homeobox domain}
transcript_HQ_E1_1_transcript14351/f2p0/1619	{OLQ02779.1; hypothetical protein AK812_SmicGene14325 [Symbiodinium microadriaticum]}	{NA}	{smin:v1.2.006798.t1; - - - - -; smin:v1.2.006798.t1; - - - - -}	{NA}	{GO:0005576; NA GO:0042742; defense response to bacterium; biological_process}	{NA}	{PF01721:Class II bacteriocin}
transcript_HQ_E1_1_transcript14409/f3p0/1605	{NA}	{NA}	{NA}	{NA}	{NA}	{HG515028.1; Symbiodinium sp. C3 chloroplast partial 23S rRNA gene, isolated from Agaricia sp}	{NA}
transcript_HQ_E1_1_transcript14525/f2p0/1609	{OLQ15433.1; hypothetical protein AK812_SmicGene284 [Symbiodinium microadriaticum]}	{NA}	{smin:v1.2.008234.t1; - - - - -; smin:v1.2.008234.t1; - - - - -}	{NA}	{NA}	{NA}	{NA}
transcript_HQ_E1_1_transcript14534/f2p0/1599	{OLQ06403.1; hypothetical protein AK812_SmicGene10264 [Symbiodinium microadriaticum]}	{NA}	{smin:v1.2.000583.t1; - - - - -; smin:v1.2.000583.t1; - - - - -}	{NA}	{NA}	{NA}	{NA}
transcript_HQ_E1_1_transcript14585/f2p0/1602	{OLP82718.1; hypothetical protein AK812_SmicGene36605 [Symbiodinium microadriaticum]}	{NA}	{cpv:cgd4_2090; - - - - -}	{NA}	{GO:0005515; protein binding; molecular_function}	{NA}	{PF00856:SET domain}
transcript_HQ_E1_1_transcript14600/f2p0/1582	{OLP92121.1; Phthiocerol synthesis polyketide synthase type I PpsA [Symbiodinium microadriaticum]}	{sp|P9WQE6|PPSA_MYCTO; Phthiocerol synthesis polyketide synthase type I PpsA OS=Mycobacterium tuberculosis (strain CDC 1551 / Oshkosh) GN=ppsA PE=3 SV=1}	{ccx:COCOR_03409; - - - - -}	{Hs21618359; KOG1202 Animal-type fatty acid synthase and related proteins I Lipid transport and metabolism ;}	{NA}	{NA}	{NA}
transcript_HQ_E1_1_transcript14630/f2p0/1603	{OLP87759.1; hypothetical protein AK812_SmicGene30990 [Symbiodinium microadriaticum]}	{NA}	{pcb:PCHAS_091180; - - - - -}	{NA}	{GO:0005515; protein binding; molecular_function GO:0005634; nucleus; cellular_component GO:0003723; RNA binding; molecular_function GO:0005737; cytoplasm; cellular_component GO:0006397; mRNA processing; biological_process}	{NA}	{PF00856:SET domain PF06003:Survival motor neuron protein (SMN)}
transcript_HQ_E1_1_transcript14850/f2p0/1592	{XP_015751047.1; PREDICTED: uncharacterized protein NCBP2-AS2 homolog [Acropora digitifera]}	{NA}	{adf:107331029; - - - - -}	{NA}	{NA}	{JN600188.1; Seriatopora hystrix/Symbiodinium mixed library clone ShD_G60 mRNA sequence}	{NA}
transcript_HQ_E1_1_transcript14939/f2p0/1573	{OLQ13184.1; hypothetical protein AK812_SmicGene2821 [Symbiodinium microadriaticum]}	{NA}	{smin:v1.2.002705.t2; - - - - -; smin:v1.2.002705.t2; - - - - -}	{NA}	{GO:0007165; signal transduction; biological_process GO:0005515; protein binding; molecular_function}	{NA}	{PF01582:TIR domain PF13676:TIR domain}
transcript_HQ_E1_1_transcript14988/f7p0/1532	{KXJ18650.1; hypothetical protein AC249_AIPGENE3798 [Exaiptasia pallida]}	{NA}	{NA}	{NA}	{NA}	{JN600138.1; Seriatopora hystrix/Symbiodinium mixed library clone ShD_C04 mRNA sequence}	{NA}
transcript_HQ_E1_1_transcript15040/f2p0/1567	{OLP93032.1; GDP-Man:Man(3)GlcNAc(2)-PP-Dol alpha-1,2-mannosyltransferase [Symbiodinium microadriaticum]}	{NA}	{NA}	{NA}	{NA}	{NA}	{NA}
transcript_HQ_E1_1_transcript15073/f2p0/1560	{ADV03069.1; heat shock protein 90 [Amphidinium carterae]}	{sp|O44001|HSP90_EIMTE; Heat shock protein 90 OS=Eimeria tenella GN=HSP90 PE=2 SV=1}	{pfd:PFDG_01851; K04079 HSP90A, htpG molecular chaperone HtpG - ko04141; Genetic Information Processing; Folding, sorting and degradation; Protein processing in endoplasmic reticulum | ko04151; Environmental Information Processing; Signal transduction; PI3K-Akt signaling pathway | ko04621; Organismal Systems; Immune system; NOD-like receptor signaling pathway | ko04612; Organismal Systems; Immune…	{At5g56030; KOG0019 Molecular chaperone (HSP90 family) O Posttranslational modification, protein turnover, chaperones ;}	{GO:0006950; response to stress; biological_process GO:0005524; ATP binding; molecular_function GO:0051082; unfolded protein binding; molecular_function GO:0006457; protein folding; biological_process}	{DQ144978.1; Symbiodinium sp. C3 heat shock protein 90 3 mRNA, partial cds}	{PF00183:Hsp90 protein}
transcript_HQ_E1_1_transcript15090/f2p0/1578	{OLP88223.1; Reticulocyte-binding protein 2-like a [Symbiodinium microadriaticum]}	{NA}	{NA}	{NA}	{NA}	{NA}	{NA}
transcript_HQ_E1_1_transcript15104/f3p0/1567	{XP_019646174.1; PREDICTED: MORN repeat-containing protein 4-like [Branchiostoma belcheri]}	{sp|Q5BJS9|MORN4_RAT; MORN repeat-containing protein 4 OS=Rattus norvegicus GN=Morn4 PE=2 SV=1}	{nve:NEMVE_v1g234654; - - - - -}	{Hs17453268; KOG0231 Junctional membrane complex protein Junctophilin and related MORN repeat proteins R General function prediction only ;}	{NA}	{JN600182.1; Seriatopora hystrix/Symbiodinium mixed library clone ShD_G03 mRNA sequence}	{NA}
transcript_HQ_E1_1_transcript15113/f25p0/1547	{XP_015755143.1; PREDICTED: melanotransferrin-like isoform X1 [Acropora digitifera]}	{sp|O93429|TRFE_PAROL; Serotransferrin OS=Paralichthys olivaceus GN=tf PE=2 SV=1}	{adf:107334690; K06569 MFI2, CD228 melanoma-associated antigen p97 - -}	{NA}	{NA}	{JN600233.1; Seriatopora hystrix/Symbiodinium mixed library clone ShD_C53 mRNA sequence}	{NA}
transcript_HQ_E1_1_transcript15134/f2p0/1559	{CCP37685.1; nitrate transporter [Symbiodinium sp. Freudenthal]}	{sp|Q9LPV5|NRT25_ARATH; High affinity nitrate transporter 2.5 OS=Arabidopsis thaliana GN=NRT2.5 PE=1 SV=1}	{ccp:CHC_T00009493001; K02575 NRT, narK, nrtP, nasA MFS transporter, NNP family, nitrate/nitrite transporter - ko00910; Metabolism; Energy metabolism; Nitrogen metabolism}	{NA}	{GO:0055085; transmembrane transport; biological_process GO:0016021; integral to membrane; cellular_component}	{HE999710.1; Symbiodinium sp. Freudenthal mRNA for nitrate transporter (nt gene)}	{PF07690:Major Facilitator Superfamily}
transcript_HQ_E1_1_transcript15214/f2p0/1572	{XP_015755121.1; PREDICTED: NACHT, LRR and PYD domains-containing protein 14-like isoform X3 [Acropora digitifera]}	{sp|Q6B966|NAL14_MOUSE; NACHT, LRR and PYD domains-containing protein 14 OS=Mus musculus GN=Nlrp14 PE=2 SV=2}	{adf:107334675; - - - - -}	{Hs5174617; KOG4308 LRR-containing protein S Function unknown ;}	{GO:0005515; protein binding; molecular_function GO:0030246; carbohydrate binding; molecular_function GO:0045892; negative regulation of transcription, DNA-dependent; biological_process GO:0005737; cytoplasm; cellular_component GO:0051775; response to redox state; biological_process GO:0007155; cell adhesion; biological_process GO:0016021; integral to membrane; cellular_component GO:0009401; phos…	{JN600234.1; Seriatopora hystrix/Symbiodinium mixed library clone ShD_D35 mRNA sequence}	{PF09458:H-type lectin domain PF13516:Leucine Rich repeat PF03610:PTS system fructose IIA component PF13855:Leucine rich repeat PF00560:Leucine Rich Repeat PF06971:Putative DNA-binding protein N-terminus}
transcript_HQ_E1_1_transcript15480/f19p0/1521	{XP_015752535.1; PREDICTED: uncharacterized protein LOC107332322 [Acropora digitifera]}	{NA}	{adf:107332322; - - - - -}	{NA}	{NA}	{JN600138.1; Seriatopora hystrix/Symbiodinium mixed library clone ShD_C04 mRNA sequence}	{NA}
transcript_HQ_E1_1_transcript15641/f2p0/1525	{OLP97166.1; Tectonic-1 [Symbiodinium microadriaticum]}	{NA}	{psoj:PHYSODRAFT_472503; - - - - -}	{NA}	{GO:0006260; DNA replication; biological_process GO:0006281; DNA repair; biological_process GO:0003911; DNA ligase (NAD+) activity; molecular_function}	{NA}	{PF03119:NAD-dependent DNA ligase C4 zinc finger domain}
transcript_HQ_E1_1_transcript15643/f2p0/1544	{OLQ02293.1; Transmembrane protein 144 [Symbiodinium microadriaticum]}	{sp|Q10000|TM144_CAEEL; Transmembrane protein 144 homolog OS=Caenorhabditis elegans GN=R144.6 PE=3 SV=3}	{ehi:EHI_057700; - - - - -}	{NA}	{GO:0015144; carbohydrate transmembrane transporter activity; molecular_function GO:0016021; integral to membrane; cellular_component GO:0034219; carbohydrate transmembrane transport; biological_process}	{NA}	{PF06800:Sugar transport protein}
transcript_HQ_E1_1_transcript15656/f24p0/1527	{XP_015762561.1; PREDICTED: placenta-specific gene 8 protein-like [Acropora digitifera]}	{sp|Q66I68|CNFN_DANRE; Cornifelin homolog OS=Danio rerio GN=cnfn PE=3 SV=1}	{crg:105331993; - - - - -}	{NA}	{NA}	{JN600243.1; Seriatopora hystrix/Symbiodinium mixed library clone ShD_B83 mRNA sequence}	{NA}
transcript_HQ_E1_1_transcript1566/f2p0/3330	{XP_015780153.1; PREDICTED: sonic hedgehog protein-like [Acropora digitifera]}	{sp|Q91035|SHH_CHICK; Sonic hedgehog protein OS=Gallus gallus GN=SHH PE=1 SV=1}	{cjo:107308849; K11988 SHH sonic hedgehog - ko04340; Environmental Information Processing; Signal transduction; Hedgehog signaling pathway | ko04360; Organismal Systems; Development; Axon guidance | ko05200; Human Diseases; Cancers: Overview; Pathways in cancer | ko05205; Human Diseases; Cancers: Overview; Proteoglycans in cancer | ko05217; Human Diseases; Cancers: Specific types; Basal cell carc…	{Hs19482158; KOG3638 Sonic hedgehog and related proteins T Signal transduction mechanisms ;}	{GO:0008233; peptidase activity; molecular_function GO:0007267; cell-cell signaling; biological_process GO:0006508; proteolysis; biological_process}	{JN600096.1; Seriatopora hystrix/Symbiodinium mixed library clone ShD_I31 mRNA sequence}	{PF01085:Hedgehog amino-terminal signalling domain PF01079:Hint module}
transcript_HQ_E1_1_transcript15724/f2p0/1526	{ABV22200.1; beta-tubulin [Karlodinium veneficum]}	{sp|P41352|TBB_TETTH; Tubulin beta chain OS=Tetrahymena thermophila GN=BTU1 PE=1 SV=1}	{gtt:GUITHDRAFT_155759; K07375 TUBB tubulin beta - ko04145; Cellular Processes; Transport and catabolism; Phagosome | ko04540; Cellular Processes; Cellular community - eukaryotes; Gap junction | ko05130; Human Diseases; Infectious diseases: Bacterial; Pathogenic Escherichia coli infection}	{Hs5174735; KOG1375 Beta tubulin Z Cytoskeleton ;}	{GO:0003924; GTPase activity; molecular_function}	{KC937790.1; Symbiodinium kawagutii strain CCMP2468 clone SymkaSLLR3-719, partial sequence}	{PF00091:Tubulin/FtsZ family, GTPase domain}
transcript_HQ_E1_1_transcript15728/f2p0/1523	{AHI54360.1; putative catalase peroxidase [Symbiodinium microadriaticum]}	{sp|B0R9V8|KATG_HALS3; Catalase-peroxidase OS=Halobacterium salinarum (strain ATCC 29341 / DSM 671 / R1) GN=katG PE=3 SV=1}	{smin:v1.2.001035.t1; K03782 katG catalase-peroxidase 1.11.1.21 ko00360; Metabolism; Amino acid metabolism; Phenylalanine metabolism | ko00380; Metabolism; Amino acid metabolism; Tryptophan metabolism | ko00940; Metabolism; Biosynthesis of other secondary metabolites; Phenylpropanoid biosynthesis; smin:v1.2.001035.t1; K03782 katG catalase-peroxidase 1.11.1.21 ko00360; Metabolism; Amino acid metab…	{NA}	{GO:0020037; heme binding; molecular_function GO:0004601; peroxidase activity; molecular_function GO:0055114; oxidation-reduction process; biological_process GO:0006979; response to oxidative stress; biological_process}	{KF835563.1; Symbiodinium microadriaticum isolate SmCPCCMP2466NZ trans-spliced leader, complete sequence; and putative catalase peroxidase mRNA, complete cds}	{PF00141:Peroxidase}
transcript_HQ_E1_1_transcript15839/f9p0/1474	{XP_015775472.1; PREDICTED: uncharacterized protein LOC107353649 [Acropora digitifera]}	{NA}	{NA}	{NA}	{GO:0042613; MHC class II protein complex; cellular_component GO:0006955; immune response; biological_process GO:0016020; membrane; cellular_component GO:0019882; antigen processing and presentation; biological_process}	{JN600014.1; Seriatopora hystrix/Symbiodinium mixed library clone ShD_A73 mRNA sequence}	{PF00969:Class II histocompatibility antigen, beta domain}
transcript_HQ_E1_1_transcript15874/f5p0/1511	{ABO47821.1; unknown [Symbiodinium sp. C3]}	{NA}	{smin:v1.2.005105.t1; - - - - -; smin:v1.2.005105.t1; - - - - -}	{NA}	{GO:0003677; DNA binding; molecular_function GO:0006355; regulation of transcription, DNA-dependent; biological_process}	{EF138814.1; Symbiodinium sp. clade C3 unknown mRNA}	{PF00313:'Cold-shock' DNA-binding domain}
transcript_HQ_E1_1_transcript15896/f4p0/1556	{CCP37685.1; nitrate transporter [Symbiodinium sp. Freudenthal]}	{sp|Q9LPV5|NRT25_ARATH; High affinity nitrate transporter 2.5 OS=Arabidopsis thaliana GN=NRT2.5 PE=1 SV=1}	{hak:KO116_03333; K02575 NRT, narK, nrtP, nasA MFS transporter, NNP family, nitrate/nitrite transporter - ko00910; Metabolism; Energy metabolism; Nitrogen metabolism}	{NA}	{GO:0016021; integral to membrane; cellular_component GO:0055085; transmembrane transport; biological_process}	{HM147134.1; Symbiodinium sp. clade C nitrate transporter (nrt2) mRNA, partial cds}	{PF07690:Major Facilitator Superfamily}
transcript_HQ_E1_1_transcript15906/f2p0/1511	{OLP88412.1; Mannonate dehydratase [Symbiodinium microadriaticum]}	{sp|B5BFU8|UXUA_SALPK; Mannonate dehydratase OS=Salmonella paratyphi A (strain AKU_12601) GN=uxuA PE=3 SV=1}	{cfd:CFNIH1_05085; K01686 uxuA mannonate dehydratase 4.2.1.8 ko00040; Metabolism; Carbohydrate metabolism; Pentose and glucuronate interconversions}	{NA}	{GO:0008927; mannonate dehydratase activity; molecular_function GO:0006064; glucuronate catabolic process; biological_process}	{NA}	{PF03786:D-mannonate dehydratase (UxuA)}
transcript_HQ_E1_1_transcript1600/f3p0/3266	{XP_001626121.1; predicted protein [Nematostella vectensis]}	{sp|Q15311|RBP1_HUMAN; RalA-binding protein 1 OS=Homo sapiens GN=RALBP1 PE=1 SV=3}	{nve:NEMVE_v1g215863; K08773 RALBP1 RalA-binding protein 1 - ko04014; Environmental Information Processing; Signal transduction; Ras signaling pathway | ko05200; Human Diseases; Cancers: Overview; Pathways in cancer | ko05212; Human Diseases; Cancers: Specific types; Pancreatic cancer}	{Hs5803145; KOG4370 Ral-GTPase effector RLIP76 T Signal transduction mechanisms ;}	{GO:0007165; signal transduction; biological_process}	{JN600105.1; Seriatopora hystrix/Symbiodinium mixed library clone ShD_I93 mRNA sequence}	{PF00620:RhoGAP domain}
transcript_HQ_E1_1_transcript16020/f4p0/1504	{ABI14266.1; acyltransferase family protein [Pfiesteria piscicida]}	{NA}	{smin:v1.2.007664.t1; - - - - -; smin:v1.2.007664.t1; - - - - -}	{NA}	{GO:0016747; transferase activity, transferring acyl groups other than amino-acyl groups; molecular_function}	{KC947715.1; Symbiodinium kawagutii strain CCMP2468 clone SymkaFL1061064216154(5'-), partial sequence}	{PF01757:Acyltransferase family}
transcript_HQ_E1_1_transcript16059/f4p0/1506	{XP_004036966.1; hypothetical protein IMG5_064880 [Ichthyophthirius multifiliis]}	{NA}	{smin:v1.2.004779.t1; - - - - -; smin:v1.2.004779.t1; - - - - -}	{NA}	{NA}	{JN600088.1; Seriatopora hystrix/Symbiodinium mixed library clone ShD_H34 mRNA sequence}	{NA}
transcript_HQ_E1_1_transcript1623/f2p0/3282	{KXJ23010.1; Cholesterol desaturase daf-36 [Exaiptasia pallida]}	{sp|Q17938|DAF36_CAEEL; Cholesterol 7-desaturase OS=Caenorhabditis elegans GN=daf-36 PE=1 SV=2}	{sasa:106565467; K14938 NVD, DAF36 cholesterol 7-desaturase 1.14.19.21 ko00981; Metabolism; Metabolism of terpenoids and polyketides; Insect hormone biosynthesis | ko04212; Organismal Systems; Aging; Longevity regulating pathway - worm; sasa:106565467; K14938 NVD, DAF36 cholesterol 7-desaturase 1.14.19.21 ko00981; Metabolism; Metabolism of terpenoids and polyketides; Insect hormone biosynthesis |…	{NA}	{GO:0055114; oxidation-reduction process; biological_process GO:0016491; oxidoreductase activity; molecular_function GO:0051537; 2 iron, 2 sulfur cluster binding; molecular_function GO:0008942; nitrite reductase [NAD(P)H] activity; molecular_function GO:0042128; nitrate assimilation; biological_process}	{JN600105.1; Seriatopora hystrix/Symbiodinium mixed library clone ShD_I93 mRNA sequence}	{PF00355:Rieske [2Fe-2S] domain PF13806:Rieske-like [2Fe-2S] domain}
transcript_HQ_E1_1_transcript16340/f2p0/1525	{AKS04557.1; translation elongation factor 1 alpha-like protein [Symbiodinium microadriaticum subsp. microadriaticum]}	{sp|P90519|EF1A_CRYPV; Elongation factor 1-alpha OS=Cryptosporidium parvum PE=2 SV=1}	{ota:Ot13g00910; K03231 EEF1A elongation factor 1-alpha - ko03013; Genetic Information Processing; Translation; RNA transport | ko05134; Human Diseases; Infectious diseases: Bacterial; Legionellosis}	{Hs4503475; KOG0052 Translation elongation factor EF-1 alpha/Tu J Translation, ribosomal structure and biogenesis ;}	{GO:0005525; GTP binding; molecular_function}	{KT183028.1; Symbiodinium microadriaticum subsp. microadriaticum isolate CassKB8 translation elongation factor 1 alpha-like protein (EF-1alpha) mRNA, complete cds}	{PF03144:Elongation factor Tu domain 2}
transcript_HQ_E1_1_transcript16389/f75p0/1464	{BAS21362.1; cytochrome oxidase subunit 1 (mitochondrion) [Symbiodinium minutum]}	{sp|Q02766|COX1_PLAFA; Cytochrome c oxidase subunit 1 OS=Plasmodium falciparum GN=MT-CO1 PE=3 SV=1}	{pvx:PlvioMp2; K02256 COX1 cytochrome c oxidase subunit 1 1.9.3.1 ko00190; Metabolism; Energy metabolism; Oxidative phosphorylation | ko04260; Organismal Systems; Circulatory system; Cardiac muscle contraction | ko05010; Human Diseases; Neurodegenerative diseases; Alzheimer's disease | ko05012; Human Diseases; Neurodegenerative diseases; Parkinson's disease | ko05016; Human Diseases; Neurodegener…	{AtMi114; KOG4769 Cytochrome c oxidase, subunit I C Energy production and conversion ;}	{GO:0020037; heme binding; molecular_function GO:0005506; iron ion binding; molecular_function GO:0016021; integral to membrane; cellular_component GO:0055114; oxidation-reduction process; biological_process GO:0009055; NA GO:0004129; cytochrome-c oxidase activity; molecular_function GO:0009060; aerobic respiration; biological_process}	{DQ483005.1; Symbiodinium sp. clade C3 from Acropora aspera cytochrome c oxidase-like mRNA sequence}	{PF00115:Cytochrome C and Quinol oxidase polypeptide I}
transcript_HQ_E1_1_transcript16697/f2p0/1472	{OLP83280.1; Vegetative incompatibility protein HET-E-1 [Symbiodinium microadriaticum]}	{sp|Q00808|HETE1_PODAS; Vegetative incompatibility protein HET-E-1 OS=Podospora anserina GN=HET-E1 PE=4 SV=1}	{cph:Cpha266_0840; - - - - -}	{Hs4557741; KOG0295 WD40 repeat-containing protein S Function unknown ;}	{GO:0005515; protein binding; molecular_function}	{NA}	{PF00400:WD domain, G-beta repeat}
transcript_HQ_E1_1_transcript16704/f2p0/1473	{XP_015768170.1; PREDICTED: uncharacterized protein LOC107346839 [Acropora digitifera]}	{NA}	{bfo:BRAFLDRAFT_126285; K06158 ABCF3 ATP-binding cassette, subfamily F, member 3 - -}	{NA}	{NA}	{JN600172.1; Seriatopora hystrix/Symbiodinium mixed library clone ShD_E54 mRNA sequence}	{NA}
transcript_HQ_E1_1_transcript1677/f2p0/3237	{XP_015755118.1; PREDICTED: NACHT, LRR and PYD domains-containing protein 14-like isoform X1 [Acropora digitifera]}	{sp|Q5DU56|NLRC3_MOUSE; Protein NLRC3 OS=Mus musculus GN=Nlrc3 PE=2 SV=2}	{adf:107334675; - - - - -}	{NA}	{GO:0003677; DNA binding; molecular_function GO:0005515; protein binding; molecular_function GO:0005525; GTP binding; molecular_function GO:0004803; transposase activity; molecular_function GO:0005524; ATP binding; molecular_function GO:0006313; transposition, DNA-mediated; biological_process GO:0007264; small GTPase mediated signal transduction; biological_process}	{JN600234.1; Seriatopora hystrix/Symbiodinium mixed library clone ShD_D35 mRNA sequence}	{PF08477:Ras of Complex, Roc, domain of DAPkinase PF13516:Leucine Rich repeat PF00560:Leucine Rich Repeat PF13855:Leucine rich repeat PF01797:Transposase IS200 like PF00004:ATPase family associated with various cellular activities (AAA)}
transcript_HQ_E1_1_transcript16810/f4p0/1466	{XP_015763992.1; PREDICTED: uncharacterized protein LOC107342983 [Acropora digitifera]}	{NA}	{NA}	{NA}	{GO:0019905; syntaxin binding; molecular_function GO:0006836; neurotransmitter transport; biological_process}	{JN600133.1; Seriatopora hystrix/Symbiodinium mixed library clone ShD_B86 mRNA sequence}	{PF05835:Synaphin protein}
transcript_HQ_E1_1_transcript16818/f13p0/1426	{XP_015768129.1; PREDICTED: uncharacterized protein LOC107346807 isoform X1 [Acropora digitifera]}	{NA}	{NA}	{NA}	{NA}	{JN600191.1; Seriatopora hystrix/Symbiodinium mixed library clone ShD_G97 mRNA sequence}	{NA}
transcript_HQ_E1_1_transcript17004/f2p0/1450	{OLP90526.1; hypothetical protein AK812_SmicGene27876 [Symbiodinium microadriaticum]}	{NA}	{NA}	{NA}	{NA}	{NA}	{NA}
transcript_HQ_E1_1_transcript17023/f2p0/1446	{OLP78659.1; Bifunctional aspartokinase/homoserine dehydrogenase 1, chloroplastic [Symbiodinium microadriaticum]}	{sp|Q9SA18|AKH1_ARATH; Bifunctional aspartokinase/homoserine dehydrogenase 1, chloroplastic OS=Arabidopsis thaliana GN=AKHSDH1 PE=1 SV=1}	{gtt:GUITHDRAFT_95930; K12524 thrA bifunctional aspartokinase / homoserine dehydrogenase 1 [EC:2.7.2.4 1.1.1.3] 2.7.2.4,1.1.1.3 ko01230; Metabolism; Global and overview maps; Biosynthesis of amino acids | ko00260; Metabolism; Amino acid metabolism; Glycine, serine and threonine metabolism | ko00270; Metabolism; Amino acid metabolism; Cysteine and methionine metabolism | ko00300; Metabolism; Amino…	{NA}	{GO:0055114; oxidation-reduction process; biological_process GO:0016491; oxidoreductase activity; molecular_function GO:0050661; NADP binding; molecular_function GO:0006520; cellular amino acid metabolic process; biological_process}	{NA}	{PF03447:Homoserine dehydrogenase, NAD binding domain PF00742:Homoserine dehydrogenase}
transcript_HQ_E1_1_transcript17071/f5p0/1472	{ABV22200.1; beta-tubulin [Karlodinium veneficum]}	{sp|P41352|TBB_TETTH; Tubulin beta chain OS=Tetrahymena thermophila GN=BTU1 PE=1 SV=1}	{gtt:GUITHDRAFT_155759; K07375 TUBB tubulin beta - ko04145; Cellular Processes; Transport and catabolism; Phagosome | ko04540; Cellular Processes; Cellular community - eukaryotes; Gap junction | ko05130; Human Diseases; Infectious diseases: Bacterial; Pathogenic Escherichia coli infection}	{Hs5174735; KOG1375 Beta tubulin Z Cytoskeleton ;}	{GO:0003924; GTPase activity; molecular_function}	{KC937790.1; Symbiodinium kawagutii strain CCMP2468 clone SymkaSLLR3-719, partial sequence}	{PF00091:Tubulin/FtsZ family, GTPase domain}
transcript_HQ_E1_1_transcript17112/f14p0/1339	{XP_015771293.1; PREDICTED: uncharacterized protein LOC107349629 isoform X1 [Acropora digitifera]}	{NA}	{adf:107349629; - - - - -}	{NA}	{GO:0007049; cell cycle; biological_process GO:0005634; nucleus; cellular_component}	{JN600156.1; Seriatopora hystrix/Symbiodinium mixed library clone ShD_D54 mRNA sequence}	{PF10147:Growth arrest and DNA-damage-inducible proteins-interacting protein 1}
transcript_HQ_E1_1_transcript17132/f2p0/1464	{OLQ00562.1; Lipase maturation factor 1 [Symbiodinium microadriaticum]}	{sp|O35920|CAN9_RAT; Calpain-9 OS=Rattus norvegicus GN=Capn9 PE=2 SV=2}	{smin:v1.2.008250.t1; - - - - -; smin:v1.2.008250.t1; - - - - -}	{CE25612; KOG0045 Cytosolic Ca2+-dependent cysteine protease (calpain), large subunit (EF-Hand protein superfamily) OT Posttranslational modification, protein turnover, chaperones ; Signal transduction mechanisms ;}	{GO:0004198; calcium-dependent cysteine-type endopeptidase activity; molecular_function GO:0006508; proteolysis; biological_process GO:0005622; intracellular; cellular_component}	{NA}	{PF00648:Calpain family cysteine protease}
transcript_HQ_E1_1_transcript17178/f17p0/1410	{XP_015754230.1; PREDICTED: E3 ubiquitin-protein ligase MARCH2-like [Acropora digitifera]}	{sp|Q8TCQ1|MARH1_HUMAN; E3 ubiquitin-protein ligase MARCH1 OS=Homo sapiens GN=MARCH1 PE=1 SV=1}	{adf:107333883; - - - - -}	{7294955; KOG1609 Protein involved in mRNA turnover and stability A RNA processing and modification ;}	{GO:0046872; metal ion binding; molecular_function GO:0008270; zinc ion binding; molecular_function}	{JN600194.1; Seriatopora hystrix/Symbiodinium mixed library clone Sh_H67 mRNA sequence}	{PF00097:Zinc finger, C3HC4 type (RING finger) PF12906:RING-variant domain}
transcript_HQ_E1_1_transcript17240/f3p0/1426	{OLQ14993.1; 5-dehydro-2-deoxygluconokinase [Symbiodinium microadriaticum]}	{sp|P32143|SQUV_ECOLI; Sulfofructose kinase OS=Escherichia coli (strain K12) GN=yihV PE=1 SV=2}	{sfo:Z042_05675; K18478 yihV sulfofructose kinase 2.7.1.184 -}	{NA}	{GO:0055114; oxidation-reduction process; biological_process GO:0016491; oxidoreductase activity; molecular_function}	{NA}	{PF13640:2OG-Fe(II) oxygenase superfamily}
transcript_HQ_E1_1_transcript17318/f8p0/1414	{KXJ15085.1; Placenta-specific gene 8 protein [Exaiptasia pallida]}	{NA}	{NA}	{NA}	{NA}	{JN600243.1; Seriatopora hystrix/Symbiodinium mixed library clone ShD_B83 mRNA sequence}	{NA}
transcript_HQ_E1_1_transcript17374/f2p0/1415	{OLP89792.1; Ketol-acid reductoisomerase [Symbiodinium microadriaticum]}	{sp|Q3IE45|ILVC_PSEHT; Ketol-acid reductoisomerase (NADP(+)) OS=Pseudoalteromonas haloplanktis (strain TAC 125) GN=ilvC PE=3 SV=1}	{aaf:AURANDRAFT_53694; - - - - -}	{NA}	{GO:0004455; ketol-acid reductoisomerase activity; molecular_function GO:0008677; 2-dehydropantoate 2-reductase activity; molecular_function GO:0055114; oxidation-reduction process; biological_process GO:0006779; porphyrin biosynthetic process; biological_process GO:0051287; NAD binding; molecular_function GO:0043115; precorrin-2 dehydrogenase activity; molecular_function GO:0009082; branched cha…	{CP006579.1; Aeromonas hydrophila 4AK4, complete genome}	{PF02558:Ketopantoate reductase PanE/ApbA PF02826:D-isomer specific 2-hydroxyacid dehydrogenase, NAD binding domain PF01408:Oxidoreductase family, NAD-binding Rossmann fold PF01450:Acetohydroxy acid isomeroreductase, catalytic domain PF13241:Putative NAD(P)-binding}
transcript_HQ_E1_1_transcript17397/f2p0/1388	{OLQ00474.1; Carbonic anhydrase 2 [Symbiodinium microadriaticum]}	{sp|P9WPJ9|MTCA2_MYCTU; Carbonic anhydrase 2 OS=Mycobacterium tuberculosis (strain ATCC 25618 / H37Rv) GN=mtcA2 PE=1 SV=1}	{abm:ABSDF0255; K01673 cynT, can carbonic anhydrase 4.2.1.1 ko00910; Metabolism; Energy metabolism; Nitrogen metabolism}	{At3g01500; KOG1578 Predicted carbonic anhydrase involved in protection against oxidative damage P Inorganic ion transport and metabolism ;}	{GO:0008270; zinc ion binding; molecular_function GO:0004089; carbonate dehydratase activity; molecular_function}	{FJ434905.1; Polarella glacialis clone PglSL-like13 trans-spliced leader sequence SL-like genes, partial sequence}	{PF00484:Carbonic anhydrase}
transcript_HQ_E1_1_transcript17442/f2p0/1414	{XP_014154805.1; hypothetical protein SARC_06744 [Sphaeroforma arctica JP610]}	{sp|Q6NME7|TEN1_ARATH; CST complex subunit TEN1 OS=Arabidopsis thaliana GN=TEN1 PE=1 SV=1}	{sko:102806158; - - - - -}	{NA}	{GO:0003697; single-stranded DNA binding; molecular_function GO:1990879; NA GO:0005634; nucleus; cellular_component GO:0006281; DNA repair; biological_process GO:0006260; DNA replication; biological_process GO:0006310; DNA recombination; biological_process GO:0003677; DNA binding; molecular_function}	{JN600105.1; Seriatopora hystrix/Symbiodinium mixed library clone ShD_I93 mRNA sequence}	{PF15490:Telomere-capping, CST complex subunit PF08661:Replication factor A protein 3}
transcript_HQ_E1_1_transcript17525/f2p0/1406	{CAI58616.1; photosystem II protein D1 (chloroplast) [Symbiodinium sp. ex Scolymia sp.]}	{sp|Q9MSC2|PSBA_HETRO; Photosystem II protein D1 OS=Heterocapsa rotundata GN=psbA PE=3 SV=1}	{oac:Oscil6304_5520; K02703 psbA photosystem II P680 reaction center D1 protein 1.10.3.9 ko00195; Metabolism; Energy metabolism; Photosynthesis}	{NA}	{GO:0045156; electron transporter, transferring electrons within the cyclic electron transport pathway of photosynthesis activity; molecular_function GO:0009772; photosynthetic electron transport in photosystem II; biological_process GO:0019684; photosynthesis, light reaction; biological_process}	{AJ884899.1; Symbiodinium sp. ex Scolymia sp. chloroplast psbA gene for photosystem II protein D1}	{PF00124:Photosynthetic reaction centre protein}
transcript_HQ_E1_1_transcript17536/f4p0/1412	{OLP86828.1; Protochlorophyllide reductase A, chloroplastic [Symbiodinium microadriaticum]}	{NA}	{aaf:AURANDRAFT_71598; - - - - -}	{NA}	{GO:0009055; NA GO:0051536; iron-sulfur cluster binding; molecular_function}	{NA}	{PF00111:2Fe-2S iron-sulfur cluster binding domain PF13085:2Fe-2S iron-sulfur cluster binding domain}
transcript_HQ_E1_1_transcript17693/f4p0/1399	{NA}	{NA}	{NA}	{NA}	{NA}	{HG515028.1; Symbiodinium sp. C3 chloroplast partial 23S rRNA gene, isolated from Agaricia sp}	{NA}
transcript_HQ_E1_1_transcript17725/f2p0/1387	{XP_015779631.1; PREDICTED: eukaryotic translation initiation factor 5B-like [Acropora digitifera]}	{NA}	{sko:100376664; - - - - -}	{NA}	{NA}	{JN600149.1; Seriatopora hystrix/Symbiodinium mixed library clone ShD_D15 mRNA sequence}	{NA}
transcript_HQ_E1_1_transcript17865/f2p0/1373	{OLP88571.1; Short-chain dehydrogenase TIC 32, chloroplastic [Symbiodinium microadriaticum]}	{NA}	{NA}	{NA}	{NA}	{NA}	{NA}
transcript_HQ_E1_1_transcript17928/f2p0/1369	{OLP85737.1; Carbonic anhydrase 2 [Symbiodinium microadriaticum]}	{sp|P9WPJ8|MTCA2_MYCTO; Carbonic anhydrase 2 OS=Mycobacterium tuberculosis (strain CDC 1551 / Oshkosh) GN=mtcA2 PE=3 SV=1}	{dti:Desti_0504; K01673 cynT, can carbonic anhydrase 4.2.1.1 ko00910; Metabolism; Energy metabolism; Nitrogen metabolism}	{YNL036w; KOG1578 Predicted carbonic anhydrase involved in protection against oxidative damage P Inorganic ion transport and metabolism ;}	{GO:0004089; carbonate dehydratase activity; molecular_function GO:0008270; zinc ion binding; molecular_function}	{NA}	{PF00484:Carbonic anhydrase}
transcript_HQ_E1_1_transcript17998/f2p0/1370	{CBI83419.1; light-harvesting protein, partial [Symbiodinium sp. C3]}	{sp|Q40301|FCPE_MACPY; Fucoxanthin-chlorophyll a-c binding protein E, chloroplastic OS=Macrocystis pyrifera GN=FCPE PE=2 SV=1}	{smin:v1.2.007477.t1; - - - - -; smin:v1.2.007477.t1; - - - - -}	{NA}	{GO:0008270; zinc ion binding; molecular_function}	{FN646421.2; Symbiodinium sp. clade C3 partial mRNA for light-harvesting protein (acpPCSym_13 gene)}	{PF06220:U1 zinc finger}
transcript_HQ_E1_1_transcript18110/f3p0/1361	{XP_015778571.1; PREDICTED: aminoacyl tRNA synthase complex-interacting multifunctional protein 2-like isoform X1 [Acropora digitifera]}	{sp|Q32PX2|AIMP2_RAT; Aminoacyl tRNA synthase complex-interacting multifunctional protein 2 OS=Rattus norvegicus GN=Aimp2 PE=2 SV=1}	{bfo:BRAFLDRAFT_115295; K15438 AIMP2 aminoacyl tRNA synthase complex-interacting multifunctional protein 2 - -}	{NA}	{GO:0003677; DNA binding; molecular_function GO:0016987; sigma factor activity; molecular_function GO:0006352; transcription initiation, DNA-dependent; biological_process GO:0006355; regulation of transcription, DNA-dependent; biological_process GO:0003700; sequence-specific DNA binding transcription factor activity; molecular_function}	{JN600249.1; Seriatopora hystrix/Symbiodinium mixed library clone ShD_D84 mRNA sequence}	{PF04545:Sigma-70, region 4}
transcript_HQ_E1_1_transcript18161/f2p0/1370	{OLQ09478.1; Fructose-bisphosphate aldolase [Symbiodinium microadriaticum]}	{sp|Q0PAS0|ALF_CAMJE; Fructose-bisphosphate aldolase OS=Campylobacter jejuni subsp. jejuni serotype O:2 (strain ATCC 700819 / NCTC 11168) GN=fba PE=1 SV=1}	{tps:THAPSDRAFT_270396; - - - - -}	{SPBC19C2.07; KOG4153 Fructose 1,6-bisphosphate aldolase G Carbohydrate transport and metabolism ;}	{GO:0008270; zinc ion binding; molecular_function GO:0016832; aldehyde-lyase activity; molecular_function GO:0005975; carbohydrate metabolic process; biological_process}	{DQ483002.1; Symbiodinium sp. clade C3 from Acropora aspera fructose bisphosphate aldolase-like mRNA sequence}	{PF01116:Fructose-bisphosphate aldolase class-II}
transcript_HQ_E1_1_transcript1819/f2p0/3198	{XP_015763992.1; PREDICTED: uncharacterized protein LOC107342983 [Acropora digitifera]}	{NA}	{NA}	{NA}	{GO:0006836; neurotransmitter transport; biological_process GO:0019905; syntaxin binding; molecular_function GO:0016020; membrane; cellular_component}	{JN600133.1; Seriatopora hystrix/Symbiodinium mixed library clone ShD_B86 mRNA sequence}	{PF01956:Integral membrane protein DUF106 PF05835:Synaphin protein}
transcript_HQ_E1_1_transcript18246/f3p0/1357	{OLQ03903.1; Polyadenylate-binding protein RBP45A [Symbiodinium microadriaticum]}	{NA}	{NA}	{NA}	{GO:0000077; DNA damage checkpoint; biological_process GO:0006810; transport; biological_process GO:0008855; exodeoxyribonuclease VII activity; molecular_function GO:0070206; protein trimerization; biological_process GO:0051082; unfolded protein binding; molecular_function GO:0006914; autophagy; biological_process GO:0010508; positive regulation of autophagy; biological_process GO:0016020; membra…	{NA}	{PF16331:TolA binding protein trimerisation PF04111:Autophagy protein Apg6 PF02601:Exonuclease VII, large subunit PF04136:Sec34-like family PF03938:Outer membrane protein (OmpH-like) PF09798:DNA damage checkpoint protein PF04632:Fusaric acid resistance protein family PF10186:Vacuolar sorting 38 and autophagy-related subunit 14}
transcript_HQ_E1_1_transcript18403/f3p0/1351	{XP_015768170.1; PREDICTED: uncharacterized protein LOC107346839 [Acropora digitifera]}	{NA}	{bfo:BRAFLDRAFT_126285; K06158 ABCF3 ATP-binding cassette, subfamily F, member 3 - -}	{NA}	{NA}	{JN600172.1; Seriatopora hystrix/Symbiodinium mixed library clone ShD_E54 mRNA sequence}	{NA}
transcript_HQ_E1_1_transcript18407/f2p0/1311	{OLP89716.1; Calcium/calmodulin-dependent protein kinase type 1 [Symbiodinium microadriaticum]}	{sp|O89019|INVS_MOUSE; Inversin OS=Mus musculus GN=Invs PE=1 SV=2}	{oaa:100075447; K19626 INVS inversin - ko04310; Environmental Information Processing; Signal transduction; Wnt signaling pathway}	{Hs7657238; KOG0504 FOG: Ankyrin repeat R General function prediction only ;}	{GO:0005515; protein binding; molecular_function}	{NA}	{PF00023:Ankyrin repeat PF13606:Ankyrin repeat}
transcript_HQ_E1_1_transcript18470/f2p0/1339	{OLP80574.1; Poly [ADP-ribose] polymerase 6 [Symbiodinium microadriaticum]}	{NA}	{smin:v1.2.005161.t1; - - - - -; smin:v1.2.005161.t1; - - - - -}	{At5g38840; KOG1881 Anion exchanger adaptor protein Kanadaptin, contains FHA domain R General function prediction only ;}	{GO:0005515; protein binding; molecular_function}	{NA}	{PF00498:FHA domain}
transcript_HQ_E1_1_transcript18498/f5p0/1343	{NA}	{NA}	{NA}	{NA}	{NA}	{JN600138.1; Seriatopora hystrix/Symbiodinium mixed library clone ShD_C04 mRNA sequence}	{NA}
transcript_HQ_E1_1_transcript18576/f2p0/1341	{OLQ00105.1; putative UDP-glucosyltransferase YojK [Symbiodinium microadriaticum]}	{sp|Q8JZZ0|UD3A2_MOUSE; UDP-glucuronosyltransferase 3A2 OS=Mus musculus GN=Ugt3a2 PE=1 SV=2}	{smin:v1.2.001100.t1; - - - - -; smin:v1.2.001100.t1; - - - - -}	{Hs22047781; KOG1192 UDP-glucuronosyl and UDP-glucosyl transferase GC Carbohydrate transport and metabolism ; Energy production and conversion ;}	{GO:0016758; transferase activity, transferring hexosyl groups; molecular_function GO:0008152; NA}	{NA}	{PF04101:Glycosyltransferase family 28 C-terminal domain PF00201:UDP-glucoronosyl and UDP-glucosyl transferase}
transcript_HQ_E1_1_transcript18579/f2p0/1333	{ABL96301.1; Bacl-2 [Symbiodinium sp. C3]}	{NA}	{smin:v1.2.000807.t1; - - - - -; smin:v1.2.000807.t1; - - - - -}	{NA}	{NA}	{EF152772.1; Symbiodinium sp. C3 Bacl-2 mRNA, complete cds}	{NA}
transcript_HQ_E1_1_transcript18671/f2p0/1327	{OLP91130.1; Endonuclease 8-like 3 [Symbiodinium microadriaticum]}	{NA}	{smin:v1.2.003641.t1; - - - - -; smin:v1.2.003641.t1; - - - - -}	{NA}	{GO:0005515; protein binding; molecular_function}	{NA}	{PF00856:SET domain}
transcript_HQ_E1_1_transcript18692/f2p0/1339	{XP_004036966.1; hypothetical protein IMG5_064880 [Ichthyophthirius multifiliis]}	{NA}	{smin:v1.2.004779.t1; - - - - -; smin:v1.2.004779.t1; - - - - -}	{NA}	{NA}	{JN600088.1; Seriatopora hystrix/Symbiodinium mixed library clone ShD_H34 mRNA sequence}	{NA}
transcript_HQ_E1_1_transcript18706/f3p0/1329	{NA}	{NA}	{NA}	{NA}	{NA}	{JN600205.1; Seriatopora hystrix/Symbiodinium mixed library clone ShD_I40 mRNA sequence}	{NA}
transcript_HQ_E1_1_transcript18747/f2p0/1322	{OLQ05972.1; putative 1,4-beta-D-glucan cellobiohydrolase B [Symbiodinium microadriaticum]}	{sp|Q4WM08|CBHB_ASPFU; Probable 1,4-beta-D-glucan cellobiohydrolase B OS=Neosartorya fumigata (strain ATCC MYA-4609 / Af293 / CBS 101355 / FGSC A1100) GN=cbhB PE=1 SV=1}	{smin:v1.2.008460.t1; K01225 CBH1 cellulose 1,4-beta-cellobiosidase 3.2.1.91 ko00500; Metabolism; Carbohydrate metabolism; Starch and sucrose metabolism; smin:v1.2.008460.t1; K01225 CBH1 cellulose 1,4-beta-cellobiosidase 3.2.1.91 ko00500; Metabolism; Carbohydrate metabolism; Starch and sucrose metabolism}	{NA}	{GO:0005576; NA GO:0004553; hydrolase activity, hydrolyzing O-glycosyl compounds; molecular_function GO:0030248; cellulose binding; molecular_function GO:0005975; carbohydrate metabolic process; biological_process}	{NA}	{PF00734:Fungal cellulose binding domain PF00840:Glycosyl hydrolase family 7}
transcript_HQ_E1_1_transcript1875/f14p0/3148	{XP_015774582.1; PREDICTED: E3 ubiquitin-protein ligase BRE1A-like [Acropora digitifera]}	{sp|Q8CJB9|BRE1B_RAT; E3 ubiquitin-protein ligase BRE1B OS=Rattus norvegicus GN=Rnf40 PE=1 SV=1}	{sko:100373518; K10696 BRE1 E3 ubiquitin-protein ligase BRE1 2.3.2.27 -}	{Hs7662230; KOG0978 E3 ubiquitin ligase involved in syntaxin degradation O Posttranslational modification, protein turnover, chaperones ;}	{GO:0005680; anaphase-promoting complex; cellular_component GO:0008270; zinc ion binding; molecular_function GO:0019836; hemolysis by symbiont of host erythrocytes; biological_process GO:0005515; protein binding; molecular_function GO:0046872; metal ion binding; molecular_function GO:0004842; ubiquitin-protein ligase activity; molecular_function GO:0005576; NA}	{JN600217.1; Seriatopora hystrix/Symbiodinium mixed library clone ShD_J49 mRNA sequence}	{PF12861:Anaphase-promoting complex subunit 11 RING-H2 finger PF14634:zinc-RING finger domain PF13639:Ring finger domain PF00097:Zinc finger, C3HC4 type (RING finger) PF12678:RING-H2 zinc finger domain PF08110:Ocellatin family}
transcript_HQ_E1_1_transcript18846/f7p0/1310	{CAI58616.1; photosystem II protein D1 (chloroplast) [Symbiodinium sp. ex Scolymia sp.]}	{sp|Q9MSC2|PSBA_HETRO; Photosystem II protein D1 OS=Heterocapsa rotundata GN=psbA PE=3 SV=1}	{naz:Aazo_1652; K02703 psbA photosystem II P680 reaction center D1 protein 1.10.3.9 ko00195; Metabolism; Energy metabolism; Photosynthesis}	{NA}	{GO:0045156; electron transporter, transferring electrons within the cyclic electron transport pathway of photosynthesis activity; molecular_function GO:0009772; photosynthetic electron transport in photosystem II; biological_process GO:0019684; photosynthesis, light reaction; biological_process}	{AJ884899.1; Symbiodinium sp. ex Scolymia sp. chloroplast psbA gene for photosystem II protein D1}	{PF00124:Photosynthetic reaction centre protein}
transcript_HQ_E1_1_transcript1885/f8p0/3181	{XP_018407930.1; PREDICTED: maternal embryonic leucine zipper kinase [Nanorana parkeri]}	{sp|Q91821|MELK_XENLA; Maternal embryonic leucine zipper kinase OS=Xenopus laevis GN=melk PE=1 SV=2}	{cmy:102935928; K08799 MELK maternal embryonic leucine zipper kinase 2.7.11.1 -}	{Hs7661974; KOG0583 Serine/threonine protein kinase T Signal transduction mechanisms ;}	{GO:0016773; phosphotransferase activity, alcohol group as acceptor; molecular_function GO:0004672; protein kinase activity; molecular_function GO:0006468; protein phosphorylation; biological_process GO:0005524; ATP binding; molecular_function GO:0016020; membrane; cellular_component}	{JN600157.1; Seriatopora hystrix/Symbiodinium mixed library clone ShD_D60 mRNA sequence}	{PF06293:Lipopolysaccharide kinase (Kdo/WaaP) family PF00069:Protein kinase domain PF07714:Protein tyrosine kinase}
transcript_HQ_E1_1_transcript18861/f43p0/1255	{XP_015748730.1; PREDICTED: uncharacterized protein LOC107328522 [Acropora digitifera]}	{NA}	{NA}	{NA}	{NA}	{JN600131.1; Seriatopora hystrix/Symbiodinium mixed library clone ShD_B35 mRNA sequence}	{NA}
transcript_HQ_E1_1_transcript18901/f2p0/1324	{P51874.1; RecName: Full=Peridinin-chlorophyll a-binding protein, chloroplastic; Short=PCP; Flags: Precursor}	{sp|P51874|PCP_SYMSP; Peridinin-chlorophyll a-binding protein, chloroplastic OS=Symbiodinium sp. PE=1 SV=1}	{smin:v1.2.000589.t1; - - - - -; smin:v1.2.000589.t1; - - - - -}	{NA}	{GO:0030076; light-harvesting complex; cellular_component GO:0018298; protein-chromophore linkage; biological_process}	{DQ482993.1; Symbiodinium sp. clade C3 from Acropora aspera peridinin chlorophyll-binding protein-like mRNA sequence}	{PF02429:Peridinin-chlorophyll A binding protein}
transcript_HQ_E1_1_transcript18929/f2p0/1323	{XP_004036966.1; hypothetical protein IMG5_064880 [Ichthyophthirius multifiliis]}	{NA}	{smin:v1.2.004779.t1; - - - - -; smin:v1.2.004779.t1; - - - - -}	{NA}	{NA}	{JN600088.1; Seriatopora hystrix/Symbiodinium mixed library clone ShD_H34 mRNA sequence}	{NA}
transcript_HQ_E1_1_transcript18978/f2p0/1307	{OLQ04321.1; Elongation factor G-2, chloroplastic [Symbiodinium microadriaticum]}	{sp|A8EXK1|EFG_RICCK; Elongation factor G OS=Rickettsia canadensis (strain McKiel) GN=fusA PE=3 SV=1}	{smin:v1.2.005092.t1; K02355 fusA, GFM, EFG elongation factor G - -; smin:v1.2.005092.t1; K02355 fusA, GFM, EFG elongation factor G - -}	{At1g62750; KOG0465 Mitochondrial elongation factor J Translation, ribosomal structure and biogenesis ;}	{GO:0005525; GTP binding; molecular_function}	{CP002271.1; Stigmatella aurantiaca DW4/3-1, complete genome}	{PF03764:Elongation factor G, domain IV PF03144:Elongation factor Tu domain 2}
transcript_HQ_E1_1_transcript19038/f2p0/1310	{OLP88248.1; Apoptosis-inducing factor-like B [Symbiodinium microadriaticum]}	{sp|Q6GLW8|AIFM2_XENLA; Apoptosis-inducing factor 2 OS=Xenopus laevis GN=aifm2 PE=2 SV=1}	{smin:v1.2.005376.t1; - - - - -; smin:v1.2.005376.t1; - - - - -}	{At3g44190; KOG2495 NADH-dehydrogenase (ubiquinone) C Energy production and conversion ;}	{GO:0055114; oxidation-reduction process; biological_process GO:0016491; oxidoreductase activity; molecular_function GO:0008641; small protein activating enzyme activity; molecular_function}	{NA}	{PF07992:Pyridine nucleotide-disulphide oxidoreductase PF00899:ThiF family PF00070:Pyridine nucleotide-disulphide oxidoreductase}
transcript_HQ_E1_1_transcript19050/f3p0/1309	{OLQ07170.1; Atlastin-2 [Symbiodinium microadriaticum]}	{sp|Q60HD2|ATLA1_MACFA; Atlastin-1 OS=Macaca fascicularis GN=ATL1 PE=2 SV=1}	{smin:v1.2.003077.t1; K17339 ATL atlastin 3.6.5.- -; smin:v1.2.003077.t1; K17339 ATL atlastin 3.6.5.- -}	{Hs19923445; KOG2037 Guanylate-binding protein R General function prediction only ;}	{GO:0003924; GTPase activity; molecular_function GO:0005525; GTP binding; molecular_function}	{NA}	{PF02263:Guanylate-binding protein, N-terminal domain}
transcript_HQ_E1_1_transcript19093/f2p0/1307	{OLP96689.1; Delta(14)-sterol reductase [Symbiodinium microadriaticum]}	{sp|Q7SXF1|DHCR7_DANRE; 7-dehydrocholesterol reductase OS=Danio rerio GN=dhcr7 PE=2 SV=1}	{smin:v1.2.000104.t1; K19532 LBR lamin-B receptor - -; smin:v1.2.000104.t1; K19532 LBR lamin-B receptor - -}	{Hs4504961; KOG1435 Sterol reductase/lamin B receptor IT Lipid transport and metabolism ; Signal transduction mechanisms ;}	{GO:0016020; membrane; cellular_component}	{NA}	{PF01222:Ergosterol biosynthesis ERG4/ERG24 family}
transcript_HQ_E1_1_transcript19144/f2p0/1324	{P51874.1; RecName: Full=Peridinin-chlorophyll a-binding protein, chloroplastic; Short=PCP; Flags: Precursor}	{sp|P51874|PCP_SYMSP; Peridinin-chlorophyll a-binding protein, chloroplastic OS=Symbiodinium sp. PE=1 SV=1}	{smin:v1.2.000589.t1; - - - - -; smin:v1.2.000589.t1; - - - - -}	{NA}	{GO:0030076; light-harvesting complex; cellular_component GO:0018298; protein-chromophore linkage; biological_process}	{L13613.1; Symbiodinium sp. peridinin chlorophyll mRNA, complete cds}	{PF02429:Peridinin-chlorophyll A binding protein}
transcript_HQ_E1_1_transcript19191/f2p0/1290	{OLP77071.1; Ubiquitin carboxyl-terminal hydrolase 19 [Symbiodinium microadriaticum]}	{sp|Q9FPS9|UBP15_ARATH; Ubiquitin carboxyl-terminal hydrolase 15 OS=Arabidopsis thaliana GN=UBP15 PE=2 SV=2}	{aaf:AURANDRAFT_64568; - - - - -}	{At2g24640; KOG1865 Ubiquitin carboxyl-terminal hydrolase O Posttranslational modification, protein turnover, chaperones ;}	{GO:0032183; SUMO binding; molecular_function GO:0016579; protein deubiquitination; biological_process GO:0036459; NA GO:0070140; SUMO-specific isopeptidase activity; molecular_function}	{NA}	{PF00443:Ubiquitin carboxyl-terminal hydrolase PF15499:Ubiquitin-specific peptidase-like, SUMO isopeptidase}
transcript_HQ_E1_1_transcript19245/f4p0/1292	{XP_015772357.1; PREDICTED: uncharacterized protein LOC107350637 isoform X1 [Acropora digitifera]}	{NA}	{NA}	{NA}	{NA}	{JN600047.1; Seriatopora hystrix/Symbiodinium mixed library clone ShD_D43 mRNA sequence}	{NA}
transcript_HQ_E1_1_transcript1928/f2p0/3168	{NA}	{NA}	{NA}	{NA}	{NA}	{JN600047.1; Seriatopora hystrix/Symbiodinium mixed library clone ShD_D43 mRNA sequence}	{NA}
transcript_HQ_E1_1_transcript19381/f2p0/1286	{OLQ08000.1; Geranylgeranyl diphosphate reductase [Symbiodinium microadriaticum]}	{sp|Q9CA67|CHLP_ARATH; Geranylgeranyl diphosphate reductase, chloroplastic OS=Arabidopsis thaliana GN=CHLP PE=1 SV=1}	{smin:v1.2.003912.t1; K10960 chlP, bchP geranylgeranyl diphosphate/geranylgeranyl-bacteriochlorophyllide a reductase [EC:1.3.1.83 1.3.1.111] 1.3.1.83,1.3.1.111 ko00860; Metabolism; Metabolism of cofactors and vitamins; Porphyrin and chlorophyll metabolism | ko00900; Metabolism; Metabolism of terpenoids and polyketides; Terpenoid backbone biosynthesis; smin:v1.2.003912.t1; K10960 chlP, bchP gerany…	{NA}	{GO:0071949; FAD binding; molecular_function}	{KC947915.1; Symbiodinium kawagutii strain CCMP2468 clone SymkaFL1061064217475(3'-), partial sequence}	{PF01494:FAD binding domain}
transcript_HQ_E1_1_transcript1941/f3p0/3153	{XP_015757906.1; PREDICTED: syndecan-2-B-like [Acropora digitifera]}	{NA}	{adf:107337289; K16336 SDC2, CD362 syndecan 2 - ko04514; Environmental Information Processing; Signaling molecules and interaction; Cell adhesion molecules (CAMs) | ko05205; Human Diseases; Cancers: Overview; Proteoglycans in cancer | ko05418; Human Diseases; Cardiovascular diseases; Fluid shear stress and atherosclerosis | ko05144; Human Diseases; Infectious diseases: Parasitic; Malaria}	{NA}	{GO:0019888; protein phosphatase regulator activity; molecular_function GO:0030289; protein phosphatase 4 complex; cellular_component}	{JN600195.1; Seriatopora hystrix/Symbiodinium mixed library clone ShD_H69 mRNA sequence}	{PF09184:PPP4R2}
transcript_HQ_E1_1_transcript19421/f2p0/1272	{AKS04557.1; translation elongation factor 1 alpha-like protein [Symbiodinium microadriaticum subsp. microadriaticum]}	{sp|Q92005|EF1A_DANRE; Elongation factor 1-alpha OS=Danio rerio GN=eef1a PE=2 SV=1}	{ota:Ot13g00910; K03231 EEF1A elongation factor 1-alpha - ko03013; Genetic Information Processing; Translation; RNA transport | ko05134; Human Diseases; Infectious diseases: Bacterial; Legionellosis}	{Hs4503475; KOG0052 Translation elongation factor EF-1 alpha/Tu J Translation, ribosomal structure and biogenesis ;}	{GO:0005525; GTP binding; molecular_function}	{KT183028.1; Symbiodinium microadriaticum subsp. microadriaticum isolate CassKB8 translation elongation factor 1 alpha-like protein (EF-1alpha) mRNA, complete cds}	{PF03144:Elongation factor Tu domain 2}
transcript_HQ_E1_1_transcript19505/f2p0/1269	{OLQ13310.1; hypothetical protein AK812_SmicGene2718 [Symbiodinium microadriaticum]}	{NA}	{smin:v1.2.002420.t1; - - - - -; smin:v1.2.002420.t1; - - - - -}	{NA}	{NA}	{NA}	{NA}
transcript_HQ_E1_1_transcript1955/f4p0/3158	{XP_001623512.1; predicted protein [Nematostella vectensis]}	{NA}	{nve:NEMVE_v1g219291; - - - - -}	{NA}	{NA}	{JN600143.1; Seriatopora hystrix/Symbiodinium mixed library clone ShD_C49 mRNA sequence}	{NA}
transcript_HQ_E1_1_transcript19553/f2p0/1262	{OLQ15563.1; hypothetical protein AK812_SmicGene189 [Symbiodinium microadriaticum]}	{NA}	{smin:v1.2.007973.t1; - - - - -; smin:v1.2.007973.t1; - - - - -}	{NA}	{NA}	{NA}	{NA}
transcript_HQ_E1_1_transcript19579/f2p0/1263	{XP_015762561.1; PREDICTED: placenta-specific gene 8 protein-like [Acropora digitifera]}	{sp|Q66I68|CNFN_DANRE; Cornifelin homolog OS=Danio rerio GN=cnfn PE=3 SV=1}	{crg:105331993; - - - - -}	{NA}	{NA}	{JN600243.1; Seriatopora hystrix/Symbiodinium mixed library clone ShD_B83 mRNA sequence}	{NA}
transcript_HQ_E1_1_transcript19715/f9p0/1263	{AET21265.1; chloroplast soluble peridinin-chlorophyll a-binding protein precursor [Symbiodinium kawagutii]}	{sp|P51874|PCP_SYMSP; Peridinin-chlorophyll a-binding protein, chloroplastic OS=Symbiodinium sp. PE=1 SV=1}	{smin:v1.2.000589.t1; - - - - -; smin:v1.2.000589.t1; - - - - -}	{NA}	{GO:0030076; light-harvesting complex; cellular_component GO:0018298; protein-chromophore linkage; biological_process}	{JN602653.1; Symbiodinium kawagutii clone Skaw135c-12 chloroplast soluble peridinin-chlorophyll a-binding protein precursor (sPCP) mRNA, complete cds; nuclear gene for chloroplast product}	{PF02429:Peridinin-chlorophyll A binding protein}
transcript_HQ_E1_1_transcript19776/f2p0/1240	{NA}	{NA}	{NA}	{NA}	{NA}	{JN600047.1; Seriatopora hystrix/Symbiodinium mixed library clone ShD_D43 mRNA sequence}	{NA}
transcript_HQ_E1_1_transcript19798/f2p0/1270	{AAW79314.1; chloroplast ferredoxin-NADP{+) reductase, partial [Heterocapsa triquetra]}	{sp|P41344|FENR1_ORYSJ; Ferredoxin--NADP reductase, leaf isozyme, chloroplastic OS=Oryza sativa subsp. japonica GN=Os06g0107700 PE=2 SV=1}	{sita:101769250; K02641 petH ferredoxin--NADP+ reductase 1.18.1.2 ko00195; Metabolism; Energy metabolism; Photosynthesis}	{At5g66190; KOG1158 NADP/FAD dependent oxidoreductase C Energy production and conversion ;}	{GO:0016491; oxidoreductase activity; molecular_function GO:0055114; oxidation-reduction process; biological_process}	{KC944333.1; Symbiodinium kawagutii strain CCMP2468 clone SymkaFL1061064221338(5'-), partial sequence}	{PF00175:Oxidoreductase NAD-binding domain }
transcript_HQ_E1_1_transcript19804/f28p0/1242	{XP_015755117.1; PREDICTED: uncharacterized protein C20orf85-like [Acropora digitifera]}	{sp|Q9H1P6|CT085_HUMAN; Uncharacterized protein C20orf85 OS=Homo sapiens GN=C20orf85 PE=2 SV=1}	{adf:107334673; - - - - -}	{NA}	{NA}	{JN600146.1; Seriatopora hystrix/Symbiodinium mixed library clone ShD_C78 mRNA sequence}	{NA}
transcript_HQ_E1_1_transcript19839/f2p0/1243	{NA}	{NA}	{NA}	{NA}	{NA}	{JN600047.1; Seriatopora hystrix/Symbiodinium mixed library clone ShD_D43 mRNA sequence}	{NA}
transcript_HQ_E1_1_transcript1998/f3p0/3123	{XP_001630638.1; predicted protein [Nematostella vectensis]}	{sp|Q9Y6P5|SESN1_HUMAN; Sestrin-1 OS=Homo sapiens GN=SESN1 PE=1 SV=2}	{crg:105332808; K10141 SESN1_3 sestrin 1/3 - ko04115; Cellular Processes; Cell growth and death; p53 signaling pathway | ko04211; Organismal Systems; Aging; Longevity regulating pathway}	{Hs7657437; KOG3746 Uncharacterized conserved protein S Function unknown ;}	{GO:0005634; nucleus; cellular_component GO:1901031; NA}	{JN600225.1; Seriatopora hystrix/Symbiodinium mixed library clone ShD_J95 mRNA sequence}	{PF04636:PA26 p53-induced protein (sestrin)}
transcript_HQ_E1_1_transcript20027/f2p0/1239	{OLP95726.1; Tyrosyl-DNA phosphodiesterase 2 [Symbiodinium microadriaticum]}	{NA}	{NA}	{NA}	{NA}	{KC946071.1; Symbiodinium kawagutii strain CCMP2468 clone SymkaFL1061064216612(5'-), partial sequence}	{NA}
transcript_HQ_E1_1_transcript20146/f2p0/1217	{XP_015759690.1; PREDICTED: cysteine and tyrosine-rich protein 1-like [Acropora digitifera]}	{NA}	{NA}	{NA}	{GO:0007411; axon guidance; biological_process}	{JN600189.1; Seriatopora hystrix/Symbiodinium mixed library clone ShD_G77 mRNA sequence}	{PF15957:Commissureless}
transcript_HQ_E1_1_transcript20147/f2p0/1220	{OLQ11494.1; Adenosylhomocysteinase [Symbiodinium microadriaticum]}	{sp|P35007|SAHH_CATRO; Adenosylhomocysteinase OS=Catharanthus roseus GN=SAHH PE=2 SV=1}	{vcn:VOLCADRAFT_74602; K01251 E3.3.1.1, ahcY adenosylhomocysteinase 3.3.1.1 ko00270; Metabolism; Amino acid metabolism; Cysteine and methionine metabolism}	{At3g23810; KOG1370 S-adenosylhomocysteine hydrolase H Coenzyme transport and metabolism ;}	{GO:0004488; methylenetetrahydrofolate dehydrogenase (NADP+) activity; molecular_function GO:0009396; folic acid-containing compound biosynthetic process; biological_process GO:0003824; NA GO:0055114; oxidation-reduction process; biological_process GO:0051287; NAD binding; molecular_function}	{EU742862.1; Amphidinium carterae strain CCMP1314 adenosylhomocysteinase gene, partial cds}	{PF02882:Tetrahydrofolate dehydrogenase/cyclohydrolase, NAD(P)-binding domain PF02826:D-isomer specific 2-hydroxyacid dehydrogenase, NAD binding domain}
transcript_HQ_E1_1_transcript20239/f2p0/1224	{OLP78650.1; putative methyltransferase C1B3.06c [Symbiodinium microadriaticum]}	{sp|O13871|YE16_SCHPO; Uncharacterized methyltransferase C1B3.06c OS=Schizosaccharomyces pombe (strain 972 / ATCC 24843) GN=SPAC1B3.06c PE=3 SV=1}	{acq:AM609_01175; - - - - -}	{SPAC1B3.06c; KOG1269 SAM-dependent methyltransferases IR Lipid transport and metabolism ; General function prediction only ;}	{GO:0006480; N-terminal protein amino acid methylation; biological_process GO:0009877; nodulation; biological_process GO:0008152; NA GO:0008168; methyltransferase activity; molecular_function GO:0005730; nucleolus; cellular_component GO:0008757; S-adenosylmethionine-dependent methyltransferase activity; molecular_function GO:0009312; oligosaccharide biosynthetic process; biological_process}	{NA}	{PF08241:Methyltransferase domain PF05148:Hypothetical methyltransferase PF03141:Putative S-adenosyl-L-methionine-dependent methyltransferase PF01209:ubiE/COQ5 methyltransferase family PF05401:Nodulation protein S (NodS) PF05891:AdoMet dependent proline di-methyltransferase PF05175:Methyltransferase small domain}
transcript_HQ_E1_1_transcript20301/f2p0/1209	{OLP95036.1; DnaJ-related protein SCJ1 [Symbiodinium microadriaticum]}	{NA}	{NA}	{NA}	{GO:0019031; viral envelope; cellular_component}	{NA}	{PF03286:Pox virus Ag35 surface protein}
transcript_HQ_E1_1_transcript20503/f2p0/1203	{OLQ04199.1; Mycosubtilin synthase subunit A [Symbiodinium microadriaticum]}	{NA}	{smin:v1.2.003221.t3; - - - - -; smin:v1.2.003221.t3; - - - - -}	{NA}	{GO:0005515; protein binding; molecular_function}	{NA}	{PF00240:Ubiquitin family}
transcript_HQ_E1_1_transcript20542/f4p0/1198	{XP_015775641.1; PREDICTED: heme-binding protein 2-like [Acropora digitifera]}	{sp|Q9Y5Z4|HEBP2_HUMAN; Heme-binding protein 2 OS=Homo sapiens GN=HEBP2 PE=1 SV=1}	{mis:MICPUN_58704; - - - - -}	{NA}	{NA}	{JN600111.1; Seriatopora hystrix/Symbiodinium mixed library clone ShD_J42 mRNA sequence}	{NA}
transcript_HQ_E1_1_transcript20586/f10p0/1189	{P51874.1; RecName: Full=Peridinin-chlorophyll a-binding protein, chloroplastic; Short=PCP; Flags: Precursor}	{sp|P51874|PCP_SYMSP; Peridinin-chlorophyll a-binding protein, chloroplastic OS=Symbiodinium sp. PE=1 SV=1}	{smin:v1.2.000589.t1; - - - - -; smin:v1.2.000589.t1; - - - - -}	{NA}	{GO:0003855; 3-dehydroquinate dehydratase activity; molecular_function GO:0030076; light-harvesting complex; cellular_component GO:0018298; protein-chromophore linkage; biological_process}	{L13613.1; Symbiodinium sp. peridinin chlorophyll mRNA, complete cds}	{PF02429:Peridinin-chlorophyll A binding protein PF01487:Type I 3-dehydroquinase}
transcript_HQ_E1_1_transcript20588/f5p0/1204	{XP_015755117.1; PREDICTED: uncharacterized protein C20orf85-like [Acropora digitifera]}	{sp|Q9H1P6|CT085_HUMAN; Uncharacterized protein C20orf85 OS=Homo sapiens GN=C20orf85 PE=2 SV=1}	{adf:107334673; - - - - -}	{NA}	{NA}	{JN600146.1; Seriatopora hystrix/Symbiodinium mixed library clone ShD_C78 mRNA sequence}	{NA}
transcript_HQ_E1_1_transcript20596/f6p0/1188	{OLP89253.1; hypothetical protein AK812_SmicGene29304 [Symbiodinium microadriaticum]}	{NA}	{smin:v1.2.003420.t1; - - - - -; smin:v1.2.003420.t1; - - - - -}	{NA}	{NA}	{NA}	{NA}
transcript_HQ_E1_1_transcript2060/f2p0/3159	{XP_015764041.1; PREDICTED: serine/arginine-rich splicing factor 3-like [Acropora digitifera]}	{sp|Q18409|RSP6_CAEEL; Probable splicing factor, arginine/serine-rich 6 OS=Caenorhabditis elegans GN=rsp-6 PE=3 SV=1}	{adf:107342999; K12892 SFRS3 splicing factor, arginine/serine-rich 3 - ko03040; Genetic Information Processing; Transcription; Spliceosome | ko05168; Human Diseases; Infectious diseases: Viral; Herpes simplex infection}	{CE04155; KOG0107 Alternative splicing factor SRp20/9G8 (RRM superfamily) A RNA processing and modification ;}	{GO:0003676; nucleic acid binding; molecular_function}	{JN600105.1; Seriatopora hystrix/Symbiodinium mixed library clone ShD_I93 mRNA sequence}	{PF00076:RNA recognition motif. (a.k.a. RRM, RBD, or RNP domain)}
transcript_HQ_E1_1_transcript20650/f2p0/1182	{OLP84405.1; Acetyl-CoA acetyltransferase [Symbiodinium microadriaticum]}	{NA}	{smin:v1.2.002305.t1; - - - - -; smin:v1.2.002305.t1; - - - - -}	{NA}	{NA}	{NA}	{NA}
transcript_HQ_E1_1_transcript20800/f3p0/1169	{XP_001634675.1; predicted protein [Nematostella vectensis]}	{sp|Q6DK93|CNFN_XENTR; Cornifelin homolog OS=Xenopus tropicalis GN=cnfn PE=3 SV=1}	{mze:101480873; - - - - -}	{NA}	{NA}	{JN600243.1; Seriatopora hystrix/Symbiodinium mixed library clone ShD_B83 mRNA sequence}	{NA}
transcript_HQ_E1_1_transcript20831/f2p0/1174	{OLQ13847.1; Ribonucleoside-diphosphate reductase small chain [Symbiodinium microadriaticum]}	{sp|Q9LSD0|RIR2C_ARATH; Ribonucleoside-diphosphate reductase small chain C OS=Arabidopsis thaliana GN=TSO2 PE=1 SV=1}	{gmx:100779885; K10808 RRM2 ribonucleoside-diphosphate reductase subunit M2 1.17.4.1 ko00230; Metabolism; Nucleotide metabolism; Purine metabolism | ko00240; Metabolism; Nucleotide metabolism; Pyrimidine metabolism | ko00480; Metabolism; Metabolism of other amino acids; Glutathione metabolism | ko04115; Cellular Processes; Cell growth and death; p53 signaling pathway}	{At3g27060; KOG1567 Ribonucleotide reductase, beta subunit F Nucleotide transport and metabolism ;}	{GO:0055114; oxidation-reduction process; biological_process}	{XM_005850827.1; Chlorella variabilis hypothetical protein (CHLNCDRAFT_34102) mRNA, complete cds}	{PF00268:Ribonucleotide reductase, small chain}
transcript_HQ_E1_1_transcript20834/f14p0/1136	{XP_012789151.1; PREDICTED: metalloproteinase inhibitor 1 [Sorex araneus]}	{sp|P20614|TIMP1_RABIT; Metalloproteinase inhibitor 1 OS=Oryctolagus cuniculus GN=TIMP1 PE=2 SV=2}	{ocu:100009047; K16451 TIMP1 metallopeptidase inhibitor 1 - ko04066; Environmental Information Processing; Signal transduction; HIF-1 signaling pathway}	{Hs4507509; KOG4745 Metalloproteinase inhibitor TIMP and related proteins R General function prediction only ;}	{GO:0008191; metalloendopeptidase inhibitor activity; molecular_function}	{JN600122.1; Seriatopora hystrix/Symbiodinium mixed library clone ShD_A33 mRNA sequence}	{PF00965:Tissue inhibitor of metalloproteinase}
transcript_HQ_E1_1_transcript2097/f2p0/3114	{XP_015749263.1; PREDICTED: transcriptional regulator ERG-like [Acropora digitifera]}	{sp|P81270|ERG_MOUSE; Transcriptional regulator ERG OS=Mus musculus GN=Erg PE=1 SV=2}	{adf:107329041; K09435 ERG transcriptional regulator ERG - ko05202; Human Diseases; Cancers: Overview; Transcriptional misregulation in cancer}	{Hs4758300; KOG3806 Predicted transcription factor K Transcription ;}	{GO:0005634; nucleus; cellular_component GO:0043565; sequence-specific DNA binding; molecular_function GO:0006355; regulation of transcription, DNA-dependent; biological_process GO:0003700; sequence-specific DNA binding transcription factor activity; molecular_function}	{JN600237.1; Seriatopora hystrix/Symbiodinium mixed library clone ShD_I97 mRNA sequence}	{PF00178:Ets-domain PF02198:Sterile alpha motif (SAM)/Pointed domain PF00447:HSF-type DNA-binding}
transcript_HQ_E1_1_transcript20976/f2p0/1160	{OLQ01288.1; hypothetical protein AK812_SmicGene15972 [Symbiodinium microadriaticum]}	{NA}	{smin:v1.2.000575.t1; - - - - -; smin:v1.2.000575.t1; - - - - -}	{NA}	{GO:0005515; protein binding; molecular_function}	{NA}	{PF00498:FHA domain}
transcript_HQ_E1_1_transcript21041/f4p0/1159	{ABA28999.1; ubiquitin ligase 2, partial [Symbiodinium sp. C3]}	{sp|Q08CH8|CYHR1_DANRE; Cysteine and histidine-rich protein 1 OS=Danio rerio GN=cyhr1 PE=2 SV=1}	{sko:100372774; - - - - -}	{7292301; KOG3002 Zn finger protein R General function prediction only ;}	{GO:0046872; metal ion binding; molecular_function GO:0005515; protein binding; molecular_function GO:0008270; zinc ion binding; molecular_function}	{NA}	{PF00097:Zinc finger, C3HC4 type (RING finger) PF14634:zinc-RING finger domain PF13639:Ring finger domain}
transcript_HQ_E1_1_transcript21064/f2p0/1156	{OLQ13885.1; Kinesin-related protein 7 [Symbiodinium microadriaticum]}	{NA}	{NA}	{NA}	{NA}	{NA}	{NA}
transcript_HQ_E1_1_transcript21086/f2p0/1149	{NA}	{NA}	{NA}	{NA}	{GO:0007411; axon guidance; biological_process}	{JN600189.1; Seriatopora hystrix/Symbiodinium mixed library clone ShD_G77 mRNA sequence}	{PF15957:Commissureless}
transcript_HQ_E1_1_transcript21185/f3p0/1142	{NA}	{NA}	{NA}	{NA}	{NA}	{KC941597.1; Symbiodinium kawagutii strain CCMP2468 clone SymkaFL1061064220019(5'-), partial sequence}	{NA}
transcript_HQ_E1_1_transcript21288/f2p0/1133	{XP_009311700.1; c2 domain protein [Trypanosoma grayi]}	{NA}	{smin:v1.2.004779.t1; - - - - -; smin:v1.2.004779.t1; - - - - -}	{NA}	{NA}	{JN600088.1; Seriatopora hystrix/Symbiodinium mixed library clone ShD_H34 mRNA sequence}	{NA}
transcript_HQ_E1_1_transcript21298/f2p0/1138	{OLP73945.1; putative UDP-glucosyltransferase YojK [Symbiodinium microadriaticum]}	{sp|O31853|YOJK_BACSU; Uncharacterized UDP-glucosyltransferase YojK OS=Bacillus subtilis (strain 168) GN=yojK PE=3 SV=2}	{smin:v1.2.001100.t1; - - - - -; smin:v1.2.001100.t1; - - - - -}	{CE01036; KOG1192 UDP-glucuronosyl and UDP-glucosyl transferase GC Carbohydrate transport and metabolism ; Energy production and conversion ;}	{GO:0016758; transferase activity, transferring hexosyl groups; molecular_function GO:0008152; NA}	{NA}	{PF00201:UDP-glucoronosyl and UDP-glucosyl transferase PF04101:Glycosyltransferase family 28 C-terminal domain}
transcript_HQ_E1_1_transcript2130/f5p0/3086	{XP_001635369.1; predicted protein [Nematostella vectensis]}	{NA}	{nve:NEMVE_v1g236767; - - - - -}	{NA}	{GO:0016021; integral to membrane; cellular_component}	{JN600165.1; Seriatopora hystrix/Symbiodinium mixed library clone ShD_D98 mRNA sequence}	{PF00335:Tetraspanin family}
transcript_HQ_E1_1_transcript21401/f2p0/1129	{NA}	{NA}	{NA}	{NA}	{NA}	{JN600105.1; Seriatopora hystrix/Symbiodinium mixed library clone ShD_I93 mRNA sequence}	{NA}
transcript_HQ_E1_1_transcript21462/f44p0/1078	{BAS21364.1; cytochrome b (mitochondrion) [Symbiodinium minutum]}	{sp|O99256|CYB_PLACH; Cytochrome b OS=Plasmodium chabaudi GN=MT-CYB PE=3 SV=1}	{pyo:PY00780; K00412 CYTB, petB ubiquinol-cytochrome c reductase cytochrome b subunit - ko00190; Metabolism; Energy metabolism; Oxidative phosphorylation | ko02020; Environmental Information Processing; Signal transduction; Two-component system | ko04260; Organismal Systems; Circulatory system; Cardiac muscle contraction | ko05010; Human Diseases; Neurodegenerative diseases; Alzheimer's disease |…	{DmMi013; KOG4663 Cytochrome b C Energy production and conversion ;}	{GO:0016020; membrane; cellular_component GO:0009055; NA GO:0016491; oxidoreductase activity; molecular_function}	{EF036564.1; Symbiodinium goreaui cytochrome b mRNA, partial cds; mitochondrial}	{PF13631:Cytochrome b(N-terminal)/b6/petB PF00033:Cytochrome b/b6/petB PF00032:Cytochrome b(C-terminal)/b6/petD}
transcript_HQ_E1_1_transcript216/f3p0/4688	{XP_015772730.1; PREDICTED: protein NLRC3-like isoform X4 [Acropora digitifera]}	{sp|E9Q5R7|NAL12_MOUSE; NACHT, LRR and PYD domains-containing protein 12 OS=Mus musculus GN=Nlrp12 PE=2 SV=1}	{adf:107334676; - - - - -}	{NA}	{GO:0005515; protein binding; molecular_function}	{JN600234.1; Seriatopora hystrix/Symbiodinium mixed library clone ShD_D35 mRNA sequence}	{PF13516:Leucine Rich repeat PF00560:Leucine Rich Repeat PF13855:Leucine rich repeat}
transcript_HQ_E1_1_transcript21638/f5p0/1122	{NA}	{NA}	{NA}	{NA}	{NA}	{JN600075.1; Seriatopora hystrix/Symbiodinium mixed library clone ShD_G27 mRNA sequence}	{NA}
transcript_HQ_E1_1_transcript21714/f3p0/1108	{OLQ09396.1; Tubulin beta chain [Symbiodinium microadriaticum]}	{sp|P41352|TBB_TETTH; Tubulin beta chain OS=Tetrahymena thermophila GN=BTU1 PE=1 SV=1}	{smin:v1.2.007871.t1; K07375 TUBB tubulin beta - ko04145; Cellular Processes; Transport and catabolism; Phagosome | ko04540; Cellular Processes; Cellular community - eukaryotes; Gap junction | ko05130; Human Diseases; Infectious diseases: Bacterial; Pathogenic Escherichia coli infection; smin:v1.2.007871.t1; K07375 TUBB tubulin beta - ko04145; Cellular Processes; Transport and catabolism; Phagoso…	{At5g62690; KOG1375 Beta tubulin Z Cytoskeleton ;}	{GO:0003924; GTPase activity; molecular_function}	{DQ483008.1; Symbiodinium sp. clade C3 from Acropora aspera beta-tubulin-like mRNA sequence}	{PF00091:Tubulin/FtsZ family, GTPase domain}
transcript_HQ_E1_1_transcript21752/f2p0/1100	{NA}	{NA}	{NA}	{NA}	{NA}	{JN600105.1; Seriatopora hystrix/Symbiodinium mixed library clone ShD_I93 mRNA sequence}	{NA}
transcript_HQ_E1_1_transcript21764/f2p0/1096	{OLP89275.1; Lysophosphatidic acid phosphatase type 6 [Symbiodinium microadriaticum]}	{sp|Q0P5F0|PPAL_BOVIN; Lysosomal acid phosphatase OS=Bos taurus GN=ACP2 PE=2 SV=1}	{sre:PTSG_09668; K14395 ACP6 lysophosphatidic acid phosphatase type 6 3.1.3.2 -}	{NA}	{NA}	{NA}	{NA}
transcript_HQ_E1_1_transcript21820/f2p0/1094	{ABL96301.1; Bacl-2 [Symbiodinium sp. C3]}	{NA}	{smin:v1.2.000807.t1; - - - - -; smin:v1.2.000807.t1; - - - - -}	{NA}	{NA}	{EF152772.1; Symbiodinium sp. C3 Bacl-2 mRNA, complete cds}	{NA}
transcript_HQ_E1_1_transcript21884/f3p0/1083	{OLP91764.1; hypothetical protein AK812_SmicGene26485 [Symbiodinium microadriaticum]}	{NA}	{smin:v1.2.006750.t2; - - - - -; smin:v1.2.006750.t2; - - - - -}	{NA}	{GO:0006744; ubiquinone biosynthetic process; biological_process GO:0055114; oxidation-reduction process; biological_process}	{NA}	{PF03232:Ubiquinone biosynthesis protein COQ7}
transcript_HQ_E1_1_transcript21957/f3p0/1087	{OLP85180.1; putative peptidase C1-like protein [Symbiodinium microadriaticum]}	{sp|Q5UQE9|YL477_MIMIV; Uncharacterized peptidase C1-like protein L477 OS=Acanthamoeba polyphaga mimivirus GN=MIMI_L477 PE=3 SV=1}	{smin:v1.2.008752.t1; - - - - -; smin:v1.2.008752.t1; - - - - -}	{Hs4503151; KOG1543 Cysteine proteinase Cathepsin L O Posttranslational modification, protein turnover, chaperones ;}	{GO:0006508; proteolysis; biological_process GO:0004197; cysteine-type endopeptidase activity; molecular_function GO:0008234; cysteine-type peptidase activity; molecular_function}	{KC943873.1; Symbiodinium kawagutii strain CCMP2468 clone SymkaFL1061064217003(5'-), partial sequence}	{PF03051:Peptidase C1-like family PF00112:Papain family cysteine protease}
transcript_HQ_E1_1_transcript21997/f2p0/1077	{OLQ03971.1; hypothetical protein AK812_SmicGene12987 [Symbiodinium microadriaticum]}	{NA}	{mpp:MICPUCDRAFT_41142; K03098 APOD apolipoprotein D and lipocalin family protein - -}	{NA}	{GO:0030682; evasion or tolerance of host defense response; biological_process}	{NA}	{PF03973:Triabin}
transcript_HQ_E1_1_transcript21998/f2p0/1074	{BAE79387.1; actin [Symbiodinium sp. CS-156]}	{sp|P53476|ACT_TOXGO; Actin OS=Toxoplasma gondii GN=ACT1 PE=3 SV=1}	{aaf:AURANDRAFT_60226; K05692 ACTB_G1 actin beta/gamma 1 - ko04015; Environmental Information Processing; Signal transduction; Rap1 signaling pathway | ko04390; Environmental Information Processing; Signal transduction; Hippo signaling pathway | ko04391; Environmental Information Processing; Signal transduction; Hippo signaling pathway - fly | ko04145; Cellular Processes; Transport and catabolism…	{Hs4501887; KOG0676 Actin and related proteins Z Cytoskeleton ;}	{NA}	{DQ174766.1; Symbiodinium sp. clade C actin gene, complete cds}	{NA}
transcript_HQ_E1_1_transcript22089/f2p0/1071	{OLP80993.1; Polyadenylate-binding protein-interacting protein 4 [Symbiodinium microadriaticum]}	{NA}	{NA}	{NA}	{GO:0005515; protein binding; molecular_function}	{NA}	{PF00515:Tetratricopeptide repeat PF13181:Tetratricopeptide repeat}
transcript_HQ_E1_1_transcript22192/f3p0/1059	{OLQ14198.1; putative methyltransferase TARBP1 [Symbiodinium microadriaticum]}	{NA}	{smin:v1.2.004284.t1; K17592 SACS sacsin - -; smin:v1.2.004284.t1; K17592 SACS sacsin - -}	{NA}	{NA}	{NA}	{NA}
transcript_HQ_E1_1_transcript2221/f11p0/3076	{XP_015757613.1; PREDICTED: uncharacterized protein LOC107337015 [Acropora digitifera]}	{NA}	{adf:107337015; - - - - -}	{NA}	{GO:0008289; lipid binding; molecular_function}	{JN600239.1; Seriatopora hystrix/Symbiodinium mixed library clone ShD_G40 mRNA sequence}	{PF01852:START domain}
transcript_HQ_E1_1_transcript22251/f3p0/1050	{OLP94829.1; Protein terminal ear1-like [Symbiodinium microadriaticum]}	{sp|P08965|MEI2_SCHPO; Meiosis protein mei2 OS=Schizosaccharomyces pombe (strain 972 / ATCC 24843) GN=mei2 PE=1 SV=1}	{smin:v1.2.002412.t1; - - - - -; smin:v1.2.002412.t1; - - - - -}	{SPAC27D7.03c; KOG4660 Protein Mei2, essential for commitment to meiosis, and related proteins D Cell cycle control, cell division, chromosome partitioning ;}	{GO:0003676; nucleic acid binding; molecular_function}	{DQ482998.1; Symbiodinium sp. clade C3 from Acropora aspera RNA binding protein-like mRNA sequence}	{PF00076:RNA recognition motif. (a.k.a. RRM, RBD, or RNP domain)}
transcript_HQ_E1_1_transcript22294/f2p0/1050	{NA}	{NA}	{NA}	{NA}	{NA}	{JN600105.1; Seriatopora hystrix/Symbiodinium mixed library clone ShD_I93 mRNA sequence}	{NA}
transcript_HQ_E1_1_transcript22499/f7p0/1031	{NA}	{NA}	{NA}	{NA}	{GO:0003677; DNA binding; molecular_function}	{JN600042.1; Seriatopora hystrix/Symbiodinium mixed library clone ShD_D01 mRNA sequence}	{PF02178:AT hook motif}
transcript_HQ_E1_1_transcript22519/f2p0/1040	{NA}	{NA}	{smin:v1.2.004779.t1; - - - - -; smin:v1.2.004779.t1; - - - - -}	{NA}	{NA}	{JN600040.1; Seriatopora hystrix/Symbiodinium mixed library clone ShD_C71 mRNA sequence}	{NA}
transcript_HQ_E1_1_transcript22681/f4p0/967	{XP_001638774.1; predicted protein [Nematostella vectensis]}	{NA}	{csg:Cylst_6675; - - - - -}	{NA}	{NA}	{JN600141.1; Seriatopora hystrix/Symbiodinium mixed library clone ShD_C26 mRNA sequence}	{NA}
transcript_HQ_E1_1_transcript22725/f2p0/985	{CBI83412.1; light-harvesting protein, partial [Symbiodinium sp. C3]}	{sp|Q40297|FCPA_MACPY; Fucoxanthin-chlorophyll a-c binding protein A, chloroplastic OS=Macrocystis pyrifera GN=FCPA PE=2 SV=1}	{smin:v1.2.008549.t1; - - - - -; smin:v1.2.008549.t1; - - - - -}	{NA}	{NA}	{FN646414.2; Symbiodinium sp. clade C3 partial mRNA for light-harvesting protein (acpPCSym_4 gene)}	{NA}
transcript_HQ_E1_1_transcript22771/f3p0/995	{XP_015761794.1; PREDICTED: uncharacterized protein LOC107340910 [Acropora digitifera]}	{NA}	{NA}	{NA}	{NA}	{JN600218.1; Seriatopora hystrix/Symbiodinium mixed library clone ShD_J53 mRNA sequence}	{NA}
transcript_HQ_E1_1_transcript22787/f3p0/999	{OLP84332.1; Brefeldin A-inhibited guanine nucleotide-exchange protein 2 [Symbiodinium microadriaticum]}	{NA}	{smin:v1.2.000129.t1; - - - - -; smin:v1.2.000129.t1; - - - - -}	{NA}	{NA}	{KC943689.1; Symbiodinium kawagutii strain CCMP2468 clone SymkaFL1061064217269(5'-), partial sequence}	{NA}
transcript_HQ_E1_1_transcript22814/f5p0/1000	{XP_015761794.1; PREDICTED: uncharacterized protein LOC107340910 [Acropora digitifera]}	{NA}	{NA}	{NA}	{NA}	{JN600218.1; Seriatopora hystrix/Symbiodinium mixed library clone ShD_J53 mRNA sequence}	{NA}
transcript_HQ_E1_1_transcript22825/f2p0/997	{ABA28990.1; Dna J-like protein 2, partial [Symbiodinium sp. C3]}	{NA}	{tps:THAPSDRAFT_5647; - - - - -}	{NA}	{GO:0008134; transcription factor binding; molecular_function GO:0019904; protein domain specific binding; molecular_function}	{DQ144981.1; Symbiodinium sp. C3 Dna J-like protein 2 mRNA, partial cds}	{PF08430:Forkhead N-terminal region}
transcript_HQ_E1_1_transcript22839/f2p0/993	{OLP78172.1; hypothetical protein AK812_SmicGene41685 [Symbiodinium microadriaticum]}	{NA}	{NA}	{NA}	{NA}	{NA}	{NA}
transcript_HQ_E1_1_transcript2287/f9p0/2753	{XP_015752882.1; PREDICTED: growth factor receptor-bound protein 2-like [Acropora digitifera]}	{sp|P62993|GRB2_HUMAN; Growth factor receptor-bound protein 2 OS=Homo sapiens GN=GRB2 PE=1 SV=1}	{adf:107332660; K04364 GRB2 growth factor receptor-binding protein 2 - ko04014; Environmental Information Processing; Signal transduction; Ras signaling pathway | ko04010; Environmental Information Processing; Signal transduction; MAPK signaling pathway | ko04013; Environmental Information Processing; Signal transduction; MAPK signaling pathway - fly | ko04012; Environmental Information Processin…	{Hs4504111; KOG3601 Adaptor protein GRB2, contains SH2 and SH3 domains T Signal transduction mechanisms ;}	{GO:0005515; protein binding; molecular_function}	{JN600065.1; Seriatopora hystrix/Symbiodinium mixed library clone ShD_F40 mRNA sequence}	{PF14604:Variant SH3 domain PF00018:SH3 domain}
transcript_HQ_E1_1_transcript22974/f3p0/981	{AAP83170.1; glyceraldehyde-3-phosphate dehydrogenase [Symbiodinium muscatinei]}	{sp|O09452|G3PA_GUITH; Glyceraldehyde-3-phosphate dehydrogenase, chloroplastic OS=Guillardia theta GN=GAPC1 PE=2 SV=1}	{aaf:AURANDRAFT_36610; K00134 GAPDH, gapA glyceraldehyde 3-phosphate dehydrogenase 1.2.1.12 ko01200; Metabolism; Global and overview maps; Carbon metabolism | ko01230; Metabolism; Global and overview maps; Biosynthesis of amino acids | ko00010; Metabolism; Carbohydrate metabolism; Glycolysis / Gluconeogenesis | ko00710; Metabolism; Energy metabolism; Carbon fixation in photosynthetic organisms | …	{At1g79530; KOG0657 Glyceraldehyde 3-phosphate dehydrogenase G Carbohydrate transport and metabolism ;}	{GO:0016620; oxidoreductase activity, acting on the aldehyde or oxo group of donors, NAD or NADP as acceptor; molecular_function GO:0055114; oxidation-reduction process; biological_process}	{AY314973.1; Symbiodinium muscatinei glyceraldehyde-3-phosphate dehydrogenase (smgap1) mRNA, complete cds; nuclear gene encoding chloroplast product}	{PF00044:Glyceraldehyde 3-phosphate dehydrogenase, NAD binding domain PF02800:Glyceraldehyde 3-phosphate dehydrogenase, C-terminal domain}
transcript_HQ_E1_1_transcript23098/f2p0/965	{OLQ01253.1; hypothetical protein AK812_SmicGene16003 [Symbiodinium microadriaticum]}	{NA}	{smin:v1.2.006408.t1; - - - - -; smin:v1.2.006408.t1; - - - - -}	{NA}	{NA}	{NA}	{NA}
transcript_HQ_E1_1_transcript23153/f5p0/959	{XP_015754584.1; PREDICTED: uncharacterized protein LOC107334177 isoform X1 [Acropora digitifera]}	{NA}	{adf:107334177; - - - - -}	{NA}	{NA}	{JN600226.1; Seriatopora hystrix/Symbiodinium mixed library clone ShD_J98 mRNA sequence}	{NA}
transcript_HQ_E1_1_transcript2325/f4p0/3033	{KXJ27388.1; Xylulose kinase [Exaiptasia pallida]}	{sp|Q3MIF4|XYLB_RAT; Xylulose kinase OS=Rattus norvegicus GN=Xylb PE=2 SV=1}	{fab:101820122; K00854 xylB, XYLB xylulokinase 2.7.1.17 ko00040; Metabolism; Carbohydrate metabolism; Pentose and glucuronate interconversions}	{Hs18860918; KOG2531 Sugar (pentulose and hexulose) kinases G Carbohydrate transport and metabolism ;}	{GO:0016773; phosphotransferase activity, alcohol group as acceptor; molecular_function GO:0005975; carbohydrate metabolic process; biological_process}	{JN600003.1; Seriatopora hystrix/Symbiodinium mixed library clone ShD_A100 mRNA sequence}	{PF00370:FGGY family of carbohydrate kinases, N-terminal domain PF02782:FGGY family of carbohydrate kinases, C-terminal domain}
transcript_HQ_E1_1_transcript23275/f2p0/931	{ABL96301.1; Bacl-2 [Symbiodinium sp. C3]}	{NA}	{smin:v1.2.000807.t1; - - - - -; smin:v1.2.000807.t1; - - - - -}	{NA}	{NA}	{EF152772.1; Symbiodinium sp. C3 Bacl-2 mRNA, complete cds}	{NA}
transcript_HQ_E1_1_transcript23331/f17p0/891	{XP_015776879.1; PREDICTED: L-rhamnose mutarotase-like [Acropora digitifera]}	{sp|A6KWR4|RHAM_BACV8; L-rhamnose mutarotase OS=Bacteroides vulgatus (strain ATCC 8482 / DSM 1447 / JCM 5826 / NBRC 14291 / NCTC 11154) GN=rhaM PE=3 SV=1}	{nve:NEMVE_v1g238702; - - - - -}	{NA}	{GO:0005737; cytoplasm; cellular_component GO:0016857; racemase and epimerase activity, acting on carbohydrates and derivatives; molecular_function}	{JN600181.1; Seriatopora hystrix/Symbiodinium mixed library clone ShD_F95 mRNA sequence}	{PF05336:Domain of unknown function (DUF718)}
transcript_HQ_E1_1_transcript23348/f130p0/790	{XP_001634675.1; predicted protein [Nematostella vectensis]}	{sp|Q66I68|CNFN_DANRE; Cornifelin homolog OS=Danio rerio GN=cnfn PE=3 SV=1}	{mze:101480873; - - - - -}	{NA}	{NA}	{JN600243.1; Seriatopora hystrix/Symbiodinium mixed library clone ShD_B83 mRNA sequence}	{NA}
transcript_HQ_E1_1_transcript2342/f39p0/2927	{XP_015773525.1; PREDICTED: uncharacterized protein LOC107351730 [Acropora digitifera]}	{sp|Q9C0D7|ZC12C_HUMAN; Probable ribonuclease ZC3H12C OS=Homo sapiens GN=ZC3H12C PE=1 SV=2}	{nve:NEMVE_v1g24917; K18668 ZC3H12, MCPIP ribonuclease ZC3H12 3.1.-.- -}	{Hs18604558; KOG3777 Uncharacterized conserved protein S Function unknown ;}	{GO:0006281; DNA repair; biological_process GO:0003723; RNA binding; molecular_function GO:0005524; ATP binding; molecular_function GO:0006310; DNA recombination; biological_process GO:0009378; four-way junction helicase activity; molecular_function GO:0046872; metal ion binding; molecular_function GO:0009379; Holliday junction helicase complex; cellular_component}	{JN600210.1; Seriatopora hystrix/Symbiodinium mixed library clone ShD_I61 mRNA sequence}	{PF07499:RuvA, C-terminal domain PF00642:Zinc finger C-x8-C-x5-C-x3-H type (and similar) PF00013:KH domain}
transcript_HQ_E1_1_transcript23422/f2p0/915	{XP_015771281.1; PREDICTED: uncharacterized protein LOC107349618 [Acropora digitifera]}	{NA}	{adf:107332949; - - - - -}	{NA}	{GO:0016032; NA}	{AY397776.1; Symbiodinium sp. ex Pocillopora verrucosa microsatellite PV1 sequence}	{PF04508:Viral A-type inclusion protein repeat }
transcript_HQ_E1_1_transcript23430/f5p0/916	{XP_015753225.1; PREDICTED: U6 snRNA-associated Sm-like protein LSm2 isoform X2 [Acropora digitifera]}	{sp|O35900|LSM2_MOUSE; U6 snRNA-associated Sm-like protein LSm2 OS=Mus musculus GN=Lsm2 PE=1 SV=1}	{aqu:100636659; K12621 LSM2 U6 snRNA-associated Sm-like protein LSm2 - ko03040; Genetic Information Processing; Transcription; Spliceosome | ko03018; Genetic Information Processing; Folding, sorting and degradation; RNA degradation}	{7294589; KOG3448 Predicted snRNP core protein A RNA processing and modification ;}	{NA}	{JN600003.1; Seriatopora hystrix/Symbiodinium mixed library clone ShD_A100 mRNA sequence}	{NA}
transcript_HQ_E1_1_transcript23469/f2p0/909	{OLP82199.1; Phosphoribosylformylglycinamidine cyclo-ligase, partial [Symbiodinium microadriaticum]}	{sp|Q54TR5|ABKB_DICDI; Probable serine/threonine-protein kinase abkB OS=Dictyostelium discoideum GN=abkB PE=3 SV=1}	{smin:v1.2.003817.t1; - - - - -; smin:v1.2.003817.t1; - - - - -}	{At2g40090; KOG1235 Predicted unusual protein kinase R General function prediction only ;}	{NA}	{NA}	{NA}
transcript_HQ_E1_1_transcript23528/f6p0/915	{XP_015769420.1; PREDICTED: uncharacterized protein LOC107347941 [Acropora digitifera]}	{NA}	{NA}	{NA}	{NA}	{JN600235.1; Seriatopora hystrix/Symbiodinium mixed library clone ShD_J54 mRNA sequence}	{NA}
transcript_HQ_E1_1_transcript23822/f2p0/870	{NA}	{NA}	{NA}	{NA}	{NA}	{JN600097.1; Seriatopora hystrix/Symbiodinium mixed library clone ShD_I48 mRNA sequence}	{NA}
transcript_HQ_E1_1_transcript23971/f2p0/821	{NA}	{NA}	{NA}	{NA}	{NA}	{HG515027.1; Symbiodinium sp. C3 chloroplast partial 16S rRNA gene, isolated from Agaricia sp}	{NA}
transcript_HQ_E1_1_transcript2416/f2p0/3031	{OLP77318.1; Ankyrin repeat domain-containing protein 50 [Symbiodinium microadriaticum]}	{sp|Q40300|FCPF_MACPY; Fucoxanthin-chlorophyll a-c binding protein F, chloroplastic (Fragment) OS=Macrocystis pyrifera GN=FCPF PE=2 SV=1}	{smin:v1.2.006873.t1; - - - - -; smin:v1.2.006873.t1; - - - - -}	{NA}	{NA}	{FN646418.2; Symbiodinium sp. clade C3 partial mRNA for light-harvesting protein (acpPCSym_10 gene)}	{NA}
transcript_HQ_E1_1_transcript2426/f3p0/2992	{XP_015757582.1; PREDICTED: mucin-like protein [Acropora digitifera]}	{sp|B3EWY9|MLP_ACRMI; Mucin-like protein (Fragment) OS=Acropora millepora PE=1 SV=1}	{adf:107336990; - - - - -}	{Hs4557731; KOG1217 Fibrillins and related proteins containing Ca2+-binding EGF-like domains T Signal transduction mechanisms ;}	{GO:0000746; conjugation; biological_process GO:0005509; calcium ion binding; molecular_function GO:0005515; protein binding; molecular_function}	{JN600161.1; Seriatopora hystrix/Symbiodinium mixed library clone ShD_D79 mRNA sequence}	{PF05309:TraE protein PF00008:EGF-like domain PF07645:Calcium-binding EGF domain}
transcript_HQ_E1_1_transcript24320/f2p0/749	{KXJ13301.1; hypothetical protein AC249_AIPGENE18859 [Exaiptasia pallida]}	{NA}	{NA}	{NA}	{NA}	{JN600132.1; Seriatopora hystrix/Symbiodinium mixed library clone ShD_B68 mRNA sequence}	{NA}
transcript_HQ_E1_1_transcript24360/f2p0/742	{OLQ15266.1; Nitrilase [Symbiodinium microadriaticum]}	{NA}	{NA}	{NA}	{NA}	{NA}	{NA}
transcript_HQ_E1_1_transcript24405/f6p0/725	{XP_015754464.1; PREDICTED: enhancer of rudimentary homolog isoform X1 [Acropora digitifera]}	{sp|Q93104|ERH_AEDAE; Enhancer of rudimentary homolog OS=Aedes aegypti PE=3 SV=1}	{adf:107334079; - - - - -}	{Hs4758302; KOG1766 Enhancer of rudimentary R General function prediction only ;}	{GO:0045747; positive regulation of Notch signaling pathway; biological_process GO:0006221; pyrimidine nucleotide biosynthetic process; biological_process GO:0007049; cell cycle; biological_process}	{JN600240.1; Seriatopora hystrix/Symbiodinium mixed library clone ShD_A05 mRNA sequence}	{PF01133:Enhancer of rudimentary}
transcript_HQ_E1_1_transcript24444/f3p0/725	{BAS21363.1; cytochrome oxidase subunit 3 (mitochondrion) [Symbiodinium minutum]}	{NA}	{NA}	{NA}	{GO:0015002; heme-copper terminal oxidase activity; molecular_function GO:0016020; membrane; cellular_component}	{LC002802.1; Symbiodinium minutum mitochondrial cox3, cob genes for cytochrome oxidase subunit 3, cytochrome b, complete cds, strain: Mf 1.05b.01}	{PF00510:Cytochrome c oxidase subunit III}
transcript_HQ_E1_1_transcript24451/f3p0/713	{XP_015754464.1; PREDICTED: enhancer of rudimentary homolog isoform X1 [Acropora digitifera]}	{sp|Q93104|ERH_AEDAE; Enhancer of rudimentary homolog OS=Aedes aegypti PE=3 SV=1}	{adf:107334079; - - - - -}	{Hs4758302; KOG1766 Enhancer of rudimentary R General function prediction only ;}	{GO:0006221; pyrimidine nucleotide biosynthetic process; biological_process GO:0045747; positive regulation of Notch signaling pathway; biological_process GO:0007049; cell cycle; biological_process}	{JN600240.1; Seriatopora hystrix/Symbiodinium mixed library clone ShD_A05 mRNA sequence}	{PF01133:Enhancer of rudimentary}
transcript_HQ_E1_1_transcript24498/f13p0/651	{NA}	{NA}	{NA}	{NA}	{NA}	{JN600097.1; Seriatopora hystrix/Symbiodinium mixed library clone ShD_I48 mRNA sequence}	{NA}
transcript_HQ_E1_1_transcript24605/f2p0/643	{NA}	{NA}	{NA}	{NA}	{GO:0005634; nucleus; cellular_component GO:0006355; regulation of transcription, DNA-dependent; biological_process}	{JN600208.1; Seriatopora hystrix/Symbiodinium mixed library clone ShD_I52 mRNA sequence}	{PF04487:CITED}
transcript_HQ_E1_1_transcript24696/f3p0/587	{NA}	{NA}	{NA}	{NA}	{NA}	{JN600125.1; Seriatopora hystrix/Symbiodinium mixed library clone ShD_A95 mRNA sequence}	{NA}
transcript_HQ_E1_1_transcript24785/f3p0/534	{WP_002578366.1; hypothetical protein [[Clostridium] bolteae]}	{NA}	{cvr:CHLNCDRAFT_52582; - - - - -}	{NA}	{GO:0005634; nucleus; cellular_component GO:0015643; toxin binding; molecular_function GO:0003677; DNA binding; molecular_function GO:0006355; regulation of transcription, DNA-dependent; biological_process GO:0019028; viral capsid; cellular_component GO:0005198; NA}	{JN600000.1; Seriatopora hystrix/Symbiodinium mixed library clone ShD_B53 mRNA sequence}	{PF01320:Colicin immunity protein / pyocin immunity protein PF02337:Retroviral GAG p10 protein PF03131:bZIP Maf transcription factor}
transcript_HQ_E1_1_transcript24823/f4p0/472	{NA}	{NA}	{NA}	{NA}	{NA}	{JN600140.1; Seriatopora hystrix/Symbiodinium mixed library clone ShD_C17 mRNA sequence}	{NA}
transcript_HQ_E1_1_transcript2555/f2p0/2971	{XP_012269140.1; PREDICTED: uncharacterized protein LOC105693657 isoform X5 [Athalia rosae]}	{sp|O60504|VINEX_HUMAN; Vinexin OS=Homo sapiens GN=SORBS3 PE=1 SV=2}	{ame:409655; - - - - -}	{7303765; KOG4225 Sorbin and SH3 domain-containing protein T Signal transduction mechanisms ;}	{GO:0005515; protein binding; molecular_function GO:0003677; DNA binding; molecular_function}	{JN600244.1; Seriatopora hystrix/Symbiodinium mixed library clone ShD_D06 mRNA sequence}	{PF04014:Antidote-toxin recognition MazE, bacterial antitoxin PF00018:SH3 domain PF14604:Variant SH3 domain}
transcript_HQ_E1_1_transcript256/f5p0/4522	{XP_019643298.1; PREDICTED: LOW QUALITY PROTEIN: tenascin-X-like [Branchiostoma belcheri]}	{sp|Q58EX2|SDK2_HUMAN; Protein sidekick-2 OS=Homo sapiens GN=SDK2 PE=1 SV=3}	{cin:445662; K16910 PTPRQ receptor-type tyrosine-protein phosphatase Q 3.1.3.48 -}	{Hs21735577; KOG3510 FOG: Immunoglobulin C-2 Type/fibronectin type III domains T Signal transduction mechanisms ;}	{GO:0005515; protein binding; molecular_function GO:0003993; acid phosphatase activity; molecular_function GO:0046872; metal ion binding; molecular_function}	{JN600129.1; Seriatopora hystrix/Symbiodinium mixed library clone ShD_B22 mRNA sequence}	{PF16656:Purple acid Phosphatase, N-terminal domain PF01108:Tissue factor PF00041:Fibronectin type III domain}
transcript_HQ_E1_1_transcript2838/f2p0/2891	{OLP86534.1; Nitrate reductase [NADH] [Symbiodinium microadriaticum]}	{sp|P36841|NIA_VOLCA; Nitrate reductase [NADH] OS=Volvox carteri GN=NITA PE=2 SV=1}	{vcn:VOLCADRAFT_76569; K10534 NR nitrate reductase (NAD(P)H) [EC:1.7.1.1 1.7.1.2 1.7.1.3] 1.7.1.1,1.7.1.2,1.7.1.3 ko00910; Metabolism; Energy metabolism; Nitrogen metabolism}	{At1g37130_1; KOG0535 Sulfite oxidase, molybdopterin-binding component C Energy production and conversion ;}	{GO:0055114; oxidation-reduction process; biological_process GO:0016491; oxidoreductase activity; molecular_function GO:0030151; molybdenum ion binding; molecular_function GO:0042128; nitrate assimilation; biological_process}	{DQ482994.1; Symbiodinium sp. clade C3 from Acropora aspera nitrate reductase-like mRNA sequence}	{PF00175:Oxidoreductase NAD-binding domain PF00174:Oxidoreductase molybdopterin binding domain PF08030:Ferric reductase NAD binding domain PF03404:Mo-co oxidoreductase dimerisation domain}
transcript_HQ_E1_1_transcript2899/f2p0/2888	{OLP88546.1; Sulfite reductase [NADPH] hemoprotein beta-component [Symbiodinium microadriaticum]}	{sp|Q1K9C2|MET5_SCHPO; Sulfite reductase [NADPH] subunit beta OS=Schizosaccharomyces pombe (strain 972 / ATCC 24843) GN=sir1 PE=3 SV=1}	{cthr:CTHT_0039450; K00381 cysI sulfite reductase (NADPH) hemoprotein beta-component 1.8.1.2 ko00920; Metabolism; Energy metabolism; Sulfur metabolism; cthr:CTHT_0039450; K00381 cysI sulfite reductase (NADPH) hemoprotein beta-component 1.8.1.2 ko00920; Metabolism; Energy metabolism; Sulfur metabolism}	{SPAC10F6.01c; KOG0560 Sulfite reductase (ferredoxin) P Inorganic ion transport and metabolism ;}	{GO:0016114; terpenoid biosynthetic process; biological_process GO:0055114; oxidation-reduction process; biological_process GO:0046429; 4-hydroxy-3-methylbut-2-en-1-yl diphosphate synthase activity; molecular_function GO:0016491; oxidoreductase activity; molecular_function GO:0051536; iron-sulfur cluster binding; molecular_function GO:0020037; heme binding; molecular_function GO:0010181; FMN bind…	{NA}	{PF00258:Flavodoxin PF03460:Nitrite/Sulfite reductase ferredoxin-like half domain PF04551:GcpE protein PF01077:Nitrite and sulphite reductase 4Fe-4S domain}
transcript_HQ_E1_1_transcript296/f2p0/4422	{XP_015751166.1; PREDICTED: uncharacterized protein LOC107331131 isoform X1 [Acropora digitifera]}	{sp|Q96PN7|TREF1_HUMAN; Transcriptional-regulating factor 1 OS=Homo sapiens GN=TRERF1 PE=1 SV=1}	{adf:107331131; K11584 PPP2R5 serine/threonine-protein phosphatase 2A regulatory subunit B' - ko03015; Genetic Information Processing; Translation; mRNA surveillance pathway | ko04071; Environmental Information Processing; Signal transduction; Sphingolipid signaling pathway | ko04151; Environmental Information Processing; Signal transduction; PI3K-Akt signaling pathway | ko04152; Environmental In…	{Hs15812224; KOG4167 Predicted DNA-binding protein, contains SANT and ELM2 domains K Transcription ;}	{GO:0046872; metal ion binding; molecular_function}	{JN600107.1; Seriatopora hystrix/Symbiodinium mixed library clone ShD_J20 mRNA sequence}	{PF13465:Zinc-finger double domain PF00096:Zinc finger, C2H2 type PF13912:C2H2-type zinc finger}
transcript_HQ_E1_1_transcript2976/f2p0/2845	{XP_015773525.1; PREDICTED: uncharacterized protein LOC107351730 [Acropora digitifera]}	{sp|Q9C0D7|ZC12C_HUMAN; Probable ribonuclease ZC3H12C OS=Homo sapiens GN=ZC3H12C PE=1 SV=2}	{nve:NEMVE_v1g24917; K18668 ZC3H12, MCPIP ribonuclease ZC3H12 3.1.-.- -}	{Hs18604558; KOG3777 Uncharacterized conserved protein S Function unknown ;}	{GO:0009378; four-way junction helicase activity; molecular_function GO:0006310; DNA recombination; biological_process GO:0003723; RNA binding; molecular_function GO:0005524; ATP binding; molecular_function GO:0006281; DNA repair; biological_process GO:0009379; Holliday junction helicase complex; cellular_component GO:0046872; metal ion binding; molecular_function}	{JN600210.1; Seriatopora hystrix/Symbiodinium mixed library clone ShD_I61 mRNA sequence}	{PF07499:RuvA, C-terminal domain PF00013:KH domain PF00642:Zinc finger C-x8-C-x5-C-x3-H type (and similar)}
transcript_HQ_E1_1_transcript3032/f3p0/2894	{XP_015777635.1; PREDICTED: LOW QUALITY PROTEIN: putative glutamate synthase [NADPH] [Acropora digitifera]}	{sp|Q9LV03|GLUT1_ARATH; Glutamate synthase 1 [NADH], chloroplastic OS=Arabidopsis thaliana GN=GLT1 PE=1 SV=2}	{cqu:CpipJ_CPIJ007345; K00264 GLT1 glutamate synthase (NADPH/NADH) [EC:1.4.1.13 1.4.1.14] 1.4.1.13,1.4.1.14 ko01230; Metabolism; Global and overview maps; Biosynthesis of amino acids | ko00910; Metabolism; Energy metabolism; Nitrogen metabolism | ko00250; Metabolism; Amino acid metabolism; Alanine, aspartate and glutamate metabolism}	{At5g53460; KOG0399 Glutamate synthase E Amino acid transport and metabolism ;}	{GO:0003857; 3-hydroxyacyl-CoA dehydrogenase activity; molecular_function GO:0050660; flavin adenine dinucleotide binding; molecular_function GO:0008152; NA GO:0008033; tRNA processing; biological_process GO:0008677; 2-dehydropantoate 2-reductase activity; molecular_function GO:0071949; FAD binding; molecular_function GO:0051287; NAD binding; molecular_function GO:0043115; precorrin-2 dehydrogena…	{XM_019377783.1; PREDICTED: Nicotiana attenuata glutamate synthase 1 [NADH], chloroplastic (LOC109213942), transcript variant X2, mRNA}	{PF01134:Glucose inhibited division protein A PF07964:Rec10 / Red1 PF01494:FAD binding domain PF01493:GXGXG motif PF00743:Flavin-binding monooxygenase-like PF01593:Flavin containing amine oxidoreductase PF12831:FAD dependent oxidoreductase PF02737:3-hydroxyacyl-CoA dehydrogenase, NAD binding domain PF13241:Putative NAD(P)-binding PF02826:D-isomer specific 2-hydroxyacid dehydrogenase, NAD binding …
transcript_HQ_E1_1_transcript3048/f2p0/2861	{XP_015761819.1; PREDICTED: LOW QUALITY PROTEIN: lysine-specific demethylase 5A-like [Acropora digitifera]}	{sp|P29375|KDM5A_HUMAN; Lysine-specific demethylase 5A OS=Homo sapiens GN=KDM5A PE=1 SV=3}	{tca:103314648; K11446 KDM5, JARID1 histone demethylase JARID1 1.14.11.- -}	{Hs4826968; KOG1246 DNA-binding protein jumonji/RBP2/SMCY, contains JmjC domain R General function prediction only ;}	{GO:0035556; intracellular signal transduction; biological_process GO:0008270; zinc ion binding; molecular_function GO:0055114; oxidation-reduction process; biological_process GO:0005515; protein binding; molecular_function GO:0016706; oxidoreductase activity, acting on paired donors, with incorporation or reduction of molecular oxygen, 2-oxoglutarate as one donor, and incorporation of one atom e…	{JN600053.1; Seriatopora hystrix/Symbiodinium mixed library clone ShD_D89 mRNA sequence}	{PF00628:PHD-finger PF07496:CW-type Zinc Finger PF00130:Phorbol esters/diacylglycerol binding domain (C1 domain) PF08429:PLU-1-like protein}
transcript_HQ_E1_1_transcript3350/f6p0/2691	{XP_015767747.1; PREDICTED: synaptotagmin-14-like [Acropora digitifera]}	{sp|Q8NB59|SYT14_HUMAN; Synaptotagmin-14 OS=Homo sapiens GN=SYT14 PE=1 SV=2}	{nve:NEMVE_v1g179227; - - - - -}	{Hs22041054; KOG1028 Ca2+-dependent phospholipid-binding protein Synaptotagmin, required for synaptic vesicle and secretory granule exocytosis TU Signal transduction mechanisms ; Intracellular trafficking, secretion, and vesicular transport ;}	{GO:0005515; protein binding; molecular_function}	{JN600158.1; Seriatopora hystrix/Symbiodinium mixed library clone ShD_D65 mRNA sequence}	{PF00168:C2 domain}
transcript_HQ_E1_1_transcript3609/f4p0/2721	{OLP88541.1; Stress-activated protein kinase JNK [Symbiodinium microadriaticum]}	{NA}	{smin:v1.2.005105.t1; - - - - -; smin:v1.2.005105.t1; - - - - -}	{NA}	{GO:0006355; regulation of transcription, DNA-dependent; biological_process GO:0003677; DNA binding; molecular_function}	{EF138814.1; Symbiodinium sp. clade C3 unknown mRNA}	{PF00313:'Cold-shock' DNA-binding domain}
transcript_HQ_E1_1_transcript3710/f2p0/2704	{XP_015768770.1; PREDICTED: uncharacterized protein LOC107347394 [Acropora digitifera]}	{NA}	{NA}	{NA}	{NA}	{JN600113.1; Seriatopora hystrix/Symbiodinium mixed library clone ShD_J52 mRNA sequence}	{NA}
transcript_HQ_E1_1_transcript3720/f2p0/2721	{XP_015759912.1; PREDICTED: sterile alpha motif domain-containing protein 11-like [Acropora digitifera]}	{sp|Q96NU1|SAM11_HUMAN; Sterile alpha motif domain-containing protein 11 OS=Homo sapiens GN=SAMD11 PE=1 SV=3}	{chx:102169689; - - - - -}	{NA}	{GO:0005515; protein binding; molecular_function GO:0005634; nucleus; cellular_component GO:0043565; sequence-specific DNA binding; molecular_function}	{JN600101.1; Seriatopora hystrix/Symbiodinium mixed library clone ShD_I68 mRNA sequence}	{PF02198:Sterile alpha motif (SAM)/Pointed domain PF07647:SAM domain (Sterile alpha motif) PF00536:SAM domain (Sterile alpha motif)}
transcript_HQ_E1_1_transcript3812/f2p0/2680	{OLP76221.1; Linear gramicidin synthase subunit C, partial [Symbiodinium microadriaticum]}	{NA}	{maqu:Maq22A_c16280; - - - - -}	{NA}	{NA}	{JN600087.1; Seriatopora hystrix/Symbiodinium mixed library clone ShD_H26 mRNA sequence}	{NA}
transcript_HQ_E1_1_transcript3953/f3p0/2656	{KXJ28508.1; Organellar oligopeptidase A, chloroplastic/mitochondrial [Exaiptasia pallida]}	{sp|Q94AM1|OOPDA_ARATH; Organellar oligopeptidase A, chloroplastic/mitochondrial OS=Arabidopsis thaliana GN=OOP PE=1 SV=1}	{nve:NEMVE_v1g114762; K01414 prlC oligopeptidase A 3.4.24.70 -}	{At5g65620; KOG2089 Metalloendopeptidase family - saccharolysin & thimet oligopeptidase O Posttranslational modification, protein turnover, chaperones ;}	{GO:0006508; proteolysis; biological_process GO:0004222; metalloendopeptidase activity; molecular_function}	{NA}	{PF01432:Peptidase family M3}
transcript_HQ_E1_1_transcript4096/f2p0/2637	{XP_001633416.1; predicted protein [Nematostella vectensis]}	{sp|A7S4N4|SERIC_NEMVE; Probable serine incorporator OS=Nematostella vectensis GN=serinc PE=3 SV=1}	{bfo:BRAFLDRAFT_117027; - - - - -}	{Hs20551850; KOG2592 Tumor differentially expressed (TDE) protein S Function unknown ;}	{GO:0016020; membrane; cellular_component}	{JN600251.1; Seriatopora hystrix/Symbiodinium mixed library clone ShD_I53 mRNA sequence}	{PF03348:Serine incorporator (Serinc)}
transcript_HQ_E1_1_transcript4333/f2p0/2615	{OLP80980.1; Pyruvate, phosphate dikinase [Symbiodinium microadriaticum]}	{sp|Q59754|PPDK_RHIME; Pyruvate, phosphate dikinase OS=Rhizobium meliloti (strain 1021) GN=ppdK PE=3 SV=2}	{tmo:TMO_c0793; K01006 ppdK pyruvate, orthophosphate dikinase 2.7.9.1 ko01200; Metabolism; Global and overview maps; Carbon metabolism | ko00620; Metabolism; Carbohydrate metabolism; Pyruvate metabolism | ko00710; Metabolism; Energy metabolism; Carbon fixation in photosynthetic organisms | ko00720; Metabolism; Energy metabolism; Carbon fixation pathways in prokaryotes}	{NA}	{GO:0016301; kinase activity; molecular_function GO:0016772; transferase activity, transferring phosphorus-containing groups; molecular_function GO:0003677; DNA binding; molecular_function GO:0005524; ATP binding; molecular_function GO:0016310; phosphorylation; biological_process}	{CP003348.1; Desulfitobacterium dehalogenans ATCC 51507, complete genome}	{PF00633:Helix-hairpin-helix motif PF02896:PEP-utilising enzyme, TIM barrel domain PF00391:PEP-utilising enzyme, mobile domain PF01326:Pyruvate phosphate dikinase, PEP/pyruvate binding domain}
transcript_HQ_E1_1_transcript435/f2p0/4152	{XP_015772727.1; PREDICTED: protein NLRC3-like isoform X1 [Acropora digitifera]}	{sp|P59046|NAL12_HUMAN; NACHT, LRR and PYD domains-containing protein 12 OS=Homo sapiens GN=NLRP12 PE=1 SV=2}	{adf:107334676; - - - - -}	{NA}	{GO:0005524; ATP binding; molecular_function GO:0005515; protein binding; molecular_function GO:0030176; integral to endoplasmic reticulum membrane; cellular_component GO:0003724; RNA helicase activity; molecular_function GO:0045892; negative regulation of transcription, DNA-dependent; biological_process GO:0005737; cytoplasm; cellular_component GO:0003723; RNA binding; molecular_function GO:0051…	{JN600234.1; Seriatopora hystrix/Symbiodinium mixed library clone ShD_D35 mRNA sequence}	{PF06971:Putative DNA-binding protein N-terminus PF06682:SOCE-associated regulatory factor of calcium homoeostasis PF00004:ATPase family associated with various cellular activities (AAA) PF13516:Leucine Rich repeat PF00910:RNA helicase}
transcript_HQ_E1_1_transcript4378/f3p0/2592	{XP_015753758.1; PREDICTED: uncharacterized protein LOC107333455 [Acropora digitifera]}	{NA}	{adf:107333455; - - - - -}	{NA}	{NA}	{JN600165.1; Seriatopora hystrix/Symbiodinium mixed library clone ShD_D98 mRNA sequence}	{NA}
transcript_HQ_E1_1_transcript4447/f2p0/2575	{XP_015758654.1; PREDICTED: grpE protein homolog 1, mitochondrial-like [Acropora digitifera]}	{sp|Q5RA81|GRPE1_PONAB; GrpE protein homolog 1, mitochondrial OS=Pongo abelii GN=GRPEL1 PE=2 SV=1}	{adf:107337922; K03687 GRPE molecular chaperone GrpE - -}	{Hs18559169; KOG3003 Molecular chaperone of the GrpE family O Posttranslational modification, protein turnover, chaperones ;}	{GO:0000774; adenyl-nucleotide exchange factor activity; molecular_function GO:0006457; protein folding; biological_process GO:0042803; protein homodimerization activity; molecular_function GO:0051087; chaperone binding; molecular_function}	{JN600105.1; Seriatopora hystrix/Symbiodinium mixed library clone ShD_I93 mRNA sequence}	{PF01025:GrpE}
transcript_HQ_E1_1_transcript4541/f3p0/2521	{XP_015757965.1; PREDICTED: IST1 homolog [Acropora digitifera]}	{sp|Q9CX00|IST1_MOUSE; IST1 homolog OS=Mus musculus GN=Ist1 PE=1 SV=1}	{adf:107337345; K19476 IST1 vacuolar protein sorting-associated protein IST1 - ko04144; Cellular Processes; Transport and catabolism; Endocytosis}	{Hs22069058; KOG2027 Spindle pole body protein Z Cytoskeleton ;}	{GO:0015031; protein transport; biological_process}	{JN600155.1; Seriatopora hystrix/Symbiodinium mixed library clone ShD_D53 mRNA sequence}	{PF03398:Regulator of Vps4 activity in the MVB pathway}
transcript_HQ_E1_1_transcript4697/f4p0/2525	{XP_015772363.1; PREDICTED: uncharacterized protein LOC107350637 isoform X6 [Acropora digitifera]}	{NA}	{NA}	{NA}	{NA}	{JN600047.1; Seriatopora hystrix/Symbiodinium mixed library clone ShD_D43 mRNA sequence}	{NA}
transcript_HQ_E1_1_transcript4717/f2p0/2520	{OLP91131.1; Beta-adaptin-like protein C [Symbiodinium microadriaticum]}	{sp|Q9SUS3|APBLB_ARATH; Beta-adaptin-like protein B OS=Arabidopsis thaliana GN=BETAB-AD PE=1 SV=1}	{smin:v1.2.002881.t1; K12392 AP1B1 AP-1 complex subunit beta-1 - ko04142; Cellular Processes; Transport and catabolism; Lysosome; smin:v1.2.002881.t1; K12392 AP1B1 AP-1 complex subunit beta-1 - ko04142; Cellular Processes; Transport and catabolism; Lysosome}	{At4g11380; KOG1061 Vesicle coat complex AP-1/AP-2/AP-4, beta subunit U Intracellular trafficking, secretion, and vesicular transport ;}	{GO:0030131; clathrin adaptor complex; cellular_component GO:0006886; intracellular protein transport; biological_process GO:0005515; protein binding; molecular_function GO:0030117; membrane coat; cellular_component GO:0016192; vesicle-mediated transport; biological_process}	{KC938411.1; Symbiodinium kawagutii strain CCMP2468 clone SymkaFL1061064187664(5'-), partial sequence}	{PF02883:Adaptin C-terminal domain PF02985:HEAT repeat PF00514:Armadillo/beta-catenin-like repeat PF01602:Adaptin N terminal region PF09066:Beta2-adaptin appendage, C-terminal sub-domain}
transcript_HQ_E1_1_transcript4727/f3p0/2524	{KXJ16782.1; Uncharacterized protein C7orf72 [Exaiptasia pallida]}	{sp|A4D263|CG072_HUMAN; Uncharacterized protein C7orf72 OS=Homo sapiens GN=C7orf72 PE=4 SV=2}	{adf:107340127; - - - - -}	{NA}	{NA}	{JN600156.1; Seriatopora hystrix/Symbiodinium mixed library clone ShD_D54 mRNA sequence}	{NA}
transcript_HQ_E1_1_transcript4757/f3p0/2552	{OLP85737.1; Carbonic anhydrase 2 [Symbiodinium microadriaticum]}	{sp|P9WPJ8|MTCA2_MYCTO; Carbonic anhydrase 2 OS=Mycobacterium tuberculosis (strain CDC 1551 / Oshkosh) GN=mtcA2 PE=3 SV=1}	{dti:Desti_0504; K01673 cynT, can carbonic anhydrase 4.2.1.1 ko00910; Metabolism; Energy metabolism; Nitrogen metabolism}	{YNL036w; KOG1578 Predicted carbonic anhydrase involved in protection against oxidative damage P Inorganic ion transport and metabolism ;}	{GO:0005576; NA GO:0004089; carbonate dehydratase activity; molecular_function GO:0008270; zinc ion binding; molecular_function}	{NA}	{PF00484:Carbonic anhydrase PF07440:Caerin 1 protein}
transcript_HQ_E1_1_transcript4831/f3p0/2508	{OLQ00474.1; Carbonic anhydrase 2 [Symbiodinium microadriaticum]}	{sp|P9WPJ8|MTCA2_MYCTO; Carbonic anhydrase 2 OS=Mycobacterium tuberculosis (strain CDC 1551 / Oshkosh) GN=mtcA2 PE=3 SV=1}	{dvm:DvMF_2396; K01673 cynT, can carbonic anhydrase 4.2.1.1 ko00910; Metabolism; Energy metabolism; Nitrogen metabolism}	{At3g01500; KOG1578 Predicted carbonic anhydrase involved in protection against oxidative damage P Inorganic ion transport and metabolism ;}	{GO:0008270; zinc ion binding; molecular_function GO:0007155; cell adhesion; biological_process GO:0004089; carbonate dehydratase activity; molecular_function}	{FJ434905.1; Polarella glacialis clone PglSL-like13 trans-spliced leader sequence SL-like genes, partial sequence}	{PF00484:Carbonic anhydrase PF05720:Cell-cell adhesion domain}
transcript_HQ_E1_1_transcript4911/f2p0/2542	{OLP85737.1; Carbonic anhydrase 2 [Symbiodinium microadriaticum]}	{sp|P9WPJ8|MTCA2_MYCTO; Carbonic anhydrase 2 OS=Mycobacterium tuberculosis (strain CDC 1551 / Oshkosh) GN=mtcA2 PE=3 SV=1}	{dvm:DvMF_2396; K01673 cynT, can carbonic anhydrase 4.2.1.1 ko00910; Metabolism; Energy metabolism; Nitrogen metabolism}	{YNL036w; KOG1578 Predicted carbonic anhydrase involved in protection against oxidative damage P Inorganic ion transport and metabolism ;}	{GO:0008270; zinc ion binding; molecular_function GO:0004089; carbonate dehydratase activity; molecular_function}	{NA}	{PF00484:Carbonic anhydrase}
transcript_HQ_E1_1_transcript5005/f2p0/2483	{XP_015772363.1; PREDICTED: uncharacterized protein LOC107350637 isoform X6 [Acropora digitifera]}	{NA}	{NA}	{NA}	{NA}	{JN600047.1; Seriatopora hystrix/Symbiodinium mixed library clone ShD_D43 mRNA sequence}	{NA}
transcript_HQ_E1_1_transcript5006/f2p0/2477	{XP_015779993.1; PREDICTED: zinc finger protein ZIC 4-like [Acropora digitifera]}	{sp|A0JC51|ZIC4_XENLA; Zinc finger protein ZIC 4 OS=Xenopus laevis GN=zic4 PE=2 SV=1}	{cmk:103176938; K09225 ZIC4 zinc finger protein ZIC 4 - -}	{Hs4507971; KOG1721 FOG: Zn-finger R General function prediction only ;}	{GO:0046872; metal ion binding; molecular_function}	{JN600256.1; Seriatopora hystrix/Symbiodinium mixed library clone ShD_I54 mRNA sequence}	{PF13912:C2H2-type zinc finger PF13465:Zinc-finger double domain PF00096:Zinc finger, C2H2 type}
transcript_HQ_E1_1_transcript5040/f204p0/2320	{XP_015749263.1; PREDICTED: transcriptional regulator ERG-like [Acropora digitifera]}	{sp|P81270|ERG_MOUSE; Transcriptional regulator ERG OS=Mus musculus GN=Erg PE=1 SV=2}	{adf:107329041; K09435 ERG transcriptional regulator ERG - ko05202; Human Diseases; Cancers: Overview; Transcriptional misregulation in cancer}	{Hs4758300; KOG3806 Predicted transcription factor K Transcription ;}	{GO:0003700; sequence-specific DNA binding transcription factor activity; molecular_function GO:0006355; regulation of transcription, DNA-dependent; biological_process GO:0043565; sequence-specific DNA binding; molecular_function GO:0005634; nucleus; cellular_component}	{JN600237.1; Seriatopora hystrix/Symbiodinium mixed library clone ShD_I97 mRNA sequence}	{PF02198:Sterile alpha motif (SAM)/Pointed domain PF00447:HSF-type DNA-binding PF00178:Ets-domain}
transcript_HQ_E1_1_transcript5191/f2p0/2473	{XP_015767384.1; PREDICTED: uncharacterized protein LOC107346129 isoform X1 [Acropora digitifera]}	{NA}	{adf:107337109; - - - - -}	{NA}	{GO:0042981; regulation of apoptosis; biological_process GO:0005515; protein binding; molecular_function}	{JN600173.1; Seriatopora hystrix/Symbiodinium mixed library clone ShD_E55 mRNA sequence}	{PF01335:Death effector domain}
transcript_HQ_E1_1_transcript5310/f2p0/2451	{XP_015758313.1; PREDICTED: uncharacterized protein LOC107337622 isoform X1 [Acropora digitifera]}	{NA}	{adf:107337622; - - - - -}	{NA}	{GO:0005515; protein binding; molecular_function GO:0008270; zinc ion binding; molecular_function GO:0046872; metal ion binding; molecular_function}	{JN600124.1; Seriatopora hystrix/Symbiodinium mixed library clone ShD_A92 mRNA sequence}	{PF00097:Zinc finger, C3HC4 type (RING finger) PF13639:Ring finger domain PF14634:zinc-RING finger domain}
transcript_HQ_E1_1_transcript5318/f3p0/2435	{XP_015751651.1; PREDICTED: heat shock factor protein 1-like [Acropora digitifera]}	{sp|Q00613|HSF1_HUMAN; Heat shock factor protein 1 OS=Homo sapiens GN=HSF1 PE=1 SV=1}	{adf:107331557; K09414 HSF1 heat shock transcription factor 1 - ko04212; Organismal Systems; Aging; Longevity regulating pathway - worm | ko05134; Human Diseases; Infectious diseases: Bacterial; Legionellosis}	{Hs5031767; KOG0627 Heat shock transcription factor K Transcription ;}	{GO:0006355; regulation of transcription, DNA-dependent; biological_process GO:0003700; sequence-specific DNA binding transcription factor activity; molecular_function GO:0003677; DNA binding; molecular_function GO:0005634; nucleus; cellular_component GO:0006914; autophagy; biological_process GO:0043565; sequence-specific DNA binding; molecular_function}	{JN600231.1; Seriatopora hystrix/Symbiodinium mixed library clone ShD_B38 mRNA sequence}	{PF04111:Autophagy protein Apg6 PF06546:Vertebrate heat shock transcription factor PF00447:HSF-type DNA-binding}
transcript_HQ_E1_1_transcript5348/f3p0/2464	{XP_015768170.1; PREDICTED: uncharacterized protein LOC107346839 [Acropora digitifera]}	{NA}	{NA}	{NA}	{NA}	{JN600172.1; Seriatopora hystrix/Symbiodinium mixed library clone ShD_E54 mRNA sequence}	{NA}
transcript_HQ_E1_1_transcript5424/f2p0/2421	{XP_001630367.1; predicted protein [Nematostella vectensis]}	{sp|Q12923|PTN13_HUMAN; Tyrosine-protein phosphatase non-receptor type 13 OS=Homo sapiens GN=PTPN13 PE=1 SV=2}	{xla:443565; K02374 PTPN13, FAP-1 tyrosine-protein phosphatase non-receptor type 13 - ko04210; Cellular Processes; Cell growth and death; Apoptosis}	{Hs18375648; KOG0792 Protein tyrosine phosphatase PTPMEG, contains FERM domain T Signal transduction mechanisms ;}	{GO:0004725; protein tyrosine phosphatase activity; molecular_function GO:0006470; protein dephosphorylation; biological_process GO:0008138; protein tyrosine/serine/threonine phosphatase activity; molecular_function}	{JN600003.1; Seriatopora hystrix/Symbiodinium mixed library clone ShD_A100 mRNA sequence}	{PF00782:Dual specificity phosphatase, catalytic domain PF00102:Protein-tyrosine phosphatase}
transcript_HQ_E1_1_transcript5448/f2p0/2422	{NA}	{NA}	{NA}	{NA}	{GO:0005576; NA GO:0030414; peptidase inhibitor activity; molecular_function}	{JN600189.1; Seriatopora hystrix/Symbiodinium mixed library clone ShD_G77 mRNA sequence}	{PF00095:WAP-type (Whey Acidic Protein) 'four-disulfide core'}
transcript_HQ_E1_1_transcript5566/f2p0/2419	{XP_015768770.1; PREDICTED: uncharacterized protein LOC107347394 [Acropora digitifera]}	{NA}	{NA}	{NA}	{NA}	{JN600113.1; Seriatopora hystrix/Symbiodinium mixed library clone ShD_J52 mRNA sequence}	{NA}
transcript_HQ_E1_1_transcript5597/f2p0/2417	{OLP80145.1; DIS3-like exonuclease 2 [Symbiodinium microadriaticum]}	{sp|O14040|DI3L2_SCHPO; DIS3-like exonuclease 2 OS=Schizosaccharomyces pombe (strain 972 / ATCC 24843) GN=dis32 PE=1 SV=1}	{smin:v1.2.003432.t1; K18758 DIS3L2 DIS3-like exonuclease 2 3.1.13.- -; smin:v1.2.003432.t1; K18758 DIS3L2 DIS3-like exonuclease 2 3.1.13.- -}	{SPAC2C4.07c; KOG2102 Exosomal 3'-5' exoribonuclease complex, subunit Rrp44/Dis3 J Translation, ribosomal structure and biogenesis ;}	{NA}	{NA}	{NA}
transcript_HQ_E1_1_transcript5747/f18p0/2367	{KXJ23841.1; Heat shock factor protein 1 [Exaiptasia pallida]}	{sp|Q00613|HSF1_HUMAN; Heat shock factor protein 1 OS=Homo sapiens GN=HSF1 PE=1 SV=1}	{adf:107331557; K09414 HSF1 heat shock transcription factor 1 - ko04212; Organismal Systems; Aging; Longevity regulating pathway - worm | ko05134; Human Diseases; Infectious diseases: Bacterial; Legionellosis}	{Hs5031767; KOG0627 Heat shock transcription factor K Transcription ;}	{GO:0043565; sequence-specific DNA binding; molecular_function GO:0005634; nucleus; cellular_component GO:0006914; autophagy; biological_process GO:0003700; sequence-specific DNA binding transcription factor activity; molecular_function GO:0006355; regulation of transcription, DNA-dependent; biological_process}	{JN600231.1; Seriatopora hystrix/Symbiodinium mixed library clone ShD_B38 mRNA sequence}	{PF04111:Autophagy protein Apg6 PF00447:HSF-type DNA-binding}
transcript_HQ_E1_1_transcript5840/f5p0/2373	{XP_015764009.1; PREDICTED: cysteine and histidine-rich protein 1-like isoform X2 [Acropora digitifera]}	{sp|Q6GNX1|CYR1A_XENLA; Cysteine and histidine-rich protein 1-A OS=Xenopus laevis GN=cyhr1-a PE=2 SV=2}	{sko:100372774; - - - - -}	{7292301; KOG3002 Zn finger protein R General function prediction only ;}	{GO:0006511; ubiquitin-dependent protein catabolic process; biological_process GO:0007275; multicellular organismal development; biological_process GO:0046872; metal ion binding; molecular_function GO:0005515; protein binding; molecular_function GO:0008270; zinc ion binding; molecular_function GO:0005634; nucleus; cellular_component}	{NA}	{PF13639:Ring finger domain PF02176:TRAF-type zinc finger PF00097:Zinc finger, C3HC4 type (RING finger) PF03145:Seven in absentia protein family}
transcript_HQ_E1_1_transcript5876/f3p0/2359	{XP_015779554.1; PREDICTED: uncharacterized protein LOC107357427 [Acropora digitifera]}	{NA}	{NA}	{NA}	{NA}	{JN600010.1; Seriatopora hystrix/Symbiodinium mixed library clone ShD_A53 mRNA sequence}	{NA}
transcript_HQ_E1_1_transcript5902/f2p0/2363	{XP_015758314.1; PREDICTED: uncharacterized protein LOC107337622 isoform X2 [Acropora digitifera]}	{NA}	{adf:107337622; - - - - -}	{NA}	{GO:0000276; mitochondrial proton-transporting ATP synthase complex, coupling factor F(o); cellular_component GO:0015986; ATP synthesis coupled proton transport; biological_process}	{JN600124.1; Seriatopora hystrix/Symbiodinium mixed library clone ShD_A92 mRNA sequence}	{PF10775:ATP synthase complex subunit h}
transcript_HQ_E1_1_transcript5951/f12p0/2359	{XP_015758364.1; PREDICTED: TNF receptor-associated factor 3-like [Acropora digitifera]}	{sp|Q60803|TRAF3_MOUSE; TNF receptor-associated factor 3 OS=Mus musculus GN=Traf3 PE=1 SV=2}	{adf:107337666; K03174 TRAF3 TNF receptor-associated factor 3 - ko04064; Environmental Information Processing; Signal transduction; NF-kappa B signaling pathway | ko04668; Environmental Information Processing; Signal transduction; TNF signaling pathway | ko04620; Organismal Systems; Immune system; Toll-like receptor signaling pathway | ko04621; Organismal Systems; Immune system; NOD-like receptor…	{HsM4507679; KOG0297 TNF receptor-associated factor T Signal transduction mechanisms ;}	{GO:0046872; metal ion binding; molecular_function GO:0007275; multicellular organismal development; biological_process GO:0005815; microtubule organizing center; cellular_component GO:0008360; regulation of cell shape; biological_process GO:0005524; ATP binding; molecular_function GO:0005515; protein binding; molecular_function GO:0016818; hydrolase activity, acting on acid anhydrides, in phosph…	{JN600186.1; Seriatopora hystrix/Symbiodinium mixed library clone ShD_G28 mRNA sequence}	{PF00751:DM DNA binding domain PF03145:Seven in absentia protein family PF00097:Zinc finger, C3HC4 type (RING finger) PF14634:zinc-RING finger domain PF17121:Zinc finger, C3HC4 type (RING finger) PF11789:Zinc-finger of the MIZ type in Nse subunit PF07989:Centrosomin N-terminal motif 1 PF02176:TRAF-type zinc finger PF03285:Paralemmin PF16326:ABC transporter C-terminal domain PF08074:CHDCT2 (NUC038…
transcript_HQ_E1_1_transcript6020/f2p0/2367	{OLP85441.1; DNA replication licensing factor mcm5-A [Symbiodinium microadriaticum]}	{sp|Q561P5|MCM5_XENTR; DNA replication licensing factor mcm5 OS=Xenopus tropicalis GN=mcm5 PE=2 SV=1}	{mgr:MGG_08646; K02209 MCM5, CDC46 DNA replication licensing factor MCM5 3.6.4.12 ko03030; Genetic Information Processing; Replication and repair; DNA replication | ko04110; Cellular Processes; Cell growth and death; Cell cycle | ko04111; Cellular Processes; Cell growth and death; Cell cycle - yeast | ko04113; Cellular Processes; Cell growth and death; Meiosis - yeast}	{SPAC3F10.01; KOG0481 DNA replication licensing factor, MCM5 component L Replication, recombination and repair ;}	{GO:0006355; regulation of transcription, DNA-dependent; biological_process GO:0016887; ATPase activity; molecular_function GO:0006260; DNA replication; biological_process GO:0003677; DNA binding; molecular_function GO:0005524; ATP binding; molecular_function GO:0008134; transcription factor binding; molecular_function}	{XM_001689923.1; Chlamydomonas reinhardtii minichromosome maintenance protein 5 (MCM5) mRNA, complete cds}	{PF07728:AAA domain (dynein-related subfamily) PF07726:ATPase family associated with various cellular activities (AAA) PF00493:MCM2/3/5 family PF00158:Sigma-54 interaction domain}
transcript_HQ_E1_1_transcript6079/f15p0/2330	{XP_015779554.1; PREDICTED: uncharacterized protein LOC107357427 [Acropora digitifera]}	{NA}	{NA}	{NA}	{NA}	{JN600010.1; Seriatopora hystrix/Symbiodinium mixed library clone ShD_A53 mRNA sequence}	{NA}
transcript_HQ_E1_1_transcript6095/f46p0/2295	{XP_015755143.1; PREDICTED: melanotransferrin-like isoform X1 [Acropora digitifera]}	{sp|Q9R0R1|TRFM_MOUSE; Melanotransferrin OS=Mus musculus GN=Meltf PE=2 SV=1}	{adf:107334690; K06569 MFI2, CD228 melanoma-associated antigen p97 - -}	{NA}	{NA}	{JN600233.1; Seriatopora hystrix/Symbiodinium mixed library clone ShD_C53 mRNA sequence}	{NA}
transcript_HQ_E1_1_transcript6213/f4p0/2320	{KXJ28732.1; 2,3-bisphosphoglycerate-independent phosphoglycerate mutase [Exaiptasia pallida]}	{sp|G5EFZ1|GPMI_CAEEL; 2,3-bisphosphoglycerate-independent phosphoglycerate mutase OS=Caenorhabditis elegans GN=ipgm-1 PE=1 SV=1}	{nve:NEMVE_v1g183697; K15633 gpmI 2,3-bisphosphoglycerate-independent phosphoglycerate mutase 5.4.2.12 ko01200; Metabolism; Global and overview maps; Carbon metabolism | ko01230; Metabolism; Global and overview maps; Biosynthesis of amino acids | ko00010; Metabolism; Carbohydrate metabolism; Glycolysis / Gluconeogenesis | ko00680; Metabolism; Energy metabolism; Methane metabolism | ko00260; Metab…	{CE11302; KOG4513 Phosphoglycerate mutase G Carbohydrate transport and metabolism ;}	{GO:0006007; glucose catabolic process; biological_process GO:0005737; cytoplasm; cellular_component GO:0046872; metal ion binding; molecular_function GO:0030145; manganese ion binding; molecular_function GO:0003824; NA GO:0004619; phosphoglycerate mutase activity; molecular_function}	{JN600105.1; Seriatopora hystrix/Symbiodinium mixed library clone ShD_I93 mRNA sequence}	{PF06415:BPG-independent PGAM N-terminus (iPGM_N) PF01663:Type I phosphodiesterase / nucleotide pyrophosphatase PF01676:Metalloenzyme superfamily}
transcript_HQ_E1_1_transcript6216/f2p0/2332	{XP_015758313.1; PREDICTED: uncharacterized protein LOC107337622 isoform X1 [Acropora digitifera]}	{NA}	{adf:107337622; - - - - -}	{NA}	{GO:0046872; metal ion binding; molecular_function GO:0008270; zinc ion binding; molecular_function GO:0005515; protein binding; molecular_function}	{JN600124.1; Seriatopora hystrix/Symbiodinium mixed library clone ShD_A92 mRNA sequence}	{PF00097:Zinc finger, C3HC4 type (RING finger) PF13639:Ring finger domain PF14634:zinc-RING finger domain}
transcript_HQ_E1_1_transcript6226/f2p0/2341	{OLP88674.1; hypothetical protein AK812_SmicGene29932 [Symbiodinium microadriaticum]}	{NA}	{smin:v1.2.005180.t1; - - - - -; smin:v1.2.005180.t1; - - - - -}	{NA}	{GO:0005509; calcium ion binding; molecular_function GO:0005975; carbohydrate metabolic process; biological_process GO:0008080; N-acetyltransferase activity; molecular_function GO:0004565; beta-galactosidase activity; molecular_function}	{NA}	{PF13718:GNAT acetyltransferase 2 PF08532:Beta-galactosidase trimerisation domain PF13405:EF-hand domain PF13499:EF-hand domain pair PF13833:EF-hand domain pair PF00036:EF hand PF13202:EF hand}
transcript_HQ_E1_1_transcript6292/f2p0/2318	{OLP84003.1; Ammonium transporter 1 member 1 [Symbiodinium microadriaticum]}	{NA}	{smin:v1.2.003957.t2; - - - - -; smin:v1.2.003957.t2; - - - - -}	{NA}	{NA}	{NA}	{NA}
transcript_HQ_E1_1_transcript6347/f3p0/2314	{XP_015757683.1; PREDICTED: NACHT, LRR and PYD domains-containing protein 3-like isoform X1 [Acropora digitifera]}	{NA}	{adf:107337083; - - - - -}	{NA}	{NA}	{JN600176.1; Seriatopora hystrix/Symbiodinium mixed library clone ShD_E63 mRNA sequence}	{NA}
transcript_HQ_E1_1_transcript6510/f2p0/2295	{XP_015757354.1; PREDICTED: ras-related protein RSR1-like [Acropora digitifera]}	{sp|Q96A58|RERG_HUMAN; Ras-related and estrogen-regulated growth inhibitor OS=Homo sapiens GN=RERG PE=1 SV=1}	{adf:107336805; - - - - -}	{Hs14249704; KOG0395 Ras-related GTPase R General function prediction only ;}	{GO:0005524; ATP binding; molecular_function GO:0005525; GTP binding; molecular_function GO:0007264; small GTPase mediated signal transduction; biological_process GO:0003924; GTPase activity; molecular_function}	{JN600079.1; Seriatopora hystrix/Symbiodinium mixed library clone ShD_G80 mRNA sequence}	{PF01637:ATPase domain predominantly from Archaea PF00071:Ras family PF00025:ADP-ribosylation factor family PF01926:50S ribosome-binding GTPase PF03193:Protein of unknown function, DUF258 PF08477:Ras of Complex, Roc, domain of DAPkinase}
transcript_HQ_E1_1_transcript6542/f18p0/2269	{XP_015779554.1; PREDICTED: uncharacterized protein LOC107357427 [Acropora digitifera]}	{NA}	{NA}	{NA}	{NA}	{JN600010.1; Seriatopora hystrix/Symbiodinium mixed library clone ShD_A53 mRNA sequence}	{NA}
transcript_HQ_E1_1_transcript7000/f3p0/2236	{OLP87890.1; Ribonucleoside-diphosphate reductase large subunit [Symbiodinium microadriaticum]}	{sp|O61065|RIR1_CRYPV; Ribonucleoside-diphosphate reductase large chain OS=Cryptosporidium parvum GN=RNR1 PE=3 SV=2}	{smin:v1.2.000146.t1; - - - - -; smin:v1.2.000146.t1; - - - - -}	{Hs4506749; KOG1112 Ribonucleotide reductase, alpha subunit F Nucleotide transport and metabolism ;}	{GO:0004748; ribonucleoside-diphosphate reductase activity; molecular_function GO:0006260; DNA replication; biological_process GO:0055114; oxidation-reduction process; biological_process GO:0005524; ATP binding; molecular_function}	{XM_001700488.1; Chlamydomonas reinhardtii ribonucleoside-diphosphate reductase large subunit (RIR1) mRNA, complete cds}	{PF02867:Ribonucleotide reductase, barrel domain PF00317:Ribonucleotide reductase, all-alpha domain}
transcript_HQ_E1_1_transcript701/f2p0/3861	{XP_015772730.1; PREDICTED: protein NLRC3-like isoform X4 [Acropora digitifera]}	{sp|C6FG12|NLRC5_ICTPU; Protein NLRC5 OS=Ictalurus punctatus GN=nlrc5 PE=2 SV=1}	{adf:107334675; - - - - -}	{NA}	{GO:0003724; RNA helicase activity; molecular_function GO:0005515; protein binding; molecular_function GO:0005524; ATP binding; molecular_function GO:0003723; RNA binding; molecular_function}	{JN600234.1; Seriatopora hystrix/Symbiodinium mixed library clone ShD_D35 mRNA sequence}	{PF00004:ATPase family associated with various cellular activities (AAA) PF13855:Leucine rich repeat PF00910:RNA helicase PF13516:Leucine Rich repeat}
transcript_HQ_E1_1_transcript7026/f2p0/2232	{XP_015765607.1; PREDICTED: allene oxide synthase, chloroplastic-like isoform X1 [Acropora digitifera]}	{sp|B3LF83|Y74B2_ARATH; Probable inactive linolenate hydroperoxide lyase OS=Arabidopsis thaliana GN=CYP74B2 PE=2 SV=1}	{nve:NEMVE_v1g241155; - - - - -}	{NA}	{GO:0005506; iron ion binding; molecular_function GO:0020037; heme binding; molecular_function GO:0016705; oxidoreductase activity, acting on paired donors, with incorporation or reduction of molecular oxygen; molecular_function GO:0055114; oxidation-reduction process; biological_process}	{NA}	{PF00067:Cytochrome P450}
transcript_HQ_E1_1_transcript7088/f5p0/2209	{XP_001626730.1; predicted protein [Nematostella vectensis]}	{NA}	{hmg:100198745; - - - - -}	{NA}	{NA}	{JN600126.1; Seriatopora hystrix/Symbiodinium mixed library clone ShD_B13 mRNA sequence}	{NA}
transcript_HQ_E1_1_transcript7205/f2p0/2214	{OLQ06190.1; Light-harvesting complex I LH38 protein [Symbiodinium microadriaticum]}	{sp|P08976|LH18_EUGGR; Light-harvesting complex I LH38 proteins (Fragment) OS=Euglena gracilis PE=2 SV=1}	{aaf:AURANDRAFT_77838; - - - - -}	{NA}	{NA}	{FN646425.1; Symbiodinium sp. clade C3 partial mRNA for light-harvesting protein (acpPCSym_18 gene)}	{NA}
transcript_HQ_E1_1_transcript7265/f2p0/2207	{NA}	{NA}	{NA}	{NA}	{NA}	{JN600047.1; Seriatopora hystrix/Symbiodinium mixed library clone ShD_D43 mRNA sequence}	{NA}
transcript_HQ_E1_1_transcript7366/f2p0/2213	{XP_015767385.1; PREDICTED: uncharacterized protein LOC107346129 isoform X2 [Acropora digitifera]}	{NA}	{adf:107337109; - - - - -}	{NA}	{GO:0005515; protein binding; molecular_function GO:0042981; regulation of apoptosis; biological_process}	{JN600173.1; Seriatopora hystrix/Symbiodinium mixed library clone ShD_E55 mRNA sequence}	{PF01335:Death effector domain}
transcript_HQ_E1_1_transcript7412/f4p0/2180	{XP_015779554.1; PREDICTED: uncharacterized protein LOC107357427 [Acropora digitifera]}	{NA}	{NA}	{NA}	{NA}	{JN600010.1; Seriatopora hystrix/Symbiodinium mixed library clone ShD_A53 mRNA sequence}	{NA}
transcript_HQ_E1_1_transcript7416/f2p0/2207	{OLP88541.1; Stress-activated protein kinase JNK [Symbiodinium microadriaticum]}	{NA}	{smin:v1.2.005105.t1; - - - - -; smin:v1.2.005105.t1; - - - - -}	{NA}	{GO:0003677; DNA binding; molecular_function GO:0006355; regulation of transcription, DNA-dependent; biological_process}	{EF138814.1; Symbiodinium sp. clade C3 unknown mRNA}	{PF00313:'Cold-shock' DNA-binding domain}
transcript_HQ_E1_1_transcript7460/f3p0/2179	{XP_015777328.1; PREDICTED: uncharacterized protein LOC107355301 [Acropora digitifera]}	{NA}	{NA}	{NA}	{NA}	{JN600207.1; Seriatopora hystrix/Symbiodinium mixed library clone ShD_I47 mRNA sequence}	{NA}
transcript_HQ_E1_1_transcript7502/f2p0/2169	{OLP77878.1; Chaperone protein ClpC1, chloroplastic [Symbiodinium microadriaticum]}	{sp|Q9SXJ7|CLPC2_ARATH; Chaperone protein ClpC2, chloroplastic OS=Arabidopsis thaliana GN=CLPC2 PE=1 SV=1}	{bpg:Bathy12g03410; K03696 clpC ATP-dependent Clp protease ATP-binding subunit ClpC - -}	{At3g48870; KOG1051 Chaperone HSP104 and related ATP-dependent Clp proteases O Posttranslational modification, protein turnover, chaperones ;}	{GO:0016887; ATPase activity; molecular_function GO:0003724; RNA helicase activity; molecular_function GO:0005524; ATP binding; molecular_function GO:0006281; DNA repair; biological_process GO:0008134; transcription factor binding; molecular_function GO:0005525; GTP binding; molecular_function GO:0005515; protein binding; molecular_function GO:0006310; DNA recombination; biological_process GO:001…	{CP001341.1; Arthrobacter chlorophenolicus A6, complete genome}	{PF00004:ATPase family associated with various cellular activities (AAA) PF00158:Sigma-54 interaction domain PF05496:Holliday junction DNA helicase ruvB N-terminus PF03193:Protein of unknown function, DUF258 PF00910:RNA helicase PF02151:UvrB/uvrC motif PF07726:ATPase family associated with various cellular activities (AAA) PF04851:Type III restriction enzyme, res subunit PF07728:AAA domain (dynei…
transcript_HQ_E1_1_transcript76/f2p0/5343	{XP_015778936.1; PREDICTED: pleckstrin homology domain-containing family G member 5-like [Acropora digitifera]}	{sp|Q66T02|PKHG5_MOUSE; Pleckstrin homology domain-containing family G member 5 OS=Mus musculus GN=Plekhg5 PE=1 SV=1}	{nve:NEMVE_v1g243788; K19464 PLEKHG5 pleckstrin homology domain-containing family G member 5 - ko05200; Human Diseases; Cancers: Overview; Pathways in cancer}	{Hs20533821; KOG3521 Predicted guanine nucleotide exchange factor T Signal transduction mechanisms ;}	{GO:0005057; receptor signaling protein activity; molecular_function GO:0007165; signal transduction; biological_process GO:0035023; regulation of Rho protein signal transduction; biological_process GO:0005089; Rho guanyl-nucleotide exchange factor activity; molecular_function}	{JN600037.1; Seriatopora hystrix/Symbiodinium mixed library clone ShD_C21 mRNA sequence}	{PF02196:Raf-like Ras-binding domain PF00621:RhoGEF domain}
transcript_HQ_E1_1_transcript760/f2p0/3821	{XP_015772728.1; PREDICTED: protein NLRC3-like isoform X2 [Acropora digitifera]}	{sp|C6FG12|NLRC5_ICTPU; Protein NLRC5 OS=Ictalurus punctatus GN=nlrc5 PE=2 SV=1}	{adf:107334676; - - - - -}	{NA}	{GO:0005515; protein binding; molecular_function GO:0005524; ATP binding; molecular_function GO:0003723; RNA binding; molecular_function GO:0003724; RNA helicase activity; molecular_function}	{JN600234.1; Seriatopora hystrix/Symbiodinium mixed library clone ShD_D35 mRNA sequence}	{PF00910:RNA helicase PF13516:Leucine Rich repeat PF00004:ATPase family associated with various cellular activities (AAA) PF01695:IstB-like ATP binding protein PF13855:Leucine rich repeat}
transcript_HQ_E1_1_transcript7941/f2p0/2132	{XP_012931893.1; PREDICTED: battenin isoform X2 [Heterocephalus glaber]}	{sp|Q61124|CLN3_MOUSE; Battenin OS=Mus musculus GN=Cln3 PE=1 SV=2}	{NA}	{Hs4502889; KOG3880 Predicted small molecule transporter involved in cellular pH homeostasis (Batten disease protein in human) R General function prediction only ;}	{NA}	{JN600248.1; Seriatopora hystrix/Symbiodinium mixed library clone ShD_D70 mRNA sequence}	{NA}
transcript_HQ_E1_1_transcript7944/f5p0/2125	{XP_001635014.1; predicted protein [Nematostella vectensis]}	{sp|O57683|SF3B1_XENLA; Splicing factor 3B subunit 1 OS=Xenopus laevis GN=sf3b1 PE=2 SV=1}	{cmk:103182886; K12828 SF3B1, SAP155 splicing factor 3B subunit 1 - ko03040; Genetic Information Processing; Transcription; Spliceosome}	{Hs6912654; KOG0213 Splicing factor 3b, subunit 1 A RNA processing and modification ;}	{NA}	{JN600003.1; Seriatopora hystrix/Symbiodinium mixed library clone ShD_A100 mRNA sequence}	{NA}
transcript_HQ_E1_1_transcript802/f55p0/3725	{XP_015772015.1; PREDICTED: alpha-adducin-like [Acropora digitifera]}	{sp|Q63028|ADDA_RAT; Alpha-adducin OS=Rattus norvegicus GN=Add1 PE=1 SV=2}	{nve:NEMVE_v1g99928; K18622 ADD adducin - -}	{Hs7710115; KOG3699 Cytoskeletal protein Adducin TZ Signal transduction mechanisms ; Cytoskeleton ;}	{NA}	{JN600121.1; Seriatopora hystrix/Symbiodinium mixed library clone ShD_A09 mRNA sequence}	{NA}
transcript_HQ_E1_1_transcript8096/f9p0/2111	{XP_015780611.1; PREDICTED: protein ABHD4-like [Acropora digitifera]}	{sp|Q8VD66|ABHD4_MOUSE; Protein ABHD4 OS=Mus musculus GN=Abhd4 PE=1 SV=1}	{adf:107358521; K13698 ABHD4 abhydrolase domain-containing protein 4 - -}	{Hs11545767; KOG4409 Predicted hydrolase/acyltransferase (alpha/beta hydrolase superfamily) R General function prediction only ;}	{GO:0016788; hydrolase activity, acting on ester bonds; molecular_function GO:0016042; lipid catabolic process; biological_process GO:0006629; lipid metabolic process; biological_process GO:0009058; biosynthetic process; biological_process GO:0003847; 1-alkyl-2-acetylglycerophosphocholine esterase activity; molecular_function}	{JN600105.1; Seriatopora hystrix/Symbiodinium mixed library clone ShD_I93 mRNA sequence}	{PF01764:Lipase (class 3) PF07819:PGAP1-like protein PF03403:Platelet-activating factor acetylhydrolase, isoform II PF00975:Thioesterase domain}
transcript_HQ_E1_1_transcript8166/f2p0/2101	{OLP79929.1; putative serine/threonine-protein kinase nek3 [Symbiodinium microadriaticum]}	{sp|Q6P3R8|NEK5_HUMAN; Serine/threonine-protein kinase Nek5 OS=Homo sapiens GN=NEK5 PE=2 SV=1}	{crg:105330364; - - - - -}	{Hs20547806; KOG0589 Serine/threonine protein kinase R General function prediction only ;}	{GO:0006468; protein phosphorylation; biological_process GO:0004672; protein kinase activity; molecular_function GO:0005524; ATP binding; molecular_function}	{NA}	{PF07714:Protein tyrosine kinase PF00069:Protein kinase domain}
transcript_HQ_E1_1_transcript8283/f2p0/2093	{KXJ29312.1; DnaJ-like subfamily B member 14 [Exaiptasia pallida]}	{sp|Q9QYI4|DJB12_MOUSE; DnaJ homolog subfamily B member 12 OS=Mus musculus GN=Dnajb12 PE=1 SV=2}	{nve:NEMVE_v1g117533; K09518 DNAJB12 DnaJ homolog subfamily B member 12 - ko04141; Genetic Information Processing; Folding, sorting and degradation; Protein processing in endoplasmic reticulum}	{7299832; KOG0714 Molecular chaperone (DnaJ superfamily) O Posttranslational modification, protein turnover, chaperones ;}	{GO:0005515; protein binding; molecular_function}	{JN600060.1; Seriatopora hystrix/Symbiodinium mixed library clone ShD_E80 mRNA sequence}	{PF00515:Tetratricopeptide repeat PF13174:Tetratricopeptide repeat PF13181:Tetratricopeptide repeat}
transcript_HQ_E1_1_transcript8346/f4p0/2127	{AAM02973.2; Hsp70 [Crypthecodinium cohnii]}	{sp|P11144|HSP70_PLAFA; Heat shock 70 kDa protein OS=Plasmodium falciparum PE=2 SV=2}	{smin:v1.2.008389.t1; K03283 HSPA1_8 heat shock 70kDa protein 1/8 - ko03040; Genetic Information Processing; Transcription; Spliceosome | ko04141; Genetic Information Processing; Folding, sorting and degradation; Protein processing in endoplasmic reticulum | ko04010; Environmental Information Processing; Signal transduction; MAPK signaling pathway | ko04144; Cellular Processes; Transport and cata…	{At3g12580; KOG0101 Molecular chaperones HSP70/HSC70, HSP70 superfamily O Posttranslational modification, protein turnover, chaperones ;}	{GO:0016787; hydrolase activity; molecular_function GO:0000902; cell morphogenesis; biological_process}	{DQ144979.1; Symbiodinium sp. C3 heat shock protein 70 mRNA, partial cds}	{PF01968:Hydantoinase/oxoprolinase PF06723:MreB/Mbl protein}
transcript_HQ_E1_1_transcript836/f2p0/3737	{XP_001634675.1; predicted protein [Nematostella vectensis]}	{sp|Q6DK93|CNFN_XENTR; Cornifelin homolog OS=Xenopus tropicalis GN=cnfn PE=3 SV=1}	{mze:101480873; - - - - -}	{NA}	{NA}	{JN600243.1; Seriatopora hystrix/Symbiodinium mixed library clone ShD_B83 mRNA sequence}	{NA}
transcript_HQ_E1_1_transcript8456/f3p0/2080	{XP_015754464.1; PREDICTED: enhancer of rudimentary homolog isoform X1 [Acropora digitifera]}	{sp|Q94554|ER_DROVI; Protein enhancer of rudimentary OS=Drosophila virilis GN=e(r) PE=3 SV=1}	{adf:107334079; - - - - -}	{7290982; KOG1766 Enhancer of rudimentary R General function prediction only ;}	{GO:0006221; pyrimidine nucleotide biosynthetic process; biological_process GO:0045747; positive regulation of Notch signaling pathway; biological_process GO:0007049; cell cycle; biological_process}	{JN600240.1; Seriatopora hystrix/Symbiodinium mixed library clone ShD_A05 mRNA sequence}	{PF01133:Enhancer of rudimentary}
transcript_HQ_E1_1_transcript857/f2p0/3724	{XP_015763679.1; PREDICTED: Down syndrome cell adhesion molecule-like protein Dscam2 isoform X1 [Acropora digitifera]}	{sp|Q6V4S5|SDK2_MOUSE; Protein sidekick-2 OS=Mus musculus GN=Sdk2 PE=1 SV=1}	{adf:107340831; K05695 PTPRF, LAR receptor-type tyrosine-protein phosphatase F 3.1.3.48 ko04514; Environmental Information Processing; Signaling molecules and interaction; Cell adhesion molecules (CAMs) | ko04520; Cellular Processes; Cellular community - eukaryotes; Adherens junction | ko04910; Organismal Systems; Endocrine system; Insulin signaling pathway | ko04931; Human Diseases; Endocrine an…	{Hs21735577; KOG3510 FOG: Immunoglobulin C-2 Type/fibronectin type III domains T Signal transduction mechanisms ;}	{GO:0046872; metal ion binding; molecular_function GO:0005515; protein binding; molecular_function GO:0003993; acid phosphatase activity; molecular_function}	{JN600105.1; Seriatopora hystrix/Symbiodinium mixed library clone ShD_I93 mRNA sequence}	{PF16656:Purple acid Phosphatase, N-terminal domain PF13895:Immunoglobulin domain PF00041:Fibronectin type III domain}
transcript_HQ_E1_1_transcript8588/f2p0/2077	{OLP98163.1; Protein CASC1 [Symbiodinium microadriaticum]}	{sp|Q4R796|CASC1_MACFA; Protein CASC1 OS=Macaca fascicularis GN=CASC1 PE=2 SV=1}	{smin:v1.2.006889.t1; K17580 CASC1 cancer susceptibility candidate protein 1 - -; smin:v1.2.006889.t1; K17580 CASC1 cancer susceptibility candidate protein 1 - -}	{NA}	{NA}	{NA}	{NA}
transcript_HQ_E1_1_transcript8592/f4p0/2057	{NA}	{NA}	{NA}	{NA}	{GO:0005576; NA GO:0030414; peptidase inhibitor activity; molecular_function GO:0042742; defense response to bacterium; biological_process}	{JN600189.1; Seriatopora hystrix/Symbiodinium mixed library clone ShD_G77 mRNA sequence}	{PF00095:WAP-type (Whey Acidic Protein) 'four-disulfide core' PF10439:Bacteriocin class II with double-glycine leader peptide}
transcript_HQ_E1_1_transcript8634/f7p0/2057	{XP_005105783.1; PREDICTED: 5-demethoxyubiquinone hydroxylase, mitochondrial-like [Aplysia californica]}	{sp|P97478|COQ7_MOUSE; 5-demethoxyubiquinone hydroxylase, mitochondrial OS=Mus musculus GN=Coq7 PE=1 SV=3}	{tad:TRIADDRAFT_24662; K06134 COQ7 ubiquinone biosynthesis monooxygenase Coq7 1.14.13.- ko00130; Metabolism; Metabolism of cofactors and vitamins; Ubiquinone and other terpenoid-quinone biosynthesis}	{Hs7706391; KOG4061 DMQ mono-oxygenase/Ubiquinone biosynthesis protein COQ7/CLK-1/CAT5 R General function prediction only ;}	{GO:0006744; ubiquinone biosynthetic process; biological_process GO:0055114; oxidation-reduction process; biological_process}	{JN600105.1; Seriatopora hystrix/Symbiodinium mixed library clone ShD_I93 mRNA sequence}	{PF03232:Ubiquinone biosynthesis protein COQ7}
transcript_HQ_E1_1_transcript8803/f8p0/2014	{XP_015753495.1; PREDICTED: regulator of nonsense transcripts 3B-like [Acropora digitifera]}	{sp|Q9BZI7|REN3B_HUMAN; Regulator of nonsense transcripts 3B OS=Homo sapiens GN=UPF3B PE=1 SV=1}	{adf:107333230; K14328 UPF3, RENT3 regulator of nonsense transcripts 3 - ko03013; Genetic Information Processing; Translation; RNA transport | ko03015; Genetic Information Processing; Translation; mRNA surveillance pathway}	{Hs18375528; KOG1295 Nonsense-mediated decay protein Upf3 A RNA processing and modification ;}	{GO:0003676; nucleic acid binding; molecular_function}	{JN600253.1; Seriatopora hystrix/Symbiodinium mixed library clone ShD_C84 mRNA sequence}	{PF00076:RNA recognition motif. (a.k.a. RRM, RBD, or RNP domain)}
transcript_HQ_E1_1_transcript8910/f2p0/2049	{OLP86317.1; Sodium-dependent phosphate transport protein 2A [Symbiodinium microadriaticum]}	{sp|Q27960|NPT2B_BOVIN; Sodium-dependent phosphate transport protein 2B OS=Bos taurus GN=SLC34A2 PE=1 SV=1}	{smin:v1.2.005125.t1; K14683 SLC34A, NPT, nptA solute carrier family 34 (sodium-dependent phosphate cotransporter) - -; smin:v1.2.005125.t1; K14683 SLC34A, NPT, nptA solute carrier family 34 (sodium-dependent phosphate cotransporter) - -}	{NA}	{GO:0016020; membrane; cellular_component GO:0044341; sodium-dependent phosphate transport; biological_process GO:0015321; sodium-dependent phosphate transmembrane transporter activity; molecular_function}	{NA}	{PF02690:Na+/Pi-cotransporter}
transcript_HQ_E1_1_transcript8956/f2p0/2032	{XP_001641533.1; predicted protein [Nematostella vectensis]}	{sp|P11586|C1TC_HUMAN; C-1-tetrahydrofolate synthase, cytoplasmic OS=Homo sapiens GN=MTHFD1 PE=1 SV=3}	{nve:NEMVE_v1g158170; K00288 MTHFD methylenetetrahydrofolate dehydrogenase (NADP+) / methenyltetrahydrofolate cyclohydrolase / formyltetrahydrofolate synthetase [EC:1.5.1.5 3.5.4.9 6.3.4.3] 1.5.1.5,3.5.4.9,6.3.4.3 ko00670; Metabolism; Metabolism of cofactors and vitamins; One carbon pool by folate}	{Hs13699868; KOG4230 C1-tetrahydrofolate synthase H Coenzyme transport and metabolism ;}	{GO:0004329; formate-tetrahydrofolate ligase activity; molecular_function GO:0009396; folic acid-containing compound biosynthetic process; biological_process GO:0005524; ATP binding; molecular_function}	{JN600030.1; Seriatopora hystrix/Symbiodinium mixed library clone ShD_B73 mRNA sequence}	{PF01268:Formate--tetrahydrofolate ligase}
transcript_HQ_E1_1_transcript8973/f14p0/1967	{XP_015763377.1; PREDICTED: uncharacterized protein LOC107342398 isoform X1 [Acropora digitifera]}	{NA}	{nve:NEMVE_v1g238758; - - - - -}	{NA}	{NA}	{JN600187.1; Seriatopora hystrix/Symbiodinium mixed library clone ShD_G32 mRNA sequence}	{NA}
transcript_HQ_E1_1_transcript9/f2p0/6595	{XP_015778322.1; PREDICTED: uncharacterized protein LOC107356200 [Acropora digitifera]}	{sp|B3EWY9|MLP_ACRMI; Mucin-like protein (Fragment) OS=Acropora millepora PE=1 SV=1}	{adf:107336990; - - - - -}	{NA}	{GO:0005515; protein binding; molecular_function GO:0007160; cell-matrix adhesion; biological_process GO:0005509; calcium ion binding; molecular_function}	{JN600161.1; Seriatopora hystrix/Symbiodinium mixed library clone ShD_D79 mRNA sequence}	{PF06119:Nidogen-like PF07645:Calcium-binding EGF domain PF00008:EGF-like domain}
transcript_HQ_E1_1_transcript9145/f4p0/2033	{CCP37685.1; nitrate transporter [Symbiodinium sp. Freudenthal]}	{sp|Q9LPV5|NRT25_ARATH; High affinity nitrate transporter 2.5 OS=Arabidopsis thaliana GN=NRT2.5 PE=1 SV=1}	{hak:KO116_03333; K02575 NRT, narK, nrtP, nasA MFS transporter, NNP family, nitrate/nitrite transporter - ko00910; Metabolism; Energy metabolism; Nitrogen metabolism}	{NA}	{GO:0055085; transmembrane transport; biological_process GO:0016021; integral to membrane; cellular_component}	{HE999710.1; Symbiodinium sp. Freudenthal mRNA for nitrate transporter (nt gene)}	{PF07690:Major Facilitator Superfamily}
transcript_HQ_E1_1_transcript9176/f7p0/1989	{XP_005098092.1; PREDICTED: sperm-associated antigen 6 [Aplysia californica]}	{sp|Q9JLI7|SPAG6_MOUSE; Sperm-associated antigen 6 OS=Mus musculus GN=Spag6 PE=1 SV=1}	{crg:105328603; - - - - -}	{Hs6912678; KOG0166 Karyopherin (importin) alpha U Intracellular trafficking, secretion, and vesicular transport ;}	{GO:0016192; vesicle-mediated transport; biological_process GO:0005515; protein binding; molecular_function GO:0043248; proteasome assembly; biological_process GO:0006289; nucleotide-excision repair; biological_process GO:0043161; proteasomal ubiquitin-dependent protein catabolic process; biological_process GO:0015991; ATP hydrolysis coupled proton transport; biological_process GO:0006886; intrac…	{JN600245.1; Seriatopora hystrix/Symbiodinium mixed library clone ShD_D12 mRNA sequence}	{PF11698:V-ATPase subunit H PF00514:Armadillo/beta-catenin-like repeat PF01602:Adaptin N terminal region PF02985:HEAT repeat PF10508:Proteasome non-ATPase 26S subunit PF09280:XPC-binding domain}
transcript_HQ_E1_1_transcript9212/f5p0/1500	{AFI99105.1; 56kDa selenium binding protein [Acropora millepora]}	{sp|Q569D5|SBP1_XENTR; Selenium-binding protein 1 OS=Xenopus tropicalis GN=selenbp1 PE=2 SV=1}	{cge:100753899; K17285 SELENBP1 selenium-binding protein 1 - -}	{Hs16306550; KOG0918 Selenium-binding protein P Inorganic ion transport and metabolism ;}	{GO:0008430; selenium binding; molecular_function}	{JN600255.1; Seriatopora hystrix/Symbiodinium mixed library clone ShD_E06 mRNA sequence}	{PF05694:56kDa selenium binding protein (SBP56)}
transcript_HQ_E1_1_transcript9279/f9p0/1973	{XP_015759690.1; PREDICTED: cysteine and tyrosine-rich protein 1-like [Acropora digitifera]}	{NA}	{NA}	{NA}	{GO:0030414; peptidase inhibitor activity; molecular_function GO:0007411; axon guidance; biological_process GO:0005576; NA}	{JN600189.1; Seriatopora hystrix/Symbiodinium mixed library clone ShD_G77 mRNA sequence}	{PF15957:Commissureless PF00095:WAP-type (Whey Acidic Protein) 'four-disulfide core'}
transcript_HQ_E1_1_transcript9435/f2p0/2014	{XP_001633416.1; predicted protein [Nematostella vectensis]}	{sp|A7S4N4|SERIC_NEMVE; Probable serine incorporator OS=Nematostella vectensis GN=serinc PE=3 SV=1}	{bfo:BRAFLDRAFT_117027; - - - - -}	{Hs20551850; KOG2592 Tumor differentially expressed (TDE) protein S Function unknown ;}	{GO:0016020; membrane; cellular_component}	{JN600251.1; Seriatopora hystrix/Symbiodinium mixed library clone ShD_I53 mRNA sequence}	{PF03348:Serine incorporator (Serinc)}
transcript_HQ_E1_1_transcript9488/f2p0/1982	{OLQ00474.1; Carbonic anhydrase 2 [Symbiodinium microadriaticum]}	{sp|P9WPJ9|MTCA2_MYCTU; Carbonic anhydrase 2 OS=Mycobacterium tuberculosis (strain ATCC 25618 / H37Rv) GN=mtcA2 PE=1 SV=1}	{abm:ABSDF0255; K01673 cynT, can carbonic anhydrase 4.2.1.1 ko00910; Metabolism; Energy metabolism; Nitrogen metabolism}	{At3g01500; KOG1578 Predicted carbonic anhydrase involved in protection against oxidative damage P Inorganic ion transport and metabolism ;}	{GO:0008270; zinc ion binding; molecular_function GO:0007155; cell adhesion; biological_process GO:0004089; carbonate dehydratase activity; molecular_function}	{NA}	{PF05720:Cell-cell adhesion domain PF00484:Carbonic anhydrase}
transcript_HQ_E1_1_transcript9607/f2p0/1992	{OLP77318.1; Ankyrin repeat domain-containing protein 50 [Symbiodinium microadriaticum]}	{sp|Q40300|FCPF_MACPY; Fucoxanthin-chlorophyll a-c binding protein F, chloroplastic (Fragment) OS=Macrocystis pyrifera GN=FCPF PE=2 SV=1}	{smin:v1.2.006873.t1; - - - - -; smin:v1.2.006873.t1; - - - - -}	{NA}	{NA}	{FN646418.2; Symbiodinium sp. clade C3 partial mRNA for light-harvesting protein (acpPCSym_10 gene)}	{NA}
transcript_HQ_E1_1_transcript9661/f7p0/1964	{XP_015767385.1; PREDICTED: uncharacterized protein LOC107346129 isoform X2 [Acropora digitifera]}	{NA}	{adf:107337109; - - - - -}	{NA}	{GO:0005515; protein binding; molecular_function GO:0042981; regulation of apoptosis; biological_process}	{JN600173.1; Seriatopora hystrix/Symbiodinium mixed library clone ShD_E55 mRNA sequence}	{PF01335:Death effector domain}
transcript_HQ_E1_1_transcript967/f7p0/3674	{XP_015764297.1; PREDICTED: fibropellin-1-like [Acropora digitifera]}	{sp|P10079|FBP1_STRPU; Fibropellin-1 OS=Strongylocentrotus purpuratus GN=EGF1 PE=1 SV=2}	{nve:NEMVE_v1g139276; - - - - -}	{Hs13249344; KOG1217 Fibrillins and related proteins containing Ca2+-binding EGF-like domains T Signal transduction mechanisms ;}	{GO:0005509; calcium ion binding; molecular_function GO:0005515; protein binding; molecular_function}	{JN600144.1; Seriatopora hystrix/Symbiodinium mixed library clone ShD_C50 mRNA sequence}	{PF00008:EGF-like domain PF07645:Calcium-binding EGF domain}
transcript_HQ_E1_1_transcript9694/f19p0/1950	{NA}	{NA}	{NA}	{NA}	{GO:0007411; axon guidance; biological_process}	{JN600189.1; Seriatopora hystrix/Symbiodinium mixed library clone ShD_G77 mRNA sequence}	{PF15957:Commissureless}
transcript_HQ_E1_1_transcript975/f2p0/3657	{OLP80279.1; Cell wall protein ecm33 [Symbiodinium microadriaticum]}	{sp|Q5AGC4|ECM33_CANAL; Cell surface GPI-anchored protein ECM33 OS=Candida albicans (strain SC5314 / ATCC MYA-2876) GN=ECM331 PE=1 SV=1}	{smin:v1.2.000909.t1; - - - - -; smin:v1.2.000909.t1; - - - - -}	{NA}	{NA}	{NA}	{NA}
transcript_HQ_E1_1_transcript977/f2p0/3662	{NA}	{NA}	{NA}	{NA}	{NA}	{JN600008.1; Seriatopora hystrix/Symbiodinium mixed library clone ShD_A46 mRNA sequence}	{NA}
transcript_HQ_E1_1_transcript9937/f3p0/1951	{OLP97578.1; GTPase Der [Symbiodinium microadriaticum]}	{NA}	{NA}	{NA}	{GO:0005634; nucleus; cellular_component GO:0003677; DNA binding; molecular_function}	{NA}	{PF01429:Methyl-CpG binding domain}
transcript_LQ_E1_1_transcript14624/f2p0/1593	{XP_015778382.1; PREDICTED: uncharacterized protein LOC107356256 [Acropora digitifera]}	{NA}	{NA}	{NA}	{NA}	{JN600166.1; Seriatopora hystrix/Symbiodinium mixed library clone ShD_E01 mRNA sequence}	{NA}

## Sheet: Table S8.8
Table S8.8 Detailed annotation results of Symbiodiniaceae in Acropora muricata
Gene_id	{nr}	{SwissProt}	{KEGG}	{KOG}	{GO}	{nt}	{pfam}
transcript_HQ_E2_1_transcript10041/f2p0/1943	{OLP85737.1; Carbonic anhydrase 2 [Symbiodinium microadriaticum]}	{sp|P9WPJ8|MTCA2_MYCTO; Carbonic anhydrase 2 OS=Mycobacterium tuberculosis (strain CDC 1551 / Oshkosh) GN=mtcA2 PE=3 SV=1}	{dvm:DvMF_2396; K01673 cynT, can carbonic anhydrase 4.2.1.1 ko00910; Metabolism; Energy metabolism; Nitrogen metabolism}	{YNL036w; KOG1578 Predicted carbonic anhydrase involved in protection against oxidative damage P Inorganic ion transport and metabolism ;}	{GO:0004089; carbonate dehydratase activity; molecular_function GO:0008270; zinc ion binding; molecular_function}	{NA}	{PF00484:Carbonic anhydrase}
transcript_HQ_E2_1_transcript10122/f2p0/1951	{OLP92083.1; SRSF protein kinase 1 [Symbiodinium microadriaticum]}	{sp|Q96SB4|SRPK1_HUMAN; SRSF protein kinase 1 OS=Homo sapiens GN=SRPK1 PE=1 SV=2}	{tot:TOT_040000286; K08832 SRPK3, STK23 serine/threonine-protein kinase SRPK3 2.7.11.1 -}	{At5g22840; KOG1290 Serine/threonine protein kinase T Signal transduction mechanisms ;}	{GO:0006468; protein phosphorylation; biological_process GO:0005524; ATP binding; molecular_function GO:0004672; protein kinase activity; molecular_function}	{XM_014387589.1; PREDICTED: Cimex lectularius SRSF protein kinase 2-like (LOC106663056), transcript variant X2, mRNA}	{PF00069:Protein kinase domain PF07714:Protein tyrosine kinase}
transcript_HQ_E2_1_transcript10236/f4p0/1942	{OLQ00474.1; Carbonic anhydrase 2 [Symbiodinium microadriaticum]}	{sp|P9WPJ8|MTCA2_MYCTO; Carbonic anhydrase 2 OS=Mycobacterium tuberculosis (strain CDC 1551 / Oshkosh) GN=mtcA2 PE=3 SV=1}	{abm:ABSDF0255; K01673 cynT, can carbonic anhydrase 4.2.1.1 ko00910; Metabolism; Energy metabolism; Nitrogen metabolism}	{At3g01500; KOG1578 Predicted carbonic anhydrase involved in protection against oxidative damage P Inorganic ion transport and metabolism ;}	{GO:0008270; zinc ion binding; molecular_function GO:0004089; carbonate dehydratase activity; molecular_function}	{FJ434905.1; Polarella glacialis clone PglSL-like13 trans-spliced leader sequence SL-like genes, partial sequence}	{PF00484:Carbonic anhydrase}
transcript_HQ_E2_1_transcript10251/f2p0/1930	{OLQ00306.1; hypothetical protein AK812_SmicGene17059 [Symbiodinium microadriaticum]}	{NA}	{smin:v1.2.002821.t1; - - - - -; smin:v1.2.002821.t1; - - - - -}	{NA}	{NA}	{NA}	{NA}
transcript_HQ_E2_1_transcript10778/f2p0/1897	{OLP91992.1; hypothetical protein AK812_SmicGene26246 [Symbiodinium microadriaticum]}	{NA}	{NA}	{NA}	{GO:0055114; oxidation-reduction process; biological_process GO:0016491; oxidoreductase activity; molecular_function}	{NA}	{PF08030:Ferric reductase NAD binding domain}
transcript_HQ_E2_1_transcript10796/f2p0/1908	{OLP92027.1; Puromycin-sensitive aminopeptidase [Symbiodinium microadriaticum]}	{sp|Q8H0S9|PSA_ARATH; Puromycin-sensitive aminopeptidase OS=Arabidopsis thaliana GN=MPA1 PE=2 SV=1}	{smin:v1.2.003955.t1; K01256 pepN aminopeptidase N 3.4.11.2 ko00480; Metabolism; Metabolism of other amino acids; Glutathione metabolism; smin:v1.2.003955.t1; K01256 pepN aminopeptidase N 3.4.11.2 ko00480; Metabolism; Metabolism of other amino acids; Glutathione metabolism}	{At1g63770; KOG1046 Puromycin-sensitive aminopeptidase and related aminopeptidases EO Amino acid transport and metabolism ; Posttranslational modification, protein turnover, chaperones ;}	{GO:0008237; metallopeptidase activity; molecular_function GO:0008270; zinc ion binding; molecular_function}	{BA000031.2; Vibrio parahaemolyticus RIMD 2210633 DNA, chromosome 1, complete sequence}	{PF01433:Peptidase family M1}
transcript_HQ_E2_1_transcript10899/f2p0/1881	{OLP87890.1; Ribonucleoside-diphosphate reductase large subunit [Symbiodinium microadriaticum]}	{sp|P50648|RIR1_PLAF4; Ribonucleoside-diphosphate reductase large subunit OS=Plasmodium falciparum (isolate Dd2) GN=RNR1 PE=2 SV=1}	{smin:v1.2.000146.t1; - - - - -; smin:v1.2.000146.t1; - - - - -}	{Hs4506749; KOG1112 Ribonucleotide reductase, alpha subunit F Nucleotide transport and metabolism ;}	{GO:0055114; oxidation-reduction process; biological_process GO:0006260; DNA replication; biological_process}	{CP012623.1; Hymenobacter sp. DG25A, complete genome}	{PF02867:Ribonucleotide reductase, barrel domain}
transcript_HQ_E2_1_transcript11018/f3p0/1895	{OLP86317.1; Sodium-dependent phosphate transport protein 2A [Symbiodinium microadriaticum]}	{sp|Q9JJ09|NPT2B_RAT; Sodium-dependent phosphate transport protein 2B OS=Rattus norvegicus GN=Slc34a2 PE=1 SV=1}	{smin:v1.2.005125.t1; K14683 SLC34A, NPT, nptA solute carrier family 34 (sodium-dependent phosphate cotransporter) - -; smin:v1.2.005125.t1; K14683 SLC34A, NPT, nptA solute carrier family 34 (sodium-dependent phosphate cotransporter) - -}	{NA}	{GO:0016020; membrane; cellular_component GO:0044341; sodium-dependent phosphate transport; biological_process GO:0015321; sodium-dependent phosphate transmembrane transporter activity; molecular_function}	{NA}	{PF02690:Na+/Pi-cotransporter}
transcript_HQ_E2_1_transcript11256/f2p0/1755	{OLQ03572.1; hypothetical protein AK812_SmicGene13449 [Symbiodinium microadriaticum]}	{NA}	{smin:v1.2.003111.t1; K10844 ERCC2, XPD DNA excision repair protein ERCC-2 3.6.4.12 ko03022; Genetic Information Processing; Transcription; Basal transcription factors | ko03420; Genetic Information Processing; Replication and repair; Nucleotide excision repair; smin:v1.2.003111.t1; K10844 ERCC2, XPD DNA excision repair protein ERCC-2 3.6.4.12 ko03022; Genetic Information Processing; Transcriptio…	{NA}	{GO:0007165; signal transduction; biological_process GO:0005509; calcium ion binding; molecular_function GO:0003677; DNA binding; molecular_function GO:0006355; regulation of transcription, DNA-dependent; biological_process GO:0005578; proteinaceous extracellular matrix; cellular_component}	{NA}	{PF00356:Bacterial regulatory proteins, lacI family PF13499:EF-hand domain pair PF13405:EF-hand domain PF00036:EF hand PF10591:Secreted protein acidic and rich in cysteine Ca binding region PF13833:EF-hand domain pair PF13202:EF hand}
transcript_HQ_E2_1_transcript11294/f2p0/1879	{OLQ13184.1; hypothetical protein AK812_SmicGene2821 [Symbiodinium microadriaticum]}	{NA}	{smin:v1.2.002705.t2; - - - - -; smin:v1.2.002705.t2; - - - - -}	{NA}	{GO:0005515; protein binding; molecular_function GO:0007165; signal transduction; biological_process}	{NA}	{PF13676:TIR domain PF01582:TIR domain}
transcript_HQ_E2_1_transcript11974/f4p0/1874	{OLP80181.1; hypothetical protein AK812_SmicGene39443 [Symbiodinium microadriaticum]}	{NA}	{smin:v1.2.006798.t1; - - - - -; smin:v1.2.006798.t1; - - - - -}	{NA}	{GO:0008152; NA GO:0016747; transferase activity, transferring acyl groups other than amino-acyl groups; molecular_function}	{KC944410.1; Symbiodinium kawagutii strain CCMP2468 clone SymkaFL1061064221467(5'-), partial sequence}	{PF00108:Thiolase, N-terminal domain}
transcript_HQ_E2_1_transcript12116/f2p0/1818	{XP_002369663.1; actin ACT1 [Toxoplasma gondii ME49]}	{sp|P53476|ACT_TOXGO; Actin OS=Toxoplasma gondii GN=ACT1 PE=3 SV=1}	{pfa:PFL2215w; K10355 ACTF actin, other eukaryote - -}	{7290649; KOG0676 Actin and related proteins Z Cytoskeleton ;}	{NA}	{DQ483012.1; Symbiodinium sp. clade C3 from Acropora aspera actin-like mRNA sequence}	{NA}
transcript_HQ_E2_1_transcript12154/f2p0/1819	{YP_009268283.1; Photosystem II CP47 chlorophyll apoprotein (plastid) [Ostreobium quekettii]}	{sp|P56307|PSBB_CHLVU; Photosystem II CP47 reaction center protein OS=Chlorella vulgaris GN=psbB PE=3 SV=1}	{csl:CospP_p057; K02704 psbB photosystem II CP47 chlorophyll apoprotein - ko00195; Metabolism; Energy metabolism; Photosynthesis}	{NA}	{GO:0009521; photosystem; cellular_component GO:0016020; membrane; cellular_component GO:0009767; photosynthetic electron transport chain; biological_process GO:0019684; photosynthesis, light reaction; biological_process GO:0016168; chlorophyll binding; molecular_function}	{LT593849.1; Ostreobium quekettii genome assembly, organelle: plastid}	{PF00421:Photosystem II protein}
transcript_HQ_E2_1_transcript12222/f2p0/1820	{OLQ09491.1; Far upstream element-binding protein 2 [Symbiodinium microadriaticum]}	{NA}	{maj:MAA_10383; - - - - -}	{NA}	{GO:0016972; thiol oxidase activity; molecular_function GO:0055114; oxidation-reduction process; biological_process}	{NA}	{PF04777:Erv1 / Alr family}
transcript_HQ_E2_1_transcript13427/f4p0/1735	{OLQ09362.1; Sucrose transport protein SUT5 [Symbiodinium microadriaticum]}	{sp|Q39231|SUC2_ARATH; Sucrose transport protein SUC2 OS=Arabidopsis thaliana GN=SUC2 PE=1 SV=2}	{smin:v1.2.001592.t1; - - - - -; smin:v1.2.001592.t1; - - - - -}	{At1g22710; KOG0637 Sucrose transporter and related proteins G Carbohydrate transport and metabolism ;}	{NA}	{NA}	{NA}
transcript_HQ_E2_1_transcript13825/f2p0/1716	{OLP77318.1; Ankyrin repeat domain-containing protein 50 [Symbiodinium microadriaticum]}	{sp|Q40300|FCPF_MACPY; Fucoxanthin-chlorophyll a-c binding protein F, chloroplastic (Fragment) OS=Macrocystis pyrifera GN=FCPF PE=2 SV=1}	{smin:v1.2.006873.t1; - - - - -; smin:v1.2.006873.t1; - - - - -}	{NA}	{NA}	{FN646420.2; Symbiodinium sp. clade C3 partial mRNA for light-harvesting protein (acpPCSym_12 gene)}	{NA}
transcript_HQ_E2_1_transcript13880/f2p0/1715	{OLQ09491.1; Far upstream element-binding protein 2 [Symbiodinium microadriaticum]}	{NA}	{maj:MAA_10383; - - - - -}	{NA}	{GO:0055114; oxidation-reduction process; biological_process GO:0016972; thiol oxidase activity; molecular_function}	{NA}	{PF04777:Erv1 / Alr family}
transcript_HQ_E2_1_transcript14028/f2p0/1670	{OLQ04364.1; Ankyrin repeat and SOCS box protein 2 [Symbiodinium microadriaticum]}	{sp|Q8C8R3|ANK2_MOUSE; Ankyrin-2 OS=Mus musculus GN=Ank2 PE=1 SV=2}	{smin:v1.2.001543.t2; - - - - -; smin:v1.2.001543.t2; - - - - -}	{Hs10947052; KOG4177 Ankyrin M Cell wall/membrane/envelope biogenesis ;}	{GO:0005515; protein binding; molecular_function}	{NA}	{PF00023:Ankyrin repeat PF13606:Ankyrin repeat}
transcript_HQ_E2_1_transcript14334/f2p0/1660	{OLP90063.1; Sodium channel protein type 5 subunit alpha [Symbiodinium microadriaticum]}	{NA}	{smin:v1.2.006798.t1; - - - - -; smin:v1.2.006798.t1; - - - - -}	{NA}	{GO:0005576; NA GO:0042742; defense response to bacterium; biological_process}	{KC944735.1; Symbiodinium kawagutii strain CCMP2468 clone SymkaFL1061064221467(3'-), partial sequence}	{PF01721:Class II bacteriocin}
transcript_HQ_E2_1_transcript14390/f2p0/1691	{XP_004036966.1; hypothetical protein IMG5_064880 [Ichthyophthirius multifiliis]}	{NA}	{smin:v1.2.004779.t1; - - - - -; smin:v1.2.004779.t1; - - - - -}	{NA}	{NA}	{JN600067.1; Seriatopora hystrix/Symbiodinium mixed library clone ShD_F51 mRNA sequence}	{NA}
transcript_HQ_E2_1_transcript14406/f2p0/1691	{OLP82550.1; putative polyketide synthase 3 [Symbiodinium microadriaticum]}	{NA}	{NA}	{NA}	{NA}	{NA}	{NA}
transcript_HQ_E2_1_transcript14488/f2p0/1682	{OLP82733.1; Ammonium transporter 1 member 1 [Symbiodinium microadriaticum]}	{sp|Q9FVN0|AMT13_SOLLC; Ammonium transporter 1 member 3 OS=Solanum lycopersicum GN=AMT1-3 PE=2 SV=1}	{bpg:Bathy06g00520; K03320 amt, AMT, MEP ammonium transporter, Amt family - -}	{At3g24290; KOG0682 Ammonia permease P Inorganic ion transport and metabolism ;}	{GO:0008519; ammonium transmembrane transporter activity; molecular_function GO:0015696; ammonium transport; biological_process GO:0016020; membrane; cellular_component}	{HE999708.1; Symbiodinium sp. Freudenthal partial mRNA for ammonium transporter (at1 gene)}	{PF00909:Ammonium Transporter Family}
transcript_HQ_E2_1_transcript14518/f2p0/1676	{AHI54360.1; putative catalase peroxidase [Symbiodinium microadriaticum]}	{sp|O73955|KATG_HALSA; Catalase-peroxidase OS=Halobacterium salinarum (strain ATCC 700922 / JCM 11081 / NRC-1) GN=katG PE=3 SV=1}	{smin:v1.2.001035.t1; K03782 katG catalase-peroxidase 1.11.1.21 ko00360; Metabolism; Amino acid metabolism; Phenylalanine metabolism | ko00380; Metabolism; Amino acid metabolism; Tryptophan metabolism | ko00940; Metabolism; Biosynthesis of other secondary metabolites; Phenylpropanoid biosynthesis; smin:v1.2.001035.t1; K03782 katG catalase-peroxidase 1.11.1.21 ko00360; Metabolism; Amino acid metab…	{NA}	{GO:0020037; heme binding; molecular_function GO:0004601; peroxidase activity; molecular_function GO:0055114; oxidation-reduction process; biological_process GO:0006979; response to oxidative stress; biological_process}	{KF835563.1; Symbiodinium microadriaticum isolate SmCPCCMP2466NZ trans-spliced leader, complete sequence; and putative catalase peroxidase mRNA, complete cds}	{PF00141:Peroxidase}
transcript_HQ_E2_1_transcript14728/f2p0/1678	{ADV03069.1; heat shock protein 90 [Amphidinium carterae]}	{sp|O44001|HSP90_EIMTE; Heat shock protein 90 OS=Eimeria tenella GN=HSP90 PE=2 SV=1}	{pfa:PF07_0029; K04079 HSP90A, htpG molecular chaperone HtpG - ko04141; Genetic Information Processing; Folding, sorting and degradation; Protein processing in endoplasmic reticulum | ko04151; Environmental Information Processing; Signal transduction; PI3K-Akt signaling pathway | ko04621; Organismal Systems; Immune system; NOD-like receptor signaling pathway | ko04612; Organismal Systems; Immune …	{At5g56030; KOG0019 Molecular chaperone (HSP90 family) O Posttranslational modification, protein turnover, chaperones ;}	{GO:0006950; response to stress; biological_process GO:0005524; ATP binding; molecular_function GO:0006457; protein folding; biological_process GO:0051082; unfolded protein binding; molecular_function}	{DQ144978.1; Symbiodinium sp. C3 heat shock protein 90 3 mRNA, partial cds}	{PF00183:Hsp90 protein}
transcript_HQ_E2_1_transcript14782/f2p0/1663	{OLQ06331.1; Proline/betaine transporter [Symbiodinium microadriaticum]}	{sp|Q4L3Q4|PROP_STAHJ; Putative proline/betaine transporter OS=Staphylococcus haemolyticus (strain JCSC1435) GN=proP PE=3 SV=1}	{smin:v1.2.002456.t1; - - - - -; smin:v1.2.002456.t1; - - - - -}	{NA}	{GO:0016021; integral to membrane; cellular_component GO:0055085; transmembrane transport; biological_process GO:0022857; transmembrane transporter activity; molecular_function}	{NA}	{PF00083:Sugar (and other) transporter PF07690:Major Facilitator Superfamily}
transcript_HQ_E2_1_transcript14992/f2p0/1628	{OLQ06916.1; Bifunctional P-450/NADPH-P450 reductase [Symbiodinium microadriaticum]}	{sp|P98187|CP4F8_HUMAN; Cytochrome P450 4F8 OS=Homo sapiens GN=CYP4F8 PE=1 SV=1}	{sma:SAV_7426; K00493 E1.14.14.1 unspecific monooxygenase 1.14.14.1 ko00071; Metabolism; Lipid metabolism; Fatty acid degradation | ko00380; Metabolism; Amino acid metabolism; Tryptophan metabolism | ko00627; Metabolism; Xenobiotics biodegradation and metabolism; Aminobenzoate degradation}	{Hs6005737; KOG0157 Cytochrome P450 CYP4/CYP19/CYP26 subfamilies QI Secondary metabolites biosynthesis, transport and catabolism ; Lipid transport and metabolism ;}	{GO:0005506; iron ion binding; molecular_function GO:0016705; oxidoreductase activity, acting on paired donors, with incorporation or reduction of molecular oxygen; molecular_function GO:0020037; heme binding; molecular_function GO:0055114; oxidation-reduction process; biological_process}	{NA}	{PF00067:Cytochrome P450}
transcript_HQ_E2_1_transcript15076/f2p0/1663	{OLP94286.1; Formin-like protein 3 [Symbiodinium microadriaticum]}	{sp|Q6MWG9|FH18_ORYSJ; Formin-like protein 18 OS=Oryza sativa subsp. japonica GN=FH18 PE=2 SV=1}	{thj:104802535; - - - - -}	{At5g54650; KOG1922 Rho GTPase effector BNI1 and related formins TZ Signal transduction mechanisms ; Cytoskeleton ;}	{GO:0016567; protein ubiquitination; biological_process GO:0006511; ubiquitin-dependent protein catabolic process; biological_process GO:0034450; ubiquitin-ubiquitin ligase activity; molecular_function GO:0000151; ubiquitin ligase complex; cellular_component}	{NA}	{PF10408:Ubiquitin elongating factor core}
transcript_HQ_E2_1_transcript15120/f2p0/1650	{OLP85441.1; DNA replication licensing factor mcm5-A [Symbiodinium microadriaticum]}	{sp|P29496|MCM5_YEAST; Minichromosome maintenance protein 5 OS=Saccharomyces cerevisiae (strain ATCC 204508 / S288c) GN=MCM5 PE=1 SV=1}	{mgr:MGG_08646; K02209 MCM5, CDC46 DNA replication licensing factor MCM5 3.6.4.12 ko03030; Genetic Information Processing; Replication and repair; DNA replication | ko04110; Cellular Processes; Cell growth and death; Cell cycle | ko04111; Cellular Processes; Cell growth and death; Cell cycle - yeast | ko04113; Cellular Processes; Cell growth and death; Meiosis - yeast}	{YLR274w; KOG0481 DNA replication licensing factor, MCM5 component L Replication, recombination and repair ;}	{GO:0008134; transcription factor binding; molecular_function GO:0005524; ATP binding; molecular_function GO:0006355; regulation of transcription, DNA-dependent; biological_process GO:0003677; DNA binding; molecular_function GO:0016887; ATPase activity; molecular_function GO:0006260; DNA replication; biological_process}	{XM_001689923.1; Chlamydomonas reinhardtii minichromosome maintenance protein 5 (MCM5) mRNA, complete cds}	{PF00493:MCM2/3/5 family PF07726:ATPase family associated with various cellular activities (AAA) PF07728:AAA domain (dynein-related subfamily) PF00158:Sigma-54 interaction domain}
transcript_HQ_E2_1_transcript15174/f3p0/1646	{OLQ00105.1; putative UDP-glucosyltransferase YojK [Symbiodinium microadriaticum]}	{sp|Q8JZZ0|UD3A2_MOUSE; UDP-glucuronosyltransferase 3A2 OS=Mus musculus GN=Ugt3a2 PE=1 SV=2}	{smin:v1.2.001100.t1; - - - - -; smin:v1.2.001100.t1; - - - - -}	{Hs22047781; KOG1192 UDP-glucuronosyl and UDP-glucosyl transferase GC Carbohydrate transport and metabolism ; Energy production and conversion ;}	{GO:0016758; transferase activity, transferring hexosyl groups; molecular_function GO:0005975; carbohydrate metabolic process; biological_process GO:0008152; NA GO:0030259; lipid glycosylation; biological_process}	{NA}	{PF03033:Glycosyltransferase family 28 N-terminal domain PF04101:Glycosyltransferase family 28 C-terminal domain PF00201:UDP-glucoronosyl and UDP-glucosyl transferase}
transcript_HQ_E2_1_transcript15426/f2p0/1639	{OLP84397.1; putative palmitoyltransferase ZDHHC8 [Symbiodinium microadriaticum]}	{NA}	{smin:v1.2.007690.t1; - - - - -; smin:v1.2.007690.t1; - - - - -}	{NA}	{GO:0005509; calcium ion binding; molecular_function}	{NA}	{PF13405:EF-hand domain}
transcript_HQ_E2_1_transcript15481/f2p0/1630	{OLQ00105.1; putative UDP-glucosyltransferase YojK [Symbiodinium microadriaticum]}	{sp|Q8JZZ0|UD3A2_MOUSE; UDP-glucuronosyltransferase 3A2 OS=Mus musculus GN=Ugt3a2 PE=1 SV=2}	{smin:v1.2.001100.t1; - - - - -; smin:v1.2.001100.t1; - - - - -}	{Hs22047781; KOG1192 UDP-glucuronosyl and UDP-glucosyl transferase GC Carbohydrate transport and metabolism ; Energy production and conversion ;}	{GO:0016758; transferase activity, transferring hexosyl groups; molecular_function GO:0008152; NA}	{NA}	{PF04101:Glycosyltransferase family 28 C-terminal domain PF00201:UDP-glucoronosyl and UDP-glucosyl transferase}
transcript_HQ_E2_1_transcript15683/f2p0/1599	{XP_015779918.1; PREDICTED: ATP-dependent RNA helicase DEAH12, chloroplastic-like [Acropora digitifera]}	{sp|F4KGU4|DEAHC_ARATH; ATP-dependent RNA helicase DEAH12, chloroplastic OS=Arabidopsis thaliana GN=At5g10370 PE=3 SV=1}	{adf:107357786; - - - - -}	{At4g01020_2; KOG1812 Predicted E3 ubiquitin ligase O Posttranslational modification, protein turnover, chaperones ;}	{GO:0008270; zinc ion binding; molecular_function GO:0005515; protein binding; molecular_function}	{XM_015924432.1; PREDICTED: Acropora digitifera ATP-dependent RNA helicase DEAH12, chloroplastic-like (LOC107357786), mRNA}	{PF13639:Ring finger domain PF17123:RING-like zinc finger PF14634:zinc-RING finger domain}
transcript_HQ_E2_1_transcript15784/f3p0/1611	{OLP77711.1; putative fumarate reductase [Symbiodinium microadriaticum]}	{sp|O13755|OSM1_SCHPO; Fumarate reductase OS=Schizosaccharomyces pombe (strain 972 / ATCC 24843) GN=osm1 PE=3 SV=1}	{olu:OSTLU_27122; - - - - -}	{SPAC17A2.05; KOG2404 Fumarate reductase, flavoprotein subunit C Energy production and conversion ;}	{NA}	{KC938188.1; Symbiodinium kawagutii strain CCMP2468 clone SymkaFL1061064187593(5'-), partial sequence}	{NA}
transcript_HQ_E2_1_transcript15847/f2p0/1599	{OLQ15626.1; putative RNA pseudouridine synthase [Symbiodinium microadriaticum]}	{sp|Q55578|Y361_SYNY3; Uncharacterized RNA pseudouridine synthase slr0361 OS=Synechocystis sp. (strain PCC 6803 / Kazusa) GN=slr0361 PE=3 SV=1}	{ttk:TST_1678; K06178 rluB 23S rRNA pseudouridine2605 synthase 5.4.99.22 -}	{NA}	{GO:0009982; pseudouridine synthase activity; molecular_function GO:0070273; phosphatidylinositol-4-phosphate binding; molecular_function GO:0009451; RNA modification; biological_process GO:0003723; RNA binding; molecular_function GO:0001522; pseudouridine synthesis; biological_process}	{NA}	{PF01479:S4 domain PF00849:RNA pseudouridylate synthase PF05719:Golgi phosphoprotein 3 (GPP34)}
transcript_HQ_E2_1_transcript16164/f4p0/1607	{OLP77318.1; Ankyrin repeat domain-containing protein 50 [Symbiodinium microadriaticum]}	{sp|Q40300|FCPF_MACPY; Fucoxanthin-chlorophyll a-c binding protein F, chloroplastic (Fragment) OS=Macrocystis pyrifera GN=FCPF PE=2 SV=1}	{smin:v1.2.006873.t2; - - - - -; smin:v1.2.006873.t2; - - - - -}	{NA}	{NA}	{FN646420.2; Symbiodinium sp. clade C3 partial mRNA for light-harvesting protein (acpPCSym_12 gene)}	{NA}
transcript_HQ_E2_1_transcript16316/f2p0/1575	{OLP92312.1; hypothetical protein AK812_SmicGene25890 [Symbiodinium microadriaticum]}	{NA}	{smin:v1.2.006255.t1; - - - - -; smin:v1.2.006255.t1; - - - - -}	{NA}	{NA}	{NA}	{NA}
transcript_HQ_E2_1_transcript16359/f2p0/1576	{OLP82448.1; putative fumarate reductase [Symbiodinium microadriaticum]}	{sp|P09437|CYB2_WICAO; Cytochrome b2, mitochondrial OS=Wickerhamomyces anomalus GN=CYB2 PE=1 SV=2}	{smin:v1.2.002328.t1; - - - - -; smin:v1.2.002328.t1; - - - - -}	{YML054c_1; KOG0537 Cytochrome b5 C Energy production and conversion ;}	{GO:0016627; oxidoreductase activity, acting on the CH-CH group of donors; molecular_function}	{NA}	{PF01127:Succinate dehydrogenase/Fumarate reductase transmembrane subunit}
transcript_HQ_E2_1_transcript16485/f3p0/1588	{OLQ11494.1; Adenosylhomocysteinase [Symbiodinium microadriaticum]}	{sp|P35007|SAHH_CATRO; Adenosylhomocysteinase OS=Catharanthus roseus GN=SAHH PE=2 SV=1}	{cre:CHLREDRAFT_129593; K01251 E3.3.1.1, ahcY adenosylhomocysteinase 3.3.1.1 ko00270; Metabolism; Amino acid metabolism; Cysteine and methionine metabolism}	{At4g13940; KOG1370 S-adenosylhomocysteine hydrolase H Coenzyme transport and metabolism ;}	{GO:0051287; NAD binding; molecular_function GO:0003824; NA GO:0055114; oxidation-reduction process; biological_process GO:0004488; methylenetetrahydrofolate dehydrogenase (NADP+) activity; molecular_function GO:0009396; folic acid-containing compound biosynthetic process; biological_process}	{KC947579.1; Symbiodinium kawagutii strain CCMP2468 clone SymkaFL1061064216175(5'-), partial sequence}	{PF02826:D-isomer specific 2-hydroxyacid dehydrogenase, NAD binding domain PF02882:Tetrahydrofolate dehydrogenase/cyclohydrolase, NAD(P)-binding domain}
transcript_HQ_E2_1_transcript16520/f2p0/1565	{OLP97413.1; putative phosphoglycerate kinase [Symbiodinium microadriaticum]}	{sp|P09041|PGK2_MOUSE; Phosphoglycerate kinase 2 OS=Mus musculus GN=Pgk2 PE=1 SV=4}	{smin:v1.2.001818.t1; K00927 PGK, pgk phosphoglycerate kinase 2.7.2.3 ko01200; Metabolism; Global and overview maps; Carbon metabolism | ko01230; Metabolism; Global and overview maps; Biosynthesis of amino acids | ko00010; Metabolism; Carbohydrate metabolism; Glycolysis / Gluconeogenesis | ko00710; Metabolism; Energy metabolism; Carbon fixation in photosynthetic organisms; smin:v1.2.001818.t1; K0…	{Hs4505763; KOG1367 3-phosphoglycerate kinase G Carbohydrate transport and metabolism ;}	{GO:0006096; glycolysis; biological_process GO:0004618; phosphoglycerate kinase activity; molecular_function}	{KC944552.1; Symbiodinium kawagutii strain CCMP2468 clone SymkaFL1061064221380(5'-), partial sequence}	{PF00162:Phosphoglycerate kinase}
transcript_HQ_E2_1_transcript16599/f3p0/1560	{ABO47821.1; unknown [Symbiodinium sp. C3]}	{NA}	{smin:v1.2.005105.t1; - - - - -; smin:v1.2.005105.t1; - - - - -}	{NA}	{GO:0003677; DNA binding; molecular_function GO:0006355; regulation of transcription, DNA-dependent; biological_process}	{EF138814.1; Symbiodinium sp. clade C3 unknown mRNA}	{PF00313:'Cold-shock' DNA-binding domain}
transcript_HQ_E2_1_transcript16671/f2p0/1564	{OLP82451.1; putative fumarate reductase, partial [Symbiodinium microadriaticum]}	{sp|P00175|CYB2_YEAST; Cytochrome b2, mitochondrial OS=Saccharomyces cerevisiae (strain ATCC 204508 / S288c) GN=CYB2 PE=1 SV=1}	{smin:v1.2.002328.t1; - - - - -; smin:v1.2.002328.t1; - - - - -}	{YML054c_1; KOG0537 Cytochrome b5 C Energy production and conversion ;}	{NA}	{NA}	{NA}
transcript_HQ_E2_1_transcript16792/f2p0/1550	{OLQ03408.1; hypothetical protein AK812_SmicGene13666 [Symbiodinium microadriaticum]}	{NA}	{NA}	{NA}	{NA}	{NA}	{NA}
transcript_HQ_E2_1_transcript17319/f2p0/1546	{OLP98647.1; Cell division control protein 18 [Symbiodinium microadriaticum]}	{sp|P41411|CDC18_SCHPO; Cell division control protein 18 OS=Schizosaccharomyces pombe (strain 972 / ATCC 24843) GN=cdc18 PE=1 SV=1}	{spo:SPBC14C8.07c; K02213 CDC6 cell division control protein 6 - ko04110; Cellular Processes; Cell growth and death; Cell cycle | ko04111; Cellular Processes; Cell growth and death; Cell cycle - yeast | ko04113; Cellular Processes; Cell growth and death; Meiosis - yeast}	{SPBC14C8.07c; KOG2227 Pre-initiation complex, subunit CDC6, AAA+ superfamily ATPase LD Replication, recombination and repair ; Cell cycle control, cell division, chromosome partitioning ;}	{GO:0005524; ATP binding; molecular_function GO:0016887; ATPase activity; molecular_function}	{NA}	{PF07728:AAA domain (dynein-related subfamily) PF00004:ATPase family associated with various cellular activities (AAA)}
transcript_HQ_E2_1_transcript17360/f2p0/1518	{OLQ11236.1; NAD-dependent protein deacetylase Sirt7 [Symbiodinium microadriaticum]}	{sp|Q8N6T7|SIR6_HUMAN; NAD-dependent protein deacetylase sirtuin-6 OS=Homo sapiens GN=SIRT6 PE=1 SV=2}	{lco:104929645; K11416 SIRT6, SIR2L6 mono-ADP-ribosyltransferase sirtuin 6 2.4.2.31 ko05230; Human Diseases; Cancers: Overview; Central carbon metabolism in cancer}	{Hs7706710; KOG1905 Class IV sirtuins (SIR2 family) BK Chromatin structure and dynamics ; Transcription ;}	{GO:0008270; zinc ion binding; molecular_function GO:0070403; NAD+ binding; molecular_function}	{NA}	{PF02146:Sir2 family PF02148:Zn-finger in ubiquitin-hydrolases and other protein}
transcript_HQ_E2_1_transcript17830/f2p0/1514	{OLQ04512.1; hypothetical protein AK812_SmicGene12439 [Symbiodinium microadriaticum]}	{NA}	{NA}	{NA}	{GO:0005509; calcium ion binding; molecular_function GO:0005578; proteinaceous extracellular matrix; cellular_component GO:0007165; signal transduction; biological_process}	{NA}	{PF13499:EF-hand domain pair PF13202:EF hand PF10591:Secreted protein acidic and rich in cysteine Ca binding region PF13833:EF-hand domain pair PF00036:EF hand PF13405:EF-hand domain}
transcript_HQ_E2_1_transcript17927/f2p0/1493	{OLQ11941.1; Vacuolar amino acid transporter 1 [Symbiodinium microadriaticum]}	{sp|P47082|AVT1_YEAST; Vacuolar amino acid transporter 1 OS=Saccharomyces cerevisiae (strain ATCC 204508 / S288c) GN=AVT1 PE=1 SV=1}	{lja:Lj0g3v0174619.1; K15015 SLC32A, VGAT solute carrier family 32 (vesicular inhibitory amino acid transporter) - ko04727; Organismal Systems; Nervous system; GABAergic synapse | ko04723; Organismal Systems; Nervous system; Retrograde endocannabinoid signaling | ko04721; Organismal Systems; Nervous system; Synaptic vesicle cycle | ko05032; Human Diseases; Substance dependence; Morphine addiction…	{At5g02180; KOG1303 Amino acid transporters E Amino acid transport and metabolism ;}	{NA}	{NA}	{NA}
transcript_HQ_E2_1_transcript17928/f2p0/1497	{OLP83047.1; Chaperone protein dnaK2, partial [Symbiodinium microadriaticum]}	{sp|Q9STW6|HSP7F_ARATH; Heat shock 70 kDa protein 6, chloroplastic OS=Arabidopsis thaliana GN=HSP70-6 PE=1 SV=1}	{nop:Nos7524_3785; K04043 dnaK molecular chaperone DnaK - ko03018; Genetic Information Processing; Folding, sorting and degradation; RNA degradation | ko04212; Organismal Systems; Aging; Longevity regulating pathway - worm | ko05152; Human Diseases; Infectious diseases: Bacterial; Tuberculosis}	{At4g24280; KOG0102 Molecular chaperones mortalin/PBP74/GRP75, HSP70 superfamily O Posttranslational modification, protein turnover, chaperones ;}	{GO:0016773; phosphotransferase activity, alcohol group as acceptor; molecular_function GO:0005975; carbohydrate metabolic process; biological_process}	{KC950228.1; Symbiodinium kawagutii strain CCMP2468 clone SymkaFL1061064215410(3'-), partial sequence}	{PF02782:FGGY family of carbohydrate kinases, C-terminal domain}
transcript_HQ_E2_1_transcript18171/f7p0/1492	{ABV22200.1; beta-tubulin [Karlodinium veneficum]}	{sp|P41352|TBB_TETTH; Tubulin beta chain OS=Tetrahymena thermophila GN=BTU1 PE=1 SV=1}	{gtt:GUITHDRAFT_155759; K07375 TUBB tubulin beta - ko04145; Cellular Processes; Transport and catabolism; Phagosome | ko04540; Cellular Processes; Cellular community - eukaryotes; Gap junction | ko05130; Human Diseases; Infectious diseases: Bacterial; Pathogenic Escherichia coli infection}	{Hs5174735; KOG1375 Beta tubulin Z Cytoskeleton ;}	{GO:0003924; GTPase activity; molecular_function}	{KC937790.1; Symbiodinium kawagutii strain CCMP2468 clone SymkaSLLR3-719, partial sequence}	{PF00091:Tubulin/FtsZ family, GTPase domain}
transcript_HQ_E2_1_transcript18221/f2p0/1479	{ABV72532.1; tubulin alpha chain [Heterocapsa triquetra]}	{sp|P10873|TBA_TOXGO; Tubulin alpha chain OS=Toxoplasma gondii PE=3 SV=1}	{smin:v1.2.001653.t1; K07374 TUBA tubulin alpha - ko04145; Cellular Processes; Transport and catabolism; Phagosome | ko04210; Cellular Processes; Cell growth and death; Apoptosis | ko04530; Cellular Processes; Cellular community - eukaryotes; Tight junction | ko04540; Cellular Processes; Cellular community - eukaryotes; Gap junction | ko05130; Human Diseases; Infectious diseases: Bacterial; Patho…	{At1g04820; KOG1376 Alpha tubulin Z Cytoskeleton ;}	{GO:0003924; GTPase activity; molecular_function}	{KC937968.1; Symbiodinium kawagutii strain CCMP2468 clone SymkaSLLR3-897, partial sequence}	{PF00091:Tubulin/FtsZ family, GTPase domain}
transcript_HQ_E2_1_transcript18324/f2p0/1480	{OLQ04321.1; Elongation factor G-2, chloroplastic [Symbiodinium microadriaticum]}	{sp|I1K0K6|EFGC2_SOYBN; Elongation factor G-2, chloroplastic OS=Glycine max GN=fusA2 PE=3 SV=1}	{smin:v1.2.005092.t1; K02355 fusA, GFM, EFG elongation factor G - -; smin:v1.2.005092.t1; K02355 fusA, GFM, EFG elongation factor G - -}	{At1g62750; KOG0465 Mitochondrial elongation factor J Translation, ribosomal structure and biogenesis ;}	{GO:0005525; GTP binding; molecular_function}	{XM_001701793.1; Chlamydomonas reinhardtii chloroplast elongation factor G (EFG1) mRNA, complete cds}	{PF03144:Elongation factor Tu domain 2 PF03764:Elongation factor G, domain IV}
transcript_HQ_E2_1_transcript18331/f2p0/1485	{OLP86317.1; Sodium-dependent phosphate transport protein 2A [Symbiodinium microadriaticum]}	{sp|Q28620|NPT2A_RABIT; Sodium-dependent phosphate transport protein 2A OS=Oryctolagus cuniculus GN=SLC34A1 PE=2 SV=1}	{smin:v1.2.005125.t1; K14683 SLC34A, NPT, nptA solute carrier family 34 (sodium-dependent phosphate cotransporter) - -; smin:v1.2.005125.t1; K14683 SLC34A, NPT, nptA solute carrier family 34 (sodium-dependent phosphate cotransporter) - -}	{NA}	{GO:0015321; sodium-dependent phosphate transmembrane transporter activity; molecular_function GO:0016020; membrane; cellular_component GO:0044341; sodium-dependent phosphate transport; biological_process}	{NA}	{PF02690:Na+/Pi-cotransporter}
transcript_HQ_E2_1_transcript18525/f16p0/1465	{BAS21362.1; cytochrome oxidase subunit 1 (mitochondrion) [Symbiodinium minutum]}	{sp|Q02766|COX1_PLAFA; Cytochrome c oxidase subunit 1 OS=Plasmodium falciparum GN=MT-CO1 PE=3 SV=1}	{pvx:PlvioMp2; K02256 COX1 cytochrome c oxidase subunit 1 1.9.3.1 ko00190; Metabolism; Energy metabolism; Oxidative phosphorylation | ko04260; Organismal Systems; Circulatory system; Cardiac muscle contraction | ko05010; Human Diseases; Neurodegenerative diseases; Alzheimer's disease | ko05012; Human Diseases; Neurodegenerative diseases; Parkinson's disease | ko05016; Human Diseases; Neurodegener…	{AtMi114; KOG4769 Cytochrome c oxidase, subunit I C Energy production and conversion ;}	{GO:0005506; iron ion binding; molecular_function GO:0009055; NA GO:0055114; oxidation-reduction process; biological_process GO:0009060; aerobic respiration; biological_process GO:0020037; heme binding; molecular_function GO:0004129; cytochrome-c oxidase activity; molecular_function GO:0016021; integral to membrane; cellular_component}	{DQ483005.1; Symbiodinium sp. clade C3 from Acropora aspera cytochrome c oxidase-like mRNA sequence}	{PF00115:Cytochrome C and Quinol oxidase polypeptide I}
transcript_HQ_E2_1_transcript18545/f2p0/1463	{OLQ05064.1; Heat shock 70 kDa protein 4 [Symbiodinium microadriaticum]}	{sp|O74225|HSP88_NEUCR; Heat shock protein hsp88 OS=Neurospora crassa (strain ATCC 24698 / 74-OR23-1A / CBS 708.71 / DSM 1257 / FGSC 987) GN=hsp88 PE=1 SV=1}	{smin:v1.2.002493.t1; K09489 HSPA4 heat shock 70kDa protein 4 - ko04530; Cellular Processes; Cellular community - eukaryotes; Tight junction | ko04612; Organismal Systems; Immune system; Antigen processing and presentation; smin:v1.2.002493.t1; K09489 HSPA4 heat shock 70kDa protein 4 - ko04530; Cellular Processes; Cellular community - eukaryotes; Tight junction | ko04612; Organismal Systems; Immu…	{SPAC110.04c; KOG0103 Molecular chaperones HSP105/HSP110/SSE1, HSP70 superfamily O Posttranslational modification, protein turnover, chaperones ;}	{GO:0030145; manganese ion binding; molecular_function GO:0005975; carbohydrate metabolic process; biological_process GO:0004721; phosphoprotein phosphatase activity; molecular_function GO:0000287; magnesium ion binding; molecular_function GO:0016773; phosphotransferase activity, alcohol group as acceptor; molecular_function}	{NA}	{PF02782:FGGY family of carbohydrate kinases, C-terminal domain PF07830:Protein serine/threonine phosphatase 2C, C-terminal domain}
transcript_HQ_E2_1_transcript18776/f2p0/1439	{XP_015775299.1; PREDICTED: 50S ribosomal protein L35, chloroplastic-like [Acropora digitifera]}	{NA}	{nve:NEMVE_v1g242013; K02916 RP-L35, MRPL35, rpmI large subunit ribosomal protein L35 - ko03010; Genetic Information Processing; Translation; Ribosome}	{NA}	{GO:0005622; intracellular; cellular_component GO:0003735; structural constituent of ribosome; molecular_function GO:0006412; translation; biological_process GO:0005840; ribosome; cellular_component}	{XM_015919813.1; PREDICTED: Acropora digitifera 50S ribosomal protein L35, chloroplastic-like (LOC107353479), mRNA}	{PF01632:Ribosomal protein L35}
transcript_HQ_E2_1_transcript18840/f2p0/1458	{OLP85492.1; Kinesin-like protein KIF6 [Symbiodinium microadriaticum]}	{sp|Q6ZMV9|KIF6_HUMAN; Kinesin-like protein KIF6 OS=Homo sapiens GN=KIF6 PE=1 SV=3}	{smin:v1.2.004737.t3; - - - - -; smin:v1.2.004737.t3; - - - - -}	{NA}	{GO:0006412; translation; biological_process GO:0003735; structural constituent of ribosome; molecular_function GO:0005680; anaphase-promoting complex; cellular_component GO:0005622; intracellular; cellular_component GO:0090266; regulation of mitotic cell cycle spindle assembly checkpoint; biological_process GO:0005840; ribosome; cellular_component}	{NA}	{PF00831:Ribosomal L29 protein PF15243:Anaphase-promoting complex subunit 15}
transcript_HQ_E2_1_transcript19026/f2p0/1444	{XP_015755078.1; PREDICTED: elongation factor 1-alpha isoform X1 [Acropora digitifera]}	{sp|Q92005|EF1A_DANRE; Elongation factor 1-alpha OS=Danio rerio GN=eef1a PE=2 SV=1}	{adf:107334639; K03231 EEF1A elongation factor 1-alpha - ko03013; Genetic Information Processing; Translation; RNA transport | ko05134; Human Diseases; Infectious diseases: Bacterial; Legionellosis}	{Hs4503471; KOG0052 Translation elongation factor EF-1 alpha/Tu J Translation, ribosomal structure and biogenesis ;}	{GO:0005737; cytoplasm; cellular_component GO:0055114; oxidation-reduction process; biological_process GO:0003942; N-acetyl-gamma-glutamyl-phosphate reductase activity; molecular_function GO:0005525; GTP binding; molecular_function GO:0008652; cellular amino acid biosynthetic process; biological_process GO:0046983; protein dimerization activity; molecular_function GO:0016620; oxidoreductase activ…	{DQ483003.1; Symbiodinium sp. clade C3 from Acropora aspera elongation factor 1a-like mRNA sequence}	{PF04670:Gtr1/RagA G protein conserved region PF01926:50S ribosome-binding GTPase PF02774:Semialdehyde dehydrogenase, dimerisation domain PF03144:Elongation factor Tu domain 2}
transcript_HQ_E2_1_transcript19046/f2p0/1449	{ABL96301.1; Bacl-2 [Symbiodinium sp. C3]}	{NA}	{smin:v1.2.000807.t1; - - - - -; smin:v1.2.000807.t1; - - - - -}	{NA}	{NA}	{EF152772.1; Symbiodinium sp. C3 Bacl-2 mRNA, complete cds}	{NA}
transcript_HQ_E2_1_transcript19084/f2p0/1452	{OLP81179.1; Pleiotropic regulator 1 [Symbiodinium microadriaticum]}	{NA}	{aaf:AURANDRAFT_63867; - - - - -}	{NA}	{NA}	{NA}	{NA}
transcript_HQ_E2_1_transcript19293/f3p0/1443	{OLP81009.1; actin [Symbiodinium microadriaticum]}	{sp|P22131|ACT1_PHYIN; Actin-1 OS=Phytophthora infestans GN=ACTA PE=2 SV=1}	{aaf:AURANDRAFT_37636; K05692 ACTB_G1 actin beta/gamma 1 - ko04015; Environmental Information Processing; Signal transduction; Rap1 signaling pathway | ko04390; Environmental Information Processing; Signal transduction; Hippo signaling pathway | ko04391; Environmental Information Processing; Signal transduction; Hippo signaling pathway - fly | ko04145; Cellular Processes; Transport and catabolism…	{7290649; KOG0676 Actin and related proteins Z Cytoskeleton ;}	{NA}	{DQ483012.1; Symbiodinium sp. clade C3 from Acropora aspera actin-like mRNA sequence}	{NA}
transcript_HQ_E2_1_transcript19370/f3p0/1421	{OLP82114.1; Insulin-degrading enzyme [Symbiodinium microadriaticum]}	{NA}	{smin:v1.2.000335.t1; - - - - -; smin:v1.2.000335.t1; - - - - -}	{NA}	{NA}	{NA}	{NA}
transcript_HQ_E2_1_transcript19558/f2p0/1417	{OLP94464.1; Aflatoxin B1 aldehyde reductase member 4 [Symbiodinium microadriaticum]}	{sp|Q8BW96|KCC1D_MOUSE; Calcium/calmodulin-dependent protein kinase type 1D OS=Mus musculus GN=Camk1d PE=1 SV=2}	{tet:TTHERM_00070750; K13412 CPK calcium-dependent protein kinase 2.7.11.1 ko04626; Organismal Systems; Environmental adaptation; Plant-pathogen interaction | ko05145; Human Diseases; Infectious diseases: Parasitic; Toxoplasmosis}	{Hs9966875; KOG0032 Ca2+/calmodulin-dependent protein kinase, EF-Hand protein superfamily T Signal transduction mechanisms ;}	{GO:0006468; protein phosphorylation; biological_process GO:0005524; ATP binding; molecular_function GO:0004672; protein kinase activity; molecular_function GO:0016773; phosphotransferase activity, alcohol group as acceptor; molecular_function GO:0016020; membrane; cellular_component}	{NA}	{PF00069:Protein kinase domain PF06293:Lipopolysaccharide kinase (Kdo/WaaP) family PF07714:Protein tyrosine kinase}
transcript_HQ_E2_1_transcript19705/f2p0/1415	{OLQ00105.1; putative UDP-glucosyltransferase YojK [Symbiodinium microadriaticum]}	{sp|O05496|YDHE_BACSU; Uncharacterized UDP-glucosyltransferase YdhE OS=Bacillus subtilis (strain 168) GN=ydhE PE=3 SV=2}	{smin:v1.2.001100.t1; - - - - -; smin:v1.2.001100.t1; - - - - -}	{Hs22047781; KOG1192 UDP-glucuronosyl and UDP-glucosyl transferase GC Carbohydrate transport and metabolism ; Energy production and conversion ;}	{GO:0016758; transferase activity, transferring hexosyl groups; molecular_function GO:0008152; NA}	{NA}	{PF00201:UDP-glucoronosyl and UDP-glucosyl transferase PF04101:Glycosyltransferase family 28 C-terminal domain}
transcript_HQ_E2_1_transcript19740/f2p0/1409	{OLQ07286.1; hypothetical protein AK812_SmicGene9313 [Symbiodinium microadriaticum]}	{NA}	{smin:v1.2.007334.t1; - - - - -; smin:v1.2.007334.t1; - - - - -}	{NA}	{GO:0005524; ATP binding; molecular_function GO:0003950; NAD+ ADP-ribosyltransferase activity; molecular_function GO:0003676; nucleic acid binding; molecular_function GO:0006139; nucleobase, nucleoside, nucleotide and nucleic acid metabolic process; biological_process GO:0016818; hydrolase activity, acting on acid anhydrides, in phosphorus-containing anhydrides; molecular_function GO:0008026; ATP…	{NA}	{PF00644:Poly(ADP-ribose) polymerase catalytic domain PF13307:Helicase C-terminal domain}
transcript_HQ_E2_1_transcript1975/f2p0/2966	{OLP76221.1; Linear gramicidin synthase subunit C, partial [Symbiodinium microadriaticum]}	{NA}	{rva:Rvan_3356; - - - - -}	{NA}	{NA}	{JN600087.1; Seriatopora hystrix/Symbiodinium mixed library clone ShD_H26 mRNA sequence}	{NA}
transcript_HQ_E2_1_transcript19877/f2p0/1423	{OLQ02004.1; Type-3 glutamine synthetase [Symbiodinium microadriaticum]}	{sp|P15623|GLNA_BACFR; Glutamine synthetase OS=Bacteroides fragilis (strain YCH46) GN=glnA PE=3 SV=2}	{aaf:AURANDRAFT_58809; - - - - -}	{NA}	{NA}	{JF915366.1; Symbiodinium sp. clade C3 glutamine synthetase mRNA, partial cds}	{NA}
transcript_HQ_E2_1_transcript19898/f2p0/1403	{OLQ06309.1; Peptide deformylase 1B, chloroplastic [Symbiodinium microadriaticum]}	{NA}	{smin:v1.2.002466.t1; - - - - -; smin:v1.2.002466.t1; - - - - -}	{NA}	{NA}	{NA}	{NA}
transcript_HQ_E2_1_transcript20003/f3p0/1415	{OLP74754.1; Heat shock protein 90 [Symbiodinium microadriaticum]}	{sp|O44001|HSP90_EIMTE; Heat shock protein 90 OS=Eimeria tenella GN=HSP90 PE=2 SV=1}	{pfd:PFDG_01851; K04079 HSP90A, htpG molecular chaperone HtpG - ko04141; Genetic Information Processing; Folding, sorting and degradation; Protein processing in endoplasmic reticulum | ko04151; Environmental Information Processing; Signal transduction; PI3K-Akt signaling pathway | ko04621; Organismal Systems; Immune system; NOD-like receptor signaling pathway | ko04612; Organismal Systems; Immune…	{At5g56030; KOG0019 Molecular chaperone (HSP90 family) O Posttranslational modification, protein turnover, chaperones ;}	{GO:0006457; protein folding; biological_process GO:0006950; response to stress; biological_process GO:0005524; ATP binding; molecular_function GO:0051082; unfolded protein binding; molecular_function}	{DQ144978.1; Symbiodinium sp. C3 heat shock protein 90 3 mRNA, partial cds}	{PF00183:Hsp90 protein}
transcript_HQ_E2_1_transcript20027/f2p0/1400	{OLQ13706.1; cAMP-dependent protein kinase regulatory subunit [Symbiodinium microadriaticum]}	{sp|Q86ZN7|KAPR_HYPAT; cAMP-dependent protein kinase regulatory subunit OS=Hypocrea atroviridis GN=pkar1 PE=3 SV=1}	{smin:v1.2.001078.t1; K04739 PRKAR cAMP-dependent protein kinase regulator - ko04910; Organismal Systems; Endocrine system; Insulin signaling pathway; smin:v1.2.001078.t1; K04739 PRKAR cAMP-dependent protein kinase regulator - ko04910; Organismal Systems; Endocrine system; Insulin signaling pathway}	{7303815; KOG1113 cAMP-dependent protein kinase types I and II, regulatory subunit T Signal transduction mechanisms ;}	{GO:0003700; sequence-specific DNA binding transcription factor activity; molecular_function GO:0005634; nucleus; cellular_component GO:0003677; DNA binding; molecular_function GO:0016783; sulfurtransferase activity; molecular_function GO:0006355; regulation of transcription, DNA-dependent; biological_process GO:0016987; sigma factor activity; molecular_function GO:0000775; chromosome, centromeri…	{NA}	{PF04546:Sigma-70, non-essential region PF09026:Centromere protein B dimerisation domain PF02634:FdhD/NarQ family PF03979:Sigma-70 factor, region 1.1}
transcript_HQ_E2_1_transcript20067/f2p0/1405	{ABI14266.1; acyltransferase family protein [Pfiesteria piscicida]}	{NA}	{smin:v1.2.007664.t1; - - - - -; smin:v1.2.007664.t1; - - - - -}	{NA}	{GO:0016747; transferase activity, transferring acyl groups other than amino-acyl groups; molecular_function}	{KC947715.1; Symbiodinium kawagutii strain CCMP2468 clone SymkaFL1061064216154(5'-), partial sequence}	{PF01757:Acyltransferase family}
transcript_HQ_E2_1_transcript20197/f2p0/1395	{NA}	{NA}	{NA}	{NA}	{NA}	{JN600168.1; Seriatopora hystrix/Symbiodinium mixed library clone ShD_E18 mRNA sequence}	{NA}
transcript_HQ_E2_1_transcript20262/f2p0/1390	{OLQ06403.1; hypothetical protein AK812_SmicGene10264 [Symbiodinium microadriaticum]}	{NA}	{smin:v1.2.000583.t1; - - - - -; smin:v1.2.000583.t1; - - - - -}	{NA}	{NA}	{NA}	{NA}
transcript_HQ_E2_1_transcript20283/f2p0/1383	{OLP84712.1; Glutathione S-transferase class-mu 28 kDa isozyme [Symbiodinium microadriaticum]}	{NA}	{ehx:EMIHUDRAFT_434068; - - - - -}	{NA}	{NA}	{NA}	{NA}
transcript_HQ_E2_1_transcript2037/f2p0/2925	{OLP85363.1; Cell wall alpha-1,3-glucan synthase mok11 [Symbiodinium microadriaticum]}	{sp|O76261|AMYR_DROSE; Alpha-amylase-related protein OS=Drosophila sechellia GN=Amyrel PE=3 SV=1}	{smin:v1.2.003785.t1; - - - - -; smin:v1.2.003785.t1; - - - - -}	{7302899; KOG2212 Alpha-amylase G Carbohydrate transport and metabolism ;}	{GO:0005975; carbohydrate metabolic process; biological_process GO:0003824; NA}	{NA}	{PF00128:Alpha amylase, catalytic domain}
transcript_HQ_E2_1_transcript20466/f2p0/1374	{OLP95871.1; GDP-mannose-dependent alpha-mannosyltransferase [Symbiodinium microadriaticum]}	{sp|Q8S4F6|SQD2_ARATH; Sulfoquinovosyl transferase SQD2 OS=Arabidopsis thaliana GN=SQD2 PE=1 SV=1}	{syc:syc0944_c; - - - - -}	{At5g01220; KOG1111 N-acetylglucosaminyltransferase complex, subunit PIG-A/SPT14, required for phosphatidylinositol biosynthesis/Sulfolipid synthase MOI Cell wall/membrane/envelope biogenesis ; Posttranslational modification, protein turnover, chaperones ; Lipid transport and metabolism ;}	{NA}	{NA}	{NA}
transcript_HQ_E2_1_transcript20627/f2p0/1371	{OLP84003.1; Ammonium transporter 1 member 1 [Symbiodinium microadriaticum]}	{sp|P54144|AMT11_ARATH; Ammonium transporter 1 member 1 OS=Arabidopsis thaliana GN=AMT1-1 PE=1 SV=1}	{bpg:Bathy06g00520; K03320 amt, AMT, MEP ammonium transporter, Amt family - -}	{At4g13510; KOG0682 Ammonia permease P Inorganic ion transport and metabolism ;}	{GO:0016020; membrane; cellular_component GO:0015689; molybdate ion transport; biological_process GO:0008519; ammonium transmembrane transporter activity; molecular_function GO:0015696; ammonium transport; biological_process GO:0015098; molybdate ion transmembrane transporter activity; molecular_function}	{HE999708.1; Symbiodinium sp. Freudenthal partial mRNA for ammonium transporter (at1 gene)}	{PF16983:Molybdate transporter of MFS superfamily PF00909:Ammonium Transporter Family}
transcript_HQ_E2_1_transcript20665/f2p0/1358	{AAW79314.1; chloroplast ferredoxin-NADP{+) reductase, partial [Heterocapsa triquetra]}	{sp|P41344|FENR1_ORYSJ; Ferredoxin--NADP reductase, leaf isozyme, chloroplastic OS=Oryza sativa subsp. japonica GN=Os06g0107700 PE=2 SV=1}	{sita:101769250; K02641 petH ferredoxin--NADP+ reductase 1.18.1.2 ko00195; Metabolism; Energy metabolism; Photosynthesis}	{At5g66190; KOG1158 NADP/FAD dependent oxidoreductase C Energy production and conversion ;}	{GO:0016491; oxidoreductase activity; molecular_function GO:0055114; oxidation-reduction process; biological_process}	{KC944333.1; Symbiodinium kawagutii strain CCMP2468 clone SymkaFL1061064221338(5'-), partial sequence}	{PF00175:Oxidoreductase NAD-binding domain }
transcript_HQ_E2_1_transcript20715/f2p0/1344	{OLP93518.1; Malate dehydrogenase 1, mitochondrial [Symbiodinium microadriaticum]}	{sp|Q39491|PTP3_CHLMO; Dual specificity protein phosphatase OS=Chlamydomonas moewusii GN=VH-PTP13 PE=1 SV=1}	{ehi:EHI_110140; K01104 E3.1.3.48 protein-tyrosine phosphatase 3.1.3.48 -}	{At3g23610; KOG1716 Dual specificity phosphatase V Defense mechanisms ;}	{GO:0006470; protein dephosphorylation; biological_process GO:0005576; NA GO:0016055; Wnt receptor signaling pathway; biological_process GO:0008138; protein tyrosine/serine/threonine phosphatase activity; molecular_function GO:0007411; axon guidance; biological_process}	{NA}	{PF00782:Dual specificity phosphatase, catalytic domain PF15550:Draxin}
transcript_HQ_E2_1_transcript20737/f3p0/1362	{OLP95036.1; DnaJ-related protein SCJ1 [Symbiodinium microadriaticum]}	{NA}	{NA}	{NA}	{GO:0046872; metal ion binding; molecular_function GO:0019031; viral envelope; cellular_component}	{NA}	{PF13912:C2H2-type zinc finger PF00096:Zinc finger, C2H2 type PF03286:Pox virus Ag35 surface protein}
transcript_HQ_E2_1_transcript20845/f2p0/1347	{OLQ08683.1; Leucine-zipper-like transcriptional regulator 1 [Symbiodinium microadriaticum]}	{sp|Q8LPN7|RNG1L_ARATH; E3 ubiquitin-protein ligase RING1-like OS=Arabidopsis thaliana GN=At3g19950 PE=1 SV=1}	{mlr:MELLADRAFT_92514; - - - - -}	{At3g19950; KOG0800 FOG: Predicted E3 ubiquitin ligase O Posttranslational modification, protein turnover, chaperones ;}	{GO:0046872; metal ion binding; molecular_function GO:0061630; NA GO:0003723; RNA binding; molecular_function GO:0005680; anaphase-promoting complex; cellular_component GO:0004842; ubiquitin-protein ligase activity; molecular_function GO:0008270; zinc ion binding; molecular_function GO:0005515; protein binding; molecular_function}	{KR092128.1; Symbiodinium sp. clade C isolate RF33A 18S ribosomal RNA gene, partial sequence}	{PF12678:RING-H2 zinc finger domain PF01363:FYVE zinc finger PF12861:Anaphase-promoting complex subunit 11 RING-H2 finger PF13639:Ring finger domain PF11789:Zinc-finger of the MIZ type in Nse subunit PF00097:Zinc finger, C3HC4 type (RING finger) PF03854:P-11 zinc finger PF16685:zinc RING finger of MSL2 PF17123:RING-like zinc finger PF14634:zinc-RING finger domain}
transcript_HQ_E2_1_transcript21216/f3p0/1338	{XP_015769164.1; PREDICTED: chloroplast stem-loop binding protein of 41 kDa b, chloroplastic-like [Acropora digitifera]}	{NA}	{lgi:LOTGIDRAFT_158251; - - - - -}	{NA}	{GO:0050662; coenzyme binding; molecular_function GO:0003824; NA}	{XM_015913678.1; PREDICTED: Acropora digitifera chloroplast stem-loop binding protein of 41 kDa b, chloroplastic-like (LOC107347715), mRNA}	{PF01370:NAD dependent epimerase/dehydratase family}
transcript_HQ_E2_1_transcript21314/f2p0/1329	{OLP83950.1; hypothetical protein AK812_SmicGene35233 [Symbiodinium microadriaticum]}	{NA}	{NA}	{NA}	{NA}	{NA}	{NA}
transcript_HQ_E2_1_transcript21322/f2p0/1327	{OLP99253.1; 3-ketoacyl-CoA synthase 17 [Symbiodinium microadriaticum]}	{sp|P44121|DNLI_HAEIN; DNA ligase OS=Haemophilus influenzae (strain ATCC 51907 / DSM 11121 / KW20 / Rd) GN=ligA PE=1 SV=2}	{mrr:Moror_2898; K10747 LIG1 DNA ligase 1 [EC:6.5.1.1 6.5.1.6 6.5.1.7] 6.5.1.1,6.5.1.6,6.5.1.7 ko03030; Genetic Information Processing; Replication and repair; DNA replication | ko03410; Genetic Information Processing; Replication and repair; Base excision repair | ko03420; Genetic Information Processing; Replication and repair; Nucleotide excision repair | ko03430; Genetic Information Processing…	{NA}	{NA}	{NA}	{NA}
transcript_HQ_E2_1_transcript21363/f2p0/1322	{ABV22200.1; beta-tubulin [Karlodinium veneficum]}	{sp|P41352|TBB_TETTH; Tubulin beta chain OS=Tetrahymena thermophila GN=BTU1 PE=1 SV=1}	{gtt:GUITHDRAFT_155759; K07375 TUBB tubulin beta - ko04145; Cellular Processes; Transport and catabolism; Phagosome | ko04540; Cellular Processes; Cellular community - eukaryotes; Gap junction | ko05130; Human Diseases; Infectious diseases: Bacterial; Pathogenic Escherichia coli infection}	{Hs5174735; KOG1375 Beta tubulin Z Cytoskeleton ;}	{GO:0003924; GTPase activity; molecular_function}	{DQ483008.1; Symbiodinium sp. clade C3 from Acropora aspera beta-tubulin-like mRNA sequence}	{PF00091:Tubulin/FtsZ family, GTPase domain}
transcript_HQ_E2_1_transcript21434/f2p0/1297	{AAW79314.1; chloroplast ferredoxin-NADP{+) reductase, partial [Heterocapsa triquetra]}	{sp|P41344|FENR1_ORYSJ; Ferredoxin--NADP reductase, leaf isozyme, chloroplastic OS=Oryza sativa subsp. japonica GN=Os06g0107700 PE=2 SV=1}	{sita:101769250; K02641 petH ferredoxin--NADP+ reductase 1.18.1.2 ko00195; Metabolism; Energy metabolism; Photosynthesis}	{At5g66190; KOG1158 NADP/FAD dependent oxidoreductase C Energy production and conversion ;}	{GO:0055114; oxidation-reduction process; biological_process GO:0016491; oxidoreductase activity; molecular_function}	{KC944333.1; Symbiodinium kawagutii strain CCMP2468 clone SymkaFL1061064221338(5'-), partial sequence}	{PF00175:Oxidoreductase NAD-binding domain }
transcript_HQ_E2_1_transcript21509/f2p0/1316	{P51874.1; RecName: Full=Peridinin-chlorophyll a-binding protein, chloroplastic; Short=PCP; Flags: Precursor}	{sp|P51874|PCP_SYMSP; Peridinin-chlorophyll a-binding protein, chloroplastic OS=Symbiodinium sp. PE=1 SV=1}	{smin:v1.2.000589.t1; - - - - -; smin:v1.2.000589.t1; - - - - -}	{NA}	{GO:0018298; protein-chromophore linkage; biological_process GO:0030076; light-harvesting complex; cellular_component}	{L13613.1; Symbiodinium sp. peridinin chlorophyll mRNA, complete cds}	{PF02429:Peridinin-chlorophyll A binding protein}
transcript_HQ_E2_1_transcript21515/f21p0/1189	{P51874.1; RecName: Full=Peridinin-chlorophyll a-binding protein, chloroplastic; Short=PCP; Flags: Precursor}	{sp|P51874|PCP_SYMSP; Peridinin-chlorophyll a-binding protein, chloroplastic OS=Symbiodinium sp. PE=1 SV=1}	{smin:v1.2.000589.t1; - - - - -; smin:v1.2.000589.t1; - - - - -}	{NA}	{GO:0030076; light-harvesting complex; cellular_component GO:0018298; protein-chromophore linkage; biological_process}	{L13613.1; Symbiodinium sp. peridinin chlorophyll mRNA, complete cds}	{PF02429:Peridinin-chlorophyll A binding protein}
transcript_HQ_E2_1_transcript21521/f2p0/1318	{OLQ02667.1; Acyl-CoA dehydrogenase [Symbiodinium microadriaticum]}	{sp|Q5ATG5|APDG_EMENI; Acyl-CoA dehydrogenase apdG OS=Emericella nidulans (strain FGSC A4 / ATCC 38163 / CBS 112.46 / NRRL 194 / M139) GN=apdG PE=2 SV=1}	{ota:Ot13g01920; - - - - -}	{CE07473; KOG0140 Medium-chain acyl-CoA dehydrogenase I Lipid transport and metabolism ;}	{GO:0003995; acyl-CoA dehydrogenase activity; molecular_function GO:0055114; oxidation-reduction process; biological_process GO:0008152; NA GO:0050660; flavin adenine dinucleotide binding; molecular_function GO:0016627; oxidoreductase activity, acting on the CH-CH group of donors; molecular_function}	{XM_002780269.1; Perkinsus marinus ATCC 50983 acyl-coa dehydrogenase, putative, mRNA}	{PF02771:Acyl-CoA dehydrogenase, N-terminal domain PF02770:Acyl-CoA dehydrogenase, middle domain PF00441:Acyl-CoA dehydrogenase, C-terminal domain}
transcript_HQ_E2_1_transcript21589/f2p0/1322	{AAP83170.1; glyceraldehyde-3-phosphate dehydrogenase [Symbiodinium muscatinei]}	{sp|O09452|G3PA_GUITH; Glyceraldehyde-3-phosphate dehydrogenase, chloroplastic OS=Guillardia theta GN=GAPC1 PE=2 SV=1}	{aaf:AURANDRAFT_36610; K00134 GAPDH, gapA glyceraldehyde 3-phosphate dehydrogenase 1.2.1.12 ko01200; Metabolism; Global and overview maps; Carbon metabolism | ko01230; Metabolism; Global and overview maps; Biosynthesis of amino acids | ko00010; Metabolism; Carbohydrate metabolism; Glycolysis / Gluconeogenesis | ko00710; Metabolism; Energy metabolism; Carbon fixation in photosynthetic organisms | …	{SPBC32F12.11; KOG0657 Glyceraldehyde 3-phosphate dehydrogenase G Carbohydrate transport and metabolism ;}	{GO:0051287; NAD binding; molecular_function GO:0055114; oxidation-reduction process; biological_process GO:0019049; evasion of host defenses by virus; biological_process GO:0016620; oxidoreductase activity, acting on the aldehyde or oxo group of donors, NAD or NADP as acceptor; molecular_function}	{AY314973.1; Symbiodinium muscatinei glyceraldehyde-3-phosphate dehydrogenase (smgap1) mRNA, complete cds; nuclear gene encoding chloroplast product}	{PF02826:D-isomer specific 2-hydroxyacid dehydrogenase, NAD binding domain PF02800:Glyceraldehyde 3-phosphate dehydrogenase, C-terminal domain PF05363:Herpesvirus US12 family PF00044:Glyceraldehyde 3-phosphate dehydrogenase, NAD binding domain}
transcript_HQ_E2_1_transcript21610/f2p0/1315	{XP_972953.1; PREDICTED: pyridoxal kinase [Tribolium castaneum]}	{sp|O46560|PDXK_PIG; Pyridoxal kinase OS=Sus scrofa GN=PDXK PE=1 SV=1}	{smin:v1.2.005401.t1; K00868 pdxK, pdxY pyridoxine kinase 2.7.1.35 ko00750; Metabolism; Metabolism of cofactors and vitamins; Vitamin B6 metabolism; smin:v1.2.005401.t1; K00868 pdxK, pdxY pyridoxine kinase 2.7.1.35 ko00750; Metabolism; Metabolism of cofactors and vitamins; Vitamin B6 metabolism}	{Hs4505701; KOG2599 Pyridoxal/pyridoxine/pyridoxamine kinase H Coenzyme transport and metabolism ;}	{GO:0052855; NA}	{KC943893.1; Symbiodinium kawagutii strain CCMP2468 clone SymkaFL1061064217011(5'-), partial sequence}	{PF01256:Carbohydrate kinase}
transcript_HQ_E2_1_transcript21672/f2p0/1314	{OLP86078.1; 1,4-beta-D-glucan cellobiohydrolase B [Symbiodinium microadriaticum]}	{sp|P15828|GUX1_HUMGT; Exoglucanase 1 OS=Humicola grisea var. thermoidea GN=CBH-1 PE=1 SV=2}	{smin:v1.2.008460.t3; K01225 CBH1 cellulose 1,4-beta-cellobiosidase 3.2.1.91 ko00500; Metabolism; Carbohydrate metabolism; Starch and sucrose metabolism; smin:v1.2.008460.t3; K01225 CBH1 cellulose 1,4-beta-cellobiosidase 3.2.1.91 ko00500; Metabolism; Carbohydrate metabolism; Starch and sucrose metabolism}	{NA}	{GO:0005975; carbohydrate metabolic process; biological_process GO:0005576; NA GO:0030248; cellulose binding; molecular_function GO:0004553; hydrolase activity, hydrolyzing O-glycosyl compounds; molecular_function}	{NA}	{PF00840:Glycosyl hydrolase family 7 PF00734:Fungal cellulose binding domain}
transcript_HQ_E2_1_transcript21723/f2p0/1312	{OLP92111.1; U2 small nuclear ribonucleoprotein A' [Symbiodinium microadriaticum]}	{sp|A6H759|LRC72_BOVIN; Leucine-rich repeat-containing protein 72 OS=Bos taurus GN=LRRC72 PE=2 SV=1}	{tet:TTHERM_00157880; - - - - -}	{SPBC1861.08c; KOG1644 U2-associated snRNP A' protein A RNA processing and modification ;}	{NA}	{NA}	{NA}
transcript_HQ_E2_1_transcript21823/f2p0/1309	{OLP78630.1; putative phenylalanine--tRNA ligase alpha subunit [Symbiodinium microadriaticum]}	{sp|Q1JPX3|SYFA_DANRE; Phenylalanine--tRNA ligase alpha subunit OS=Danio rerio GN=farsa PE=2 SV=2}	{pti:PHATRDRAFT_25331; K01889 FARSA, pheS phenylalanyl-tRNA synthetase alpha chain 6.1.1.20 ko00970; Genetic Information Processing; Translation; Aminoacyl-tRNA biosynthesis}	{7290891; KOG2784 Phenylalanyl-tRNA synthetase, beta subunit J Translation, ribosomal structure and biogenesis ;}	{GO:0000049; tRNA binding; molecular_function GO:0005737; cytoplasm; cellular_component GO:0000166; nucleotide binding; molecular_function GO:0004812; aminoacyl-tRNA ligase activity; molecular_function GO:0005524; ATP binding; molecular_function GO:0006418; tRNA aminoacylation for protein translation; biological_process GO:0043039; tRNA aminoacylation; biological_process}	{BC096808.1; Danio rerio phenylalanyl-tRNA synthetase, alpha subunit, mRNA (cDNA clone IMAGE:7216085), containing frame-shift errors}	{PF01409:tRNA synthetases class II core domain (F) PF00152:tRNA synthetases class II (D, K and N) }
transcript_HQ_E2_1_transcript21846/f2p0/1301	{OLP98526.1; Eukaryotic initiation factor 4A [Symbiodinium microadriaticum]}	{sp|Q4P331|IF4A_USTMA; ATP-dependent RNA helicase eIF4A OS=Ustilago maydis (strain 521 / FGSC 9021) GN=TIF1 PE=3 SV=1}	{pfd:PFDG_03455; K03257 EIF4A translation initiation factor 4A - ko03013; Genetic Information Processing; Translation; RNA transport}	{SPAC1006.07; KOG0327 Translation initiation factor 4F, helicase subunit (eIF-4A) and related helicases J Translation, ribosomal structure and biogenesis ;}	{GO:0004812; aminoacyl-tRNA ligase activity; molecular_function GO:0000166; nucleotide binding; molecular_function GO:0003676; nucleic acid binding; molecular_function GO:0008201; heparin binding; molecular_function GO:0005524; ATP binding; molecular_function GO:0003677; DNA binding; molecular_function GO:0008026; ATP-dependent helicase activity; molecular_function GO:0006418; tRNA aminoacylation…	{KC937199.1; Symbiodinium kawagutii strain CCMP2468 clone SymkaSLLR3-128, partial sequence}	{PF04851:Type III restriction enzyme, res subunit PF00270:DEAD/DEAH box helicase PF00579:tRNA synthetases class I (W and Y) PF07652:Flavivirus DEAD domain PF14554:VEGF heparin-binding domain}
transcript_HQ_E2_1_transcript21894/f4p0/1308	{P51874.1; RecName: Full=Peridinin-chlorophyll a-binding protein, chloroplastic; Short=PCP; Flags: Precursor}	{sp|P51874|PCP_SYMSP; Peridinin-chlorophyll a-binding protein, chloroplastic OS=Symbiodinium sp. PE=1 SV=1}	{smin:v1.2.000589.t1; - - - - -; smin:v1.2.000589.t1; - - - - -}	{NA}	{GO:0030076; light-harvesting complex; cellular_component GO:0018298; protein-chromophore linkage; biological_process}	{L13613.1; Symbiodinium sp. peridinin chlorophyll mRNA, complete cds}	{PF02429:Peridinin-chlorophyll A binding protein}
transcript_HQ_E2_1_transcript21925/f2p0/1298	{NA}	{NA}	{smin:v1.2.007137.t1; - - - - -; smin:v1.2.007137.t1; - - - - -}	{NA}	{GO:0003924; GTPase activity; molecular_function GO:0042157; lipoprotein metabolic process; biological_process GO:0005576; NA GO:0006869; lipid transport; biological_process GO:0016021; integral to membrane; cellular_component GO:0008289; lipid binding; molecular_function GO:0008855; exodeoxyribonuclease VII activity; molecular_function GO:0005741; mitochondrial outer membrane; cellular_component…	{KC948837.1; Symbiodinium kawagutii strain CCMP2468 clone SymkaFL1061064219034(5'-), partial sequence}	{PF05478:Prominin PF02601:Exonuclease VII, large subunit PF01442:Apolipoprotein A1/A4/E domain PF04799:fzo-like conserved region}
transcript_HQ_E2_1_transcript21997/f2p0/1299	{OLP77942.1; Puromycin-sensitive aminopeptidase [Symbiodinium microadriaticum]}	{sp|Q8VZH2|APM1_ARATH; Aminopeptidase M1 OS=Arabidopsis thaliana GN=APM1 PE=1 SV=1}	{smin:v1.2.001356.t1; K08776 NPEPPS puromycin-sensitive aminopeptidase 3.4.11.- -; smin:v1.2.001356.t1; K08776 NPEPPS puromycin-sensitive aminopeptidase 3.4.11.- -}	{SPBC1921.05; KOG1046 Puromycin-sensitive aminopeptidase and related aminopeptidases EO Amino acid transport and metabolism ; Posttranslational modification, protein turnover, chaperones ;}	{NA}	{NA}	{NA}
transcript_HQ_E2_1_transcript22126/f2p0/1288	{OLQ00537.1; Hyaluronan mediated motility receptor [Symbiodinium microadriaticum]}	{NA}	{smin:v1.2.008252.t2; - - - - -; smin:v1.2.008252.t2; - - - - -}	{NA}	{GO:0005737; cytoplasm; cellular_component GO:0042803; protein homodimerization activity; molecular_function GO:0006397; mRNA processing; biological_process GO:0005815; microtubule organizing center; cellular_component GO:0070840; dynein complex binding; molecular_function GO:0000776; kinetochore; cellular_component GO:0008134; transcription factor binding; molecular_function GO:0006886; intracel…	{NA}	{PF05837:Centromere protein H (CENP-H) PF04871:Uso1 / p115 like vesicle tethering protein, C terminal region PF10473:Leucine-rich repeats of kinetochore protein Cenp-F/LEK1 PF05615:Tho complex subunit 7 PF07989:Centrosomin N-terminal motif 1}
transcript_HQ_E2_1_transcript22366/f2p0/1274	{ABV72532.1; tubulin alpha chain [Heterocapsa triquetra]}	{sp|P10873|TBA_TOXGO; Tubulin alpha chain OS=Toxoplasma gondii PE=3 SV=1}	{smin:v1.2.003852.t1; K07374 TUBA tubulin alpha - ko04145; Cellular Processes; Transport and catabolism; Phagosome | ko04210; Cellular Processes; Cell growth and death; Apoptosis | ko04530; Cellular Processes; Cellular community - eukaryotes; Tight junction | ko04540; Cellular Processes; Cellular community - eukaryotes; Gap junction | ko05130; Human Diseases; Infectious diseases: Bacterial; Patho…	{At4g14960; KOG1376 Alpha tubulin Z Cytoskeleton ;}	{GO:0003924; GTPase activity; molecular_function}	{KC937463.1; Symbiodinium kawagutii strain CCMP2468 clone SymkaSLLR3-392, partial sequence}	{PF00091:Tubulin/FtsZ family, GTPase domain}
transcript_HQ_E2_1_transcript22423/f2p0/1272	{OLQ03189.1; Cell division control protein 48 [Symbiodinium microadriaticum]}	{sp|Q5AWS6|CDC48_EMENI; Cell division control protein 48 OS=Emericella nidulans (strain FGSC A4 / ATCC 38163 / CBS 112.46 / NRRL 194 / M139) GN=cdc48 PE=1 SV=2}	{pls:VT03_24495; K13525 VCP, CDC48 transitional endoplasmic reticulum ATPase - ko04141; Genetic Information Processing; Folding, sorting and degradation; Protein processing in endoplasmic reticulum | ko05134; Human Diseases; Infectious diseases: Bacterial; Legionellosis}	{Hs6005942; KOG0730 AAA+-type ATPase O Posttranslational modification, protein turnover, chaperones ;}	{GO:0006310; DNA recombination; biological_process GO:0016887; ATPase activity; molecular_function GO:0006281; DNA repair; biological_process GO:0003723; RNA binding; molecular_function GO:0009378; four-way junction helicase activity; molecular_function GO:0005524; ATP binding; molecular_function GO:0003724; RNA helicase activity; molecular_function}	{NA}	{PF07728:AAA domain (dynein-related subfamily) PF07726:ATPase family associated with various cellular activities (AAA) PF00004:ATPase family associated with various cellular activities (AAA) PF05496:Holliday junction DNA helicase ruvB N-terminus PF00910:RNA helicase}
transcript_HQ_E2_1_transcript22769/f2p0/1255	{ADM13669.1; nitrate transporter, partial [Symbiodinium sp. clade C]}	{sp|Q9LPV5|NRT25_ARATH; High affinity nitrate transporter 2.5 OS=Arabidopsis thaliana GN=NRT2.5 PE=1 SV=1}	{ccp:CHC_T00009493001; K02575 NRT, narK, nrtP, nasA MFS transporter, NNP family, nitrate/nitrite transporter - ko00910; Metabolism; Energy metabolism; Nitrogen metabolism}	{NA}	{GO:0006355; regulation of transcription, DNA-dependent; biological_process GO:0005634; nucleus; cellular_component GO:0008270; zinc ion binding; molecular_function GO:0055085; transmembrane transport; biological_process GO:0016021; integral to membrane; cellular_component}	{HM147134.1; Symbiodinium sp. clade C nitrate transporter (nrt2) mRNA, partial cds}	{PF06221:Putative zinc finger motif, C2HC5-type PF07690:Major Facilitator Superfamily}
transcript_HQ_E2_1_transcript22994/f3p0/1250	{P51874.1; RecName: Full=Peridinin-chlorophyll a-binding protein, chloroplastic; Short=PCP; Flags: Precursor}	{sp|P51874|PCP_SYMSP; Peridinin-chlorophyll a-binding protein, chloroplastic OS=Symbiodinium sp. PE=1 SV=1}	{smin:v1.2.000589.t1; - - - - -; smin:v1.2.000589.t1; - - - - -}	{NA}	{GO:0030076; light-harvesting complex; cellular_component GO:0018298; protein-chromophore linkage; biological_process}	{DQ482993.1; Symbiodinium sp. clade C3 from Acropora aspera peridinin chlorophyll-binding protein-like mRNA sequence}	{PF02429:Peridinin-chlorophyll A binding protein}
transcript_HQ_E2_1_transcript22998/f2p0/1245	{AKS04557.1; translation elongation factor 1 alpha-like protein [Symbiodinium microadriaticum subsp. microadriaticum]}	{sp|Q92005|EF1A_DANRE; Elongation factor 1-alpha OS=Danio rerio GN=eef1a PE=2 SV=1}	{ota:Ot13g00910; K03231 EEF1A elongation factor 1-alpha - ko03013; Genetic Information Processing; Translation; RNA transport | ko05134; Human Diseases; Infectious diseases: Bacterial; Legionellosis}	{Hs4503475; KOG0052 Translation elongation factor EF-1 alpha/Tu J Translation, ribosomal structure and biogenesis ;}	{GO:0005525; GTP binding; molecular_function}	{KT183028.1; Symbiodinium microadriaticum subsp. microadriaticum isolate CassKB8 translation elongation factor 1 alpha-like protein (EF-1alpha) mRNA, complete cds}	{PF03144:Elongation factor Tu domain 2}
transcript_HQ_E2_1_transcript23143/f2p0/1236	{BAE79387.1; actin [Symbiodinium sp. CS-156]}	{sp|P53476|ACT_TOXGO; Actin OS=Toxoplasma gondii GN=ACT1 PE=3 SV=1}	{aaf:AURANDRAFT_37636; K05692 ACTB_G1 actin beta/gamma 1 - ko04015; Environmental Information Processing; Signal transduction; Rap1 signaling pathway | ko04390; Environmental Information Processing; Signal transduction; Hippo signaling pathway | ko04391; Environmental Information Processing; Signal transduction; Hippo signaling pathway - fly | ko04145; Cellular Processes; Transport and catabolism…	{Hs4501885; KOG0676 Actin and related proteins Z Cytoskeleton ;}	{NA}	{DQ483012.1; Symbiodinium sp. clade C3 from Acropora aspera actin-like mRNA sequence}	{NA}
transcript_HQ_E2_1_transcript23188/f7p0/1259	{AET21265.1; chloroplast soluble peridinin-chlorophyll a-binding protein precursor [Symbiodinium kawagutii]}	{sp|P51874|PCP_SYMSP; Peridinin-chlorophyll a-binding protein, chloroplastic OS=Symbiodinium sp. PE=1 SV=1}	{smin:v1.2.000589.t1; - - - - -; smin:v1.2.000589.t1; - - - - -}	{NA}	{GO:0030076; light-harvesting complex; cellular_component GO:0018298; protein-chromophore linkage; biological_process}	{JN602653.1; Symbiodinium kawagutii clone Skaw135c-12 chloroplast soluble peridinin-chlorophyll a-binding protein precursor (sPCP) mRNA, complete cds; nuclear gene for chloroplast product}	{PF02429:Peridinin-chlorophyll A binding protein}
transcript_HQ_E2_1_transcript23194/f2p0/1244	{ABV72532.1; tubulin alpha chain [Heterocapsa triquetra]}	{sp|Q71G51|TBA_NEOCA; Tubulin alpha chain OS=Neospora caninum GN=TUBA PE=2 SV=1}	{smin:v1.2.001653.t1; K07374 TUBA tubulin alpha - ko04145; Cellular Processes; Transport and catabolism; Phagosome | ko04210; Cellular Processes; Cell growth and death; Apoptosis | ko04530; Cellular Processes; Cellular community - eukaryotes; Tight junction | ko04540; Cellular Processes; Cellular community - eukaryotes; Gap junction | ko05130; Human Diseases; Infectious diseases: Bacterial; Patho…	{At4g14960; KOG1376 Alpha tubulin Z Cytoskeleton ;}	{GO:0003924; GTPase activity; molecular_function}	{KC937968.1; Symbiodinium kawagutii strain CCMP2468 clone SymkaSLLR3-897, partial sequence}	{PF00091:Tubulin/FtsZ family, GTPase domain}
transcript_HQ_E2_1_transcript2330/f3p0/2855	{OLP80980.1; Pyruvate, phosphate dikinase [Symbiodinium microadriaticum]}	{sp|Q59754|PPDK_RHIME; Pyruvate, phosphate dikinase OS=Rhizobium meliloti (strain 1021) GN=ppdK PE=3 SV=2}	{tmo:TMO_c0793; K01006 ppdK pyruvate, orthophosphate dikinase 2.7.9.1 ko01200; Metabolism; Global and overview maps; Carbon metabolism | ko00620; Metabolism; Carbohydrate metabolism; Pyruvate metabolism | ko00710; Metabolism; Energy metabolism; Carbon fixation in photosynthetic organisms | ko00720; Metabolism; Energy metabolism; Carbon fixation pathways in prokaryotes}	{NA}	{GO:0003899; DNA-directed RNA polymerase activity; molecular_function GO:0006351; transcription, DNA-dependent; biological_process GO:0016772; transferase activity, transferring phosphorus-containing groups; molecular_function GO:0016310; phosphorylation; biological_process GO:0005524; ATP binding; molecular_function GO:0003677; DNA binding; molecular_function GO:0016301; kinase activity; molecul…	{CP003348.1; Desulfitobacterium dehalogenans ATCC 51507, complete genome}	{PF00391:PEP-utilising enzyme, mobile domain PF01326:Pyruvate phosphate dikinase, PEP/pyruvate binding domain PF05000:RNA polymerase Rpb1, domain 4 PF02896:PEP-utilising enzyme, TIM barrel domain PF00633:Helix-hairpin-helix motif}
transcript_HQ_E2_1_transcript23419/f2p0/1233	{OLP99460.1; hypothetical protein AK812_SmicGene17975 [Symbiodinium microadriaticum]}	{NA}	{NA}	{NA}	{GO:0008092; cytoskeletal protein binding; molecular_function GO:0005737; cytoplasm; cellular_component GO:0019898; extrinsic to membrane; cellular_component}	{CP017816.1; Sclerotinia sclerotiorum chromosome 3, complete sequence}	{PF00769:Ezrin/radixin/moesin family}
transcript_HQ_E2_1_transcript23455/f2p0/1223	{OLP97847.1; Meiosis protein mei2 [Symbiodinium microadriaticum]}	{sp|O65001|TE1_MAIZE; Protein terminal ear1 OS=Zea mays GN=TE1 PE=2 SV=1}	{smin:v1.2.002412.t1; - - - - -; smin:v1.2.002412.t1; - - - - -}	{At1g67770; KOG4660 Protein Mei2, essential for commitment to meiosis, and related proteins D Cell cycle control, cell division, chromosome partitioning ;}	{GO:0003676; nucleic acid binding; molecular_function}	{NA}	{PF00076:RNA recognition motif. (a.k.a. RRM, RBD, or RNP domain)}
transcript_HQ_E2_1_transcript23481/f3p0/1235	{OLP95725.1; ATP synthase gamma chain [Symbiodinium microadriaticum]}	{sp|B1XHY7|ATPG_SYNP2; ATP synthase gamma chain OS=Synechococcus sp. (strain ATCC 27264 / PCC 7002 / PR-6) GN=atpG PE=3 SV=1}	{smin:v1.2.004029.t1; K02115 ATPF1G, atpG F-type H+-transporting ATPase subunit gamma - ko00190; Metabolism; Energy metabolism; Oxidative phosphorylation | ko00195; Metabolism; Energy metabolism; Photosynthesis; smin:v1.2.004029.t1; K02115 ATPF1G, atpG F-type H+-transporting ATPase subunit gamma - ko00190; Metabolism; Energy metabolism; Oxidative phosphorylation | ko00195; Metabolism; Energy meta…	{At4g04640; KOG1531 F0F1-type ATP synthase, gamma subunit C Energy production and conversion ;}	{GO:0015986; ATP synthesis coupled proton transport; biological_process GO:0046933; hydrogen ion transporting ATP synthase activity, rotational mechanism; molecular_function GO:0045261; proton-transporting ATP synthase complex, catalytic core F(1); cellular_component}	{NA}	{PF00231:ATP synthase}
transcript_HQ_E2_1_transcript23662/f2p0/1186	{OLP97407.1; Exportin-2 [Symbiodinium microadriaticum]}	{sp|O18783|PLMN_MACEU; Plasminogen OS=Macropus eugenii GN=PLG PE=2 SV=1}	{smin:v1.2.001342.t1; K09636 TMPRSS5 transmembrane protease serine 5 3.4.21.- -; smin:v1.2.001342.t1; K09636 TMPRSS5 transmembrane protease serine 5 3.4.21.- -}	{7294373; KOG3627 Trypsin E Amino acid transport and metabolism ;}	{GO:0004252; serine-type endopeptidase activity; molecular_function GO:0006508; proteolysis; biological_process}	{NA}	{PF00089:Trypsin}
transcript_HQ_E2_1_transcript23674/f2p0/1219	{OLP96478.1; hypothetical protein AK812_SmicGene21288 [Symbiodinium microadriaticum]}	{NA}	{calo:Cal7507_1599; - - - - -}	{NA}	{NA}	{NA}	{NA}
transcript_HQ_E2_1_transcript23731/f2p0/1210	{OLQ11494.1; Adenosylhomocysteinase [Symbiodinium microadriaticum]}	{sp|P35007|SAHH_CATRO; Adenosylhomocysteinase OS=Catharanthus roseus GN=SAHH PE=2 SV=1}	{vcn:VOLCADRAFT_74602; K01251 E3.3.1.1, ahcY adenosylhomocysteinase 3.3.1.1 ko00270; Metabolism; Amino acid metabolism; Cysteine and methionine metabolism}	{At3g23810; KOG1370 S-adenosylhomocysteine hydrolase H Coenzyme transport and metabolism ;}	{GO:0055114; oxidation-reduction process; biological_process GO:0003824; NA GO:0004488; methylenetetrahydrofolate dehydrogenase (NADP+) activity; molecular_function GO:0051287; NAD binding; molecular_function GO:0009396; folic acid-containing compound biosynthetic process; biological_process}	{AB233380.1; Alexandrium tamarense mRNA, Sequence ID:SAHH-Nc}	{PF02826:D-isomer specific 2-hydroxyacid dehydrogenase, NAD binding domain PF02882:Tetrahydrofolate dehydrogenase/cyclohydrolase, NAD(P)-binding domain}
transcript_HQ_E2_1_transcript23782/f2p0/1202	{OLQ08597.1; Ultraviolet-B receptor UVR8 [Symbiodinium microadriaticum]}	{NA}	{smin:v1.2.004243.t1; - - - - -; smin:v1.2.004243.t1; - - - - -}	{NA}	{GO:0048268; clathrin coat assembly; biological_process GO:0007212; dopamine receptor signaling pathway; biological_process GO:0016021; integral to membrane; cellular_component GO:0032051; clathrin light chain binding; molecular_function}	{JN599987.1; Seriatopora hystrix/Symbiodinium mixed library clone ShD_A86 mRNA sequence}	{PF06387:D1 dopamine receptor-interacting protein (calcyon)}
transcript_HQ_E2_1_transcript23789/f2p0/1212	{OLP88186.1; BTB/POZ domain-containing protein [Symbiodinium microadriaticum]}	{NA}	{rcu:8270720; K10523 SPOP speckle-type POZ protein - ko04340; Environmental Information Processing; Signal transduction; Hedgehog signaling pathway | ko04341; Environmental Information Processing; Signal transduction; Hedgehog signaling pathway - fly}	{7291183; KOG4350 Uncharacterized conserved protein, contains BTB/POZ domain R General function prediction only ;}	{GO:0004114; 3',5'-cyclic-nucleotide phosphodiesterase activity; molecular_function GO:0005515; protein binding; molecular_function}	{NA}	{PF08499:3'5'-cyclic nucleotide phosphodiesterase N-terminal PF00651:BTB/POZ domain}
transcript_HQ_E2_1_transcript23864/f3p0/1208	{BAC87920.1; glyceraldehyde-3-phosphate dehydrogenase [Symbiodinium sp. JCUCS-1]}	{sp|O96423|G3PG_CRIFA; Glyceraldehyde-3-phosphate dehydrogenase, glycosomal OS=Crithidia fasciculata GN=GAPDG PE=3 SV=3}	{smin:v1.2.005898.t1; K00134 GAPDH, gapA glyceraldehyde 3-phosphate dehydrogenase 1.2.1.12 ko01200; Metabolism; Global and overview maps; Carbon metabolism | ko01230; Metabolism; Global and overview maps; Biosynthesis of amino acids | ko00010; Metabolism; Carbohydrate metabolism; Glycolysis / Gluconeogenesis | ko00710; Metabolism; Energy metabolism; Carbon fixation in photosynthetic organisms | k…	{At1g79530; KOG0657 Glyceraldehyde 3-phosphate dehydrogenase G Carbohydrate transport and metabolism ;}	{GO:0016620; oxidoreductase activity, acting on the aldehyde or oxo group of donors, NAD or NADP as acceptor; molecular_function GO:0055114; oxidation-reduction process; biological_process}	{AB106686.1; Symbiodinium sp. JCUCS-1 GapC3 mRNA for glyceraldehyde-3-phosphate dehydrogenase, partial cds}	{PF02800:Glyceraldehyde 3-phosphate dehydrogenase, C-terminal domain PF00044:Glyceraldehyde 3-phosphate dehydrogenase, NAD binding domain}
transcript_HQ_E2_1_transcript23944/f2p0/1204	{BAE79387.1; actin [Symbiodinium sp. CS-156]}	{sp|P53476|ACT_TOXGO; Actin OS=Toxoplasma gondii GN=ACT1 PE=3 SV=1}	{aaf:AURANDRAFT_37636; K05692 ACTB_G1 actin beta/gamma 1 - ko04015; Environmental Information Processing; Signal transduction; Rap1 signaling pathway | ko04390; Environmental Information Processing; Signal transduction; Hippo signaling pathway | ko04391; Environmental Information Processing; Signal transduction; Hippo signaling pathway - fly | ko04145; Cellular Processes; Transport and catabolism…	{Hs4501885; KOG0676 Actin and related proteins Z Cytoskeleton ;}	{NA}	{DQ483012.1; Symbiodinium sp. clade C3 from Acropora aspera actin-like mRNA sequence}	{NA}
transcript_HQ_E2_1_transcript23945/f2p0/1198	{OLP80406.1; Metacaspase-1 [Symbiodinium microadriaticum]}	{sp|Q4WYT0|MCA1B_ASPFU; Metacaspase-1B OS=Neosartorya fumigata (strain ATCC MYA-4609 / Af293 / CBS 101355 / FGSC A1100) GN=casB PE=3 SV=2}	{cli:Clim_1193; - - - - -}	{NA}	{GO:0003918; DNA topoisomerase (ATP-hydrolyzing) activity; molecular_function GO:0005524; ATP binding; molecular_function GO:0003677; DNA binding; molecular_function GO:0006265; DNA topological change; biological_process}	{NA}	{PF00521:DNA gyrase/topoisomerase IV, subunit A}
transcript_HQ_E2_1_transcript24012/f2p0/1194	{OLQ05236.1; putative copper-transporting ATPase HMA5 [Symbiodinium microadriaticum]}	{sp|Q9S7J8|HMA7_ARATH; Copper-transporting ATPase RAN1 OS=Arabidopsis thaliana GN=RAN1 PE=1 SV=1}	{pif:PITG_17127; K17686 copA, ATP7 Cu+-exporting ATPase 3.6.3.54 ko04016; Environmental Information Processing; Signal transduction; MAPK signaling pathway - plant | ko01524; Human Diseases; Drug resistance: Antineoplastic; Platinum drug resistance}	{At5g44790; KOG0207 Cation transport ATPase P Inorganic ion transport and metabolism ;}	{NA}	{NA}	{NA}
transcript_HQ_E2_1_transcript24024/f2p0/1211	{ABV22200.1; beta-tubulin [Karlodinium veneficum]}	{sp|P41352|TBB_TETTH; Tubulin beta chain OS=Tetrahymena thermophila GN=BTU1 PE=1 SV=1}	{smin:v1.2.007871.t1; K07375 TUBB tubulin beta - ko04145; Cellular Processes; Transport and catabolism; Phagosome | ko04540; Cellular Processes; Cellular community - eukaryotes; Gap junction | ko05130; Human Diseases; Infectious diseases: Bacterial; Pathogenic Escherichia coli infection; smin:v1.2.007871.t1; K07375 TUBB tubulin beta - ko04145; Cellular Processes; Transport and catabolism; Phagoso…	{Hs5174735; KOG1375 Beta tubulin Z Cytoskeleton ;}	{GO:0003924; GTPase activity; molecular_function}	{DQ483008.1; Symbiodinium sp. clade C3 from Acropora aspera beta-tubulin-like mRNA sequence}	{PF00091:Tubulin/FtsZ family, GTPase domain}
transcript_HQ_E2_1_transcript24034/f2p0/1203	{OLQ02221.1; hypothetical protein AK812_SmicGene14960 [Symbiodinium microadriaticum]}	{NA}	{NA}	{NA}	{GO:0005515; protein binding; molecular_function}	{NA}	{PF00536:SAM domain (Sterile alpha motif) PF07647:SAM domain (Sterile alpha motif)}
transcript_HQ_E2_1_transcript24047/f2p0/1187	{OLP96069.1; HSPB1-associated protein 1-like [Symbiodinium microadriaticum]}	{sp|A2ZVI7|CDPK1_ORYSJ; Calcium-dependent protein kinase 1 OS=Oryza sativa subsp. japonica GN=CPK1 PE=2 SV=1}	{sbi:SORBI_03g028340; K13412 CPK calcium-dependent protein kinase 2.7.11.1 ko04626; Organismal Systems; Environmental adaptation; Plant-pathogen interaction | ko05145; Human Diseases; Infectious diseases: Parasitic; Toxoplasmosis}	{CE01908; KOG0027 Calmodulin and related proteins (EF-Hand superfamily) T Signal transduction mechanisms ;}	{GO:0005509; calcium ion binding; molecular_function}	{NA}	{PF13499:EF-hand domain pair PF13202:EF hand PF13833:EF-hand domain pair PF00036:EF hand PF13405:EF-hand domain}
transcript_HQ_E2_1_transcript24049/f2p0/1183	{OLQ07144.1; Pyruvate kinase [Symbiodinium microadriaticum]}	{sp|O44006|KPYK_EIMTE; Pyruvate kinase OS=Eimeria tenella GN=PYK PE=2 SV=1}	{ehx:EMIHUDRAFT_433474; K00873 PK, pyk pyruvate kinase 2.7.1.40 ko01200; Metabolism; Global and overview maps; Carbon metabolism | ko01230; Metabolism; Global and overview maps; Biosynthesis of amino acids | ko00010; Metabolism; Carbohydrate metabolism; Glycolysis / Gluconeogenesis | ko00620; Metabolism; Carbohydrate metabolism; Pyruvate metabolism | ko00230; Metabolism; Nucleotide metabolism; Pu…	{At5g63680; KOG2323 Pyruvate kinase G Carbohydrate transport and metabolism ;}	{GO:0004743; pyruvate kinase activity; molecular_function GO:0003824; NA GO:0030955; potassium ion binding; molecular_function GO:0000287; magnesium ion binding; molecular_function GO:0006096; glycolysis; biological_process}	{NA}	{PF03328:HpcH/HpaI aldolase/citrate lyase family PF00224:Pyruvate kinase, barrel domain}
transcript_HQ_E2_1_transcript24050/f2p0/1200	{OLP86097.1; Aldehyde dehydrogenase family 3 member B1 [Symbiodinium microadriaticum]}	{sp|P30838|AL3A1_HUMAN; Aldehyde dehydrogenase, dimeric NADP-preferring OS=Homo sapiens GN=ALDH3A1 PE=1 SV=3}	{smin:v1.2.000456.t1; K00128 ALDH aldehyde dehydrogenase (NAD+) 1.2.1.3 ko00010; Metabolism; Carbohydrate metabolism; Glycolysis / Gluconeogenesis | ko00053; Metabolism; Carbohydrate metabolism; Ascorbate and aldarate metabolism | ko00620; Metabolism; Carbohydrate metabolism; Pyruvate metabolism | ko00071; Metabolism; Lipid metabolism; Fatty acid degradation | ko00561; Metabolism; Lipid metabolis…	{HsM4502035; KOG2456 Aldehyde dehydrogenase C Energy production and conversion ;}	{GO:0055114; oxidation-reduction process; biological_process GO:0016491; oxidoreductase activity; molecular_function GO:0008152; NA}	{NA}	{PF00171:Aldehyde dehydrogenase family}
transcript_HQ_E2_1_transcript24090/f2p0/1181	{OLP90983.1; hypothetical protein AK812_SmicGene27371 [Symbiodinium microadriaticum]}	{NA}	{smin:v1.2.008433.t1; - - - - -; smin:v1.2.008433.t1; - - - - -}	{NA}	{NA}	{NA}	{NA}
[truncated: 96 more rows]

## Sheet: Table S8.9
Table S8.9 Detailed annotation results of Symbiodiniaceae in Montipora foliosa
[truncated: 562 more rows]

## Sheet: Table S8.10
Table S8.10 Statistical results of gene expression level (FPKM)
[truncated: 1,242 more rows]

[truncated: 2 more sheets: Table S8.11, Table S8.12]
