# Supplementary material for: Full-Length Transcriptome Maps of Reef-Building Coral Illuminate the Molecular Basis of Calcification, Symbiosis, and Circadian Genes
Source: Int J Mol Sci. 2022 Sep 22;23(19):11135. doi: 10.3390/ijms231911135 (PMC9570262; doi:10.3390/ijms231911135)
Supplement: Supplementary file 1 [file ijms-23-11135-s001.zip › Table S9.xlsx]

## Sheet: cry1
Lineage	Species	Symbol	Protein Accession	Protein Model Download Address
Mammalia	Homo sapiens	cry1	NP_004066.1*
	Mus musculus	cry1	NP_031797.1*
Actinopterygii	Danio rerio	cry1a	NP_001070765.2*
		cry1b	NP_571865.4*
	Gadus morhua	cry1	XP_030209048.1
Ascidiacea	Ciona intestinalis	cry1	/
	Styela clava	cry1	/
Cephalochordata	Branchiostoma floridae	cry	XP_035662699.1
	Branchiostoma belcheri	cry	XP_019620892.1
Echinoidea	Strongylocentrotus purpuratus	cry1a	XP_785873.3
		cry1b	XP_030843629.1
	Lytechinus variegatus	cry1	XP_041453155.1
Enteropneusta	Saccoglossus kowalevskii	cry1	/
	Ptychodera flava	cry1	/	https://groups.oist.jp/molgenu/hemichordate-genomes
Nematoda	Caenorhabditis elegans	cry1	/
	Brugia malayi	cry1	/
Insecta	Drosophila melanogaster	cry	NP_732407.1*
	Cotesia glomerata	cry	XP_044579684.1
Bivalvia	Crassostrea gigas	cry	XP_011455127.2
	Pecten maximus	cry	XP_033739658.1
Platyhelminthes	Schistosoma mansoni	cry1	/
	Paragonimus kellicotti	cry1	/
Anthozoa	Pocillopora damicornis	cry	transcript_HQ_P2_transcript9342/f100p0/2515
	Pocillopora verrucosa	cry	transcript_HQ_E1_1_transcript3759/f5p0/2699
	Acropora muricata	cry	transcript_HQ_E2_1_transcript4855/f4p0/2420
	Montipora foliosa	cry	transcript_HQ_E3_1_transcript474/f5p0/2885
	Acropora digitifera	cry	XP_015773608.1
	Stylophora pistillata	cry	XP_022798906.1
	Orbicella faveolata	cry	XP_020629231.1
	Nematostella vectensis	cry1	XP_048578565.1
	Exaiptasia diaphana	cry	XP_020904995.1
Hydrozoa	Hydra vulgaris	cry1	/
	Hydra viridissima	cry	scaffold52.g36.t1	https://marinegenomics.oist.jp/hydra_viridissima_a99/viewer/download?project_id=82
Cubozoa	Morbakka virulenta	cry1	/	https://marinegenomics.oist.jp/morbakka_virulenta/viewer/download?project_id=70
	Alatina alata	cry1	/	https://github.com/josephryan/Ohdera_et_al_2018/tree/master/AA_Files
Scyphozoa	Aurelia aurita	cry1	/	https://marinegenomics.oist.jp/aurelia_aurita_pacific/viewer/download?project_id=75
	Cassiopea xamachana	cry	Cxam_g21492.t1	https://github.com/josephryan/Ohdera_et_al_2018/tree/master/AA_Files
Porifera	Amphimedon queenslandica	cry1	/
Ctenophora	Mnemiopsis leidyi	cry	ML05304a	https://research.nhgri.nih.gov/mnemiopsis/download/download.cgi?dl=proteome
	Pleurobrachia bachei	cry1	/	https://neurobase.rc.ufl.edu/pleurobrachia/download
Ciliophora	Paramecium tetraurelia	cry1	/
	Ichthyophthirius multifiliis	cry1	/
*means the protein was experimentally verified.
The last column shows the download address of the protein models, and those not specified indicate that they are available on the NCBI database.

## Sheet: cry2
Lineage	Species	Symbol	Protein Accession	Protein Model Download Address
Mammalia	Homo sapiens	cry2	NP_066940.3*
	Mus musculus	cry2	NP_034093.1*
Actinopterygii	Danio rerio	cry2a	NP_571866.2*
		cry2b	NP_571867.2*
	Gadus morhua	cry2	XP_030222357.1
Ascidiacea	Ciona intestinalis	cry2	/
	Styela clava	cry2	/
Cephalochordata	Branchiostoma floridae	cry2	/
	Branchiostoma belcheri	cry2	/
Echinoidea	Strongylocentrotus purpuratus	cry2	XP_030853363.1
	Lytechinus variegatus	cry2	XP_041481478.1
Enteropneusta	Saccoglossus kowalevskii	cry2	/
	Ptychodera flava	cry2	/	https://groups.oist.jp/molgenu/hemichordate-genomes
Nematoda	Caenorhabditis elegans	cry2	/
	Brugia malayi	cry2	/
Insecta	Drosophila melanogaster	cry2	/
	Cotesia glomerata	cry2	/
Bivalvia	Crassostrea gigas	cry2	/
	Pecten maximus	cry2	/
Platyhelminthes	Schistosoma mansoni	cry2	/
	Paragonimus kellicotti	cry2	/
Anthozoa	Pocillopora damicornis	cry2	/
	Pocillopora verrucosa	cry2	/
	Acropora muricata	cry2	/
	Montipora foliosa	cry2	/
	Acropora digitifera	cry2	/
	Stylophora pistillata	cry2	/
	Orbicella faveolata	cry2	/
	Nematostella vectensis	cry2	XP_032235657.2
	Exaiptasia diaphana	cry2	/
Hydrozoa	Hydra vulgaris	cry2	/
	Hydra viridissima	cry2	/	https://marinegenomics.oist.jp/hydra_viridissima_a99/viewer/download?project_id=82
Cubozoa	Morbakka virulenta	cry2	/	https://marinegenomics.oist.jp/morbakka_virulenta/viewer/download?project_id=70
	Alatina alata	cry2	/	https://github.com/josephryan/Ohdera_et_al_2018/tree/master/AA_Files
Scyphozoa	Aurelia aurita	cry2	/	https://marinegenomics.oist.jp/aurelia_aurita_pacific/viewer/download?project_id=75
	Cassiopea xamachana	cry2	/	https://github.com/josephryan/Ohdera_et_al_2018/tree/master/AA_Files
Porifera	Amphimedon queenslandica	cry2	XP_003386569.1
Ctenophora	Mnemiopsis leidyi	cry2	/	https://research.nhgri.nih.gov/mnemiopsis/download/download.cgi?dl=proteome
	Pleurobrachia bachei	cry2	/	https://neurobase.rc.ufl.edu/pleurobrachia/download
Ciliophora	Paramecium tetraurelia	cry2	/
	Ichthyophthirius multifiliis	cry2	/
*means the protein was experimentally verified.
The last column shows the download address of the protein models, and those not specified indicate that they are available on the NCBI database.

## Sheet: Clock
Lineage	Species	Symbol	Protein Accession	Protein Model Download Address
Mammalia	Homo sapiens	Clock	NP_001254772.1*
	Mus musculus	Clock	NP_001276755.1*
Actinopterygii	Danio rerio	Clocka	NP_571032.2*
		Clockb	NP_840080.2*
	Gadus morhua	Clock	XP_030206551.1
Ascidiacea	Ciona intestinalis	Clock	/
	Styela clava	Clock	/
Cephalochordata	Branchiostoma floridae	Clock	/
	Branchiostoma belcheri	Clock	/
Echinoidea	Strongylocentrotus purpuratus	Clock	XP_030836280.1
	Lytechinus variegatus	Clock	XP_041453425.1
Enteropneusta	Saccoglossus kowalevskii	Clock	XP_006813633.1
	Ptychodera flava	Clock	PFL3_pfl_40v0_9_20150316_1g33869.t1	https://groups.oist.jp/molgenu/hemichordate-genomes
Nematoda	Caenorhabditis elegans	Clock	/
	Brugia malayi	Clock	/
Insecta	Drosophila melanogaster	Clock	AAC39101.1*
	Cotesia glomerata	Clock	XP_044575399.1
Bivalvia	Crassostrea gigas	Clock	XP_011429631.2
	Pecten maximus	Clock	XP_033743653.1
Platyhelminthes	Schistosoma mansoni	Clock	/
	Paragonimus kellicotti	Clock	/
Anthozoa	Pocillopora damicornis	Clock	/
	Pocillopora verrucosa	Clock	/
	Acropora muricata	Clock	transcript_HQ_E2_1_transcript10659/f3p0/1903
	Montipora foliosa	Clock	transcript_HQ_E3_1_transcript2313/f3p0/2165
	Acropora digitifera	Clock	XP_015766315.1
	Stylophora pistillata	Clock	XP_022780636.1
	Orbicella faveolata	Clock	XP_020605557.1
	Nematostella vectensis	Clock	XP_001639742.1
	Exaiptasia diaphana	Clock	XP_028512811.1
Hydrozoa	Hydra vulgaris	Clock	/
	Hydra viridissima	Clock	/	https://marinegenomics.oist.jp/hydra_viridissima_a99/viewer/download?project_id=82
Cubozoa	Morbakka virulenta	Clock	/	https://marinegenomics.oist.jp/morbakka_virulenta/viewer/download?project_id=70
	Alatina alata	Clock	/	https://github.com/josephryan/Ohdera_et_al_2018/tree/master/AA_Files
Scyphozoa	Aurelia aurita	Clock	/	https://marinegenomics.oist.jp/aurelia_aurita_pacific/viewer/download?project_id=75
	Cassiopea xamachana	Clock	/	https://github.com/josephryan/Ohdera_et_al_2018/tree/master/AA_Files
Porifera	Amphimedon queenslandica	Clock	XP_003386656.1
Ctenophora	Mnemiopsis leidyi	Clock	ML001510a	https://research.nhgri.nih.gov/mnemiopsis/download/download.cgi?dl=proteome
	Pleurobrachia bachei	Clock	/	https://neurobase.rc.ufl.edu/pleurobrachia/download
Ciliophora	Paramecium tetraurelia	Clock	/
	Ichthyophthirius multifiliis	Clock	/
*means the protein was experimentally verified.
The last column shows the download address of the protein models, and those not specified indicate that they are available on the NCBI database.

## Sheet: Npas2
Lineage	Species	Symbol	Protein Accession	Protein Model Download Address
Mammalia	Homo sapiens	Npas2	NP_002509.2*
	Mus musculus	Npas2	NP_032745.2*
Actinopterygii	Danio rerio	Npas2	NP_840084.1*
	Gadus morhua	Npas2	XP_030217047.1
Ascidiacea	Ciona intestinalis	Npas2	/
	Styela clava	Npas2	/
Cephalochordata	Branchiostoma floridae	Npas2	XP_035680971.1
	Branchiostoma belcheri	Npas2	XP_019621243.1
Echinoidea	Strongylocentrotus purpuratus	Npas2	/
	Lytechinus variegatus	Npas2	/
Enteropneusta	Saccoglossus kowalevskii	Npas2	/
	Ptychodera flava	Npas2	/	https://groups.oist.jp/molgenu/hemichordate-genomes
Nematoda	Caenorhabditis elegans	Npas2	/
	Brugia malayi	Npas2	/
Insecta	Drosophila melanogaster	Npas2	/
	Cotesia glomerata	Npas2	/
Bivalvia	Crassostrea gigas	Npas2	/
	Pecten maximus	Npas2	/
Platyhelminthes	Schistosoma mansoni	Npas2	/
	Paragonimus kellicotti	Npas2	/
Anthozoa	Pocillopora damicornis	Npas2	transcript_HQ_P2_transcript300/f6p0/5808
	Pocillopora verrucosa	Npas2	transcript_HQ_E1_1_transcript37/f2p0/5798
	Acropora muricata	Npas2	/
	Montipora foliosa	Npas2	transcript_HQ_E3_1_transcript1381/f2p0/2418
	Acropora digitifera	Npas2	XP_015771637.1
	Stylophora pistillata	Npas2	XP_022780635.1
	Orbicella faveolata	Npas2	XP_020625212.1
	Nematostella vectensis	Npas2	/
	Exaiptasia diaphana	Npas2	XP_028519036.1
Hydrozoa	Hydra vulgaris	Npas2	/
	Hydra viridissima	Npas2	/	https://marinegenomics.oist.jp/hydra_viridissima_a99/viewer/download?project_id=82
Cubozoa	Morbakka virulenta	Npas2	scaffold53.g42.t3	https://marinegenomics.oist.jp/morbakka_virulenta/viewer/download?project_id=70
	Alatina alata	Npas2	/	https://github.com/josephryan/Ohdera_et_al_2018/tree/master/AA_Files
Scyphozoa	Aurelia aurita	Npas2	/	https://marinegenomics.oist.jp/aurelia_aurita_pacific/viewer/download?project_id=75
	Cassiopea xamachana	Npas2	/	https://github.com/josephryan/Ohdera_et_al_2018/tree/master/AA_Files
Porifera	Amphimedon queenslandica	Npas2	/
Ctenophora	Mnemiopsis leidyi	Npas2	/	https://research.nhgri.nih.gov/mnemiopsis/download/download.cgi?dl=proteome
	Pleurobrachia bachei	Npas2	/	https://neurobase.rc.ufl.edu/pleurobrachia/download
Ciliophora	Paramecium tetraurelia	Npas2	/
	Ichthyophthirius multifiliis	Npas2	/
*means the protein was experimentally verified.
The last column shows the download address of the protein models, and those not specified indicate that they are available on the NCBI database.

## Sheet: cyc
Lineage	Species	Symbol	Protein Accession	Protein Model Download Address
Mammalia	Homo sapiens	cyc	/
	Mus musculus	cyc	/
Actinopterygii	Danio rerio	cyc	/
	Gadus morhua	cyc	/
Ascidiacea	Ciona intestinalis	cyc	/
	Styela clava	cyc	/
Cephalochordata	Branchiostoma floridae	cyc	/
	Branchiostoma belcheri	cyc	/
Echinoidea	Strongylocentrotus purpuratus	cyc	/
	Lytechinus variegatus	cyc	/
Enteropneusta	Saccoglossus kowalevskii	cyc	/
	Ptychodera flava	cyc	/	https://groups.oist.jp/molgenu/hemichordate-genomes
Nematoda	Caenorhabditis elegans	cyc	/
	Brugia malayi	cyc	/
Insecta	Drosophila melanogaster	cyc	NP_524168.2*
	Cotesia glomerata	cyc	XP_044586680.1
Bivalvia	Crassostrea gigas	cyc	XP_034328926.1
	Pecten maximus	cyc	XP_033751765.1
Platyhelminthes	Schistosoma mansoni	cyc	/
	Paragonimus kellicotti	cyc	/
Anthozoa	Pocillopora damicornis	cyc	transcript_HQ_P2_transcript9361/f2p0/2580
	Pocillopora verrucosa	cyc	/
	Acropora muricata	cyc	/
	Montipora foliosa	cyc	/
	Acropora digitifera	cyc	/
	Stylophora pistillata	cyc	XP_022793794.1
	Orbicella faveolata	cyc	XP_020613164.1
	Nematostella vectensis	cyc	XP_032227916.2
	Exaiptasia diaphana	cyc	/
Hydrozoa	Hydra vulgaris	cyc	/
	Hydra viridissima	cyc	/	https://marinegenomics.oist.jp/hydra_viridissima_a99/viewer/download?project_id=82
Cubozoa	Morbakka virulenta	cyc	/	https://marinegenomics.oist.jp/morbakka_virulenta/viewer/download?project_id=70
	Alatina alata	cyc	/	https://github.com/josephryan/Ohdera_et_al_2018/tree/master/AA_Files
Scyphozoa	Aurelia aurita	cyc	/	https://marinegenomics.oist.jp/aurelia_aurita_pacific/viewer/download?project_id=75
	Cassiopea xamachana	cyc	/	https://github.com/josephryan/Ohdera_et_al_2018/tree/master/AA_Files
Porifera	Amphimedon queenslandica	cyc	XP_019857934.1
Ctenophora	Mnemiopsis leidyi	cyc	/	https://research.nhgri.nih.gov/mnemiopsis/download/download.cgi?dl=proteome
	Pleurobrachia bachei	cyc	/	https://neurobase.rc.ufl.edu/pleurobrachia/download
Ciliophora	Paramecium tetraurelia	cyc	/
	Ichthyophthirius multifiliis	cyc	/
*means the protein was experimentally verified.
The last column shows the download address of the protein models, and those not specified indicate that they are available on the NCBI database.

## Sheet: Arntl(Bmal1)
Lineage	Species	Symbol	Protein Accession	Protein Model Download Address
Mammalia	Homo sapiens	Bmal1a	NP_001284653.1*
	Mus musculus	Arntl	NP_001355341.1*
Actinopterygii	Danio rerio	Arntl1a	NP_571652.1*
		Arntl1b	NP_840085.1*
	Gadus morhua	Arntl1	XP_030221350.1
Ascidiacea	Ciona intestinalis	Arntl1	/
	Styela clava	Arntl1	XP_039254498.1
Cephalochordata	Branchiostoma floridae	Arntl1	XP_035673459.1
	Branchiostoma belcheri	Arntl1	XP_019623099.1
Echinoidea	Strongylocentrotus purpuratus	Arntl1	XP_030845168.1
	Lytechinus variegatus	Arntl1	XP_041472439.1
Enteropneusta	Saccoglossus kowalevskii	Arntl	NP_001158488.1
	Ptychodera flava	Arntl1	PFL3_pfl_40v0_9_20150316_1g23777.t1	https://groups.oist.jp/molgenu/hemichordate-genomes
Nematoda	Caenorhabditis elegans	Arntl1	NP_001251327.1
	Brugia malayi	Arntl1	XP_042936556.1
Insecta	Drosophila melanogaster	Arntl1	/
	Cotesia glomerata	Arntl1	/
Bivalvia	Crassostrea gigas	Arntl1	/
	Pecten maximus	Arntl1	/
Platyhelminthes	Schistosoma mansoni	Arntl1	XP_018645300.1
	Paragonimus kellicotti	Arntl1	KAF6778449.1
Anthozoa	Pocillopora damicornis	Arntl1	transcript_HQ_P2_transcript8348/f8p0/2697
	Pocillopora verrucosa	Arntl1	transcript_HQ_E1_1_transcript7611/f4p0/2169
	Acropora muricata	Arntl1	transcript_HQ_E2_1_transcript1000/f3p0/3317
	Montipora foliosa	Arntl1	/
	Acropora digitifera	Arntl1	XP_015766304.1
	Stylophora pistillata	Arntl1	XP_022803380.1
	Orbicella faveolata	Arntl1	XP_020620048.1
	Nematostella vectensis	Arntl1	XP_048583222.1
	Exaiptasia diaphana	Arntl1	XP_020904767.1
Hydrozoa	Hydra vulgaris	Arntl1	XP_047139614.1
	Hydra viridissima	Arntl1	scaffold2056.g11.t1	https://marinegenomics.oist.jp/hydra_viridissima_a99/viewer/download?project_id=82
Cubozoa	Morbakka virulenta	Arntl1	scaffold215.g15.t2	https://marinegenomics.oist.jp/morbakka_virulenta/viewer/download?project_id=70
	Alatina alata	Arntl1	/	https://github.com/josephryan/Ohdera_et_al_2018/tree/master/AA_Files
Scyphozoa	Aurelia aurita	Arntl1	scaffold2366.g2.t1	https://marinegenomics.oist.jp/aurelia_aurita_pacific/viewer/download?project_id=75
	Cassiopea xamachana	Arntl1	Cxam_g21386.t1	https://github.com/josephryan/Ohdera_et_al_2018/tree/master/AA_Files
Porifera	Amphimedon queenslandica	Arntl1	/
Ctenophora	Mnemiopsis leidyi	Arntl1	ML06412a	https://research.nhgri.nih.gov/mnemiopsis/download/download.cgi?dl=proteome
	Pleurobrachia bachei	Arntl1	sb|2660947|	https://neurobase.rc.ufl.edu/pleurobrachia/download
Ciliophora	Paramecium tetraurelia	Arntl1	/
	Ichthyophthirius multifiliis	Arntl1	/
*means the protein was experimentally verified.
The last column shows the download address of the protein models, and those not specified indicate that they are available on the NCBI database.

## Sheet: Arntl2(Bmal2)
Lineage	Species	Symbol	Protein Accession	Protein Model Download Address
Mammalia	Homo sapiens	Bmal2a	NP_064568.3*
	Mus musculus	Arntl2	NP_758513.1*
Actinopterygii	Danio rerio	Arntl2	NP_571653.2*
	Gadus morhua	Arntl2	XP_030221887.1
Ascidiacea	Ciona intestinalis	Arntl2	/
	Styela clava	Arntl2	/
Cephalochordata	Branchiostoma floridae	Arntl2	/
	Branchiostoma belcheri	Arntl2	/
Echinoidea	Strongylocentrotus purpuratus	Arntl2	/
	Lytechinus variegatus	Arntl2	/
Enteropneusta	Saccoglossus kowalevskii	Arntl2	/
	Ptychodera flava	Arntl2	/	https://groups.oist.jp/molgenu/hemichordate-genomes
Nematoda	Caenorhabditis elegans	Arntl2	/
	Brugia malayi	Arntl2	/
Insecta	Drosophila melanogaster	Arntl2	/
	Cotesia glomerata	Arntl2	/
Bivalvia	Crassostrea gigas	Arntl2	/
	Pecten maximus	Arntl2	/
Platyhelminthes	Schistosoma mansoni	Arntl2	/
	Paragonimus kellicotti	Arntl2	/
Anthozoa	Pocillopora damicornis	Arntl2	/
	Pocillopora verrucosa	Arntl2	/
	Acropora muricata	Arntl2	/
	Montipora foliosa	Arntl2	/
	Acropora digitifera	Arntl2	/
	Stylophora pistillata	Arntl2	/
	Orbicella faveolata	Arntl2	/
	Nematostella vectensis	Arntl2	/
	Exaiptasia diaphana	Arntl2	/
Hydrozoa	Hydra vulgaris	Arntl2	/
	Hydra viridissima	Arntl2	/	https://marinegenomics.oist.jp/hydra_viridissima_a99/viewer/download?project_id=82
Cubozoa	Morbakka virulenta	Arntl2	/	https://marinegenomics.oist.jp/morbakka_virulenta/viewer/download?project_id=70
	Alatina alata	Arntl2	/	https://github.com/josephryan/Ohdera_et_al_2018/tree/master/AA_Files
Scyphozoa	Aurelia aurita	Arntl2	/	https://marinegenomics.oist.jp/aurelia_aurita_pacific/viewer/download?project_id=75
	Cassiopea xamachana	Arntl2	/	https://github.com/josephryan/Ohdera_et_al_2018/tree/master/AA_Files
Porifera	Amphimedon queenslandica	Arntl2	/
Ctenophora	Mnemiopsis leidyi	Arntl2	/	https://research.nhgri.nih.gov/mnemiopsis/download/download.cgi?dl=proteome
	Pleurobrachia bachei	Arntl2	/	https://neurobase.rc.ufl.edu/pleurobrachia/download
Ciliophora	Paramecium tetraurelia	Arntl2	/
	Ichthyophthirius multifiliis	Arntl2	/
*means the protein was experimentally verified.
The last column shows the download address of the protein models, and those not specified indicate that they are available on the NCBI database.

## Sheet: per1
Lineage	Species	Symbol	Protein Accession	Protein Model Download Address
Mammalia	Homo sapiens	per1	NP_002607.2*
	Mus musculus	per1	NP_001152839.1*
Actinopterygii	Danio rerio	per1a	NP_001025354.1*
		per1b	NP_997604.2*
	Gadus morhua	per1a	XP_030193864.1
		per1b	XP_030193863.1
Ascidiacea	Ciona intestinalis	per1	/
	Styela clava	per1	/
Cephalochordata	Branchiostoma floridae	per	XP_035696877.1
	Branchiostoma belcheri	per	XP_019637155.1
Echinoidea	Strongylocentrotus purpuratus	per1	/
	Lytechinus variegatus	per1	/
Enteropneusta	Saccoglossus kowalevskii	per1	/
	Ptychodera flava	per1	/	https://groups.oist.jp/molgenu/hemichordate-genomes
Nematoda	Caenorhabditis elegans	per1	/
	Brugia malayi	per1	/
Insecta	Drosophila melanogaster	per	AAA28752.1*
	Cotesia glomerata	per	XP_044577796.1
Bivalvia	Crassostrea gigas	per	XP_011434454.2
	Pecten maximus	per	XP_033763800.1
Platyhelminthes	Schistosoma mansoni	per1	/
	Paragonimus kellicotti	per1	/
Anthozoa	Pocillopora damicornis	per1	/
	Pocillopora verrucosa	per1	/
	Acropora muricata	per1	/
	Montipora foliosa	per1	/
	Acropora digitifera	per1	/
	Stylophora pistillata	per1	/
	Orbicella faveolata	per1	/
	Nematostella vectensis	per1	/
	Exaiptasia diaphana	per1	/
Hydrozoa	Hydra vulgaris	per1	/
	Hydra viridissima	per1	/	https://marinegenomics.oist.jp/hydra_viridissima_a99/viewer/download?project_id=82
Cubozoa	Morbakka virulenta	per1	/	https://marinegenomics.oist.jp/morbakka_virulenta/viewer/download?project_id=70
	Alatina alata	per1	/	https://github.com/josephryan/Ohdera_et_al_2018/tree/master/AA_Files
Scyphozoa	Aurelia aurita	per1	/	https://marinegenomics.oist.jp/aurelia_aurita_pacific/viewer/download?project_id=75
	Cassiopea xamachana	per1	/	https://github.com/josephryan/Ohdera_et_al_2018/tree/master/AA_Files
Porifera	Amphimedon queenslandica	per1	/
Ctenophora	Mnemiopsis leidyi	per1	/	https://research.nhgri.nih.gov/mnemiopsis/download/download.cgi?dl=proteome
	Pleurobrachia bachei	per1	/	https://neurobase.rc.ufl.edu/pleurobrachia/download
Ciliophora	Paramecium tetraurelia	per1	/
	Ichthyophthirius multifiliis	per1	/
*means the protein was experimentally verified.
The last column shows the download address of the protein models, and those not specified indicate that they are available on the NCBI database.

## Sheet: per2
Lineage	Species	Symbol	Protein Accession	Protein Model Download Address
Mammalia	Homo sapiens	per2	NP_073728.1*
	Mus musculus	per2	NP_035196.2*
Actinopterygii	Danio rerio	per2	NP_878277.2*
	Gadus morhua	per2	XP_030218868.1
Ascidiacea	Ciona intestinalis	per2	/
	Styela clava	per2	/
Cephalochordata	Branchiostoma floridae	per2	/
	Branchiostoma belcheri	per2	/
Echinoidea	Strongylocentrotus purpuratus	per2	/
	Lytechinus variegatus	per2	/
Enteropneusta	Saccoglossus kowalevskii	per2	/
	Ptychodera flava	per2	/	https://groups.oist.jp/molgenu/hemichordate-genomes
Nematoda	Caenorhabditis elegans	per2	/
	Brugia malayi	per2	/
Insecta	Drosophila melanogaster	per2	/
	Cotesia glomerata	per2	/
Bivalvia	Crassostrea gigas	per2	/
	Pecten maximus	per2	/
Platyhelminthes	Schistosoma mansoni	per2	/
	Paragonimus kellicotti	per2	/
Anthozoa	Pocillopora damicornis	per2	/
	Pocillopora verrucosa	per2	/
	Acropora muricata	per2	/
	Montipora foliosa	per2	/
	Acropora digitifera	per2	/
	Stylophora pistillata	per2	/
	Orbicella faveolata	per2	/
	Nematostella vectensis	per2	/
	Exaiptasia diaphana	per2	/
Hydrozoa	Hydra vulgaris	per2	/
	Hydra viridissima	per2	/	https://marinegenomics.oist.jp/hydra_viridissima_a99/viewer/download?project_id=82
Cubozoa	Morbakka virulenta	per2	/	https://marinegenomics.oist.jp/morbakka_virulenta/viewer/download?project_id=70
	Alatina alata	per2	/	https://github.com/josephryan/Ohdera_et_al_2018/tree/master/AA_Files
Scyphozoa	Aurelia aurita	per2	/	https://marinegenomics.oist.jp/aurelia_aurita_pacific/viewer/download?project_id=75
	Cassiopea xamachana	per2	/	https://github.com/josephryan/Ohdera_et_al_2018/tree/master/AA_Files
Porifera	Amphimedon queenslandica	per2	/
Ctenophora	Mnemiopsis leidyi	per2	/	https://research.nhgri.nih.gov/mnemiopsis/download/download.cgi?dl=proteome
	Pleurobrachia bachei	per2	/	https://neurobase.rc.ufl.edu/pleurobrachia/download
Ciliophora	Paramecium tetraurelia	per2	/
	Ichthyophthirius multifiliis	per2	/
*means the protein was experimentally verified.
The last column shows the download address of the protein models, and those not specified indicate that they are available on the NCBI database.

## Sheet: per3
Lineage	Species	Symbol	Protein Accession	Protein Model Download Address
Mammalia	Homo sapiens	per3	NP_001276790.1*
	Mus musculus	per3	NP_035197.2*
Actinopterygii	Danio rerio	per3	NP_571659.1*
	Gadus morhua	per3	/
Ascidiacea	Ciona intestinalis	per3	/
	Styela clava	per3	/
Cephalochordata	Branchiostoma floridae	per3	/
	Branchiostoma belcheri	per3	/
Echinoidea	Strongylocentrotus purpuratus	per3	/
	Lytechinus variegatus	per3	/
Enteropneusta	Saccoglossus kowalevskii	per3	/
	Ptychodera flava	per3	/	https://groups.oist.jp/molgenu/hemichordate-genomes
Nematoda	Caenorhabditis elegans	per3	/
	Brugia malayi	per3	/
Insecta	Drosophila melanogaster	per3	/
	Cotesia glomerata	per3	/
Bivalvia	Crassostrea gigas	per3	/
	Pecten maximus	per3	/
Platyhelminthes	Schistosoma mansoni	per3	/
	Paragonimus kellicotti	per3	/
Anthozoa	Pocillopora damicornis	per3	/
	Pocillopora verrucosa	per3	/
	Acropora muricata	per3	/
	Montipora foliosa	per3	/
	Acropora digitifera	per3	/
	Stylophora pistillata	per3	/
	Orbicella faveolata	per3	/
	Nematostella vectensis	per3	/
	Exaiptasia diaphana	per3	/
Hydrozoa	Hydra vulgaris	per3	/
	Hydra viridissima	per3	/	https://marinegenomics.oist.jp/hydra_viridissima_a99/viewer/download?project_id=82
Cubozoa	Morbakka virulenta	per3	/	https://marinegenomics.oist.jp/morbakka_virulenta/viewer/download?project_id=70
	Alatina alata	per3	/	https://github.com/josephryan/Ohdera_et_al_2018/tree/master/AA_Files
Scyphozoa	Aurelia aurita	per3	/	https://marinegenomics.oist.jp/aurelia_aurita_pacific/viewer/download?project_id=75
	Cassiopea xamachana	per3	/	https://github.com/josephryan/Ohdera_et_al_2018/tree/master/AA_Files
Porifera	Amphimedon queenslandica	per3	/
Ctenophora	Mnemiopsis leidyi	per3	/	https://research.nhgri.nih.gov/mnemiopsis/download/download.cgi?dl=proteome
	Pleurobrachia bachei	per3	/	https://neurobase.rc.ufl.edu/pleurobrachia/download
Ciliophora	Paramecium tetraurelia	per3	/
	Ichthyophthirius multifiliis	per3	/
*means the protein was experimentally verified.
The last column shows the download address of the protein models, and those not specified indicate that they are available on the NCBI database.

[truncated: 1 more sheets: tim]
